# Supplementary material for: Host cell membrane proteins located near SARS-CoV-2 spike protein attachment sites are identified using proximity labeling and proteomic analysis
Source: J Biol Chem. 2022 Sep 22;298(11):102500. doi: 10.1016/j.jbc.2022.102500 (PMC9492400; doi:10.1016/j.jbc.2022.102500)
Supplement: Table S1 [file mmc2.xlsx]

## Sheet: spike  + ;Raw data
Table S1 Raw data of MS analysis for Caco-2 cells; first MS analysis: spike [+]
Checked	Protein FDR Confidence: Combined	Master	Accession	Description	Exp. q-value: Combined	Sum PEP Score	Coverage [%]	# Peptides	# PSMs	# Unique Peptides	# AAs	MW [kDa]	calc. pI	Score Mascot: Mascot	# Peptides (by Search Engine): Mascot	Biological Process	Cellular Component	Molecular Function	Pfam IDs	Entrez Gene ID	Ensembl Gene ID	Gene Symbol	Chromosome	Reactome Pathways	KEGG Pathways	WikiPathways	# Protein Pathway Groups	Found in Sample: [S11] F11: Sample	# Protein Groups
FALSE	High	Master Protein	P13645	Keratin, type I cytoskeletal 10 OS=Homo sapiens OX=9606 GN=KRT10 PE=1 SV=6	0	198.028	57	31	198	29	584	58.8	5.21	6304	31	cell death;cell differentiation;metabolic process	cytoplasm;cytoskeleton;cytosol;membrane;nucleus	structural molecule activity	Pf00038, Pf04111	3858	ENSG00000186395.7	KRT10	17	Formation of the cornified envelope	Staphylococcus aureus infection		4	High	1
	Checked	Protein Group ID	# Proteins	# Unique Peptides	# Peptides	# PSMs	Group Description	Found in Sample: [S11] F11: Sample
	FALSE	57	13	29	31	198	[Master Protein] Keratin, type I cytoskeletal 10 OS=Homo sapiens OX=9606 GN=KRT10 PE=1 SV=6	High
		Checked	Confidence	Sequence	Modifications	Qvality PEP	Qvality q-value	# Protein Groups	# Proteins	# PSMs	Master Protein Accessions	# Missed Cleavages	Theo. MH+ [Da]	Found in Sample: [S11] F11: Sample	Confidence (by Search Engine): Mascot	Percolator q-Value (by Search Engine): Mascot	Percolator PEP (by Search Engine): Mascot	Ions Score (by Search Engine): Mascot
		FALSE	High	ADLEMQIESLTEELAYLK		0.000137026	0.001508	1	1	7	P13645	0	2096.05	High	High	0.001024	2.382e-05	86
		FALSE	High	ADLEMQIESLTEELAYLK	1xOxidation [M5]	0.000379585	0.001508	1	1	4	P13645	0	2112.04	High	High	0.001024	8.018e-05	58
		FALSE	High	ADLEMQIESLTEELAYLK	1xDeamidated [Q6]; 1xOxidation [M5]	0.00071969	0.001508	1	1	6	P13645	0	2113.03	High	High	0.001024	0.000171	58
		FALSE	High	ADLEMQIESLTEELAYLKK		0.108735	0.00257098	1	1	1	P13645	1	2224.14	High	High	0.001597	0.06822	25
		FALSE	High	ADLEMQIESLTEELAYLKK	1xOxidation [M5]	0.000740446	0.001508	1	1	3	P13645	1	2240.14	High	High	0.001024	0.0001772	91
		FALSE	High	AETECQNTEYQQLLDIK	1xCarbamidomethyl [C5]	0.000536474	0.001508	1	1	2	P13645	0	2082.96	High	High	0.001024	0.0001205	48
		FALSE	High	ALEESNYELEGK		0.00372388	0.001508	1	1	1	P13645	0	1381.65	High	High	0.001024	0.001203	82
		FALSE	High	ELTTEIDNNIEQISSYK		0.000157214	0.001508	1	1	5	P13645	0	1996.97	High	High	0.001024	2.81e-05	91
		FALSE	High	ELTTEIDNNIEQISSYK	1xDeamidated [N]	0.000117188	0.001508	1	1	4	P13645	0	1997.95	High	High	0.001024	1.986e-05	86
		FALSE	High	GSLGGGFSSGGFSGGSFSR		4.71742e-05	0.001508	1	1	2	P13645	0	1707.77	High	High	0.001024	6.727e-06	108
		FALSE	High	GSSGGGCFGGSSGGYGGLGGFGGGSFR	1xCarbamidomethyl [C7]	3.12348e-05	0.001508	1	1	2	P13645	0	2342.98	High	High	0.001024	4.121e-06	112
		FALSE	High	KDAEAWFNEK		0.017763	0.001508	1	2	1	P13645	1	1237.58	High	High	0.001024	0.007723	61
		FALSE	High	LAADDFR		0.0948325	0.00257098	7	17	1	P02533; P08727; P13645; P05783; P19012; Q04695; P08779	0	807.4	High	High	0.001597	0.05766	41
		FALSE	High	LENEIQTYR		0.00735851	0.001508	1	1	1	P13645	0	1165.58	High	High	0.001024	0.002703	52
		FALSE	High	LKYENEVALR		0.0359542	0.001508	1	1	1	P13645	1	1234.68	High	High	0.001024	0.01795	68
		FALSE	High	IRLENEIQTYR		0.00516173	0.001508	1	1	1	P13645	1	1434.77	High	High	0.001024	0.001774	60
		FALSE	High	NHEEEMKDLR		0.198335	0.00781975	1	1	1	P13645	1	1300.6	High	High	0.004535	0.1422	17
		FALSE	High	NQILNLTTDNANILLQIDNAR		2.4297e-05	0.001508	1	1	20	P13645	0	2367.26	High	High	0.001024	3.069e-06	125
		FALSE	High	NQILNLTTDNANILLQIDNAR	1xDeamidated [N/Q]	0.000791233	0.001508	1	1	7	P13645	0	2368.25	High	High	0.001024	0.0001912	64
		FALSE	High	NQILNLTTDNANILLQIDNAR	2xDeamidated [Q2; N5]	0.0761736	0.00257098	1	1	1	P13645	0	2369.23	High	High	0.001597	0.04435	15
		FALSE	High	NVQALEIELQSQLALK		0.000200197	0.001508	1	1	66	P13645	0	1797.01	High	High	0.001024	3.749e-05	67
		FALSE	High	NVSTGDVNVEMNAAPGVDLTQLLNNMR		1.73548e-05	0.001508	1	1	6	P13645	0	2872.39	High	High	0.001024	2.05e-06	122
		FALSE	High	NVSTGDVNVEMNAAPGVDLTQLLNNMR	1xOxidation [M]	0.00010659	0.001508	1	1	5	P13645	0	2888.39	High	High	0.001024	1.773e-05	63
		FALSE	High	NVSTGDVNVEMNAAPGVDLTQLLNNMR	2xOxidation [M11; M26]	0.000618429	0.001508	1	1	2	P13645	0	2904.38	High	High	0.001024	0.0001428	95
		FALSE	High	QSLEASLAETEGR		0.000686382	0.001508	1	1	1	P13645	0	1390.68	High	High	0.001024	0.0001619	87
		FALSE	High	QSVEADINGLR		0.00209974	0.001508	1	3	1	P13645	0	1201.62	High	High	0.001024	0.0006113	67
		FALSE	High	QSVEADINGLR	1xDeamidated [N8]	0.0190586	0.001508	1	3	1	P13645	0	1202.6	High	High	0.001024	0.008412	59
		FALSE	High	QSVEADINGLRR		0.0653191	0.00257098	1	2	2	P13645	1	1357.72	High	High	0.001597	0.03676	20
		FALSE	High	QSVEADINGLRR	1xDeamidated [N8]	0.0489852	0.00257098	1	2	1	P13645	1	1358.7	High	High	0.001597	0.02607	35
		FALSE	High	RNVQALEIELQSQLALK		0.000423297	0.001508	1	1	2	P13645	1	1953.11	High	High	0.001024	9.129e-05	82
		FALSE	High	RVLDELTLTK		0.160752	0.00534025	1	1	1	P13645	1	1187.7	High	High	0.00315	0.1094	31
		FALSE	High	SEITELR		0.179095	0.00669771	1	1	1	P13645	0	847.452	High	High	0.003909	0.1252	27
		FALSE	High	SKELTTEIDNNIEQISSYK		0.000258583	0.001508	1	1	2	P13645	1	2212.1	High	High	0.001024	5.078e-05	125
		FALSE	High	SLLEGEGSSGGGGR		0.00105641	0.001508	1	1	4	P13645	0	1262.6	High	High	0.001024	0.0002699	57
		FALSE	High	SQYEQLAEQNR		0.0035855	0.001508	1	1	4	P13645	0	1365.64	High	High	0.001024	0.001154	66
		FALSE	High	SQYEQLAEQNRK		0.122329	0.00257098	1	1	2	P13645	1	1493.73	High	High	0.001597	0.0784	48
		FALSE	High	TIDDLKNQILNLTTDNANILLQIDNAR		0.0002397	0.001508	1	1	2	P13645	1	3052.63	High	High	0.001024	4.646e-05	72
		FALSE	High	TIDDLKNQILNLTTDNANILLQIDNAR	1xDeamidated [N]	0.00401684	0.001508	1	1	4	P13645	1	3053.61	High	High	0.001024	0.00132	56
		FALSE	High	VLDELTLTK		0.136253	0.00257098	1	1	1	P13645	0	1031.6	High	High	0.001597	0.08955	33
		FALSE	High	VTMQNLNDR		0.00954081	0.001508	3	7	2	P02533; P13645; P08779	0	1090.53	High	High	0.001024	0.003681	56
		FALSE	High	VTMQNLNDR	1xOxidation [M3]	0.00485386	0.001508	3	7	1	P02533; P13645; P08779	0	1106.53	High	High	0.001024	0.001656	60
		FALSE	High	YCVQLSQIQAQISALEEQLQQIR	1xCarbamidomethyl [C2]	0.000109665	0.001508	1	1	5	P13645	0	2746.42	High	High	0.001024	1.832e-05	144
		FALSE	High	YCVQLSQIQAQISALEEQLQQIR	1xCarbamidomethyl [C2]; 1xDeamidated [Q]	0.000920781	0.001508	1	1	9	P13645	0	2747.4	High	High	0.001024	0.0002288	94
		FALSE	High	YCVQLSQIQAQISALEEQLQQIR	1xCarbamidomethyl [C2]; 2xDeamidated [Q4; Q21]	0.000490282	0.001508	1	1	1	P13645	0	2748.39	High	High	0.001024	0.0001082	80
		FALSE	High	YENEVALR		0.0128406	0.001508	1	1	1	P13645	0	993.5	High	High	0.001024	0.005264	54
FALSE	High	Master Protein	P35527	Keratin, type I cytoskeletal 9 OS=Homo sapiens OX=9606 GN=KRT9 PE=1 SV=3	0	191.309	66	31	98	31	623	62	5.24	3685	31	cell death;cell organization and biogenesis	cytosol;membrane;nucleus	structural molecule activity	Pf00038, Pf13166	3857	ENSG00000171403.9	KRT9	17	Formation of the cornified envelope			3	High	1
	Checked	Protein Group ID	# Proteins	# Unique Peptides	# Peptides	# PSMs	Group Description	Found in Sample: [S11] F11: Sample
	FALSE	175	1	31	31	98	[Master Protein] Keratin, type I cytoskeletal 9 OS=Homo sapiens OX=9606 GN=KRT9 PE=1 SV=3	High
		Checked	Confidence	Sequence	Modifications	Qvality PEP	Qvality q-value	# Protein Groups	# Proteins	# PSMs	Master Protein Accessions	# Missed Cleavages	Theo. MH+ [Da]	Found in Sample: [S11] F11: Sample	Confidence (by Search Engine): Mascot	Percolator q-Value (by Search Engine): Mascot	Percolator PEP (by Search Engine): Mascot	Ions Score (by Search Engine): Mascot
		FALSE	High	DIENQYETQITQIEHEVSSSGQEVQSSAK		9.55175e-06	0.001508	1	1	1	P35527	0	3264.51	High	High	0.001024	1.009e-06	101
		FALSE	High	DQIVDLTVGNNK		0.000733461	0.001508	1	1	1	P35527	0	1315.69	High	High	0.001024	0.0001753	83
		FALSE	High	EIETYHNLLEGGQEDFESSGAGK		3.93996e-05	0.001508	1	1	2	P35527	0	2510.13	High	High	0.001024	5.429e-06	72
		FALSE	High	FEMEQNLR	1xOxidation [M3]	0.0448854	0.00257098	1	1	1	P35527	0	1082.49	High	High	0.001597	0.02344	41
		FALSE	High	FSSSSGYGGGSSR		0.000536474	0.001508	1	1	1	P35527	0	1235.53	High	High	0.001024	0.0001208	73
		FALSE	High	GGGGSFGYSYGGGSGGGFSASSLGGGFGGGSR		1.60875e-05	0.001508	1	1	6	P35527	0	2705.16	High	High	0.001024	1.88e-06	104
		FALSE	High	GGSGGSHGGGSGFGGESGGSYGGGEEASGSGGGYGGGSGK		6.63131e-06	0.001508	1	1	4	P35527	0	3223.28	High	High	0.001024	6.563e-07	77
		FALSE	High	GGSGGSYGGGGSGGGYGGGSGSR		2.68396e-05	0.001508	1	1	2	P35527	0	1791.73	High	High	0.001024	3.455e-06	99
		FALSE	High	GSRGGSGGSYGGGGSGGGYGGGSGSR		0.000191838	0.001508	1	1	2	P35527	1	2091.88	High	High	0.001024	3.567e-05	81
		FALSE	High	HGVQELEIELQSQLSK		5.72916e-05	0.001508	1	1	9	P35527	0	1837.97	High	High	0.001024	8.46e-06	118
		FALSE	High	HGVQELEIELQSQLSKK		0.000624318	0.001508	1	1	1	P35527	1	1966.06	High	High	0.001024	0.0001442	58
		FALSE	High	KDIENQYETQITQIEHEVSSSGQEVQSSAK		0.000125821	0.001508	1	1	1	P35527	1	3392.61	High	High	0.001024	2.162e-05	79
		FALSE	High	IGLGGRGGSGGSYGR		0.0483146	0.00257098	1	1	2	P35527	1	1350.69	High	High	0.001597	0.02559	33
		FALSE	High	IKFEMEQNLR		0.00384933	0.001508	1	1	2	P35527	1	1307.68	High	High	0.001024	0.001256	57
		FALSE	High	IKFEMEQNLR	1xOxidation [M5]	0.0833314	0.00257098	1	1	4	P35527	1	1323.67	High	High	0.001597	0.04942	57
		FALSE	High	IQDWYDK		0.158742	0.00534025	1	1	1	P35527	0	967.452	High	High	0.00315	0.108	26
		FALSE	High	IQDWYDKK		0.185077	0.00781975	1	1	1	P35527	1	1095.55	High	High	0.004535	0.1305	36
		FALSE	High	NHKEEMSQLTGQNSGDVNVEINVAPGK	1xDeamidated [Q12]	0.00669487	0.001508	1	1	1	P35527	1	2896.37	High	High	0.001024	0.002418	61
		FALSE	High	NYSPYYNTIDDLK		0.0155002	0.001508	1	1	2	P35527	0	1605.74	High	High	0.001024	0.006565	61
		FALSE	High	NYSPYYNTIDDLKDQIVDLTVGNNK		0.000606817	0.001508	1	1	6	P35527	1	2902.41	High	High	0.001024	0.00014	46
		FALSE	High	NYSPYYNTIDDLKDQIVDLTVGNNK	1xDeamidated [N/Q]	0.0037593	0.001508	1	1	3	P35527	1	2903.39	High	High	0.001024	0.00122	58
		FALSE	High	QEIECQNQEYSLLLSIK	1xCarbamidomethyl [C5]	7.1926e-05	0.001508	1	1	3	P35527	0	2095.04	High	High	0.001024	1.111e-05	100
		FALSE	High	QEYEQLIAK		0.212348	0.00781975	1	1	1	P35527	0	1121.58	High	High	0.004535	0.1539	46
		FALSE	High	QGVDADINGLR		0.00644643	0.001508	1	1	1	P35527	0	1157.59	High	High	0.001024	0.002308	66
		FALSE	High	QGVDADINGLR	1xDeamidated [N8]	0.00192813	0.001508	1	1	2	P35527	0	1158.57	High	High	0.001024	0.0005522	76
		FALSE	High	QVLDNLTMEK		0.0867537	0.00257098	1	1	1	P35527	0	1190.61	High	High	0.001597	0.05175	49
		FALSE	High	QVLDNLTMEK	1xOxidation [M8]	0.00789888	0.001508	1	1	1	P35527	0	1206.6	High	High	0.001024	0.002952	64
		FALSE	High	SDLEMQYETLQEELMALK		6.79496e-05	0.001508	1	1	4	P35527	0	2171.02	High	High	0.001024	1.04e-05	101
		FALSE	High	SDLEMQYETLQEELMALK	1xOxidation [M]	5.1375e-05	0.001508	1	1	6	P35527	0	2187.02	High	High	0.001024	7.439e-06	119
		FALSE	High	SDLEMQYETLQEELMALK	2xOxidation [M5; M15]	0.000758198	0.001508	1	1	4	P35527	0	2203.01	High	High	0.001024	0.0001824	58
		FALSE	High	SDLEMQYETLQEELMALKK		0.0192383	0.001508	1	1	2	P35527	1	2299.12	High	High	0.001024	0.008498	59
		FALSE	High	SDLEMQYETLQEELMALKK	1xOxidation [M]	0.00128901	0.001508	1	1	3	P35527	1	2315.11	High	High	0.001024	0.0003412	40
		FALSE	High	SDLEMQYETLQEELMALKK	2xOxidation [M5; M15]	0.00708553	0.001508	1	1	3	P35527	1	2331.11	High	High	0.001024	0.002585	28
		FALSE	High	SGGGGGGGLGSGGSIR		6.12218e-05	0.001508	1	1	1	P35527	0	1232.6	High	High	0.001024	9.186e-06	92
		FALSE	High	STMQELNSR		0.00732382	0.001508	1	1	1	P35527	0	1065.5	High	High	0.001024	0.002688	65
		FALSE	High	STMQELNSR	1xOxidation [M3]	0.00742838	0.001508	1	1	1	P35527	0	1081.49	High	High	0.001024	0.002747	47
		FALSE	High	TLLDIDNTR		0.0258368	0.001508	1	1	1	P35527	0	1060.56	High	High	0.001024	0.01213	42
		FALSE	High	TLNDMRQEYEQLIAK	1xOxidation [M5]	0.0110953	0.001508	1	1	3	P35527	1	1867.92	High	High	0.001024	0.004424	25
		FALSE	High	VQALEEANNDLENK		0.000185578	0.001508	1	1	2	P35527	0	1586.77	High	High	0.001024	3.422e-05	94
		FALSE	High	YCGQLQMIQEQISNLEAQITDVR	1xCarbamidomethyl [C2]	0.0021399	0.001508	1	1	2	P35527	0	2737.33	High	High	0.001024	0.0006228	67
		FALSE	High	YCGQLQMIQEQISNLEAQITDVR	1xCarbamidomethyl [C2]; 1xOxidation [M7]	0.000263531	0.001508	1	1	3	P35527	0	2753.32	High	High	0.001024	5.185e-05	111
FALSE	High	Master Protein	P04264	Keratin, type II cytoskeletal 1 OS=Homo sapiens OX=9606 GN=KRT1 PE=1 SV=6	0	146.578	54	34	77	31	644	66	8.12	2672	34	cell death;defense response;metabolic process;regulation of biological process;response to stimulus;transport	cytoskeleton;cytosol;extracellular;membrane;nucleus	catalytic activity;motor activity;protein binding;receptor activity;structural molecule activity	Pf00038, Pf01576, Pf05103, Pf05957, Pf12128, Pf13166, Pf13514	3848	ENSG00000167768.4	KRT1	12	Formation of the cornified envelope; Neutrophil degranulation		Corticotropin-releasing hormone signaling pathway	7	High	1
	Checked	Protein Group ID	# Proteins	# Unique Peptides	# Peptides	# PSMs	Group Description	Found in Sample: [S11] F11: Sample
	FALSE	60	1	31	34	77	[Master Protein] Keratin, type II cytoskeletal 1 OS=Homo sapiens OX=9606 GN=KRT1 PE=1 SV=6	High
		Checked	Confidence	Sequence	Modifications	Qvality PEP	Qvality q-value	# Protein Groups	# Proteins	# PSMs	Master Protein Accessions	# Missed Cleavages	Theo. MH+ [Da]	Found in Sample: [S11] F11: Sample	Confidence (by Search Engine): Mascot	Percolator q-Value (by Search Engine): Mascot	Percolator PEP (by Search Engine): Mascot	Ions Score (by Search Engine): Mascot
		FALSE	High	AEAESLYQSK		0.00401684	0.001508	1	1	1	P04264	0	1125.54	High	High	0.001024	0.001318	69
		FALSE	High	AQYEDIAQK		0.00641603	0.001508	1	1	1	P04264	0	1065.52	High	High	0.001024	0.002303	64
		FALSE	High	DVDGAYMTK	1xOxidation [M7]	0.162784	0.00534025	1	1	1	P04264	0	1015.44	High	High	0.00315	0.1112	20
		FALSE	High	DYQELMNTK		0.10224	0.00257098	1	1	1	P04264	0	1141.52	High	High	0.001597	0.06313	44
		FALSE	High	DYQELMNTK	1xOxidation [M6]	0.0145808	0.001508	1	1	6	P04264	0	1157.51	High	High	0.001024	0.006108	57
		FALSE	High	FLEQQNQVLQTK		0.00149293	0.001508	3	3	1	Q7Z794; P35908; P04264	0	1475.79	High	High	0.001024	0.0004061	74
		FALSE	High	FLEQQNQVLQTK	1xDeamidated [N6]	0.00465151	0.001508	3	3	1	Q7Z794; P35908; P04264	0	1476.77	High	High	0.001024	0.001572	65
		FALSE	High	FSSCGGGGGSFGAGGGFGSR	1xCarbamidomethyl [C4]	1.13825e-05	0.001508	1	1	5	P04264	0	1765.73	High	High	0.001024	1.242e-06	121
		FALSE	High	GGGGGGYGSGGSSYGSGGGSYGSGGGGGGGR		6.35442e-06	0.001508	1	1	5	P04264	0	2383.95	High	High	0.001024	6.216e-07	112
		FALSE	High	GSYGSGGSSYGSGGGSYGSGGGGGGHGSYGSGSSSGGYR		1.94454e-05	0.001508	1	1	1	P04264	0	3312.31	High	High	0.001024	2.353e-06	94
		FALSE	High	KQISNLQQSISDAEQR		8.77669e-05	0.001508	1	1	3	P04264	1	1844.95	High	High	0.001024	1.409e-05	120
		FALSE	High	IEISELNR		0.0401795	0.00257098	2	2	1	P35908; P04264	0	973.531	High	High	0.001597	0.02054	46
		FALSE	High	LNDLEDALQQAK		0.000146426	0.001508	1	1	1	P04264	0	1357.7	High	High	0.001024	2.587e-05	103
		FALSE	High	LRSEIDNVK		0.186598	0.00781975	1	1	1	P04264	1	1073.59	High	High	0.004535	0.1317	30
		FALSE	High	LRSEIDNVKK		0.0398097	0.00257098	1	1	1	P04264	2	1201.69	High	High	0.001597	0.02031	27
		FALSE	High	MSGECAPNVSVSVSTSHTTISGGGSR	1xCarbamidomethyl [C5]	0.00266077	0.001508	1	1	1	P04264	0	2565.17	High	High	0.001024	0.0008072	46
		FALSE	High	MSGECAPNVSVSVSTSHTTISGGGSR	1xCarbamidomethyl [C5]; 1xOxidation [M1]	9.60366e-05	0.001508	1	1	2	P04264	0	2581.16	High	High	0.001024	1.568e-05	92
		FALSE	High	MSGECAPNVSVSVSTSHTTISGGGSR	1xCarbamidomethyl [C5]; 1xDeamidated [N8]; 1xOxidation [M1]	0.0015506	0.001508	1	1	2	P04264	0	2582.15	High	High	0.001024	0.0004257	62
		FALSE	High	NKLNDLEDALQQAK		0.000398006	0.001508	1	1	2	P04264	1	1599.83	High	High	0.001024	8.488e-05	100
		FALSE	High	NKLNDLEDALQQAKEDLAR		0.00285663	0.001508	1	1	1	P04264	2	2184.13	High	High	0.001024	0.0008812	51
		FALSE	High	NKYEDEINKR		0.0191482	0.001508	4	6	1	P04264; P02538; P05787; P13647	2	1308.65	High	High	0.001024	0.008466	46
		FALSE	High	NMQDMVEDYR		0.0072893	0.001508	1	1	1	P04264	0	1300.53	High	High	0.001024	0.002684	68
		FALSE	High	NMQDMVEDYR	1xOxidation [M]	0.00722074	0.001508	1	1	3	P04264	0	1316.52	High	High	0.001024	0.002642	67
		FALSE	High	NMQDMVEDYR	2xOxidation [M2; M5]	0.021936	0.001508	1	1	2	P04264	0	1332.52	High	High	0.001024	0.009925	43
		FALSE	High	QISNLQQSISDAEQR		0.00273745	0.001508	1	1	2	P04264	0	1716.85	High	High	0.001024	0.0008344	84
		FALSE	High	SGGGFSSGSAGIINYQR		0.00147186	0.001508	1	1	1	P04264	0	1657.79	High	High	0.001024	0.0004009	63
		FALSE	High	SKAEAESLYQSK		0.00859971	0.001508	1	1	2	P04264	1	1340.67	High	High	0.001024	0.003262	82
		FALSE	High	SKAEAESLYQSKYEELQITAGR		0.000401797	0.001508	1	1	1	P04264	2	2501.25	High	High	0.001024	8.563e-05	84
		FALSE	High	SLDLDSIIAEVK		0.000544156	0.001508	1	1	5	P04264	0	1302.72	High	High	0.001024	0.0001227	91
		FALSE	High	SLDLDSIIAEVKAQYEDIAQK		0.000598252	0.001508	1	1	3	P04264	1	2349.22	High	High	0.001024	0.0001373	75
		FALSE	High	SLDLDSIIAEVKAQYEDIAQKSK		0.127189	0.00257098	1	1	1	P04264	2	2564.35	High	High	0.001597	0.08255	41
		FALSE	High	SLNNQFASFIDK		0.0156467	0.001508	1	1	1	P04264	0	1383.69	High	High	0.001024	0.006646	68
		FALSE	High	SLNNQFASFIDK	1xDeamidated [N3]	0.0269454	0.001508	1	1	1	P04264	0	1384.67	High	High	0.001024	0.01275	56
		FALSE	High	SLNNQFASFIDKVR		0.0106343	0.001508	1	1	1	P04264	1	1638.86	High	High	0.001024	0.004195	52
		FALSE	High	SLVNLGGSK		0.0287633	0.001508	1	1	1	P04264	0	874.499	High	High	0.001024	0.01373	59
		FALSE	High	SLVNLGGSKSISISVAR		0.2149	0.00781975	1	1	1	P04264	1	1687.97	High	High	0.004535	0.1564	17
		FALSE	High	THNLEPYFESFINNLR		0.000642324	0.001508	1	1	4	P04264	0	1993.98	High	High	0.001024	0.0001499	74
		FALSE	High	THNLEPYFESFINNLR	1xDeamidated [N13]	0.00458595	0.001508	1	1	3	P04264	0	1994.96	High	High	0.001024	0.001545	47
		FALSE	High	TLLEGEESR		0.0629876	0.00257098	1	1	1	P04264	0	1033.52	High	High	0.001597	0.03526	36
		FALSE	High	TNAENEFVTIK		0.00467357	0.001508	1	1	1	P04264	0	1265.64	High	High	0.001024	0.001577	63
		FALSE	High	TNAENEFVTIKK		0.0254773	0.001508	1	1	2	P04264	1	1393.73	High	High	0.001024	0.01188	62
		FALSE	High	YEELQITAGR		0.00905811	0.001508	1	2	1	P04264	0	1179.6	High	High	0.001024	0.00346	56
FALSE	High	Master Protein	P35908	Keratin, type II cytoskeletal 2 epidermal OS=Homo sapiens OX=9606 GN=KRT2 PE=1 SV=2	0	145.259	67	34	77	28	639	65.4	8	3359	34	cell death;cell organization and biogenesis;cell proliferation;cellular component movement;metabolic process	cytoskeleton;cytosol;membrane;nucleus	protein binding;structural molecule activity	Pf00038, Pf08614, Pf12128, Pf13166	3849	ENSG00000172867.3	KRT2	12	Formation of the cornified envelope			3	High	1
	Checked	Protein Group ID	# Proteins	# Unique Peptides	# Peptides	# PSMs	Group Description	Found in Sample: [S11] F11: Sample
	FALSE	30	3	28	34	77	[Master Protein] Keratin, type II cytoskeletal 2 epidermal OS=Homo sapiens OX=9606 GN=KRT2 PE=1 SV=2	High
		Checked	Confidence	Sequence	Modifications	Qvality PEP	Qvality q-value	# Protein Groups	# Proteins	# PSMs	Master Protein Accessions	# Missed Cleavages	Theo. MH+ [Da]	Found in Sample: [S11] F11: Sample	Confidence (by Search Engine): Mascot	Percolator q-Value (by Search Engine): Mascot	Percolator PEP (by Search Engine): Mascot	Ions Score (by Search Engine): Mascot
		FALSE	High	AQYEEIAQR		0.00614876	0.001508	2	6	1	P35908; P02538	0	1107.54	High	High	0.001024	0.002193	59
		FALSE	High	DVDNAYMIK		0.0348056	0.001508	1	1	1	P35908	0	1068.5	High	High	0.001024	0.01726	49
		FALSE	High	DVDNAYMIK	1xOxidation [M7]	0.0567191	0.00257098	1	1	4	P35908	0	1084.5	High	High	0.001597	0.03113	30
		FALSE	High	DYQELMNVK		0.111145	0.00257098	1	4	1	P35908	0	1139.54	High	High	0.001597	0.07007	31
		FALSE	High	DYQELMNVK	1xOxidation [M6]	0.0656162	0.00257098	1	4	2	P35908	0	1155.54	High	High	0.001597	0.03693	29
		FALSE	High	FGGFGGPGGVGGLGGPGGFGPGGYPGGIHEVSVNQSLLQPLNVK		0.000326174	0.001508	1	1	2	P35908	0	4092.07	High	High	0.001024	6.7e-05	81
		FALSE	High	FLEQQNQVLQTK		0.00149293	0.001508	3	3	1	Q7Z794; P35908; P04264	0	1475.79	High	High	0.001024	0.0004061	74
		FALSE	High	FLEQQNQVLQTK	1xDeamidated [N6]	0.00465151	0.001508	3	3	1	Q7Z794; P35908; P04264	0	1476.77	High	High	0.001024	0.001572	65
		FALSE	High	GFSSGSAVVSGGSR		0.000271132	0.001508	1	1	1	P35908	0	1254.61	High	High	0.001024	5.365e-05	92
		FALSE	High	GGGFGGGSSFGGGSGFSGGGFGGGGFGGGR		1.49525e-08	0.001508	1	1	12	P35908	0	2399.02	High	High	0.00102354	4.71544e-10	119
		FALSE	High	GGSGGGGSISGGGYGSGGGSGGR		0.000356906	0.001508	1	1	2	P35908	0	1741.75	High	High	0.001024	7.436e-05	69
		FALSE	High	GGSISGGGYGSGGGK		0.061571	0.00257098	1	1	1	P35908	0	1197.55	High	High	0.001597	0.03421	17
		FALSE	High	GGSISGGGYGSGGGKHSSGGGSR		0.0590974	0.00257098	1	1	1	P35908	1	1922.87	High	High	0.001597	0.03265	30
		FALSE	High	GSSSGGGYSSGSSSYGSGGR		0.000396125	0.001508	1	1	1	P35908	0	1740.71	High	High	0.001024	8.432e-05	81
		FALSE	High	HGGGGGGFGGGGFGSR		2.18913e-05	0.001508	1	1	3	P35908	0	1320.58	High	High	0.001024	2.709e-06	77
		FALSE	High	KYEDEINKR		0.0420791	0.00257098	1	3	2	P35908	2	1194.61	High	High	0.001597	0.02173	39
		FALSE	High	LALDVEIATYR		0.0018741	0.001508	3	9	2	P35908; P02538; P13647	0	1263.69	High	High	0.001024	0.0005341	81
		FALSE	High	IEISELNR		0.0401795	0.00257098	2	2	1	P35908; P04264	0	973.531	High	High	0.001597	0.02054	46
		FALSE	High	LNDLEEALQQAK		0.00353494	0.001508	1	1	1	P35908	0	1371.71	High	High	0.001024	0.001133	74
		FALSE	High	LQGEIAHVK		0.00427173	0.001508	1	1	2	P35908	0	994.568	High	High	0.001024	0.001423	73
		FALSE	High	NLDLDSIIAEVK		0.00511313	0.001508	3	7	2	P35908; P02538; P13647	0	1329.73	High	High	0.001024	0.001762	84
		FALSE	High	NLDLDSIIAEVKAQYEEIAQR		0.000335581	0.001508	2	4	3	P35908; P02538	1	2418.25	High	High	0.001024	6.935e-05	65
		FALSE	High	NVQDAIADAEQR		0.00152872	0.001508	1	1	2	P35908	0	1329.64	High	High	0.001024	0.0004177	82
		FALSE	High	QSGSRGGSGGGGSISGGGYGSGGGSGGR	1xDeamidated [Q1]	0.00732382	0.001508	1	1	2	P35908	1	2257.98	High	High	0.001024	0.002687	51
		FALSE	High	SKEEAEALYHSK		0.00135797	0.001508	1	1	2	P35908	1	1391.68	High	High	0.001024	0.000364	89
		FALSE	High	SISISVAGGGGGFGAAGGFGGR		1.00629e-05	0.001508	1	1	4	P35908	0	1838.91	High	High	0.001024	1.075e-06	110
		FALSE	High	STSSFSCLSR	1xCarbamidomethyl [C7]	0.0188806	0.001508	1	1	2	P35908	0	1131.51	High	High	0.001024	0.008305	34
		FALSE	High	TAAENDFVTLK		0.0085592	0.001508	1	1	1	P35908	0	1208.62	High	High	0.001024	0.003245	49
		FALSE	High	TAAENDFVTLKK		0.195149	0.00781975	1	1	1	P35908	1	1336.71	High	High	0.004535	0.139	33
		FALSE	High	TSQNSELNNMQDLVEDYK		2.57189e-05	0.001508	1	1	1	P35908	0	2127.95	High	High	0.001024	3.276e-06	120
		FALSE	High	TSQNSELNNMQDLVEDYKK		0.0071191	0.001508	1	1	1	P35908	1	2256.04	High	High	0.001024	0.002611	34
		FALSE	High	TSQNSELNNMQDLVEDYKK	1xDeamidated [N4]	0.0287633	0.001508	1	1	1	P35908	1	2257.03	High	High	0.001024	0.01375	37
		FALSE	High	TSQNSELNNMQDLVEDYKK	1xOxidation [M10]	0.0016727	0.001508	1	1	4	P35908	1	2272.04	High	High	0.001024	0.0004664	53
		FALSE	High	VDLLNQEIEFLK		0.00332395	0.001508	1	1	2	P35908	0	1460.8	High	High	0.001024	0.001054	69
		FALSE	High	VLYDAEISQIHQSVTDTNVILSMDNSR	1xOxidation [M23]	0.00567384	0.001508	1	1	1	P35908	0	3064.49	High	High	0.001024	0.001986	23
		FALSE	High	YEELQVTVGR		0.00302365	0.001508	1	1	1	P35908	0	1193.62	High	High	0.001024	0.0009416	64
		FALSE	High	YGSGGGSKGGSISGGGYGSGGGK		0.0195109	0.001508	1	1	2	P35908	1	1890.86	High	High	0.001024	0.008669	50
		FALSE	High	YGSGGGSKGGSISGGGYGSGGGKHSSGGGSR		0.0133335	0.001508	1	1	1	P35908	2	2616.18	High	High	0.001024	0.005502	45
		FALSE	High	YLDGLTAER		0.0398097	0.00257098	1	1	2	P35908	0	1037.53	High	High	0.001597	0.02026	46
FALSE	High	Master Protein	P05783	Keratin, type I cytoskeletal 18 OS=Homo sapiens OX=9606 GN=KRT18 PE=1 SV=2	0	126.259	60	23	69	21	430	48	5.45	2439	23	cell death;cell organization and biogenesis;regulation of biological process;response to stimulus;transport	cytoplasm;cytosol;nucleus	protein binding;RNA binding;structural molecule activity	Pf00038	3875	ENSG00000111057.10	KRT18	12	Formation of the cornified envelope	Pathogenic Escherichia coli infection	Pathogenic Escherichia coli infection	5	High	1
	Checked	Protein Group ID	# Proteins	# Unique Peptides	# Peptides	# PSMs	Group Description	Found in Sample: [S11] F11: Sample
	FALSE	90	8	21	23	69	[Master Protein] Keratin, type I cytoskeletal 18 OS=Homo sapiens OX=9606 GN=KRT18 PE=1 SV=2	High
		Checked	Confidence	Sequence	Modifications	Qvality PEP	Qvality q-value	# Protein Groups	# Proteins	# PSMs	Master Protein Accessions	# Missed Cleavages	Theo. MH+ [Da]	Found in Sample: [S11] F11: Sample	Confidence (by Search Engine): Mascot	Percolator q-Value (by Search Engine): Mascot	Percolator PEP (by Search Engine): Mascot	Ions Score (by Search Engine): Mascot
		FALSE	High	AQIFANTVDNAR		0.0263239	0.001508	1	1	1	P05783	0	1319.67	High	High	0.001024	0.01235	49
		FALSE	High	ASLENSLR		0.0198803	0.001508	1	1	2	P05783	0	889.474	High	High	0.001024	0.008832	57
		FALSE	High	GGMGSGGLATGIAGGLAGMGGIQNEK		5.43815e-05	0.001508	1	1	2	P05783	0	2261.1	High	High	0.001024	7.973e-06	117
		FALSE	High	GGMGSGGLATGIAGGLAGMGGIQNEK	1xOxidation [M]	5.91837e-06	0.001508	1	1	3	P05783	0	2277.1	High	High	0.001024	5.729e-07	110
		FALSE	High	GLQAQIASSGLTVEVDAPK		8.86028e-05	0.001508	1	1	6	P05783	0	1884.01	High	High	0.001024	1.427e-05	114
		FALSE	High	KVIDDTNITR		0.0524749	0.00257098	1	1	1	P05783	1	1174.64	High	High	0.001597	0.02826	25
		FALSE	High	LAADDFR		0.0948325	0.00257098	7	17	1	P02533; P08727; P13645; P05783; P19012; Q04695; P08779	0	807.4	High	High	0.001597	0.05766	41
		FALSE	High	LEAEIATYR		0.00562043	0.001508	1	1	1	P05783	0	1065.56	High	High	0.001024	0.001962	58
		FALSE	High	LLEDGEDFNLGDALDSSNSMQTIQK		0.000181232	0.001508	1	1	2	P05783	0	2740.26	High	High	0.001024	3.335e-05	137
		FALSE	High	LLEDGEDFNLGDALDSSNSMQTIQK	1xOxidation [M20]	0.000309606	0.001508	1	1	2	P05783	0	2756.26	High	High	0.001024	6.277e-05	55
		FALSE	High	LLEDGEDFNLGDALDSSNSMQTIQK	1xDeamidated [N9]; 1xOxidation [M20]	0.0032156	0.001508	1	1	2	P05783	0	2757.24	High	High	0.001024	0.001011	49
		FALSE	High	IMADIR		0.0448854	0.00257098	1	1	2	P05783	0	718.392	High	High	0.001597	0.02343	42
		FALSE	High	LQLETEIEALK		0.0138453	0.001508	1	1	1	P05783	0	1286.72	High	High	0.001024	0.005737	47
		FALSE	High	LQLETEIEALKEELLFMK		0.000234087	0.001508	1	1	3	P05783	1	2177.18	High	High	0.001024	4.51e-05	91
		FALSE	High	LQLETEIEALKEELLFMK	1xOxidation [M17]	0.000584243	0.001508	1	1	3	P05783	1	2193.17	High	High	0.001024	0.0001337	78
		FALSE	High	LQLETEIEALKEELLFMKK	1xOxidation [M17]	0.188899	0.00781975	1	1	1	P05783	2	2321.27	High	High	0.004535	0.1336	29
		FALSE	High	IVLQIDNAR		0.0164769	0.001508	2	2	1	P08727; P05783	0	1041.61	High	High	0.001024	0.007087	41
		FALSE	High	QAQEYEALLNIK		0.0165546	0.001508	1	1	2	P05783	0	1419.75	High	High	0.001024	0.00713	60
		FALSE	High	QSVENDIHGLR		0.0053355	0.001508	1	1	4	P05783	0	1267.64	High	High	0.001024	0.001851	59
		FALSE	High	QSVENDIHGLRK		0.0204474	0.001508	1	1	3	P05783	1	1395.73	High	High	0.001024	0.009146	46
		FALSE	High	STFSTNYR		0.0632746	0.00257098	1	1	1	P05783	0	975.453	High	High	0.001597	0.03535	27
		FALSE	High	TVQSLEIDLDSMR		0.000509226	0.001508	1	1	4	P05783	0	1506.75	High	High	0.001024	0.0001132	80
		FALSE	High	TVQSLEIDLDSMR	1xOxidation [M12]	0.00173731	0.001508	1	1	3	P05783	0	1522.74	High	High	0.001024	0.0004869	48
		FALSE	High	VKLEAEIATYR		0.0567191	0.00257098	1	1	2	P05783	1	1292.72	High	High	0.001597	0.03097	48
		FALSE	High	VKYETELAMR	1xOxidation [M9]	0.0186167	0.001508	1	1	2	P05783	1	1255.64	High	High	0.001024	0.008187	30
		FALSE	High	YALQMEQLNGILLHLESELAQTR		2.33931e-05	0.001508	1	1	5	P05783	0	2670.39	High	High	0.001024	2.933e-06	90
		FALSE	High	YALQMEQLNGILLHLESELAQTR	1xDeamidated [N9]	4.33168e-05	0.001508	1	1	3	P05783	0	2671.38	High	High	0.001024	6.1e-06	83
		FALSE	High	YALQMEQLNGILLHLESELAQTR	1xOxidation [M5]	0.000168796	0.001508	1	1	1	P05783	0	2686.39	High	High	0.001024	3.058e-05	81
		FALSE	High	YALQMEQLNGILLHLESELAQTR	1xDeamidated [N9]; 1xOxidation [M5]	0.000168796	0.001508	1	1	3	P05783	0	2687.37	High	High	0.001024	3.059e-05	74
		FALSE	High	YETELAMR		0.0461428	0.00257098	1	1	1	P05783	0	1012.48	High	High	0.001597	0.02419	51
		FALSE	High	YWSQQIEESTTVVTTQSAEVGAAETTLTELR		0.0665154	0.00257098	1	1	1	P05783	0	3428.67	High	High	0.001597	0.03764	24
FALSE	High	Master Protein	P02533	Keratin, type I cytoskeletal 14 OS=Homo sapiens OX=9606 GN=KRT14 PE=1 SV=4	0	115.318	56	21	59	9	472	51.5	5.16	2243	21	cell death;cell differentiation;cell organization and biogenesis;response to stimulus	cytoplasm;cytosol;nucleus	protein binding;structural molecule activity	Pf00038, Pf13514	3861	ENSG00000186847.5	KRT14	17	Formation of the cornified envelope; Type I hemidesmosome assembly		Corticotropin-releasing hormone signaling pathway	7	High	1
	Checked	Protein Group ID	# Proteins	# Unique Peptides	# Peptides	# PSMs	Group Description	Found in Sample: [S11] F11: Sample
	FALSE	36	13	9	21	59	[Master Protein] Keratin, type I cytoskeletal 14 OS=Homo sapiens OX=9606 GN=KRT14 PE=1 SV=4	High
		Checked	Confidence	Sequence	Modifications	Qvality PEP	Qvality q-value	# Protein Groups	# Proteins	# PSMs	Master Protein Accessions	# Missed Cleavages	Theo. MH+ [Da]	Found in Sample: [S11] F11: Sample	Confidence (by Search Engine): Mascot	Percolator q-Value (by Search Engine): Mascot	Percolator PEP (by Search Engine): Mascot	Ions Score (by Search Engine): Mascot
		FALSE	High	ADLEMQIESLKEELAYLK		0.00240888	0.001508	1	1	2	P02533	1	2123.09	High	High	0.001024	0.0007183	67
		FALSE	High	ADLEMQIESLKEELAYLK	1xOxidation [M5]	0.00760594	0.001508	1	1	3	P02533	1	2139.09	High	High	0.001024	0.002811	61
		FALSE	High	ALEEANADLEVK		0.00669487	0.001508	3	4	1	P02533; P19012; P08779	0	1301.66	High	High	0.001024	0.002423	70
		FALSE	High	APSTYGGGLSVSSSR		4.33168e-05	0.001508	1	1	2	P02533	0	1425.7	High	High	0.001024	6.079e-06	116
		FALSE	High	DAEEWFFTK		0.0607356	0.00257098	1	1	1	P02533	0	1172.53	High	High	0.001597	0.0338	41
		FALSE	High	EVATNSELVQSGK		0.00732382	0.001508	2	2	1	P02533; Q04695	0	1361.69	High	High	0.001024	0.00269	69
		FALSE	High	GQVGGDVNVEMDAAPGVDLSR	1xOxidation [M11]	0.000113364	0.001508	1	1	1	P02533	0	2101.98	High	High	0.001024	1.904e-05	105
		FALSE	High	GSCGIGGGIGGGSSR	1xCarbamidomethyl [C3]	0.000998021	0.001508	2	2	1	P02533; P08779	0	1278.59	High	High	0.001024	0.0002521	67
		FALSE	High	KNHEEEMNALR		0.204013	0.00781975	2	2	1	P02533; Q04695	1	1370.65	High	High	0.004535	0.1468	13
		FALSE	High	LAADDFR		0.0948325	0.00257098	7	17	1	P02533; P08727; P13645; P05783; P19012; Q04695; P08779	0	807.4	High	High	0.001597	0.05766	41
		FALSE	High	LEQEIATYR		0.00499361	0.001508	5	8	1	P02533; P08727; P19012; Q04695; P08779	0	1122.58	High	High	0.001024	0.001708	61
		FALSE	High	LLEGEDAHLSSSQFSSGSQSSR		2.22048e-05	0.001508	1	1	2	P02533	0	2309.06	High	High	0.001024	2.746e-06	97
		FALSE	High	ILTATVDNANVLLQIDNAR		0.000235199	0.001508	1	1	2	P02533	0	2054.12	High	High	0.001024	4.538e-05	81
		FALSE	High	ISSVLAGGSCR	1xCarbamidomethyl [C10]	0.0006097	0.001508	2	2	2	P02533; P08779	0	1106.56	High	High	0.001024	0.0001405	71
		FALSE	High	MSVEADINGLR		0.00175385	0.001508	2	2	1	P02533; P08727	0	1204.6	High	High	0.001024	0.0004915	48
		FALSE	High	MSVEADINGLR	1xOxidation [M1]	0.00541175	0.001508	2	2	1	P02533; P08727	0	1220.59	High	High	0.001024	0.001881	67
		FALSE	High	NHEEEMNALR		0.00732382	0.001508	2	2	1	P02533; Q04695	0	1242.55	High	High	0.001024	0.002693	41
		FALSE	High	TKYETELNLR		0.182815	0.00781975	1	1	1	P02533	1	1266.67	High	High	0.004535	0.1285	24
		FALSE	High	TMQNLEIELQSQLSMK		0.00405505	0.001508	1	1	1	P02533	0	1892.95	High	High	0.001024	0.001331	59
		FALSE	High	TMQNLEIELQSQLSMK	1xOxidation [M15]	0.00115593	0.001508	1	1	1	P02533	0	1908.94	High	High	0.001024	0.0003004	44
		FALSE	High	TRLEQEIATYR		0.0127202	0.001508	4	6	2	P02533; P19012; Q04695; P08779	1	1379.73	High	High	0.001024	0.005192	58
		FALSE	High	VLDELTLAR		0.00506498	0.001508	5	5	1	P02533; P08727; P19012; Q04695; P08779	0	1029.59	High	High	0.001024	0.001737	64
		FALSE	High	VTMQNLNDR		0.00954081	0.001508	3	7	2	P02533; P13645; P08779	0	1090.53	High	High	0.001024	0.003681	56
		FALSE	High	VTMQNLNDR	1xOxidation [M3]	0.00485386	0.001508	3	7	1	P02533; P13645; P08779	0	1106.53	High	High	0.001024	0.001656	60
		FALSE	High	YCMQLAQIQEMIGSVEEQLAQLR	1xCarbamidomethyl [C2]	0.00046759	0.001508	1	1	6	P02533	0	2738.33	High	High	0.001024	0.0001028	54
		FALSE	High	YCMQLAQIQEMIGSVEEQLAQLR	1xCarbamidomethyl [C2]; 1xOxidation [M]	7.53653e-06	0.001508	1	1	12	P02533	0	2754.33	High	High	0.001024	7.647e-07	129
		FALSE	High	YCMQLAQIQEMIGSVEEQLAQLR	1xCarbamidomethyl [C2]; 1xDeamidated [Q7]; 1xOxidation [M3]	0.000411431	0.001508	1	1	1	P02533	0	2755.31	High	High	0.001024	8.835e-05	74
		FALSE	High	YCMQLAQIQEMIGSVEEQLAQLR	1xCarbamidomethyl [C2]; 2xOxidation [M3; M11]	2.40678e-05	0.001508	1	1	6	P02533	0	2770.32	High	High	0.001024	3.035e-06	111
		FALSE	High	YCMQLAQIQEMIGSVEEQLAQLR	1xCarbamidomethyl [C2]; 1xDeamidated [Q18]; 2xOxidation [M3; M11]	0.0705489	0.00257098	1	1	1	P02533	0	2771.3	High	High	0.001597	0.04042	37
FALSE	High	Master Protein	P05787	Keratin, type II cytoskeletal 8 OS=Homo sapiens OX=9606 GN=KRT8 PE=1 SV=7	0	108.455	63	23	59	20	483	53.7	5.59	1872	23	cell death;cell differentiation;cell organization and biogenesis;regulation of biological process;response to stimulus	cytoplasm;cytoskeleton;cytosol;membrane;nucleus	catalytic activity;motor activity;protein binding;structural molecule activity	Pf00038, Pf01576, Pf13166, Pf15003	3856	ENSG00000170421.12	KRT8	12	Formation of the cornified envelope		Primary Focal Segmental Glomerulosclerosis FSGS	4	High	1
	Checked	Protein Group ID	# Proteins	# Unique Peptides	# Peptides	# PSMs	Group Description	Found in Sample: [S11] F11: Sample
	FALSE	166	3	20	23	59	[Master Protein] Keratin, type II cytoskeletal 8 OS=Homo sapiens OX=9606 GN=KRT8 PE=1 SV=7	High
		Checked	Confidence	Sequence	Modifications	Qvality PEP	Qvality q-value	# Protein Groups	# Proteins	# PSMs	Master Protein Accessions	# Missed Cleavages	Theo. MH+ [Da]	Found in Sample: [S11] F11: Sample	Confidence (by Search Engine): Mascot	Percolator q-Value (by Search Engine): Mascot	Percolator PEP (by Search Engine): Mascot	Ions Score (by Search Engine): Mascot
		FALSE	High	AEAESMYQIK		0.0396261	0.00257098	1	1	1	P05787	0	1169.55	High	High	0.001597	0.02022	32
		FALSE	High	AQYEDIANR		0.0161701	0.001508	1	2	1	P05787	0	1079.51	High	High	0.001024	0.006913	46
		FALSE	High	ASLEAAIADAEQR		0.000686382	0.001508	1	1	5	P05787	0	1344.68	High	High	0.001024	0.0001618	49
		FALSE	High	ELQSQISDTSVVLSMDNSR		0.000450195	0.001508	1	1	2	P05787	0	2109.01	High	High	0.001024	9.83e-05	99
		FALSE	High	ELQSQISDTSVVLSMDNSR	1xOxidation [M15]	4.17052e-05	0.001508	1	1	1	P05787	0	2125.01	High	High	0.001024	5.803e-06	97
		FALSE	High	EYQELMNVK		0.18813	0.00781975	2	4	1	P02538; P05787	0	1153.56	High	High	0.004535	0.1328	15
		FALSE	High	GGLGGGYGGASGMGGITAVTVNQSLLSPLVLEVDPNIQAVR		0.0130233	0.001508	1	1	2	P05787	0	3925.05	High	High	0.001024	0.005354	26
		FALSE	High	GGLGGGYGGASGMGGITAVTVNQSLLSPLVLEVDPNIQAVR	1xOxidation [M13]	0.00186525	0.001508	1	1	2	P05787	0	3941.04	High	High	0.001024	0.0005314	65
		FALSE	High	LALDIEIATYR		0.00215006	0.001508	2	5	8	Q6KB66; P05787	0	1277.71	High	High	0.001024	0.0006282	62
		FALSE	High	LEAELGNMQGLVEDFK		0.000123459	0.001508	1	1	2	P05787	0	1792.88	High	High	0.001024	2.11e-05	91
		FALSE	High	LEGLTDEINFLR		0.000557203	0.001508	1	1	1	P05787	0	1419.75	High	High	0.001024	0.0001263	77
		FALSE	High	LESGMQNMSIHTK		0.00137741	0.001508	1	1	5	P05787	0	1475.7	High	High	0.001024	0.000369	74
		FALSE	High	LESGMQNMSIHTK	1xOxidation [M8]	0.0049	0.001508	1	1	1	P05787	0	1491.69	High	High	0.001024	0.001673	70
		FALSE	High	LKLEAELGNMQGLVEDFK		4.67291e-05	0.001508	1	1	2	P05787	1	2034.06	High	High	0.001024	6.672e-06	119
		FALSE	High	LKLEAELGNMQGLVEDFK	1xOxidation [M10]	0.00160288	0.001508	1	1	2	P05787	1	2050.05	High	High	0.001024	0.0004417	45
		FALSE	High	LQAEIEGLK		0.0674263	0.00257098	1	1	2	P05787	0	1000.57	High	High	0.001597	0.03816	37
		FALSE	High	LSELEAALQR		0.000478802	0.001508	1	1	1	P05787	0	1129.62	High	High	0.001024	0.0001057	97
		FALSE	High	ISSSSFSR		0.1141	0.00257098	1	1	1	P05787	0	870.432	High	High	0.001597	0.07204	39
		FALSE	High	LVSESSDVLPK		0.00650767	0.001508	1	1	2	P05787	0	1173.64	High	High	0.001024	0.00234	61
		FALSE	High	NKYEDEINKR		0.0191482	0.001508	4	6	1	P04264; P02538; P05787; P13647	2	1308.65	High	High	0.001024	0.008466	46
		FALSE	High	SLDMDSIIAEVK		0.00146491	0.001508	1	1	1	P05787	0	1320.67	High	High	0.001024	0.0003972	75
		FALSE	High	SLDMDSIIAEVK	1xOxidation [M4]	0.0544327	0.00257098	1	1	1	P05787	0	1336.67	High	High	0.001597	0.02954	51
		FALSE	High	SNMDNMFESYINNLR		0.00258623	0.001508	1	1	1	P05787	0	1847.81	High	High	0.001024	0.0007821	39
		FALSE	High	SNMDNMFESYINNLR	1xOxidation [M]	0.000740446	0.001508	1	1	2	P05787	0	1863.8	High	High	0.001024	0.0001767	97
		FALSE	High	SRAEAESMYQIK		0.00701888	0.001508	1	1	2	P05787	1	1412.68	High	High	0.001024	0.002565	62
		FALSE	High	TEMENEFVLIK		0.00760594	0.001508	1	1	1	P05787	0	1352.68	High	High	0.001024	0.002816	61
		FALSE	High	TEMENEFVLIK	1xOxidation [M3]	0.0266951	0.001508	1	1	1	P05787	0	1368.67	High	High	0.001024	0.01259	61
		FALSE	High	TKTEISEMNR		0.00918729	0.001508	1	1	2	P05787	1	1208.59	High	High	0.001024	0.003535	37
		FALSE	High	TKTEISEMNR	1xOxidation [M8]	0.0253586	0.001508	1	1	1	P05787	1	1224.59	High	High	0.001024	0.01182	35
		FALSE	High	TTSGYAGGLSSAYGGLTSPGLSYSLGSSFGSGAGSSSFSR		0.00548908	0.001508	1	1	3	P05787	0	3725.72	High	High	0.001024	0.001915	64
		FALSE	High	YEELQSLAGK		0.024773	0.001508	1	1	1	P05787	0	1137.58	High	High	0.001024	0.01153	49
FALSE	High	Master Protein	P08727	Keratin, type I cytoskeletal 19 OS=Homo sapiens OX=9606 GN=KRT19 PE=1 SV=4	0	81.822	60	21	39	15	400	44.1	5.14	1123	21	cell death;cell differentiation;cell organization and biogenesis;regulation of biological process;response to stimulus	cytoskeleton;cytosol;membrane	protein binding;structural molecule activity	Pf00038	3880	ENSG00000171345.13	KRT19	17	Formation of the cornified envelope			3	High	1
	Checked	Protein Group ID	# Proteins	# Unique Peptides	# Peptides	# PSMs	Group Description	Found in Sample: [S11] F11: Sample
	FALSE	43	9	15	21	39	[Master Protein] Keratin, type I cytoskeletal 19 OS=Homo sapiens OX=9606 GN=KRT19 PE=1 SV=4	High
		Checked	Confidence	Sequence	Modifications	Qvality PEP	Qvality q-value	# Protein Groups	# Proteins	# PSMs	Master Protein Accessions	# Missed Cleavages	Theo. MH+ [Da]	Found in Sample: [S11] F11: Sample	Confidence (by Search Engine): Mascot	Percolator q-Value (by Search Engine): Mascot	Percolator PEP (by Search Engine): Mascot	Ions Score (by Search Engine): Mascot
		FALSE	High	AALEDTLAETEAR		0.000776377	0.001508	1	1	1	P08727	0	1389.69	High	High	0.001024	0.0001869	64
		FALSE	High	ALEAANGELEVK		0.0137155	0.001508	1	1	1	P08727	0	1243.65	High	High	0.001024	0.005692	65
		FALSE	High	DYSHYYTTIQDLR		0.0259578	0.001508	1	1	2	P08727	0	1674.78	High	High	0.001024	0.01215	7
		FALSE	High	EVAGHTEQLQMSR		0.0035855	0.001508	1	1	2	P08727	0	1485.71	High	High	0.001024	0.00115	53
		FALSE	High	EVAGHTEQLQMSR	1xOxidation [M11]	0.061571	0.00257098	1	1	1	P08727	0	1501.71	High	High	0.001597	0.03427	24
		FALSE	High	FGAQLAHIQALISGIEAQLGDVR		4.01536e-05	0.001508	1	1	6	P08727	0	2407.31	High	High	0.001024	5.568e-06	63
		FALSE	High	FGPGVAFR		0.0126604	0.001508	1	1	1	P08727	0	850.457	High	High	0.001024	0.005165	39
		FALSE	High	LAADDFR		0.0948325	0.00257098	7	17	1	P02533; P08727; P13645; P05783; P19012; Q04695; P08779	0	807.4	High	High	0.001597	0.05766	41
		FALSE	High	LEQEIATYR		0.00499361	0.001508	5	8	1	P02533; P08727; P19012; Q04695; P08779	0	1122.58	High	High	0.001024	0.001708	61
		FALSE	High	ILGATIENSR		0.00374155	0.001508	1	1	1	P08727	0	1073.59	High	High	0.001024	0.001214	53
		FALSE	High	ILSDMR	1xOxidation [M5]	0.122329	0.00257098	1	1	1	P08727	0	750.381	High	High	0.001597	0.07843	20
		FALSE	High	IRDWYQK		0.0572395	0.00257098	1	1	1	P08727	1	1008.53	High	High	0.001597	0.03136	14
		FALSE	High	IVLQIDNAR		0.0164769	0.001508	2	2	1	P08727; P05783	0	1041.61	High	High	0.001024	0.007087	41
		FALSE	High	MSVEADINGLR		0.00175385	0.001508	2	2	1	P02533; P08727	0	1204.6	High	High	0.001024	0.0004915	48
		FALSE	High	MSVEADINGLR	1xOxidation [M1]	0.00541175	0.001508	2	2	1	P02533; P08727	0	1220.59	High	High	0.001024	0.001881	67
		FALSE	High	NHEEEISTLR		0.0472167	0.00257098	1	1	1	P08727	0	1227.6	High	High	0.001597	0.02487	31
		FALSE	High	QSSATSSFGGLGGGSVR		6.57324e-05	0.001508	1	1	1	P08727	0	1554.75	High	High	0.001024	9.981e-06	110
		FALSE	High	SLLEGQEDHYNNLSASK		0.000104589	0.001508	1	1	2	P08727	0	1904.9	High	High	0.001024	1.736e-05	62
		FALSE	High	SRLEQEIATYR		0.0119082	0.001508	1	1	1	P08727	1	1365.71	High	High	0.001024	0.004801	53
		FALSE	High	TDLEMQIEGLKEELAYLK		0.00183893	0.001508	1	1	4	P08727	1	2123.09	High	High	0.001024	0.0005212	74
		FALSE	High	TDLEMQIEGLKEELAYLK	1xOxidation [M5]	0.0166325	0.001508	1	1	1	P08727	1	2139.09	High	High	0.001024	0.007139	25
		FALSE	High	TKFETEQALR		0.0887112	0.00257098	2	2	1	P08727; Q04695	1	1222.64	High	High	0.001597	0.05321	28
		FALSE	High	TLQGLEIELQSQLSMK		0.000912096	0.001508	1	2	4	P08727	0	1817.97	High	High	0.001024	0.000227	97
		FALSE	High	TLQGLEIELQSQLSMK	1xOxidation [M15]	0.000135091	0.001508	1	2	1	P08727	0	1833.96	High	High	0.001024	2.354e-05	63
		FALSE	High	VLDELTLAR		0.00506498	0.001508	5	5	1	P02533; P08727; P19012; Q04695; P08779	0	1029.59	High	High	0.001024	0.001737	64
FALSE	High	Master Protein	P08779	Keratin, type I cytoskeletal 16 OS=Homo sapiens OX=9606 GN=KRT16 PE=1 SV=4	0	76.238	48	18	47	10	473	51.2	5.05	1594	18	cell death;cell differentiation;cell organization and biogenesis;cell proliferation;cellular component movement;defense response;regulation of biological process;response to stimulus	cytoskeleton;cytosol;nucleus	protein binding;structural molecule activity	Pf00038, Pf07888, Pf13514	3868	ENSG00000186832.8	KRT16	17	Formation of the cornified envelope			3	High	1
	Checked	Protein Group ID	# Proteins	# Unique Peptides	# Peptides	# PSMs	Group Description	Found in Sample: [S11] F11: Sample
	FALSE	176	13	10	18	47	[Master Protein] Keratin, type I cytoskeletal 16 OS=Homo sapiens OX=9606 GN=KRT16 PE=1 SV=4	High
		Checked	Confidence	Sequence	Modifications	Qvality PEP	Qvality q-value	# Protein Groups	# Proteins	# PSMs	Master Protein Accessions	# Missed Cleavages	Theo. MH+ [Da]	Found in Sample: [S11] F11: Sample	Confidence (by Search Engine): Mascot	Percolator q-Value (by Search Engine): Mascot	Percolator PEP (by Search Engine): Mascot	Ions Score (by Search Engine): Mascot
		FALSE	High	ALEEANADLEVK		0.00669487	0.001508	3	4	1	P02533; P19012; P08779	0	1301.66	High	High	0.001024	0.002423	70
		FALSE	High	APSTYGGGLSVSSR		0.000256143	0.001508	1	1	1	P08779	0	1338.66	High	High	0.001024	5.019e-05	98
		FALSE	High	DAETWFLSK		0.0822189	0.00257098	1	1	1	P08779	0	1096.53	High	High	0.001597	0.04856	44
		FALSE	High	EVASNSELVQSSR		0.000772707	0.001508	1	1	2	P08779	0	1405.69	High	High	0.001024	0.0001865	79
		FALSE	High	GSCGIGGGIGGGSSR	1xCarbamidomethyl [C3]	0.000998021	0.001508	2	2	1	P02533; P08779	0	1278.59	High	High	0.001024	0.0002521	67
		FALSE	High	LAADDFR		0.0948325	0.00257098	7	17	1	P02533; P08727; P13645; P05783; P19012; Q04695; P08779	0	807.4	High	High	0.001597	0.05766	41
		FALSE	High	LEQEIATYR		0.00499361	0.001508	5	8	1	P02533; P08727; P19012; Q04695; P08779	0	1122.58	High	High	0.001024	0.001708	61
		FALSE	High	IIAATIENAQPILQIDNAR		0.000133184	0.001508	1	1	5	P08779	0	2064.14	High	High	0.001024	2.308e-05	90
		FALSE	High	LLEGEDAHLSSQQASGQSYSSR		0.0153551	0.001508	1	1	1	P08779	0	2350.09	High	High	0.001024	0.006521	35
		FALSE	High	ISSVLAGGSCR	1xCarbamidomethyl [C10]	0.0006097	0.001508	2	2	2	P02533; P08779	0	1106.56	High	High	0.001024	0.0001405	71
		FALSE	High	NHEEEMLALR		0.0162463	0.001508	1	1	2	P08779	0	1241.59	High	High	0.001024	0.00695	39
		FALSE	High	TDLEMQIEGLKEELAYLR		0.000699516	0.001508	1	1	1	P08779	1	2151.1	High	High	0.001024	0.0001656	66
		FALSE	High	TDLEMQIEGLKEELAYLR	1xOxidation [M5]	0.0027635	0.001508	1	1	3	P08779	1	2167.1	High	High	0.001024	0.000848	54
		FALSE	High	TKYEHELALR		0.00169664	0.001508	1	1	6	P08779	1	1259.67	High	High	0.001024	0.0004731	58
		FALSE	High	TRLEQEIATYR		0.0127202	0.001508	4	6	2	P02533; P19012; Q04695; P08779	1	1379.73	High	High	0.001024	0.005192	58
		FALSE	High	VLDELTLAR		0.00506498	0.001508	5	5	1	P02533; P08727; P19012; Q04695; P08779	0	1029.59	High	High	0.001024	0.001737	64
		FALSE	High	VLQGLEIELQSQLSMK	1xOxidation [M15]	0.000509226	0.001508	1	1	1	P08779	0	1831.98	High	High	0.001024	0.0001137	50
		FALSE	High	VTMQNLNDR		0.00954081	0.001508	3	7	2	P02533; P13645; P08779	0	1090.53	High	High	0.001024	0.003681	56
		FALSE	High	VTMQNLNDR	1xOxidation [M3]	0.00485386	0.001508	3	7	1	P02533; P13645; P08779	0	1106.53	High	High	0.001024	0.001656	60
		FALSE	High	YCMQLSQIQGLIGSVEEQLAQLR	1xCarbamidomethyl [C2]	0.00040755	0.001508	1	1	7	P08779	0	2664.35	High	High	0.001024	8.689e-05	89
		FALSE	High	YCMQLSQIQGLIGSVEEQLAQLR	1xCarbamidomethyl [C2]; 1xOxidation [M3]	0.000356906	0.001508	1	1	5	P08779	0	2680.34	High	High	0.001024	7.428e-05	93
FALSE	High	Master Protein	P13647	Keratin, type II cytoskeletal 5 OS=Homo sapiens OX=9606 GN=KRT5 PE=1 SV=3	0	55.667	30	17	30	12	590	62.3	7.74	862	17	cell death;cell organization and biogenesis;metabolic process	cytoplasm;cytosol;membrane;mitochondrion;nucleus	catalytic activity;motor activity;protein binding;structural molecule activity	Pf00038, Pf01576, Pf02994, Pf03961, Pf04111, Pf05957, Pf12128	3852	ENSG00000186081.11	KRT5	12	Formation of the cornified envelope; Type I hemidesmosome assembly			6	High	1
	Checked	Protein Group ID	# Proteins	# Unique Peptides	# Peptides	# PSMs	Group Description	Found in Sample: [S11] F11: Sample
	FALSE	184	1	12	17	30	[Master Protein] Keratin, type II cytoskeletal 5 OS=Homo sapiens OX=9606 GN=KRT5 PE=1 SV=3	High
		Checked	Confidence	Sequence	Modifications	Qvality PEP	Qvality q-value	# Protein Groups	# Proteins	# PSMs	Master Protein Accessions	# Missed Cleavages	Theo. MH+ [Da]	Found in Sample: [S11] F11: Sample	Confidence (by Search Engine): Mascot	Percolator q-Value (by Search Engine): Mascot	Percolator PEP (by Search Engine): Mascot	Ions Score (by Search Engine): Mascot
		FALSE	High	AQYEEIANR		0.00386759	0.001508	1	1	4	P13647	0	1093.53	High	High	0.001024	0.00126	60
		FALSE	High	EYQELMNTK		0.0326147	0.001508	1	1	2	P13647	0	1155.54	High	High	0.001024	0.01595	37
		FALSE	High	LAELEEALQK		0.005089	0.001508	1	1	2	P13647	0	1143.63	High	High	0.001024	0.001746	62
		FALSE	High	LALDVEIATYR		0.0018741	0.001508	3	9	2	P35908; P02538; P13647	0	1263.69	High	High	0.001024	0.0005341	81
		FALSE	High	LRAEIDNVKK		0.0309883	0.001508	1	1	1	P13647	2	1185.69	High	High	0.001024	0.01505	40
		FALSE	High	ISISTSGGSFR		0.0286296	0.001508	1	1	1	P13647	0	1111.57	High	High	0.001024	0.01364	37
		FALSE	High	NKYEDEINKR		0.0191482	0.001508	4	6	1	P04264; P02538; P05787; P13647	2	1308.65	High	High	0.001024	0.008466	46
		FALSE	High	NLDLDSIIAEVK		0.00511313	0.001508	3	7	2	P35908; P02538; P13647	0	1329.73	High	High	0.001024	0.001762	84
		FALSE	High	NLDLDSIIAEVKAQYEEIANR		0.00175385	0.001508	1	1	2	P13647	1	2404.24	High	High	0.001024	0.0004916	55
		FALSE	High	NMQDLVEDFK		0.0184428	0.001508	1	1	1	P13647	0	1238.57	High	High	0.001024	0.008077	53
		FALSE	High	NMQDLVEDFK	1xOxidation [M2]	0.0385413	0.00257098	1	1	1	P13647	0	1254.57	High	High	0.001597	0.0195	30
		FALSE	High	QLDSIVGER		0.018015	0.001508	2	3	1	P02538; P13647	0	1016.54	High	High	0.001024	0.00787	49
		FALSE	High	QNLEPLFEQYINNLR		0.000528902	0.001508	2	4	4	P02538; P13647	0	1890.97	High	High	0.001024	0.0001185	73
		FALSE	High	SFSTASAITPSVSR		0.00108687	0.001508	1	1	1	P13647	0	1410.72	High	High	0.001024	0.0002795	63
		FALSE	High	TTAENEFVMLK		0.0593675	0.00257098	1	1	1	P13647	0	1282.63	High	High	0.001597	0.03276	37
		FALSE	High	TTAENEFVMLK	1xOxidation [M9]	0.00789888	0.001508	1	1	1	P13647	0	1298.63	High	High	0.001024	0.002943	59
		FALSE	High	VDALMDEINFMK		0.00181298	0.001508	1	1	1	P13647	0	1425.68	High	High	0.001024	0.0005119	58
		FALSE	High	VSLAGACGVGGYGSR	1xCarbamidomethyl [C7]	1.38894e-05	0.001508	1	1	1	P13647	0	1410.68	High	High	0.001024	1.576e-06	104
		FALSE	High	YEELQQTAGR		0.00580959	0.001508	1	1	1	P13647	0	1194.57	High	High	0.001024	0.002047	61
FALSE	High	Master Protein	Q86YZ3	Hornerin OS=Homo sapiens OX=9606 GN=HRNR PE=1 SV=2	0	52.752	15	16	29	16	2850	282.2	10.04	561	16	cell organization and biogenesis;development;transport	cytoplasm;cytoskeleton;extracellular;nucleus;organelle lumen	metal ion binding		388697	ENSG00000197915.5	HRNR	1	Neutrophil degranulation			3	High	1
	Checked	Protein Group ID	# Proteins	# Unique Peptides	# Peptides	# PSMs	Group Description	Found in Sample: [S11] F11: Sample
	FALSE	39	1	16	16	29	[Master Protein] Hornerin OS=Homo sapiens OX=9606 GN=HRNR PE=1 SV=2	High
		Checked	Confidence	Sequence	Modifications	Qvality PEP	Qvality q-value	# Protein Groups	# Proteins	# PSMs	Master Protein Accessions	# Missed Cleavages	Theo. MH+ [Da]	Found in Sample: [S11] F11: Sample	Confidence (by Search Engine): Mascot	Percolator q-Value (by Search Engine): Mascot	Percolator PEP (by Search Engine): Mascot	Ions Score (by Search Engine): Mascot
		FALSE	High	GEQHGSSSGSSSSYGQHGSGSR		0.0674263	0.00257098	1	1	1	Q86YZ3	0	2122.88	High	High	0.001597	0.03819	27
		FALSE	High	GPYESGSGHSSGLGHQESR		0.000531414	0.001508	1	1	2	Q86YZ3	0	1928.85	High	High	0.001024	0.0001192	53
		FALSE	High	GPYESGSGHSSGLGHR		6.32869e-05	0.001508	1	1	2	Q86YZ3	0	1584.71	High	High	0.001024	9.519e-06	85
		FALSE	High	GPYESGSGHSSGLGHRESR		0.1218	0.00257098	1	1	1	Q86YZ3	1	1956.89	High	High	0.001597	0.07813	19
		FALSE	High	GRHGSGSGHSSSYGQHGSGSGWSSSSGR		0.0852168	0.00257098	1	1	1	Q86YZ3	1	2690.14	High	High	0.001597	0.05084	20
		FALSE	High	GSGSGQSPSSGQHGTGFGR		0.00880514	0.001508	1	1	2	Q86YZ3	0	1747.77	High	High	0.001024	0.003353	35
		FALSE	High	GSGSGQSPSSGQHGTGFGR	1xDeamidated [Q12]	0.152195	0.00534025	1	1	1	Q86YZ3	0	1748.76	High	High	0.00315	0.1027	12
		FALSE	High	HGSGSGHSSSHGQHGSGSSYSYSR		0.0879233	0.00257098	1	1	2	Q86YZ3	0	2389.99	High	High	0.001597	0.05269	27
		FALSE	High	HGSGSGHSSSYGQHGSGSGWSSSSGR		0.0165546	0.001508	1	1	1	Q86YZ3	0	2477.02	High	High	0.001024	0.007123	33
		FALSE	High	HGSGSGHSSSYGQHGSGSGWSSSSGR	1xDeamidated [Q13]	0.00753441	0.001508	1	1	1	Q86YZ3	0	2478	High	High	0.001024	0.002786	36
		FALSE	High	HGSGSGQSSSYGPYR		0.000483361	0.001508	1	1	2	Q86YZ3	0	1526.66	High	High	0.001024	0.0001068	65
		FALSE	High	QSLGHGQHGSGSGQSPSPSR	1xDeamidated [Q]	0.00536079	0.001508	1	1	2	Q86YZ3	0	1948.89	High	High	0.001024	0.001854	33
		FALSE	High	QSLGHGQHGSGSGQSPSPSR	2xDeamidated [Q1; Q14]	0.192786	0.00781975	1	1	1	Q86YZ3	0	1949.87	High	High	0.004535	0.1367	26
		FALSE	High	SEQHGSSSGLSSSYGQHGSGSHQSSGHGR		0.00808765	0.001508	1	1	2	Q86YZ3	0	2869.22	High	High	0.001024	0.003026	39
		FALSE	High	SGQSSRGEQHGSSSGSSSSYGQHGSGSR		0.0811204	0.00257098	1	1	2	Q86YZ3	1	2725.15	High	High	0.001597	0.04776	41
		FALSE	High	SGSGQSSGYSQHGSGSSHSSGYR		0.0197873	0.001508	1	1	1	Q86YZ3	0	2243.93	High	High	0.001024	0.008802	54
		FALSE	High	SSSGQSSGYSQHGSGSGHSSGYGQHGSR		0.0138453	0.001508	1	1	2	Q86YZ3	0	2710.12	High	High	0.001024	0.005761	46
		FALSE	High	SSSGQSSGYTQHGSGSGHSSSYEQHGSR		0.00600511	0.001508	1	1	2	Q86YZ3	0	2826.17	High	High	0.001024	0.002127	44
		FALSE	High	SSSRGPYESGSGHSSGLGHQESR		0.0066633	0.001508	1	1	1	Q86YZ3	1	2346.05	High	High	0.001024	0.002408	38
FALSE	High	Master Protein	P02538	Keratin, type II cytoskeletal 6A OS=Homo sapiens OX=9606 GN=KRT6A PE=1 SV=3	0	52.193	30	15	24	7	564	60	8	822	15	cell death;cell differentiation;cell organization and biogenesis;defense response;metabolic process;regulation of biological process;response to stimulus	cytosol;membrane;nucleus	protein binding;structural molecule activity	Pf00038, Pf04111, Pf13166	3853	ENSG00000205420.10	KRT6A	12	Formation of the cornified envelope		Ectoderm Differentiation	4	High	1
	Checked	Protein Group ID	# Proteins	# Unique Peptides	# Peptides	# PSMs	Group Description	Found in Sample: [S11] F11: Sample
	FALSE	64	2	7	15	24	[Master Protein] Keratin, type II cytoskeletal 6A OS=Homo sapiens OX=9606 GN=KRT6A PE=1 SV=3	High
		Checked	Confidence	Sequence	Modifications	Qvality PEP	Qvality q-value	# Protein Groups	# Proteins	# PSMs	Master Protein Accessions	# Missed Cleavages	Theo. MH+ [Da]	Found in Sample: [S11] F11: Sample	Confidence (by Search Engine): Mascot	Percolator q-Value (by Search Engine): Mascot	Percolator PEP (by Search Engine): Mascot	Ions Score (by Search Engine): Mascot
		FALSE	High	ADTLTDEINFLR		0.00485386	0.001508	1	3	1	P02538	0	1407.71	High	High	0.001024	0.001649	78
		FALSE	High	AIGGGLSSVGGGSSTIK		6.44981e-05	0.001508	1	2	1	P02538	0	1447.78	High	High	0.001024	9.757e-06	90
		FALSE	High	AQYEEIAQR		0.00614876	0.001508	2	6	1	P35908; P02538	0	1107.54	High	High	0.001024	0.002193	59
		FALSE	High	EYQELMNVK		0.18813	0.00781975	2	4	1	P02538; P05787	0	1153.56	High	High	0.004535	0.1328	15
		FALSE	High	GSGGLGGACGGAGFGSR	1xCarbamidomethyl [C9]	0.00120058	0.001508	1	3	1	P02538	0	1424.63	High	High	0.001024	0.0003143	55
		FALSE	High	LALDVEIATYR		0.0018741	0.001508	3	9	2	P35908; P02538; P13647	0	1263.69	High	High	0.001024	0.0005341	81
		FALSE	High	LRSEIDHVK		0.0582942	0.00257098	1	3	2	P02538	1	1096.61	High	High	0.001597	0.03206	25
		FALSE	High	ISIGGGSCAISGGYGSR	1xCarbamidomethyl [C8]	0.00199313	0.001508	1	3	1	P02538	0	1598.76	High	High	0.001024	0.0005737	81
		FALSE	High	NKLEGLEDALQK		0.0121921	0.001508	1	3	2	P02538	1	1357.73	High	High	0.001024	0.004954	66
		FALSE	High	NKYEDEINKR		0.0191482	0.001508	4	6	1	P04264; P02538; P05787; P13647	2	1308.65	High	High	0.001024	0.008466	46
		FALSE	High	NLDLDSIIAEVK		0.00511313	0.001508	3	7	2	P35908; P02538; P13647	0	1329.73	High	High	0.001024	0.001762	84
		FALSE	High	NLDLDSIIAEVKAQYEEIAQR		0.000335581	0.001508	2	4	3	P35908; P02538	1	2418.25	High	High	0.001024	6.935e-05	65
		FALSE	High	QLDSIVGER		0.018015	0.001508	2	3	1	P02538; P13647	0	1016.54	High	High	0.001024	0.00787	49
		FALSE	High	QNLEPLFEQYINNLR		0.000528902	0.001508	2	4	4	P02538; P13647	0	1890.97	High	High	0.001024	0.0001185	73
		FALSE	High	TAAENEFVTLK		0.0348056	0.001508	1	4	1	P02538	0	1222.63	High	High	0.001024	0.01729	49
FALSE	High	Master Protein	Q6UWP8	Suprabasin OS=Homo sapiens OX=9606 GN=SBSN PE=1 SV=2	0	47.704	40	11	18	11	590	60.5	7.01	432	11		extracellular			374897	ENSG00000189001.10	SBSN	19				0	High	1
	Checked	Protein Group ID	# Proteins	# Unique Peptides	# Peptides	# PSMs	Group Description	Found in Sample: [S11] F11: Sample
	FALSE	137	1	11	11	18	[Master Protein] Suprabasin OS=Homo sapiens OX=9606 GN=SBSN PE=1 SV=2	High
		Checked	Confidence	Sequence	Modifications	Qvality PEP	Qvality q-value	# Protein Groups	# Proteins	# PSMs	Master Protein Accessions	# Missed Cleavages	Theo. MH+ [Da]	Found in Sample: [S11] F11: Sample	Confidence (by Search Engine): Mascot	Percolator q-Value (by Search Engine): Mascot	Percolator PEP (by Search Engine): Mascot	Ions Score (by Search Engine): Mascot
		FALSE	High	FGQGAHHAAGQAGNEAGR		0.000116634	0.001508	1	1	2	Q6UWP8	0	1735.8	High	High	0.001024	1.975e-05	74
		FALSE	High	FGQGAHHAAGQAGNEAGR	1xDeamidated [N14]	0.0577645	0.00257098	1	1	2	Q6UWP8	0	1736.78	High	High	0.001597	0.03165	20
		FALSE	High	FGQGIHHAAGQVGK		0.000621367	0.001508	1	1	2	Q6UWP8	0	1406.73	High	High	0.001024	0.0001437	73
		FALSE	High	FGQGVHHAAGQAGNEAGR		2.00063e-05	0.001508	1	1	3	Q6UWP8	0	1763.83	High	High	0.001024	2.431e-06	74
		FALSE	High	FGQGVHHAASQVGK		0.0580288	0.00257098	1	1	1	Q6UWP8	0	1422.72	High	High	0.001597	0.03197	31
		FALSE	High	FGQGVHHGLSEGWK		0.0172695	0.001508	1	1	1	Q6UWP8	0	1538.75	High	High	0.001024	0.007488	17
		FALSE	High	FGQGVHHTAGQVGK		0.0192383	0.001508	1	1	1	Q6UWP8	0	1422.72	High	High	0.001024	0.0085	47
		FALSE	High	LGHGVNNAAGQVGK		0.00115046	0.001508	1	1	1	Q6UWP8	0	1321.7	High	High	0.001024	0.000298	63
		FALSE	High	LGQGVNHAADQAGK		0.0120778	0.001508	1	1	1	Q6UWP8	0	1365.69	High	High	0.001024	0.004883	44
		FALSE	High	LIHHGVHHGANQAGSEAGK		0.0240879	0.001508	1	1	1	Q6UWP8	0	1919.96	High	High	0.001024	0.01115	31
		FALSE	High	VAHEINHGIGQAGK		0.00196501	0.001508	1	1	2	Q6UWP8	0	1430.75	High	High	0.001024	0.0005639	62
		FALSE	High	VVQGLHHGVSQAGR		0.0510512	0.00257098	1	1	1	Q6UWP8	0	1444.78	High	High	0.001597	0.02731	18
FALSE	High	Master Protein	Q04695	Keratin, type I cytoskeletal 17 OS=Homo sapiens OX=9606 GN=KRT17 PE=1 SV=2	0	36.823	30	12	21	4	432	48.1	5.02	630	12	cell death;cell organization and biogenesis;regulation of biological process;response to stimulus	cytoplasm;cytoskeleton;cytosol	protein binding;receptor activity;signal transducer activity;structural molecule activity	Pf00038, Pf07888	3872	ENSG00000128422.15	KRT17	17	Formation of the cornified envelope			3	High	1
	Checked	Protein Group ID	# Proteins	# Unique Peptides	# Peptides	# PSMs	Group Description	Found in Sample: [S11] F11: Sample
	FALSE	158	10	4	12	21	[Master Protein] Keratin, type I cytoskeletal 17 OS=Homo sapiens OX=9606 GN=KRT17 PE=1 SV=2	High
		Checked	Confidence	Sequence	Modifications	Qvality PEP	Qvality q-value	# Protein Groups	# Proteins	# PSMs	Master Protein Accessions	# Missed Cleavages	Theo. MH+ [Da]	Found in Sample: [S11] F11: Sample	Confidence (by Search Engine): Mascot	Percolator q-Value (by Search Engine): Mascot	Percolator PEP (by Search Engine): Mascot	Ions Score (by Search Engine): Mascot
		FALSE	High	ADLEMQIENLKEELAYLK	1xOxidation [M5]	0.00623659	0.001508	1	1	1	Q04695	1	2166.1	High	High	0.001024	0.002221	45
		FALSE	High	DAEDWFFSK		0.211503	0.00781975	1	1	1	Q04695	0	1144.49	High	High	0.004535	0.1532	29
		FALSE	High	EVATNSELVQSGK		0.00732382	0.001508	2	2	1	P02533; Q04695	0	1361.69	High	High	0.001024	0.00269	69
		FALSE	High	KNHEEEMNALR		0.204013	0.00781975	2	2	1	P02533; Q04695	1	1370.65	High	High	0.004535	0.1468	13
		FALSE	High	LAADDFR		0.0948325	0.00257098	7	17	1	P02533; P08727; P13645; P05783; P19012; Q04695; P08779	0	807.4	High	High	0.001597	0.05766	41
		FALSE	High	LEQEIATYR		0.00499361	0.001508	5	8	1	P02533; P08727; P19012; Q04695; P08779	0	1122.58	High	High	0.001024	0.001708	61
		FALSE	High	ILTATVDNANILLQIDNAR		0.000296678	0.001508	1	1	2	Q04695	0	2068.14	High	High	0.001024	5.969e-05	68
		FALSE	High	NHEEEMNALR		0.00732382	0.001508	2	2	1	P02533; Q04695	0	1242.55	High	High	0.001024	0.002693	41
		FALSE	High	TKFETEQALR		0.0887112	0.00257098	2	2	1	P08727; Q04695	1	1222.64	High	High	0.001597	0.05321	28
		FALSE	High	TRLEQEIATYR		0.0127202	0.001508	4	6	2	P02533; P19012; Q04695; P08779	1	1379.73	High	High	0.001024	0.005192	58
		FALSE	High	VLDELTLAR		0.00506498	0.001508	5	5	1	P02533; P08727; P19012; Q04695; P08779	0	1029.59	High	High	0.001024	0.001737	64
		FALSE	High	YCVQLSQIQGLIGSVEEQLAQLR	1xCarbamidomethyl [C2]	5.21107e-05	0.001508	1	1	8	Q04695	0	2632.38	High	High	0.001024	7.561e-06	104
FALSE	High	Master Protein	Q12864	Cadherin-17 OS=Homo sapiens OX=9606 GN=CDH17 PE=1 SV=3	0	36.178	22	11	16	11	832	92.2	5.14	422	11	cell differentiation;cell organization and biogenesis;regulation of biological process;response to stimulus;transport	cell surface;membrane;nucleus	metal ion binding;protein binding;transporter activity	Pf00028	1015	ENSG00000079112.9	CDH17	8	Adherens junctions interactions			4	High	1
	Checked	Protein Group ID	# Proteins	# Unique Peptides	# Peptides	# PSMs	Group Description	Found in Sample: [S11] F11: Sample
	FALSE	11	1	11	11	16	[Master Protein] Cadherin-17 OS=Homo sapiens OX=9606 GN=CDH17 PE=1 SV=3	High
		Checked	Confidence	Sequence	Modifications	Qvality PEP	Qvality q-value	# Protein Groups	# Proteins	# PSMs	Master Protein Accessions	# Missed Cleavages	Theo. MH+ [Da]	Found in Sample: [S11] F11: Sample	Confidence (by Search Engine): Mascot	Percolator q-Value (by Search Engine): Mascot	Percolator PEP (by Search Engine): Mascot	Ions Score (by Search Engine): Mascot
		FALSE	High	AENPEPLVFGVK		0.0671213	0.00257098	1	1	1	Q12864	0	1299.69	High	High	0.001597	0.03796	45
		FALSE	High	DEENTANSFLNYR		0.0016491	0.001508	1	1	1	Q12864	0	1572.69	High	High	0.001024	0.0004593	70
		FALSE	High	DINDNRPTFLQSK		0.0211293	0.001508	1	1	1	Q12864	0	1547.78	High	High	0.001024	0.009498	48
		FALSE	High	FTLIVTDVNEAPQFSQHVFQAK		0.00559391	0.001508	1	1	1	Q12864	0	2519.29	High	High	0.001024	0.001956	36
		FALSE	High	GKDNVESAQASEVKPLR		0.005089	0.001508	1	1	1	Q12864	1	1827.96	High	High	0.001024	0.001745	46
		FALSE	High	GPHFTFSLGSGSLQNDWEVSK		0.00360251	0.001508	1	1	1	Q12864	0	2293.09	High	High	0.001024	0.001158	28
		FALSE	High	KPLDFETAAVSNIVFK		0.00548908	0.001508	1	1	3	Q12864	0	1778.97	High	High	0.001024	0.001913	29
		FALSE	High	IDHVTGEIFSVAPLDR		0.000171213	0.001508	1	1	1	Q12864	0	1768.92	High	High	0.001024	3.108e-05	88
		FALSE	High	LGNSIGTLTAHDR		0.0157945	0.001508	1	1	3	Q12864	0	1354.71	High	High	0.001024	0.006736	27
		FALSE	High	LGVDTDPHTNTGYVIIK		0.1141	0.00257098	1	1	1	Q12864	0	1842.96	High	High	0.001597	0.07234	24
		FALSE	High	LPMDGLFLIQTYAGMLQLAK	1xOxidation [M3]	0.00018646	0.001508	1	1	2	Q12864	0	2239.19	High	High	0.001024	3.438e-05	85
FALSE	High	Master Protein	Q02413	Desmoglein-1 OS=Homo sapiens OX=9606 GN=DSG1 PE=1 SV=2	0	35.627	15	10	13	10	1049	113.7	5.03	437	10	cell death;cell organization and biogenesis;regulation of biological process;response to stimulus;transport	cytoskeleton;cytosol;membrane	metal ion binding;protein binding	Pf00028, Pf01049	1828	ENSG00000134760.5	DSG1	18	Apoptotic cleavage of cell adhesion proteins; Formation of the cornified envelope; Neutrophil degranulation	Staphylococcus aureus infection		12	High	1
	Checked	Protein Group ID	# Proteins	# Unique Peptides	# Peptides	# PSMs	Group Description	Found in Sample: [S11] F11: Sample
	FALSE	86	1	10	10	13	[Master Protein] Desmoglein-1 OS=Homo sapiens OX=9606 GN=DSG1 PE=1 SV=2	High
		Checked	Confidence	Sequence	Modifications	Qvality PEP	Qvality q-value	# Protein Groups	# Proteins	# PSMs	Master Protein Accessions	# Missed Cleavages	Theo. MH+ [Da]	Found in Sample: [S11] F11: Sample	Confidence (by Search Engine): Mascot	Percolator q-Value (by Search Engine): Mascot	Percolator PEP (by Search Engine): Mascot	Ions Score (by Search Engine): Mascot
		FALSE	High	AEFHHSIMSQYK	1xOxidation [M8]	0.0789645	0.00257098	1	1	1	Q02413	0	1493.68	High	High	0.001597	0.04613	22
		FALSE	High	ALNSMGQDLERPLELR	1xOxidation [M5]	0.0539367	0.00257098	1	1	1	Q02413	0	1857.95	High	High	0.001597	0.02928	22
		FALSE	High	ASAISVTVLNVIEGPVFRPGSK		0.000268574	0.001508	1	1	1	Q02413	0	2241.26	High	High	0.001024	5.312e-05	62
		FALSE	High	EQYGQYALAVR		0.129403	0.00257098	1	1	2	Q02413	0	1297.65	High	High	0.001597	0.08433	15
		FALSE	High	IHSDCAANQQVTYR	1xCarbamidomethyl [C5]	4.41458e-05	0.001508	1	1	2	Q02413	0	1662.77	High	High	0.001024	6.218e-06	100
		FALSE	High	ISGVGIDQPPYGIFVINQK		0.000595423	0.001508	1	1	1	Q02413	0	2045.11	High	High	0.001024	0.0001367	60
		FALSE	High	TYVVTGNMGSNDK	1xOxidation [M8]	0.00233033	0.001508	1	1	1	Q02413	0	1401.63	High	High	0.001024	0.0006897	63
		FALSE	High	VGDFVATDLDTGRPSTTVR		0.00122936	0.001508	1	1	1	Q02413	0	2007.01	High	High	0.001024	0.0003235	54
		FALSE	High	YQGTILSIDDNLQR		0.00133248	0.001508	1	1	1	Q02413	0	1635.83	High	High	0.001024	0.0003566	53
		FALSE	High	YVMGNNPADLLAVDSR	1xOxidation [M3]	0.000268574	0.001508	1	1	2	Q02413	0	1750.84	High	High	0.001024	5.303e-05	72
FALSE	High	Master Protein	P60709	Actin, cytoplasmic 1 OS=Homo sapiens OX=9606 GN=ACTB PE=1 SV=1	0	32.48	34	8	17	5	375	41.7	5.48	483	8	cell organization and biogenesis;cellular component movement;metabolic process;regulation of biological process;response to stimulus	cytoplasm;cytoskeleton;cytosol;membrane;nucleus	DNA binding;nucleotide binding;protein binding;structural molecule activity	Pf00022	60	ENSG00000075624.13	ACTB	7	Formation of annular gap junctions; Cell-extracellular matrix interactions; UCH proteinases; MAP2K and MAPK activation; Interaction between L1 and Ankyrins; Factors involved in megakaryocyte development and platelet production; Translocation of GLUT4 to the plasma membrane; EPH-ephrin mediated repulsion of cells; Prefoldin mediated transfer of substrate to CCT/TriC; EPHB-mediated forward signalin…	Arrhythmogenic right ventricular cardiomyopathy (ARVC); Tight junction; Pathogenic Escherichia coli infection; Dilated cardiomyopathy; Hippo signaling pathway; Rap1 signaling pathway; Oxytocin signaling pathway; Thyroid hormone signaling pathway; Phagosome; Apoptosis; Focal adhesion; Proteoglycans in cancer; Salmonella infection; Adherens junction; Regulation of actin cytoskeleton; Leukocyte tran…	Arrhythmogenic Right Ventricular Cardiomyopathy; Pathogenic Escherichia coli infection; Common Pathways Underlying Drug Addiction; Myometrial Relaxation and Contraction Pathways; Focal Adhesion; Fas Ligand (FasL) pathway and Stress induction of Heat Shock Proteins (HSP) regulation; Regulation of Actin Cytoskeleton	102	High	1
	Checked	Protein Group ID	# Proteins	# Unique Peptides	# Peptides	# PSMs	Group Description	Found in Sample: [S11] F11: Sample
	FALSE	104	8	5	8	17	[Master Protein] Actin, cytoplasmic 1 OS=Homo sapiens OX=9606 GN=ACTB PE=1 SV=1	High
		Checked	Confidence	Sequence	Modifications	Qvality PEP	Qvality q-value	# Protein Groups	# Proteins	# PSMs	Master Protein Accessions	# Missed Cleavages	Theo. MH+ [Da]	Found in Sample: [S11] F11: Sample	Confidence (by Search Engine): Mascot	Percolator q-Value (by Search Engine): Mascot	Percolator PEP (by Search Engine): Mascot	Ions Score (by Search Engine): Mascot
		FALSE	High	CPEALFQPSFLGMESCGIHETTFNSIMK	2xCarbamidomethyl [C1; C16]	0.000251333	0.001508	1	2	2	P60709	0	3231.46	High	High	0.001024	4.902e-05	53
		FALSE	High	CPEALFQPSFLGMESCGIHETTFNSIMK	2xCarbamidomethyl [C1; C16]; 1xOxidation [M13]	0.0392612	0.00257098	1	2	1	P60709	0	3247.46	High	High	0.001597	0.01991	27
		FALSE	High	DLYANTVLSGGTTMYPGIADR		0.00154327	0.001508	1	2	1	P60709	0	2215.07	High	High	0.001024	0.0004232	65
		FALSE	High	GYSFTTTAER		0.00345225	0.001508	1	2	1	P60709	0	1132.53	High	High	0.001024	0.0011	70
		FALSE	High	HQGVMVGMGQK	1xOxidation [M]	0.0163997	0.001508	2	7	2	P60709; P68133	0	1187.57	High	High	0.001024	0.007019	37
		FALSE	High	IWHHTFYNELR		0.00692007	0.001508	2	9	3	P60709; P68133	0	1515.75	High	High	0.001024	0.002516	32
		FALSE	High	QEYDESGPSIVHR		0.00351825	0.001508	1	7	1	P60709	0	1516.7	High	High	0.001024	0.001128	37
		FALSE	High	SYELPDGQVITIGNER		0.000139648	0.001508	2	10	4	P60709; P68133	0	1790.89	High	High	0.001024	2.447e-05	77
		FALSE	High	VAPEEHPVLLTEAPLNPK		0.00174556	0.001508	1	2	2	P60709	0	1954.06	High	High	0.001024	0.0004889	56
FALSE	High	Master Protein	P22626	Heterogeneous nuclear ribonucleoproteins A2/B1 OS=Homo sapiens OX=9606 GN=HNRNPA2B1 PE=1 SV=2	0	31.211	32	9	12	9	353	37.4	8.95	303	9	metabolic process;regulation of biological process;response to stimulus;transport	cytoplasm;extracellular;membrane;nucleus;spliceosomal complex	DNA binding;protein binding;RNA binding	Pf00076, Pf13893, Pf14259	3181	ENSG00000122566.20	HNRNPA2B1	7	Gene and protein expression by JAK-STAT signaling after Interleukin-12 stimulation; Interleukin-12 family signaling; mRNA Splicing - Major Pathway		mRNA Processing	10	High	1
	Checked	Protein Group ID	# Proteins	# Unique Peptides	# Peptides	# PSMs	Group Description	Found in Sample: [S11] F11: Sample
	FALSE	119	1	9	9	12	[Master Protein] Heterogeneous nuclear ribonucleoproteins A2/B1 OS=Homo sapiens OX=9606 GN=HNRNPA2B1 PE=1 SV=2	High
		Checked	Confidence	Sequence	Modifications	Qvality PEP	Qvality q-value	# Protein Groups	# Proteins	# PSMs	Master Protein Accessions	# Missed Cleavages	Theo. MH+ [Da]	Found in Sample: [S11] F11: Sample	Confidence (by Search Engine): Mascot	Percolator q-Value (by Search Engine): Mascot	Percolator PEP (by Search Engine): Mascot	Ions Score (by Search Engine): Mascot
		FALSE	High	GFGFVTFDDHDPVDK		0.0367972	0.00257098	1	1	1	P22626	0	1695.76	High	High	0.001597	0.01852	24
		FALSE	High	GGNFGFGDSR		0.0489852	0.00257098	1	1	1	P22626	0	1013.44	High	High	0.001597	0.02608	37
		FALSE	High	IDTIEIITDR		0.000857607	0.001508	1	1	1	P22626	0	1188.65	High	High	0.001024	0.0002104	70
		FALSE	High	LFIGGLSFETTEESLR		3.12348e-05	0.001508	1	1	1	P22626	0	1798.92	High	High	0.001024	4.122e-06	101
		FALSE	High	LTDCVVMR	1xCarbamidomethyl [C4]	0.0512859	0.00257098	1	1	1	P22626	0	993.486	High	High	0.001597	0.02746	36
		FALSE	High	NMGGPYGGGNYGPGGSGGSGGYGGR		0.000327723	0.001508	1	1	1	P22626	0	2189.91	High	High	0.001024	6.715e-05	86
		FALSE	High	NYYEQWGK		0.10179	0.00257098	1	1	1	P22626	0	1087.48	High	High	0.001597	0.06277	31
		FALSE	High	TLETVPLER		0.151553	0.00399182	1	1	1	P22626	0	1057.59	High	High	0.002394	0.1021	16
		FALSE	High	YHTINGHNAEVR		0.0033715	0.001508	1	1	2	P22626	0	1410.69	High	High	0.001024	0.001072	30
		FALSE	High	YHTINGHNAEVR	1xDeamidated [N5]	0.00474038	0.001508	1	1	2	P22626	0	1411.67	High	High	0.001024	0.001604	54
FALSE	High	Master Protein	P27487	Dipeptidyl peptidase 4 OS=Homo sapiens OX=9606 GN=DPP4 PE=1 SV=2	0	27.114	15	9	17	9	766	88.2	6.04	390	9	cellular component movement;defense response;metabolic process;regulation of biological process;response to stimulus	cell surface;extracellular;membrane	catalytic activity;protein binding;receptor activity	Pf00326, Pf00930, Pf01738, Pf12695, Pf12697	1803	ENSG00000197635.9	DPP4	2	Synthesis, secretion, and inactivation of Glucagon-like Peptide-1 (GLP-1); Synthesis, secretion, and inactivation of Glucose-dependent Insulinotropic Polypeptide (GIP)	Protein digestion and absorption		6	High	1
	Checked	Protein Group ID	# Proteins	# Unique Peptides	# Peptides	# PSMs	Group Description	Found in Sample: [S11] F11: Sample
	FALSE	130	1	9	9	17	[Master Protein] Dipeptidyl peptidase 4 OS=Homo sapiens OX=9606 GN=DPP4 PE=1 SV=2	High
		Checked	Confidence	Sequence	Modifications	Qvality PEP	Qvality q-value	# Protein Groups	# Proteins	# PSMs	Master Protein Accessions	# Missed Cleavages	Theo. MH+ [Da]	Found in Sample: [S11] F11: Sample	Confidence (by Search Engine): Mascot	Percolator q-Value (by Search Engine): Mascot	Percolator PEP (by Search Engine): Mascot	Ions Score (by Search Engine): Mascot
		FALSE	High	CSGPGLPLYTLHSSVNDK	1xCarbamidomethyl [C1]	0.0015728	0.001508	1	1	1	P27487	0	1944.95	High	High	0.001024	0.0004329	58
		FALSE	High	FRPSEPHFTLDGNSFYK		0.0461428	0.00257098	1	1	1	P27487	0	2041.98	High	High	0.001597	0.02429	22
		FALSE	High	HICYFQIDK	1xCarbamidomethyl [C3]	0.138607	0.00257098	1	1	1	P27487	0	1223.59	High	High	0.001597	0.09152	25
		FALSE	High	IEPNLPSYR		0.203194	0.00781975	1	1	1	P27487	0	1088.57	High	High	0.004535	0.146	6
		FALSE	High	IISNEEGYR		0.0196026	0.001508	1	1	2	P27487	0	1080.53	High	High	0.001024	0.008696	66
		FALSE	High	IMHAINR		0.0632746	0.00257098	1	1	1	P27487	0	854.467	High	High	0.001597	0.0355	31
		FALSE	High	LNWATYLASTENIIVASFDGR		0.00108174	0.001508	1	1	7	P27487	0	2341.18	High	High	0.001024	0.0002783	74
		FALSE	High	LNWATYLASTENIIVASFDGR	1xDeamidated [N2]	0.00139052	0.001508	1	1	1	P27487	0	2342.17	High	High	0.001024	0.0003743	51
		FALSE	High	VTCLSCELNPER	2xCarbamidomethyl [C3; C6]	0.0130847	0.001508	1	1	1	P27487	0	1477.68	High	High	0.001024	0.005367	39
		FALSE	High	YPLLLDVYAGPCSQK	1xCarbamidomethyl [C12]	6.48045e-05	0.001508	1	1	1	P27487	0	1723.87	High	High	0.001024	9.832e-06	90
FALSE	High	Master Protein	P06748	Nucleophosmin OS=Homo sapiens OX=9606 GN=NPM1 PE=1 SV=2	0	25.84	18	3	10	3	294	32.6	4.78	356	3	cell growth;cell organization and biogenesis;cellular homeostasis;metabolic process;regulation of biological process;response to stimulus;transport	cytoplasm;cytoskeleton;cytosol;membrane;nucleus	DNA binding;enzyme regulator activity;protein binding;RNA binding	Pf03066	4869	ENSG00000181163.13	NPM1	5	Nuclear import of Rev protein; TFAP2A acts as a transcriptional repressor during retinoic acid induced cell differentiation; TP53 regulates transcription of additional cell cycle genes whose exact role in the p53 pathway remain uncertain; Deposition of new CENPA-containing nucleosomes at the centromere			18	High	1
	Checked	Protein Group ID	# Proteins	# Unique Peptides	# Peptides	# PSMs	Group Description	Found in Sample: [S11] F11: Sample
	FALSE	149	1	3	3	10	[Master Protein] Nucleophosmin OS=Homo sapiens OX=9606 GN=NPM1 PE=1 SV=2	High
		Checked	Confidence	Sequence	Modifications	Qvality PEP	Qvality q-value	# Protein Groups	# Proteins	# PSMs	Master Protein Accessions	# Missed Cleavages	Theo. MH+ [Da]	Found in Sample: [S11] F11: Sample	Confidence (by Search Engine): Mascot	Percolator q-Value (by Search Engine): Mascot	Percolator PEP (by Search Engine): Mascot	Ions Score (by Search Engine): Mascot
		FALSE	High	DELHIVEAEAMNYEGSPIK		0.000131928	0.001508	1	1	3	P06748	0	2145.02	High	High	0.001024	2.287e-05	58
		FALSE	High	MSVQPTVSLGGFEITPPVVLR		0.000110709	0.001508	1	1	2	P06748	0	2227.22	High	High	0.001024	1.854e-05	94
		FALSE	High	MSVQPTVSLGGFEITPPVVLR	1xOxidation [M1]	0.00363678	0.001508	1	1	2	P06748	0	2243.21	High	High	0.001024	0.001175	56
		FALSE	High	MTDQEAIQDLWQWR		0.0297168	0.001508	1	1	2	P06748	0	1819.84	High	High	0.001024	0.01432	53
		FALSE	High	MTDQEAIQDLWQWR	1xOxidation [M1]	0.000196438	0.001508	1	1	1	P06748	0	1835.84	High	High	0.001024	3.665e-05	80
FALSE	High	Master Protein	P09651	Heterogeneous nuclear ribonucleoprotein A1 OS=Homo sapiens OX=9606 GN=HNRNPA1 PE=1 SV=5	0	25.251	23	6	14	6	372	38.7	9.13	350	6	cell communication;metabolic process;regulation of biological process;response to stimulus;transport	cytoplasm;membrane;nucleus;spliceosomal complex	DNA binding;protein binding;RNA binding	Pf00076, Pf13893, Pf14259	3178	ENSG00000135486.17	HNRNPA1	12	mRNA Splicing - Major Pathway; FGFR2 alternative splicing	Spliceosome	mRNA Processing	11	High	1
	Checked	Protein Group ID	# Proteins	# Unique Peptides	# Peptides	# PSMs	Group Description	Found in Sample: [S11] F11: Sample
	FALSE	180	2	6	6	14	[Master Protein] Heterogeneous nuclear ribonucleoprotein A1 OS=Homo sapiens OX=9606 GN=HNRNPA1 PE=1 SV=5	High
		Checked	Confidence	Sequence	Modifications	Qvality PEP	Qvality q-value	# Protein Groups	# Proteins	# PSMs	Master Protein Accessions	# Missed Cleavages	Theo. MH+ [Da]	Found in Sample: [S11] F11: Sample	Confidence (by Search Engine): Mascot	Percolator q-Value (by Search Engine): Mascot	Percolator PEP (by Search Engine): Mascot	Ions Score (by Search Engine): Mascot
		FALSE	High	EDSQRPGAHLTVK		0.0392612	0.00257098	1	2	2	P09651	0	1437.74	High	High	0.001597	0.02	20
		FALSE	High	GFAFVTFDDHDSVDK		0.00103168	0.001508	1	2	2	P09651	0	1699.76	High	High	0.001024	0.0002623	73
		FALSE	High	IEVIEIMTDR		0.00262323	0.001508	1	2	2	P09651	0	1218.64	High	High	0.001024	0.0007972	70
		FALSE	High	LFIGGLSFETTDESLR		6.41931e-05	0.001508	1	2	1	P09651	0	1784.91	High	High	0.001024	9.685e-06	96
		FALSE	High	NQGGYGGSSSSSSYGSGR		0.000330844	0.001508	1	1	1	P09651	0	1694.7	High	High	0.001024	6.802e-05	102
		FALSE	High	YHTVNGHNCEVR	1xCarbamidomethyl [C9]	0.00923076	0.001508	1	1	2	P09651	0	1485.67	High	High	0.001024	0.00355	38
		FALSE	High	YHTVNGHNCEVR	1xCarbamidomethyl [C9]; 1xDeamidated [N5]	0.0211293	0.001508	1	1	4	P09651	0	1486.65	High	High	0.001024	0.009529	30
FALSE	High	Master Protein	P07910	Heterogeneous nuclear ribonucleoproteins C1/C2 OS=Homo sapiens OX=9606 GN=HNRNPC PE=1 SV=4	0	21.117	23	8	10	8	306	33.7	5.08	372	8	cell differentiation;cell organization and biogenesis;metabolic process;regulation of biological process	cytoskeleton;cytosol;extracellular;membrane;nucleus;spliceosomal complex	DNA binding;protein binding;RNA binding	Pf00076, Pf13893, Pf14259	3183	ENSG00000092199.17	HNRNPC	14	mRNA Splicing - Major Pathway; SUMOylation of RNA binding proteins	Spliceosome	mRNA Processing	11	High	1
	Checked	Protein Group ID	# Proteins	# Unique Peptides	# Peptides	# PSMs	Group Description	Found in Sample: [S11] F11: Sample
	FALSE	113	4	8	8	10	[Master Protein] Heterogeneous nuclear ribonucleoproteins C1/C2 OS=Homo sapiens OX=9606 GN=HNRNPC PE=1 SV=4	High
		Checked	Confidence	Sequence	Modifications	Qvality PEP	Qvality q-value	# Protein Groups	# Proteins	# PSMs	Master Protein Accessions	# Missed Cleavages	Theo. MH+ [Da]	Found in Sample: [S11] F11: Sample	Confidence (by Search Engine): Mascot	Percolator q-Value (by Search Engine): Mascot	Percolator PEP (by Search Engine): Mascot	Ions Score (by Search Engine): Mascot
		FALSE	High	GFAFVQYVNER		0.00536079	0.001508	1	1	1	P07910	0	1329.66	High	High	0.001024	0.001856	76
		FALSE	High	KSDVEAIFSK		0.0721611	0.00257098	1	4	1	P07910	1	1123.6	High	High	0.001597	0.04155	36
		FALSE	High	LKGDDLQAIK		0.0448854	0.00257098	1	4	1	P07910	1	1100.63	High	High	0.001597	0.02338	39
		FALSE	High	LKGDDLQAIKK		0.0503534	0.00257098	1	1	1	P07910	2	1228.73	High	High	0.001597	0.02694	46
		FALSE	High	MIAGQVLDINLAAEPK		0.00037779	0.001508	1	1	1	P07910	0	1682.91	High	High	0.001024	7.963e-05	59
		FALSE	High	MIAGQVLDINLAAEPK	1xOxidation [M1]	0.000587018	0.001508	1	1	2	P07910	0	1698.91	High	High	0.001024	0.0001342	103
		FALSE	High	SDVEAIFSK		0.0840808	0.00257098	1	4	1	P07910	0	995.504	High	High	0.001597	0.04991	32
		FALSE	High	VDSLLENLEK		0.0381862	0.00257098	1	4	1	P07910	0	1159.62	High	High	0.001597	0.01936	39
		FALSE	High	VFIGNLNTLVVK		0.00454276	0.001508	1	4	1	P07910	0	1316.79	High	High	0.001024	0.001524	69
FALSE	High	Master Protein	P02768	Serum albumin OS=Homo sapiens OX=9606 GN=ALB PE=1 SV=2	0	20.28	12	7	10	7	609	69.3	6.28	251	7	cell communication;cell organization and biogenesis;metabolic process;regulation of biological process;response to stimulus;transport	cytoplasm;endoplasmic reticulum;extracellular;Golgi;nucleus;organelle lumen	antioxidant activity;catalytic activity;DNA binding;metal ion binding;protein binding	Pf00273	213	ENSG00000163631.16	ALB	4	Post-translational protein phosphorylation; Regulation of Insulin-like Growth Factor (IGF) transport and uptake by Insulin-like Growth Factor Binding Proteins (IGFBPs); Scavenging of heme from plasma; Platelet degranulation ; Defective SLCO1B1 causes hyperbilirubinemia, Rotor type (HBLRR); HDL remodeling; Defective SLCO1B3 causes hyperbilirubinemia, Rotor type (HBLRR); Transport of organic anions…	Thyroid hormone synthesis	Selenium Micronutrient Network; Vitamin B12 Metabolism; Folate Metabolism	32	High	1
	Checked	Protein Group ID	# Proteins	# Unique Peptides	# Peptides	# PSMs	Group Description	Found in Sample: [S11] F11: Sample
	FALSE	29	1	7	7	10	[Master Protein] Serum albumin OS=Homo sapiens OX=9606 GN=ALB PE=1 SV=2	High
		Checked	Confidence	Sequence	Modifications	Qvality PEP	Qvality q-value	# Protein Groups	# Proteins	# PSMs	Master Protein Accessions	# Missed Cleavages	Theo. MH+ [Da]	Found in Sample: [S11] F11: Sample	Confidence (by Search Engine): Mascot	Percolator q-Value (by Search Engine): Mascot	Percolator PEP (by Search Engine): Mascot	Ions Score (by Search Engine): Mascot
		FALSE	High	FQNALLVR		0.0432603	0.00257098	1	1	1	P02768	0	960.563	High	High	0.001597	0.02243	42
		FALSE	High	KVPQVSTPTLVEVSR		0.00101231	0.001508	1	1	3	P02768	1	1639.94	High	High	0.001024	0.000256	80
		FALSE	High	LVNEVTEFAK		0.0644353	0.00257098	1	1	1	P02768	0	1149.62	High	High	0.001597	0.03613	20
		FALSE	High	RHPDYSVVLLLR		0.00808765	0.001508	1	1	1	P02768	1	1467.84	High	High	0.001024	0.003035	49
		FALSE	High	VFDEFKPLVEEPQNLIK		0.0117411	0.001508	1	1	1	P02768	0	2045.1	High	High	0.001024	0.004735	23
		FALSE	High	VPQVSTPTLVEVSR		0.0015143	0.001508	1	1	1	P02768	0	1511.84	High	High	0.001024	0.0004129	62
		FALSE	High	YICENQDSISSK	1xCarbamidomethyl [C3]	0.0326147	0.001508	1	1	2	P02768	0	1443.64	High	High	0.001024	0.01602	22
FALSE	High	Master Protein	P31151	Protein S100-A7 OS=Homo sapiens OX=9606 GN=S100A7 PE=1 SV=4	0	20.083	44	5	13	5	101	11.5	6.77	293	5	cell differentiation;defense response;regulation of biological process;response to stimulus;transport	cytoplasm;cytosol;endoplasmic reticulum;extracellular;nucleus;organelle lumen	metal ion binding;protein binding	Pf01023	6278	ENSG00000143556.8	S100A7	1	Neutrophil degranulation; Metal sequestration by antimicrobial proteins			5	High	1
	Checked	Protein Group ID	# Proteins	# Unique Peptides	# Peptides	# PSMs	Group Description	Found in Sample: [S11] F11: Sample
	FALSE	49	2	5	5	13	[Master Protein] Protein S100-A7 OS=Homo sapiens OX=9606 GN=S100A7 PE=1 SV=4	High
		Checked	Confidence	Sequence	Modifications	Qvality PEP	Qvality q-value	# Protein Groups	# Proteins	# PSMs	Master Protein Accessions	# Missed Cleavages	Theo. MH+ [Da]	Found in Sample: [S11] F11: Sample	Confidence (by Search Engine): Mascot	Percolator q-Value (by Search Engine): Mascot	Percolator PEP (by Search Engine): Mascot	Ions Score (by Search Engine): Mascot
		FALSE	High	ENFPNFLSACDK	1xCarbamidomethyl [C10]	0.00341972	0.001508	1	2	2	P31151	0	1441.64	High	High	0.001024	0.001091	66
		FALSE	High	GTNYLADVFEK		0.0765173	0.00257098	1	1	1	P31151	0	1256.62	High	High	0.001597	0.0444	47
		FALSE	High	KGTNYLADVFEK		0.00775103	0.001508	1	1	1	P31151	1	1384.71	High	High	0.001024	0.002883	61
		FALSE	High	KIDFSEFLSLLGDIATDYHK		8.6939e-05	0.001508	1	1	2	P31151	1	2312.18	High	High	0.001024	1.393e-05	60
		FALSE	High	IDFSEFLSLLGDIATDYHK		0.00351825	0.001508	1	1	7	P31151	0	2184.09	High	High	0.001024	0.001127	62
FALSE	High	Master Protein	P04406	Glyceraldehyde-3-phosphate dehydrogenase OS=Homo sapiens OX=9606 GN=GAPDH PE=1 SV=3	0	20.068	24	4	9	4	335	36	8.46	371	4	cell death;cell organization and biogenesis;defense response;metabolic process;regulation of biological process;response to stimulus	cytoplasm;cytoskeleton;cytosol;membrane;nucleus	catalytic activity;enzyme regulator activity;nucleotide binding;protein binding	Pf00044, Pf02800	2597	ENSG00000111640.14	GAPDH	12	Gluconeogenesis; Glycolysis	HIF-1 signaling pathway; Carbon metabolism; Alzheimer's disease; Glycolysis / Gluconeogenesis; Biosynthesis of amino acids; Metabolic pathways	Cori Cycle; Alzheimers Disease; Glycolysis and Gluconeogenesis; Sudden Infant Death Syndrome (SIDS) Susceptibility Pathways	15	High	1
	Checked	Protein Group ID	# Proteins	# Unique Peptides	# Peptides	# PSMs	Group Description	Found in Sample: [S11] F11: Sample
	FALSE	111	1	4	4	9	[Master Protein] Glyceraldehyde-3-phosphate dehydrogenase OS=Homo sapiens OX=9606 GN=GAPDH PE=1 SV=3	High
		Checked	Confidence	Sequence	Modifications	Qvality PEP	Qvality q-value	# Protein Groups	# Proteins	# PSMs	Master Protein Accessions	# Missed Cleavages	Theo. MH+ [Da]	Found in Sample: [S11] F11: Sample	Confidence (by Search Engine): Mascot	Percolator q-Value (by Search Engine): Mascot	Percolator PEP (by Search Engine): Mascot	Ions Score (by Search Engine): Mascot
		FALSE	High	LVINGNPITIFQER		0.000379585	0.001508	1	1	1	P04406	0	1613.9	High	High	0.001024	7.996e-05	105
		FALSE	High	VDIVAINDPFIDLNYMVYMFQYDSTHGK	1xOxidation [M]	0.0772091	0.00257098	1	1	2	P04406	0	3324.56	High	High	0.001597	0.04512	23
		FALSE	High	VDIVAINDPFIDLNYMVYMFQYDSTHGK	1xDeamidated [N7]; 1xOxidation [M19]	0.0371398	0.00257098	1	1	1	P04406	0	3325.54	High	High	0.001597	0.01865	40
		FALSE	High	VIHDNFGIVEGLMTTVHAITATQK		3.35361e-05	0.001508	1	1	3	P04406	0	2595.36	High	High	0.001024	4.495e-06	78
		FALSE	High	VIHDNFGIVEGLMTTVHAITATQK	1xDeamidated [Q23]	0.000158711	0.001508	1	1	1	P04406	0	2596.34	High	High	0.001024	2.848e-05	63
		FALSE	High	VPTANVSVVDLTCR	1xCarbamidomethyl [C13]	0.00315528	0.001508	1	1	1	P04406	0	1530.79	High	High	0.001024	0.0009924	71
FALSE	High	Master Protein	P39023	60S ribosomal protein L3 OS=Homo sapiens OX=9606 GN=RPL3 PE=1 SV=2	0	17.106	20	5	7	5	403	46.1	10.18	159	5	cell organization and biogenesis;metabolic process;response to stimulus;transport	cytoplasm;cytosol;nucleus;ribosome	protein binding;RNA binding;structural molecule activity	Pf00297	6122	ENSG00000100316.15	RPL3	22	Peptide chain elongation; Eukaryotic Translation Termination; Viral mRNA Translation; L13a-mediated translational silencing of Ceruloplasmin expression; Nonsense Mediated Decay (NMD) independent of the Exon Junction Complex (EJC); Selenocysteine synthesis; Nonsense Mediated Decay (NMD) enhanced by the Exon Junction Complex (EJC); GTP hydrolysis and joining of the 60S ribosomal subunit; Major path…	Ribosome	Cytoplasmic Ribosomal Proteins	34	High	1
	Checked	Protein Group ID	# Proteins	# Unique Peptides	# Peptides	# PSMs	Group Description	Found in Sample: [S11] F11: Sample
	FALSE	7	1	5	5	7	[Master Protein] 60S ribosomal protein L3 OS=Homo sapiens OX=9606 GN=RPL3 PE=1 SV=2	High
		Checked	Confidence	Sequence	Modifications	Qvality PEP	Qvality q-value	# Protein Groups	# Proteins	# PSMs	Master Protein Accessions	# Missed Cleavages	Theo. MH+ [Da]	Found in Sample: [S11] F11: Sample	Confidence (by Search Engine): Mascot	Percolator q-Value (by Search Engine): Mascot	Percolator PEP (by Search Engine): Mascot	Ions Score (by Search Engine): Mascot
		FALSE	High	AGMTHIVR		0.0224555	0.001508	1	1	1	P39023	0	884.477	High	High	0.001024	0.01024	47
		FALSE	High	AGMTHIVR	1xOxidation [M3]	0.0510512	0.00257098	1	1	1	P39023	0	900.472	High	High	0.001597	0.0274	33
		FALSE	High	AHLMEIQVNGGTVAEK	1xDeamidated [Q7]	0.0416923	0.00257098	1	1	1	P39023	0	1697.85	High	High	0.001597	0.02148	23
		FALSE	High	LEQQVPVNQVFGQDEMIDVIGVTK		0.0101443	0.001508	1	1	1	P39023	0	2686.38	High	High	0.001024	0.003962	28
		FALSE	High	SINPLGGFVHYGEVTNDFVMLK		0.000979283	0.001508	1	1	1	P39023	0	2437.22	High	High	0.001024	0.0002469	48
		FALSE	High	SINPLGGFVHYGEVTNDFVMLK	1xOxidation [M20]	0.00725494	0.001508	1	1	1	P39023	0	2453.22	High	High	0.001024	0.002657	37
		FALSE	High	TVFAEHISDECK	1xCarbamidomethyl [C11]	0.00177895	0.001508	1	1	1	P39023	0	1435.65	High	High	0.001024	0.0005002	65
FALSE	High	Master Protein	O43490	Prominin-1 OS=Homo sapiens OX=9606 GN=PROM1 PE=1 SV=1	0	16.982	13	7	10	7	865	97.1	7.27	274	7	cell differentiation;regulation of biological process	cell surface;endoplasmic reticulum;membrane	protein binding	Pf05478	8842	ENSG00000007062.11	PROM1	4		Transcriptional misregulation in cancer	Extracellular vesicle-mediated signaling in recipient cells	2	High	1
	Checked	Protein Group ID	# Proteins	# Unique Peptides	# Peptides	# PSMs	Group Description	Found in Sample: [S11] F11: Sample
	FALSE	148	1	7	7	10	[Master Protein] Prominin-1 OS=Homo sapiens OX=9606 GN=PROM1 PE=1 SV=1	High
		Checked	Confidence	Sequence	Modifications	Qvality PEP	Qvality q-value	# Protein Groups	# Proteins	# PSMs	Master Protein Accessions	# Missed Cleavages	Theo. MH+ [Da]	Found in Sample: [S11] F11: Sample	Confidence (by Search Engine): Mascot	Percolator q-Value (by Search Engine): Mascot	Percolator PEP (by Search Engine): Mascot	Ions Score (by Search Engine): Mascot
		FALSE	High	AFTDLNSINSVLGGGILDR		0.00212978	0.001508	1	1	2	O43490	0	1962.03	High	High	0.001024	0.0006195	81
		FALSE	High	QLPPVDAELDNVNNVLR		0.00183893	0.001508	1	1	1	O43490	0	1906	High	High	0.001024	0.0005202	64
		FALSE	High	SLHQQSTQLSSSLTSVK		0.0098148	0.001508	1	1	1	O43490	0	1830.96	High	High	0.001024	0.003822	27
		FALSE	High	TLLNETPEQIK		0.0875318	0.00257098	1	1	2	O43490	0	1285.7	High	High	0.001597	0.05239	29
		FALSE	High	VLDTPYLLNEDWEYYLSGK		0.0349675	0.001508	1	1	1	O43490	0	2318.12	High	High	0.001024	0.01733	59
		FALSE	High	VLDTPYLLNEDWEYYLSGK	1xDeamidated [N9]	0.0635629	0.00257098	1	1	1	O43490	0	2319.11	High	High	0.001597	0.03558	36
		FALSE	High	VLPIEQSLSTLYQSVK		0.208147	0.00781975	1	1	1	O43490	0	1805.01	High	High	0.004535	0.1505	6
		FALSE	High	VNLNIFLLGAAGR		0.00506498	0.001508	1	1	1	O43490	0	1357.8	High	High	0.001024	0.001739	43
FALSE	High	Master Protein	Q5D862	Filaggrin-2 OS=Homo sapiens OX=9606 GN=FLG2 PE=1 SV=1	0	16.762	5	5	7	5	2391	247.9	8.31	188	5	transport	cytoplasm;extracellular;nucleus	metal ion binding;structural molecule activity		388698	ENSG00000143520.6	FLG2	1	Neutrophil degranulation			3	High	1
	Checked	Protein Group ID	# Proteins	# Unique Peptides	# Peptides	# PSMs	Group Description	Found in Sample: [S11] F11: Sample
	FALSE	85	1	5	5	7	[Master Protein] Filaggrin-2 OS=Homo sapiens OX=9606 GN=FLG2 PE=1 SV=1	High
		Checked	Confidence	Sequence	Modifications	Qvality PEP	Qvality q-value	# Protein Groups	# Proteins	# PSMs	Master Protein Accessions	# Missed Cleavages	Theo. MH+ [Da]	Found in Sample: [S11] F11: Sample	Confidence (by Search Engine): Mascot	Percolator q-Value (by Search Engine): Mascot	Percolator PEP (by Search Engine): Mascot	Ions Score (by Search Engine): Mascot
		FALSE	High	HSEHIHTQAGSHYPK		0.0564605	0.00257098	1	1	1	Q5D862	0	1728.82	High	High	0.001597	0.03091	18
		FALSE	High	HSSWSEGEEHGYSSGHSR		0.0407405	0.00257098	1	1	1	Q5D862	0	2015.82	High	High	0.001597	0.02084	18
		FALSE	High	NPDDPDTVDVIMHMLDR		0.00021906	0.001508	1	1	2	Q5D862	0	1982.89	High	High	0.001024	4.166e-05	59
		FALSE	High	SGQSSYGQHSSGSSQSSGYGQHGSR		7.09106e-05	0.001508	1	1	1	Q5D862	0	2500.05	High	High	0.001024	1.092e-05	56
		FALSE	High	SGQSSYGQHSSGSSQSSGYGQHGSR	1xDeamidated [Q15]	0.02797	0.001508	1	1	1	Q5D862	0	2501.03	High	High	0.001024	0.0133	40
		FALSE	High	SVVTVIDVFYK		0.0111478	0.001508	1	1	1	Q5D862	0	1269.71	High	High	0.001024	0.004438	53
FALSE	High	Master Protein	P15924	Desmoplakin OS=Homo sapiens OX=9606 GN=DSP PE=1 SV=3	0	16.613	3	5	10	5	2871	331.6	6.81	349	5	cell death;cell differentiation;cell organization and biogenesis;metabolic process;regulation of biological process;response to stimulus;transport	cytoplasm;cytoskeleton;membrane;nucleus	catalytic activity;motor activity;protein binding;RNA binding;structural molecule activity	Pf00038, Pf00681, Pf01540, Pf01576, Pf02463, Pf04111, Pf04156, Pf05483, Pf05557, Pf05622, Pf06008, Pf06160, Pf06637, Pf07888, Pf10174, Pf12072, Pf12128, Pf13166	1832	ENSG00000096696.13	DSP	6	Apoptotic cleavage of cell adhesion proteins; Formation of the cornified envelope; Neutrophil degranulation	Arrhythmogenic right ventricular cardiomyopathy (ARVC)	Arrhythmogenic Right Ventricular Cardiomyopathy; Lung fibrosis	14	High	1
	Checked	Protein Group ID	# Proteins	# Unique Peptides	# Peptides	# PSMs	Group Description	Found in Sample: [S11] F11: Sample
	FALSE	93	1	5	5	10	[Master Protein] Desmoplakin OS=Homo sapiens OX=9606 GN=DSP PE=1 SV=3	High
		Checked	Confidence	Sequence	Modifications	Qvality PEP	Qvality q-value	# Protein Groups	# Proteins	# PSMs	Master Protein Accessions	# Missed Cleavages	Theo. MH+ [Da]	Found in Sample: [S11] F11: Sample	Confidence (by Search Engine): Mascot	Percolator q-Value (by Search Engine): Mascot	Percolator PEP (by Search Engine): Mascot	Ions Score (by Search Engine): Mascot
		FALSE	High	ALLQAILQTEDMLK	1xOxidation [M12]	0.000899223	0.001508	1	1	1	P15924	0	1602.88	High	High	0.001024	0.000223	68
		FALSE	High	GFFDPNTEENLTYLQLK		0.000190028	0.001508	1	1	1	P15924	0	2028.99	High	High	0.001024	3.527e-05	82
		FALSE	High	GIHNSIGDYR		0.214047	0.00781975	1	1	1	P15924	0	1131.55	High	High	0.004535	0.1558	12
		FALSE	High	GYFNEELSEILSDPSDDTK		0.0100966	0.001508	1	1	2	P15924	0	2158.97	High	High	0.001024	0.003939	54
		FALSE	High	IGLVRPGTALELLEAQAATGFIVDPVSNLR		0.00111822	0.001508	1	1	4	P15924	0	3120.74	High	High	0.001024	0.0002884	59
		FALSE	High	IGLVRPGTALELLEAQAATGFIVDPVSNLR	1xDeamidated [Q16]	0.0352934	0.001508	1	1	1	P15924	0	3121.73	High	High	0.001024	0.01753	42
FALSE	High	Master Protein	Q02878	60S ribosomal protein L6 OS=Homo sapiens OX=9606 GN=RPL6 PE=1 SV=3	0	16.016	21	5	7	5	288	32.7	10.58	213	5	cell organization and biogenesis;metabolic process;regulation of biological process;transport	cytosol;membrane;nucleus;ribosome	DNA binding;protein binding;RNA binding;structural molecule activity	Pf01159, Pf03868	6128	ENSG00000089009.15	RPL6	12	Peptide chain elongation; Eukaryotic Translation Termination; Viral mRNA Translation; L13a-mediated translational silencing of Ceruloplasmin expression; Nonsense Mediated Decay (NMD) independent of the Exon Junction Complex (EJC); Selenocysteine synthesis; Nonsense Mediated Decay (NMD) enhanced by the Exon Junction Complex (EJC); GTP hydrolysis and joining of the 60S ribosomal subunit; Major path…	Ribosome	Cytoplasmic Ribosomal Proteins	34	High	1
	Checked	Protein Group ID	# Proteins	# Unique Peptides	# Peptides	# PSMs	Group Description	Found in Sample: [S11] F11: Sample
	FALSE	40	1	5	5	7	[Master Protein] 60S ribosomal protein L6 OS=Homo sapiens OX=9606 GN=RPL6 PE=1 SV=3	High
		Checked	Confidence	Sequence	Modifications	Qvality PEP	Qvality q-value	# Protein Groups	# Proteins	# PSMs	Master Protein Accessions	# Missed Cleavages	Theo. MH+ [Da]	Found in Sample: [S11] F11: Sample	Confidence (by Search Engine): Mascot	Percolator q-Value (by Search Engine): Mascot	Percolator PEP (by Search Engine): Mascot	Ions Score (by Search Engine): Mascot
		FALSE	High	AIPQLQGYLR		0.0800356	0.00257098	1	1	1	Q02878	0	1158.66	High	High	0.001597	0.04702	22
		FALSE	High	ASITPGTILIILTGR		0.0143765	0.001508	1	1	2	Q02878	0	1525.93	High	High	0.001024	0.006022	28
		FALSE	High	QLASGLLLVTGPLVLNR		0.000993303	0.001508	1	1	2	Q02878	0	1764.07	High	High	0.001024	0.0002508	68
		FALSE	High	VLATVTKPVGGDK		0.00801161	0.001508	1	1	1	Q02878	0	1284.75	High	High	0.001024	0.003005	63
		FALSE	High	VLATVTKPVGGDKNGGTR	1xDeamidated [N14]	0.041309	0.00257098	1	1	1	Q02878	1	1770.97	High	High	0.001597	0.02122	42
FALSE	High	Master Protein	P61313	60S ribosomal protein L15 OS=Homo sapiens OX=9606 GN=RPL15 PE=1 SV=2	0	15.882	32	6	9	6	204	24.1	11.62	169	6	cell organization and biogenesis;metabolic process;response to stimulus;transport	cytosol;membrane;nucleus;ribosome	protein binding;RNA binding;structural molecule activity	Pf00827	6138	ENSG00000174748.18	RPL15	3	Peptide chain elongation; Eukaryotic Translation Termination; Viral mRNA Translation; L13a-mediated translational silencing of Ceruloplasmin expression; Nonsense Mediated Decay (NMD) independent of the Exon Junction Complex (EJC); Selenocysteine synthesis; Nonsense Mediated Decay (NMD) enhanced by the Exon Junction Complex (EJC); GTP hydrolysis and joining of the 60S ribosomal subunit; Major path…	Ribosome	Cytoplasmic Ribosomal Proteins	34	High	1
	Checked	Protein Group ID	# Proteins	# Unique Peptides	# Peptides	# PSMs	Group Description	Found in Sample: [S11] F11: Sample
	FALSE	153	1	6	6	9	[Master Protein] 60S ribosomal protein L15 OS=Homo sapiens OX=9606 GN=RPL15 PE=1 SV=2	High
		Checked	Confidence	Sequence	Modifications	Qvality PEP	Qvality q-value	# Protein Groups	# Proteins	# PSMs	Master Protein Accessions	# Missed Cleavages	Theo. MH+ [Da]	Found in Sample: [S11] F11: Sample	Confidence (by Search Engine): Mascot	Percolator q-Value (by Search Engine): Mascot	Percolator PEP (by Search Engine): Mascot	Ions Score (by Search Engine): Mascot
		FALSE	High	FFEVILIDPFHK		0.0126604	0.001508	1	1	2	P61313	0	1504.82	High	High	0.001024	0.005177	57
		FALSE	High	FHHTIGGSR		0.0405526	0.00257098	1	1	2	P61313	0	1011.51	High	High	0.001597	0.02073	32
		FALSE	High	GATYGKPVHHGVNQLK		0.0312779	0.001508	1	1	2	P61313	0	1705.91	High	High	0.001024	0.01519	49
		FALSE	High	RNTLQLHR		0.0782579	0.00257098	1	1	1	P61313	1	1037.6	High	High	0.001597	0.04583	25
		FALSE	High	VLNSYWVGEDSTYK		0.00269884	0.001508	1	1	1	P61313	0	1660.79	High	High	0.001024	0.0008237	72
		FALSE	High	YIQELWR		0.105907	0.00257098	1	1	1	P61313	0	1007.53	High	High	0.001597	0.066	31
FALSE	High	Master Protein	P10809	60 kDa heat shock protein, mitochondrial OS=Homo sapiens OX=9606 GN=HSPD1 PE=1 SV=2	0	15.598	16	5	7	5	573	61	5.87	241	5	cell organization and biogenesis;cell proliferation;metabolic process;regulation of biological process;response to stimulus;transport	cell surface;cytoplasm;cytosol;endosome;membrane;mitochondrion;organelle lumen	catalytic activity;DNA binding;nucleotide binding;protein binding;RNA binding	Pf00118	3329	ENSG00000144381.16	HSPD1	2	TFAP2A acts as a transcriptional repressor during retinoic acid induced cell differentiation; Mitochondrial protein import; Metabolism of proteins	Type I diabetes mellitus; Tuberculosis; RNA degradation; Legionellosis	Apoptosis-related network due to altered Notch3 in ovarian cancer; Sudden Infant Death Syndrome (SIDS) Susceptibility Pathways	13	High	1
	Checked	Protein Group ID	# Proteins	# Unique Peptides	# Peptides	# PSMs	Group Description	Found in Sample: [S11] F11: Sample
	FALSE	157	1	5	5	7	[Master Protein] 60 kDa heat shock protein, mitochondrial OS=Homo sapiens OX=9606 GN=HSPD1 PE=1 SV=2	High
		Checked	Confidence	Sequence	Modifications	Qvality PEP	Qvality q-value	# Protein Groups	# Proteins	# PSMs	Master Protein Accessions	# Missed Cleavages	Theo. MH+ [Da]	Found in Sample: [S11] F11: Sample	Confidence (by Search Engine): Mascot	Percolator q-Value (by Search Engine): Mascot	Percolator PEP (by Search Engine): Mascot	Ions Score (by Search Engine): Mascot
		FALSE	High	CEFQDAYVLLSEK	1xCarbamidomethyl [C1]	0.000912096	0.001508	1	1	1	P10809	0	1601.75	High	High	0.001024	0.0002272	67
		FALSE	High	LVQDVANNTNEEAGDGTTTATVLAR		0.0800356	0.00257098	1	1	1	P10809	0	2560.25	High	High	0.001597	0.047	30
		FALSE	High	TALLDAAGVASLLTTAEVVVTEIPKEEK		0.00330825	0.001508	1	1	3	P10809	1	2868.58	High	High	0.001024	0.00105	56
		FALSE	High	TLNDELEIIEGMK		0.00104645	0.001508	1	1	1	P10809	0	1504.76	High	High	0.001024	0.0002677	71
		FALSE	High	TVIIEQSWGSPK		0.00513737	0.001508	1	1	1	P10809	0	1344.72	High	High	0.001024	0.001772	55
FALSE	High	Master Protein	P19012	Keratin, type I cytoskeletal 15 OS=Homo sapiens OX=9606 GN=KRT15 PE=1 SV=3	0	15.375	13	7	8	2	456	49.2	4.77	229	7	cell death;cell organization and biogenesis	cytosol;nucleus	protein binding;structural molecule activity	Pf00038	3866	ENSG00000171346.15	KRT15	17	Formation of the cornified envelope			3	High	1
	Checked	Protein Group ID	# Proteins	# Unique Peptides	# Peptides	# PSMs	Group Description	Found in Sample: [S11] F11: Sample
	FALSE	117	10	2	7	8	[Master Protein] Keratin, type I cytoskeletal 15 OS=Homo sapiens OX=9606 GN=KRT15 PE=1 SV=3	High
		Checked	Confidence	Sequence	Modifications	Qvality PEP	Qvality q-value	# Protein Groups	# Proteins	# PSMs	Master Protein Accessions	# Missed Cleavages	Theo. MH+ [Da]	Found in Sample: [S11] F11: Sample	Confidence (by Search Engine): Mascot	Percolator q-Value (by Search Engine): Mascot	Percolator PEP (by Search Engine): Mascot	Ions Score (by Search Engine): Mascot
		FALSE	High	ALEEANADLEVK		0.00669487	0.001508	3	4	1	P02533; P19012; P08779	0	1301.66	High	High	0.001024	0.002423	70
		FALSE	High	LAADDFR		0.0948325	0.00257098	7	17	1	P02533; P08727; P13645; P05783; P19012; Q04695; P08779	0	807.4	High	High	0.001597	0.05766	41
		FALSE	High	LEQEIATYR		0.00499361	0.001508	5	8	1	P02533; P08727; P19012; Q04695; P08779	0	1122.58	High	High	0.001024	0.001708	61
		FALSE	High	ITMQNLNDR	1xOxidation [M3]	0.0119082	0.001508	1	2	1	P19012	0	1120.54	High	High	0.001024	0.004811	39
		FALSE	High	TRLEQEIATYR		0.0127202	0.001508	4	6	2	P02533; P19012; Q04695; P08779	1	1379.73	High	High	0.001024	0.005192	58
		FALSE	High	VLDELTLAR		0.00506498	0.001508	5	5	1	P02533; P08727; P19012; Q04695; P08779	0	1029.59	High	High	0.001024	0.001737	64
		FALSE	High	VILEIDNAR		0.0711896	0.00257098	1	2	1	P19012	0	1042.59	High	High	0.001597	0.04073	17
FALSE	High	Master Protein	P68104	Elongation factor 1-alpha 1 OS=Homo sapiens OX=9606 GN=EEF1A1 PE=1 SV=1	0	14.938	17	6	8	6	462	50.1	9.01	126	6	metabolic process;regulation of biological process;response to stimulus;transport	cytoplasm;cytoskeleton;cytosol;extracellular;membrane;nucleus;organelle lumen	catalytic activity;nucleotide binding;protein binding;RNA binding	Pf00009, Pf03143, Pf03144	1915	ENSG00000156508.17	EEF1A1	6	Peptide chain elongation; Protein methylation; Neutrophil degranulation; HSF1 activation	RNA transport; Legionellosis	Translation Factors	16	High	1
	Checked	Protein Group ID	# Proteins	# Unique Peptides	# Peptides	# PSMs	Group Description	Found in Sample: [S11] F11: Sample
	FALSE	102	3	6	6	8	[Master Protein] Elongation factor 1-alpha 1 OS=Homo sapiens OX=9606 GN=EEF1A1 PE=1 SV=1	High
		Checked	Confidence	Sequence	Modifications	Qvality PEP	Qvality q-value	# Protein Groups	# Proteins	# PSMs	Master Protein Accessions	# Missed Cleavages	Theo. MH+ [Da]	Found in Sample: [S11] F11: Sample	Confidence (by Search Engine): Mascot	Percolator q-Value (by Search Engine): Mascot	Percolator PEP (by Search Engine): Mascot	Ions Score (by Search Engine): Mascot
		FALSE	High	IGGIGTVPVGR		0.0186167	0.001508	1	3	2	P68104	0	1025.61	High	High	0.001024	0.008164	40
		FALSE	High	LPLQDVYK		0.0711896	0.00257098	1	3	1	P68104	0	975.551	High	High	0.001597	0.04084	20
		FALSE	High	STTTGHLIYK		0.105907	0.00257098	1	3	1	P68104	0	1120.6	High	High	0.001597	0.06584	41
		FALSE	High	THINIVVIGHVDSGK		0.00224369	0.001508	1	3	1	P68104	0	1588.88	High	High	0.001024	0.0006593	41
		FALSE	High	VETGVLKPGMVVTFAPVNVTTEVK	1xOxidation [M10]	0.0211293	0.001508	1	2	1	P68104	0	2531.38	High	High	0.001024	0.009529	23
		FALSE	High	YYVTIIDAPGHR		0.00124696	0.001508	1	2	2	P68104	0	1404.73	High	High	0.001024	0.0003285	56
FALSE	High	Master Protein	P62805	Histone H4 OS=Homo sapiens OX=9606 GN=H4C1 PE=1 SV=2	0	14.892	50	5	9	5	103	11.4	11.36	209	5	cell organization and biogenesis;metabolic process;regulation of biological process;response to stimulus	chromosome;extracellular;membrane;nucleus	DNA binding;protein binding;RNA binding	Pf00125, Pf02969, Pf15630	8359; 8361; 8360; 8363; 8370; 554313; 8365; 8364; 121504; 8367; 8294; 8366; 8362; 8368	ENSG00000197061.4; ENSG00000275126.1; ENSG00000273542.1; ENSG00000197238.4; ENSG00000197837.3; ENSG00000276966.2; ENSG00000158406.4; ENSG00000270882.2; ENSG00000274618.1; ENSG00000278637.1; ENSG00000277157.1; ENSG00000278705.1; ENSG00000270276.2; ENSG00000276180.1	HIST1H4A; HIST1H4F; HIST1H4D; HIST1H4J; HIST2H4A; HIST2H4B; HIST1H4H; HIST1H4C; HIST4H4; HIST1H4E; HIST1H4I; HIST1H4B; HIST1H4K; HIST1H4L	6; 1; 12	SIRT1 negatively regulates rRNA expression; RMTs methylate histone arginines; Nonhomologous End-Joining (NHEJ); Activation of anterior HOX genes in hindbrain development during early embryogenesis; NoRC negatively regulates rRNA expression; Meiotic synapsis; Transcriptional regulation by small RNAs; Meiotic recombination; PRC2 methylates histones and DNA; Recruitment and ATM-mediated phosphorylat…	Viral carcinogenesis; Systemic lupus erythematosus; Alcoholism	Gastric Cancer Network 1; Histone Modifications; Type II interferon signaling (IFNG)	82	High	1
	Checked	Protein Group ID	# Proteins	# Unique Peptides	# Peptides	# PSMs	Group Description	Found in Sample: [S11] F11: Sample
	FALSE	123	1	5	5	9	[Master Protein] Histone H4 OS=Homo sapiens OX=9606 GN=H4C1 PE=1 SV=2	High
		Checked	Confidence	Sequence	Modifications	Qvality PEP	Qvality q-value	# Protein Groups	# Proteins	# PSMs	Master Protein Accessions	# Missed Cleavages	Theo. MH+ [Da]	Found in Sample: [S11] F11: Sample	Confidence (by Search Engine): Mascot	Percolator q-Value (by Search Engine): Mascot	Percolator PEP (by Search Engine): Mascot	Ions Score (by Search Engine): Mascot
		FALSE	High	DAVTYTEHAK		0.0124827	0.001508	1	1	1	P62805	0	1134.54	High	High	0.001024	0.005078	39
		FALSE	High	DNIQGITKPAIR		0.0110953	0.001508	1	1	2	P62805	0	1325.75	High	High	0.001024	0.004415	52
		FALSE	High	ISGLIYEETR		0.00335557	0.001508	1	1	1	P62805	0	1180.62	High	High	0.001024	0.001064	51
		FALSE	High	TVTAMDVVYALK		0.0129012	0.001508	1	1	1	P62805	0	1310.7	High	High	0.001024	0.005284	58
		FALSE	High	TVTAMDVVYALK	1xOxidation [M5]	0.014309	0.001508	1	1	1	P62805	0	1326.7	High	High	0.001024	0.005967	44
		FALSE	High	VFLENVIR		0.0779068	0.00257098	1	1	3	P62805	0	989.578	High	High	0.001597	0.04548	38
FALSE	High	Master Protein	P68133	Actin, alpha skeletal muscle OS=Homo sapiens OX=9606 GN=ACTA1 PE=1 SV=1	0	14.721	14	4	11	1	377	42	5.39	294	4	cell organization and biogenesis;cellular component movement;regulation of biological process;response to stimulus	cytoplasm;cytoskeleton;cytosol	nucleotide binding;protein binding;structural molecule activity	Pf00022	58	ENSG00000143632.14	ACTA1	1	Striated Muscle Contraction		Myometrial Relaxation and Contraction Pathways; Fas Ligand (FasL) pathway and Stress induction of Heat Shock Proteins (HSP) regulation; Association Between Physico-Chemical Features and Toxicity Associated Pathways; Striated Muscle Contraction	6	High	1
	Checked	Protein Group ID	# Proteins	# Unique Peptides	# Peptides	# PSMs	Group Description	Found in Sample: [S11] F11: Sample
	FALSE	139	5	1	4	11	[Master Protein] Actin, alpha skeletal muscle OS=Homo sapiens OX=9606 GN=ACTA1 PE=1 SV=1	High
		Checked	Confidence	Sequence	Modifications	Qvality PEP	Qvality q-value	# Protein Groups	# Proteins	# PSMs	Master Protein Accessions	# Missed Cleavages	Theo. MH+ [Da]	Found in Sample: [S11] F11: Sample	Confidence (by Search Engine): Mascot	Percolator q-Value (by Search Engine): Mascot	Percolator PEP (by Search Engine): Mascot	Ions Score (by Search Engine): Mascot
		FALSE	High	HQGVMVGMGQK	1xOxidation [M]	0.0163997	0.001508	2	7	2	P60709; P68133	0	1187.57	High	High	0.001024	0.007019	37
		FALSE	High	IWHHTFYNELR		0.00692007	0.001508	2	9	3	P60709; P68133	0	1515.75	High	High	0.001024	0.002516	32
		FALSE	High	SYELPDGQVITIGNER		0.000139648	0.001508	2	10	4	P60709; P68133	0	1790.89	High	High	0.001024	2.447e-05	77
		FALSE	High	YPIEHGIITNWDDMEK		0.0357879	0.001508	1	4	1	P68133	0	1960.91	High	High	0.001024	0.01785	21
		FALSE	High	YPIEHGIITNWDDMEK	1xOxidation [M14]	0.0585607	0.00257098	1	4	1	P68133	0	1976.91	High	High	0.001597	0.03224	29
FALSE	High	Master Protein	P18124	60S ribosomal protein L7 OS=Homo sapiens OX=9606 GN=RPL7 PE=1 SV=1	0	14.047	23	5	9	5	248	29.2	10.65	157	5	cell organization and biogenesis;metabolic process;transport	cytoplasm;cytosol;membrane;nucleus;ribosome	DNA binding;protein binding;RNA binding;structural molecule activity	Pf00327, Pf08079	6129	ENSG00000147604.13	RPL7	8	Peptide chain elongation; Eukaryotic Translation Termination; Viral mRNA Translation; L13a-mediated translational silencing of Ceruloplasmin expression; Nonsense Mediated Decay (NMD) independent of the Exon Junction Complex (EJC); Selenocysteine synthesis; Nonsense Mediated Decay (NMD) enhanced by the Exon Junction Complex (EJC); GTP hydrolysis and joining of the 60S ribosomal subunit; Major path…	Ribosome	Cytoplasmic Ribosomal Proteins	34	High	1
	Checked	Protein Group ID	# Proteins	# Unique Peptides	# Peptides	# PSMs	Group Description	Found in Sample: [S11] F11: Sample
	FALSE	154	1	5	5	9	[Master Protein] 60S ribosomal protein L7 OS=Homo sapiens OX=9606 GN=RPL7 PE=1 SV=1	High
		Checked	Confidence	Sequence	Modifications	Qvality PEP	Qvality q-value	# Protein Groups	# Proteins	# PSMs	Master Protein Accessions	# Missed Cleavages	Theo. MH+ [Da]	Found in Sample: [S11] F11: Sample	Confidence (by Search Engine): Mascot	Percolator q-Value (by Search Engine): Mascot	Percolator PEP (by Search Engine): Mascot	Ions Score (by Search Engine): Mascot
		FALSE	High	EANNFLWPFK		0.208147	0.00781975	1	1	1	P18124	0	1265.63	High	High	0.004535	0.1502	27
		FALSE	High	IALTDNALIAR		0.0187043	0.001508	1	1	1	P18124	0	1170.68	High	High	0.001024	0.00823	57
		FALSE	High	TTHFVEGGDAGNR		0.0144443	0.001508	1	1	2	P18124	0	1360.62	High	High	0.001024	0.00605	38
		FALSE	High	TTHFVEGGDAGNREDQINR		0.0671213	0.00257098	1	1	2	P18124	1	2115.98	High	High	0.001597	0.03794	11
		FALSE	High	YGIICMEDLIHEIYTVGK	1xCarbamidomethyl [C5]	0.000194585	0.001508	1	1	3	P18124	0	2154.06	High	High	0.001024	3.618e-05	59
FALSE	High	Master Protein	P50454	Serpin H1 OS=Homo sapiens OX=9606 GN=SERPINH1 PE=1 SV=2	0	13.985	15	4	9	4	418	46.4	8.69	259	4	cell organization and biogenesis;metabolic process;regulation of biological process;response to stimulus	cytoplasm;endoplasmic reticulum;membrane;organelle lumen	enzyme regulator activity;protein binding;RNA binding	Pf00079	871	ENSG00000149257.13	SERPINH1	11	Collagen biosynthesis and modifying enzymes		Endochondral Ossification	4	High	1
	Checked	Protein Group ID	# Proteins	# Unique Peptides	# Peptides	# PSMs	Group Description	Found in Sample: [S11] F11: Sample
	FALSE	164	1	4	4	9	[Master Protein] Serpin H1 OS=Homo sapiens OX=9606 GN=SERPINH1 PE=1 SV=2	High
		Checked	Confidence	Sequence	Modifications	Qvality PEP	Qvality q-value	# Protein Groups	# Proteins	# PSMs	Master Protein Accessions	# Missed Cleavages	Theo. MH+ [Da]	Found in Sample: [S11] F11: Sample	Confidence (by Search Engine): Mascot	Percolator q-Value (by Search Engine): Mascot	Percolator PEP (by Search Engine): Mascot	Ions Score (by Search Engine): Mascot
		FALSE	High	AVLSAEQLR		0.0357879	0.001508	1	1	1	P50454	0	986.563	High	High	0.001024	0.01788	31
		FALSE	High	DQAVENILVSPVVVASSLGLVSLGGK		0.000874017	0.001508	1	1	6	P50454	0	2551.43	High	High	0.001024	0.0002151	60
		FALSE	High	HLAGLGLTEAIDK		0.0111478	0.001508	1	1	1	P50454	0	1337.74	High	High	0.001024	0.004445	53
		FALSE	High	LYGPSSVSFADDFVR		0.000636265	0.001508	1	1	1	P50454	0	1659.8	High	High	0.001024	0.0001476	84
FALSE	High	Master Protein	Q00839	Heterogeneous nuclear ribonucleoprotein U OS=Homo sapiens OX=9606 GN=HNRNPU PE=1 SV=6	0	13.619	9	5	7	5	825	90.5	6	184	5	cell differentiation;metabolic process;regulation of biological process;response to stimulus	cell surface;chromosome;cytoplasm;membrane;nucleus;spliceosomal complex	DNA binding;nucleotide binding;protein binding;RNA binding	Pf00622, Pf13671	3192	ENSG00000153187.18	HNRNPU	1	mRNA Splicing - Major Pathway	Spliceosome	mRNA Processing	6	High	1
	Checked	Protein Group ID	# Proteins	# Unique Peptides	# Peptides	# PSMs	Group Description	Found in Sample: [S11] F11: Sample
	FALSE	105	1	5	5	7	[Master Protein] Heterogeneous nuclear ribonucleoprotein U OS=Homo sapiens OX=9606 GN=HNRNPU PE=1 SV=6	High
		Checked	Confidence	Sequence	Modifications	Qvality PEP	Qvality q-value	# Protein Groups	# Proteins	# PSMs	Master Protein Accessions	# Missed Cleavages	Theo. MH+ [Da]	Found in Sample: [S11] F11: Sample	Confidence (by Search Engine): Mascot	Percolator q-Value (by Search Engine): Mascot	Percolator PEP (by Search Engine): Mascot	Ions Score (by Search Engine): Mascot
		FALSE	High	EKPYFPIPEEYTFIQNVPLEDR		0.00208981	0.001508	1	1	2	Q00839	0	2724.36	High	High	0.001024	0.0006086	28
		FALSE	High	FIEIAAR		0.0965296	0.00257098	1	1	1	Q00839	0	819.472	High	High	0.001597	0.05903	26
		FALSE	High	NFILDQTNVSAAAQR		0.000140312	0.001508	1	1	1	Q00839	0	1647.84	High	High	0.001024	2.455e-05	98
		FALSE	High	SSGPTSLFAVTVAPPGAR		0.0442692	0.00257098	1	1	2	Q00839	0	1714.91	High	High	0.001597	0.02299	46
		FALSE	High	YNILGTNTIMDK		0.00367137	0.001508	1	1	1	Q00839	0	1382.7	High	High	0.001024	0.001185	44
FALSE	High	Master Protein	P62241	40S ribosomal protein S8 OS=Homo sapiens OX=9606 GN=RPS8 PE=1 SV=2	0	13.295	26	4	7	4	208	24.2	10.32	357	4	cell organization and biogenesis;metabolic process;transport	cytoplasm;cytosol;endoplasmic reticulum;membrane;nucleus;ribosome	protein binding;RNA binding;structural molecule activity	Pf01201	6202	ENSG00000142937.11	RPS8	1	Peptide chain elongation; Eukaryotic Translation Termination; Viral mRNA Translation; Formation of the ternary complex, and subsequently, the 43S complex; L13a-mediated translational silencing of Ceruloplasmin expression; Selenocysteine synthesis; Nonsense Mediated Decay (NMD) independent of the Exon Junction Complex (EJC); Nonsense Mediated Decay (NMD) enhanced by the Exon Junction Complex (EJC)…	Ribosome	Cytoplasmic Ribosomal Proteins	38	High	1
	Checked	Protein Group ID	# Proteins	# Unique Peptides	# Peptides	# PSMs	Group Description	Found in Sample: [S11] F11: Sample
	FALSE	53	1	4	4	7	[Master Protein] 40S ribosomal protein S8 OS=Homo sapiens OX=9606 GN=RPS8 PE=1 SV=2	High
		Checked	Confidence	Sequence	Modifications	Qvality PEP	Qvality q-value	# Protein Groups	# Proteins	# PSMs	Master Protein Accessions	# Missed Cleavages	Theo. MH+ [Da]	Found in Sample: [S11] F11: Sample	Confidence (by Search Engine): Mascot	Percolator q-Value (by Search Engine): Mascot	Percolator PEP (by Search Engine): Mascot	Ions Score (by Search Engine): Mascot
		FALSE	High	LDVGNFSWGSECCTR	2xCarbamidomethyl [C12; C13]	0.00388594	0.001508	1	1	1	P62241	0	1787.75	High	High	0.001024	0.001266	52
		FALSE	High	IIDVVYNASNNELVR		7.33025e-05	0.001508	1	1	4	P62241	0	1718.91	High	High	0.001024	1.139e-05	94
		FALSE	High	ISSLLEEQFQQGK		0.00088234	0.001508	1	1	1	P62241	0	1506.78	High	High	0.001024	0.000218	60
		FALSE	High	LTPEEEEILNK		0.0329192	0.001508	1	1	1	P62241	0	1314.68	High	High	0.001024	0.01613	35
FALSE	High	Master Protein	P51991	Heterogeneous nuclear ribonucleoprotein A3 OS=Homo sapiens OX=9606 GN=HNRNPA3 PE=1 SV=2	0	12.812	15	4	5	4	378	39.6	9.01	129	4	metabolic process;transport	cytoplasm;nucleus;spliceosomal complex	protein binding;RNA binding;transporter activity	Pf00076, Pf13893, Pf14259	220988	ENSG00000170144.20	HNRNPA3	2	mRNA Splicing - Major Pathway	Spliceosome		5	High	1
	Checked	Protein Group ID	# Proteins	# Unique Peptides	# Peptides	# PSMs	Group Description	Found in Sample: [S11] F11: Sample
	FALSE	18	1	4	4	5	[Master Protein] Heterogeneous nuclear ribonucleoprotein A3 OS=Homo sapiens OX=9606 GN=HNRNPA3 PE=1 SV=2	High
		Checked	Confidence	Sequence	Modifications	Qvality PEP	Qvality q-value	# Protein Groups	# Proteins	# PSMs	Master Protein Accessions	# Missed Cleavages	Theo. MH+ [Da]	Found in Sample: [S11] F11: Sample	Confidence (by Search Engine): Mascot	Percolator q-Value (by Search Engine): Mascot	Percolator PEP (by Search Engine): Mascot	Ions Score (by Search Engine): Mascot
		FALSE	High	EDSVKPGAHLTVK		0.0189694	0.001508	1	1	1	P51991	0	1380.75	High	High	0.001024	0.008387	29
		FALSE	High	LFIGGLSFETTDDSLR		8.8963e-06	0.001508	1	1	1	P51991	0	1770.89	High	High	0.001024	9.303e-07	115
		FALSE	High	IFVGGIKEDTEEYNLR		0.146502	0.00257098	1	1	1	P51991	1	1882.95	High	High	0.001597	0.09803	9
		FALSE	High	YHTINGHNCEVK	1xCarbamidomethyl [C9]	0.0121348	0.001508	1	1	2	P51991	0	1471.67	High	High	0.001024	0.004926	28
FALSE	High	Master Protein	P14923	Junction plakoglobin OS=Homo sapiens OX=9606 GN=JUP PE=1 SV=3	0	12.752	9	4	8	4	745	81.7	6.14	217	4	cell death;cell organization and biogenesis;cellular component movement;regulation of biological process;response to stimulus;transport	cytoplasm;cytoskeleton;cytosol;extracellular;membrane;nucleus;organelle lumen	protein binding;signal transducer activity;structural molecule activity	Pf00514	3728	ENSG00000173801.16	JUP	17	Adherens junctions interactions; Neutrophil degranulation; Formation of the cornified envelope; VEGFR2 mediated vascular permeability	Arrhythmogenic right ventricular cardiomyopathy (ARVC); Acute myeloid leukemia; Pathways in cancer; Transcriptional misregulation in cancer	Arrhythmogenic Right Ventricular Cardiomyopathy; Corticotropin-releasing hormone signaling pathway; Ectoderm Differentiation	22	High	1
	Checked	Protein Group ID	# Proteins	# Unique Peptides	# Peptides	# PSMs	Group Description	Found in Sample: [S11] F11: Sample
	FALSE	115	1	4	4	8	[Master Protein] Junction plakoglobin OS=Homo sapiens OX=9606 GN=JUP PE=1 SV=3	High
		Checked	Confidence	Sequence	Modifications	Qvality PEP	Qvality q-value	# Protein Groups	# Proteins	# PSMs	Master Protein Accessions	# Missed Cleavages	Theo. MH+ [Da]	Found in Sample: [S11] F11: Sample	Confidence (by Search Engine): Mascot	Percolator q-Value (by Search Engine): Mascot	Percolator PEP (by Search Engine): Mascot	Ions Score (by Search Engine): Mascot
		FALSE	High	LNTIPLFVQLLYSSVENIQR		0.000509226	0.001508	1	1	3	P14923	0	2347.3	High	High	0.001024	0.0001137	95
		FALSE	High	LNTIPLFVQLLYSSVENIQR	1xDeamidated [Q9]	0.0333812	0.001508	1	1	2	P14923	0	2348.29	High	High	0.001024	0.0164	29
		FALSE	High	NLALCPANHAPLQEAAVIPR	1xCarbamidomethyl [C5]	0.00663188	0.001508	1	1	1	P14923	0	2155.14	High	High	0.001024	0.00239	53
		FALSE	High	TLVTQNSGVEALIHAILR		0.0440656	0.00257098	1	1	1	P14923	0	1935.1	High	High	0.001597	0.02291	27
		FALSE	High	VSVELTNSLFK		0.156094	0.00534025	1	1	1	P14923	0	1236.68	High	High	0.00315	0.1057	21
FALSE	High	Master Protein	P31944	Caspase-14 OS=Homo sapiens OX=9606 GN=CASP14 PE=1 SV=2	0	12.472	21	4	6	4	242	27.7	5.58	192	4	cell death;cell differentiation;metabolic process	cytoplasm;cytosol;nucleus	catalytic activity;protein binding	Pf00656	23581	ENSG00000105141.5	CASP14	19	Formation of the cornified envelope			3	High	1
	Checked	Protein Group ID	# Proteins	# Unique Peptides	# Peptides	# PSMs	Group Description	Found in Sample: [S11] F11: Sample
	FALSE	4	1	4	4	6	[Master Protein] Caspase-14 OS=Homo sapiens OX=9606 GN=CASP14 PE=1 SV=2	High
		Checked	Confidence	Sequence	Modifications	Qvality PEP	Qvality q-value	# Protein Groups	# Proteins	# PSMs	Master Protein Accessions	# Missed Cleavages	Theo. MH+ [Da]	Found in Sample: [S11] F11: Sample	Confidence (by Search Engine): Mascot	Percolator q-Value (by Search Engine): Mascot	Percolator PEP (by Search Engine): Mascot	Ions Score (by Search Engine): Mascot
		FALSE	High	EGSEEDLDALEHMFR		0.0686592	0.00257098	1	1	1	P31944	0	1777.77	High	High	0.001597	0.03905	30
		FALSE	High	GHILELLTEVTR		0.000865773	0.001508	1	1	2	P31944	0	1380.78	High	High	0.001024	0.0002133	79
		FALSE	High	GSCFIQTLVDVFTK	1xCarbamidomethyl [C3]	0.00388594	0.001508	1	1	2	P31944	0	1614.82	High	High	0.001024	0.001269	56
		FALSE	High	LENLFEALNNK		0.0020026	0.001508	1	1	1	P31944	0	1304.68	High	High	0.001024	0.0005769	70
FALSE	High	Master Protein	P62424	60S ribosomal protein L7a OS=Homo sapiens OX=9606 GN=RPL7A PE=1 SV=2	0	12.108	18	4	6	4	266	30	10.61	281	4	cell organization and biogenesis;metabolic process;transport	cytoplasm;cytosol;membrane;nucleus;ribosome	protein binding;RNA binding;structural molecule activity	Pf01248	6130	ENSG00000280858.2; ENSG00000148303.16	RPL7A	9; CHR_HG2030_PATCH	Peptide chain elongation; Eukaryotic Translation Termination; Viral mRNA Translation; L13a-mediated translational silencing of Ceruloplasmin expression; Nonsense Mediated Decay (NMD) independent of the Exon Junction Complex (EJC); Selenocysteine synthesis; Nonsense Mediated Decay (NMD) enhanced by the Exon Junction Complex (EJC); GTP hydrolysis and joining of the 60S ribosomal subunit; Major path…	Ribosome	Cytoplasmic Ribosomal Proteins	34	High	1
	Checked	Protein Group ID	# Proteins	# Unique Peptides	# Peptides	# PSMs	Group Description	Found in Sample: [S11] F11: Sample
	FALSE	120	1	4	4	6	[Master Protein] 60S ribosomal protein L7a OS=Homo sapiens OX=9606 GN=RPL7A PE=1 SV=2	High
		Checked	Confidence	Sequence	Modifications	Qvality PEP	Qvality q-value	# Protein Groups	# Proteins	# PSMs	Master Protein Accessions	# Missed Cleavages	Theo. MH+ [Da]	Found in Sample: [S11] F11: Sample	Confidence (by Search Engine): Mascot	Percolator q-Value (by Search Engine): Mascot	Percolator PEP (by Search Engine): Mascot	Ions Score (by Search Engine): Mascot
		FALSE	High	AGVNTVTTLVENK		0.000874017	0.001508	1	1	1	P62424	0	1345.73	High	High	0.001024	0.0002159	69
		FALSE	High	HWGGNVLGPK		0.0192383	0.001508	1	1	1	P62424	0	1064.56	High	High	0.001024	0.00849	39
		FALSE	High	NFGIGQDIQPK		0.0153551	0.001508	1	1	2	P62424	0	1216.63	High	High	0.001024	0.006515	54
		FALSE	High	VPPAINQFTQALDR		0.000320049	0.001508	1	1	2	P62424	0	1569.84	High	High	0.001024	6.526e-05	92
FALSE	High	Master Protein	P02786	Transferrin receptor protein 1 OS=Homo sapiens OX=9606 GN=TFRC PE=1 SV=2	0	12.044	9	5	5	5	760	84.8	6.61	160	5	cell differentiation;cell organization and biogenesis;cellular homeostasis;metabolic process;regulation of biological process;response to stimulus;transport	cell surface;endosome;extracellular;membrane	protein binding;receptor activity;RNA binding;transporter activity	Pf02225, Pf04253, Pf04389	7037	ENSG00000072274.12	TFRC	3	Cargo recognition for clathrin-mediated endocytosis; Transferrin endocytosis and recycling; Golgi Associated Vesicle Biogenesis	Endocytosis; HIF-1 signaling pathway; Hematopoietic cell lineage; Phagosome	Iron metabolism in placenta	15	High	1
	Checked	Protein Group ID	# Proteins	# Unique Peptides	# Peptides	# PSMs	Group Description	Found in Sample: [S11] F11: Sample
	FALSE	169	1	5	5	5	[Master Protein] Transferrin receptor protein 1 OS=Homo sapiens OX=9606 GN=TFRC PE=1 SV=2	High
		Checked	Confidence	Sequence	Modifications	Qvality PEP	Qvality q-value	# Protein Groups	# Proteins	# PSMs	Master Protein Accessions	# Missed Cleavages	Theo. MH+ [Da]	Found in Sample: [S11] F11: Sample	Confidence (by Search Engine): Mascot	Percolator q-Value (by Search Engine): Mascot	Percolator PEP (by Search Engine): Mascot	Ions Score (by Search Engine): Mascot
		FALSE	High	ILNIFGVIK		0.0559469	0.00257098	1	1	1	P02786	0	1016.65	High	High	0.001597	0.03054	37
		FALSE	High	SAFSNLFGGEPLSYTR		0.0044156	0.001508	1	1	1	P02786	0	1745.85	High	High	0.001024	0.001475	72
		FALSE	High	SGVGTALLLK		0.0198803	0.001508	1	1	1	P02786	0	958.593	High	High	0.001024	0.008854	38
		FALSE	High	VANAESLNAIGVLIYMDQTK		0.0120778	0.001508	1	1	1	P02786	0	2150.12	High	High	0.001024	0.004888	33
		FALSE	High	VSASPLLYTLIEK		0.0016648	0.001508	1	1	1	P02786	0	1433.83	High	High	0.001024	0.0004633	62
FALSE	High	Master Protein	P25705	ATP synthase subunit alpha, mitochondrial OS=Homo sapiens OX=9606 GN=ATP5F1A PE=1 SV=1	0	11.73	9	3	8	3	553	59.7	9.13	224	3	cell organization and biogenesis;metabolic process;regulation of biological process;transport	membrane;mitochondrion;organelle lumen	catalytic activity;nucleotide binding;protein binding;RNA binding;transporter activity	Pf00006, Pf00306, Pf02663, Pf02874, Pf05943	498	ENSG00000152234.15	ATP5A1	18	Cristae formation; Mitochondrial protein import; Formation of ATP by chemiosmotic coupling; Metabolism of proteins	Huntington's disease; Parkinson's disease; Alzheimer's disease; Oxidative phosphorylation; Metabolic pathways	Electron Transport Chain; Oxidative phosphorylation	16	High	1
	Checked	Protein Group ID	# Proteins	# Unique Peptides	# Peptides	# PSMs	Group Description	Found in Sample: [S11] F11: Sample
	FALSE	128	1	3	3	8	[Master Protein] ATP synthase subunit alpha, mitochondrial OS=Homo sapiens OX=9606 GN=ATP5F1A PE=1 SV=1	High
		Checked	Confidence	Sequence	Modifications	Qvality PEP	Qvality q-value	# Protein Groups	# Proteins	# PSMs	Master Protein Accessions	# Missed Cleavages	Theo. MH+ [Da]	Found in Sample: [S11] F11: Sample	Confidence (by Search Engine): Mascot	Percolator q-Value (by Search Engine): Mascot	Percolator PEP (by Search Engine): Mascot	Ions Score (by Search Engine): Mascot
		FALSE	High	EVAAFAQFGSDLDAATQQLLSR		4.03444e-05	0.001508	1	1	6	P25705	0	2338.17	High	High	0.001024	5.601e-06	103
		FALSE	High	HALIIYDDLSK		0.0196026	0.001508	1	1	1	P25705	0	1287.69	High	High	0.001024	0.008678	28
		FALSE	High	TGAIVDVPVGEELLGR		0.0388997	0.00257098	1	1	1	P25705	0	1624.89	High	High	0.001597	0.0198	30
FALSE	High	Master Protein	P21796	Voltage-dependent anion-selective channel protein 1 OS=Homo sapiens OX=9606 GN=VDAC1 PE=1 SV=2	0	11.514	22	4	6	4	283	30.8	8.54	145	4	cell communication;cell death;cell differentiation;defense response;metabolic process;regulation of biological process;response to stimulus;transport	membrane;mitochondrion;nucleus	protein binding;transporter activity	Pf01459	7416	ENSG00000213585.10	VDAC1	5	Mitochondrial calcium ion transport; Ub-specific processing proteases; Mitochondrial protein import; Pink/Parkin Mediated Mitophagy	NOD-like receptor signaling pathway; cGMP-PKG signaling pathway; Huntington's disease; HTLV-I infection; Parkinson's disease; Influenza A; Calcium signaling pathway		16	High	1
	Checked	Protein Group ID	# Proteins	# Unique Peptides	# Peptides	# PSMs	Group Description	Found in Sample: [S11] F11: Sample
	FALSE	95	1	4	4	6	[Master Protein] Voltage-dependent anion-selective channel protein 1 OS=Homo sapiens OX=9606 GN=VDAC1 PE=1 SV=2	High
		Checked	Confidence	Sequence	Modifications	Qvality PEP	Qvality q-value	# Protein Groups	# Proteins	# PSMs	Master Protein Accessions	# Missed Cleavages	Theo. MH+ [Da]	Found in Sample: [S11] F11: Sample	Confidence (by Search Engine): Mascot	Percolator q-Value (by Search Engine): Mascot	Percolator PEP (by Search Engine): Mascot	Ions Score (by Search Engine): Mascot
		FALSE	High	KLETAVNLAWTAGNSNTR		0.0544327	0.00257098	1	1	1	P21796	1	1946.01	High	High	0.001597	0.02955	19
		FALSE	High	LTFDSSFSPNTGK		0.0239755	0.001508	1	1	1	P21796	0	1400.67	High	High	0.001024	0.01106	36
		FALSE	High	VNNSSLIGLGYTQTLKPGIK		0.00261084	0.001508	1	1	3	P21796	0	2103.18	High	High	0.001024	0.0007923	42
		FALSE	High	YQIDPDACFSAK	1xCarbamidomethyl [C8]	0.00485386	0.001508	1	1	1	P21796	0	1414.63	High	High	0.001024	0.001648	55
FALSE	High	Master Protein	P68363	Tubulin alpha-1B chain OS=Homo sapiens OX=9606 GN=TUBA1B PE=1 SV=1	0	11.347	13	4	5	4	451	50.1	5.06	258	4	cell division;cell organization and biogenesis;response to stimulus;transport	cytoplasm;cytoskeleton;membrane	catalytic activity;nucleotide binding;protein binding;RNA binding;structural molecule activity	Pf00091, Pf03953	10376	ENSG00000123416.15	TUBA1B	12	COPI-independent Golgi-to-ER retrograde traffic; COPI-dependent Golgi-to-ER retrograde traffic; Carboxyterminal post-translational modifications of tubulin; Recruitment of NuMA to mitotic centrosomes; Hedgehog 'off' state; Translocation of GLUT4 to the plasma membrane; Microtubule-dependent trafficking of connexons from Golgi to the plasma membrane; Separation of Sister Chromatids; COPI-mediated …	Pathogenic Escherichia coli infection; Gap junction; Phagosome; Apoptosis	Pathogenic Escherichia coli infection; Allograft Rejection; Parkin-Ubiquitin Proteasomal System pathway	66	High	1
	Checked	Protein Group ID	# Proteins	# Unique Peptides	# Peptides	# PSMs	Group Description	Found in Sample: [S11] F11: Sample
	FALSE	146	8	4	4	5	[Master Protein] Tubulin alpha-1B chain OS=Homo sapiens OX=9606 GN=TUBA1B PE=1 SV=1	High
		Checked	Confidence	Sequence	Modifications	Qvality PEP	Qvality q-value	# Protein Groups	# Proteins	# PSMs	Master Protein Accessions	# Missed Cleavages	Theo. MH+ [Da]	Found in Sample: [S11] F11: Sample	Confidence (by Search Engine): Mascot	Percolator q-Value (by Search Engine): Mascot	Percolator PEP (by Search Engine): Mascot	Ions Score (by Search Engine): Mascot
		FALSE	High	AVFVDLEPTVIDEVR		0.00372388	0.001508	1	3	1	P68363	0	1701.91	High	High	0.001024	0.001206	52
		FALSE	High	EIIDLVLDR		0.0734759	0.00257098	1	3	1	P68363	0	1085.62	High	High	0.001597	0.04232	21
		FALSE	High	FDGALNVDLTEFQTNLVPYPR		0.00133248	0.001508	1	7	2	P68363	0	2409.21	High	High	0.001024	0.0003557	89
		FALSE	High	LISQIVSSITASLR		0.000983934	0.001508	1	5	1	P68363	0	1487.88	High	High	0.001024	0.0002476	90
FALSE	High	Master Protein	Q71DI3	Histone H3.2 OS=Homo sapiens OX=9606 GN=H3C15 PE=1 SV=3	0	11.285	34	3	7	1	136	15.4	11.27	247	3	cell organization and biogenesis;coagulation;metabolic process;regulation of biological process;response to stimulus	chromosome;extracellular;nucleus	DNA binding;protein binding	Pf00125	333932; 126961; 653604	ENSG00000203852.3; ENSG00000183598.3; ENSG00000203811.1	HIST2H3A; HIST2H3C; HIST2H3D	1	SIRT1 negatively regulates rRNA expression; RMTs methylate histone arginines; Activation of anterior HOX genes in hindbrain development during early embryogenesis; NoRC negatively regulates rRNA expression; Interleukin-7 signaling; Factors involved in megakaryocyte development and platelet production; Transcriptional regulation by small RNAs; Meiotic recombination; PRC2 methylates histones and DN…	Transcriptional misregulation in cancer; Systemic lupus erythematosus; Alcoholism	Histone Modifications	64	High	1
	Checked	Protein Group ID	# Proteins	# Unique Peptides	# Peptides	# PSMs	Group Description	Found in Sample: [S11] F11: Sample
	FALSE	150	4	1	3	7	[Master Protein] Histone H3.2 OS=Homo sapiens OX=9606 GN=H3C15 PE=1 SV=3	High
		Checked	Confidence	Sequence	Modifications	Qvality PEP	Qvality q-value	# Protein Groups	# Proteins	# PSMs	Master Protein Accessions	# Missed Cleavages	Theo. MH+ [Da]	Found in Sample: [S11] F11: Sample	Confidence (by Search Engine): Mascot	Percolator q-Value (by Search Engine): Mascot	Percolator PEP (by Search Engine): Mascot	Ions Score (by Search Engine): Mascot
		FALSE	High	FQSSAVMALQEASEAYLVGLFEDTNLCAIHAK	1xCarbamidomethyl [C27]	0.00168862	0.001508	1	1	3	Q71DI3	0	3513.7	High	High	0.001024	0.0004723	73
		FALSE	High	FQSSAVMALQEASEAYLVGLFEDTNLCAIHAK	1xCarbamidomethyl [C27]; 1xOxidation [M7]	1.33726e-05	0.001508	1	1	2	Q71DI3	0	3529.7	High	High	0.001024	1.51e-06	88
		FALSE	High	RVTIMPK	1xOxidation [M5]	0.216615	0.00915512	2	5	1	P84243; Q71DI3	1	860.502	High	High	0.005283	0.1582	23
		FALSE	High	STELLIR		0.0786104	0.00257098	2	5	1	P84243; Q71DI3	0	831.493	High	High	0.001597	0.04601	36
FALSE	High	Master Protein	P36578	60S ribosomal protein L4 OS=Homo sapiens OX=9606 GN=RPL4 PE=1 SV=5	0	11.006	11	4	4	4	427	47.7	11.06	147	4	cell organization and biogenesis;metabolic process;transport	cytoplasm;cytosol;endoplasmic reticulum;membrane;nucleus;ribosome	protein binding;RNA binding;structural molecule activity	Pf00573, Pf14374	6124	ENSG00000174444.14	RPL4	15	Peptide chain elongation; Eukaryotic Translation Termination; Viral mRNA Translation; L13a-mediated translational silencing of Ceruloplasmin expression; Nonsense Mediated Decay (NMD) independent of the Exon Junction Complex (EJC); Selenocysteine synthesis; Nonsense Mediated Decay (NMD) enhanced by the Exon Junction Complex (EJC); GTP hydrolysis and joining of the 60S ribosomal subunit; Major path…	Ribosome	Cytoplasmic Ribosomal Proteins	34	High	1
	Checked	Protein Group ID	# Proteins	# Unique Peptides	# Peptides	# PSMs	Group Description	Found in Sample: [S11] F11: Sample
	FALSE	61	1	4	4	4	[Master Protein] 60S ribosomal protein L4 OS=Homo sapiens OX=9606 GN=RPL4 PE=1 SV=5	High
		Checked	Confidence	Sequence	Modifications	Qvality PEP	Qvality q-value	# Protein Groups	# Proteins	# PSMs	Master Protein Accessions	# Missed Cleavages	Theo. MH+ [Da]	Found in Sample: [S11] F11: Sample	Confidence (by Search Engine): Mascot	Percolator q-Value (by Search Engine): Mascot	Percolator PEP (by Search Engine): Mascot	Ions Score (by Search Engine): Mascot
		FALSE	High	AAAAAAALQAK		0.00190092	0.001508	1	1	1	P36578	0	956.552	High	High	0.001024	0.0005417	76
		FALSE	High	APIRPDIVNFVHTNLR		0.0037593	0.001508	1	1	1	P36578	0	1862.04	High	High	0.001024	0.001216	34
		FALSE	High	FCIWTESAFR	1xCarbamidomethyl [C2]	0.0100018	0.001508	1	1	1	P36578	0	1316.61	High	High	0.001024	0.003914	47
		FALSE	High	NIPGITLLNVSK		0.0098148	0.001508	1	1	1	P36578	0	1268.76	High	High	0.001024	0.003822	51
FALSE	High	Master Protein	Q08554	Desmocollin-1 OS=Homo sapiens OX=9606 GN=DSC1 PE=1 SV=2	0	11.004	5	3	5	3	894	99.9	5.43	114	3	cell death;transport	cytoskeleton;membrane	metal ion binding	Pf00028, Pf01049, Pf08758	1823	ENSG00000134765.9	DSC1	18	Formation of the cornified envelope; Neutrophil degranulation			6	High	1
	Checked	Protein Group ID	# Proteins	# Unique Peptides	# Peptides	# PSMs	Group Description	Found in Sample: [S11] F11: Sample
	FALSE	178	1	3	3	5	[Master Protein] Desmocollin-1 OS=Homo sapiens OX=9606 GN=DSC1 PE=1 SV=2	High
		Checked	Confidence	Sequence	Modifications	Qvality PEP	Qvality q-value	# Protein Groups	# Proteins	# PSMs	Master Protein Accessions	# Missed Cleavages	Theo. MH+ [Da]	Found in Sample: [S11] F11: Sample	Confidence (by Search Engine): Mascot	Percolator q-Value (by Search Engine): Mascot	Percolator PEP (by Search Engine): Mascot	Ions Score (by Search Engine): Mascot
		FALSE	High	IEDDNDNAPYFEHR		0.0505849	0.00257098	1	1	1	Q08554	0	1734.74	High	High	0.001597	0.02704	24
		FALSE	High	VQDQDLPNTPHSK		0.0105345	0.001508	1	1	2	Q08554	0	1478.72	High	High	0.001024	0.004155	46
		FALSE	High	VTATDLDEPDTLHTR		0.00202166	0.001508	1	1	2	Q08554	0	1683.82	High	High	0.001024	0.0005835	29
FALSE	High	Master Protein	P20700	Lamin-B1 OS=Homo sapiens OX=9606 GN=LMNB1 PE=1 SV=2	0	9.745	11	3	6	3	586	66.4	5.16	131	3	regulation of biological process;response to stimulus	membrane;nucleus	catalytic activity;motor activity;protein binding;structural molecule activity	Pf00038, Pf00932, Pf01576, Pf07888, Pf09726, Pf09731, Pf10186, Pf12128	4001	ENSG00000113368.11	LMNB1	5	Gene and protein expression by JAK-STAT signaling after Interleukin-12 stimulation; Breakdown of the nuclear lamina; Initiation of Nuclear Envelope Reformation; Clearance of Nuclear Envelope Membranes from Chromatin; Meiotic synapsis; Depolymerisation of the Nuclear Lamina; Formation of Senescence-Associated Heterochromatin Foci (SAHF); Deregulated CDK5 triggers multiple neurodegenerative pathway…	Apoptosis	Fas Ligand (FasL) pathway and Stress induction of Heat Shock Proteins (HSP) regulation	34	High	1
	Checked	Protein Group ID	# Proteins	# Unique Peptides	# Peptides	# PSMs	Group Description	Found in Sample: [S11] F11: Sample
	FALSE	72	1	3	3	6	[Master Protein] Lamin-B1 OS=Homo sapiens OX=9606 GN=LMNB1 PE=1 SV=2	High
		Checked	Confidence	Sequence	Modifications	Qvality PEP	Qvality q-value	# Protein Groups	# Proteins	# PSMs	Master Protein Accessions	# Missed Cleavages	Theo. MH+ [Da]	Found in Sample: [S11] F11: Sample	Confidence (by Search Engine): Mascot	Percolator q-Value (by Search Engine): Mascot	Percolator PEP (by Search Engine): Mascot	Ions Score (by Search Engine): Mascot
		FALSE	High	LAQALHEMR	1xOxidation [M8]	0.132789	0.00257098	1	1	1	P20700	0	1084.56	High	High	0.001597	0.08694	10
		FALSE	High	SLEGDLEDLKDQIAQLEASLAAAK		0.00384933	0.001508	1	1	4	P20700	1	2528.31	High	High	0.001024	0.001252	49
		FALSE	High	TTIPEEEEEEEEAAGVVVEEELFHQQGTPR		0.00185643	0.001508	1	1	1	P20700	0	3411.57	High	High	0.001024	0.0005285	63
FALSE	High	Master Protein	P06702	Protein S100-A9 OS=Homo sapiens OX=9606 GN=S100A9 PE=1 SV=1	0	9.623	38	3	5	3	114	13.2	6.13	152	3	cell communication;cell death;cellular component movement;defense response;metabolic process;regulation of biological process;response to stimulus;transport	cytoplasm;cytoskeleton;cytosol;extracellular;membrane;nucleus;organelle lumen	antioxidant activity;catalytic activity;metal ion binding;protein binding;signal transducer activity	Pf00036, Pf01023, Pf13499, Pf13833	6280	ENSG00000163220.10	S100A9	1	Neutrophil degranulation; Metal sequestration by antimicrobial proteins; Regulation of TLR by endogenous ligand		IL1 and megakaryocytes in obesity	8	High	1
	Checked	Protein Group ID	# Proteins	# Unique Peptides	# Peptides	# PSMs	Group Description	Found in Sample: [S11] F11: Sample
	FALSE	100	1	3	3	5	[Master Protein] Protein S100-A9 OS=Homo sapiens OX=9606 GN=S100A9 PE=1 SV=1	High
		Checked	Confidence	Sequence	Modifications	Qvality PEP	Qvality q-value	# Protein Groups	# Proteins	# PSMs	Master Protein Accessions	# Missed Cleavages	Theo. MH+ [Da]	Found in Sample: [S11] F11: Sample	Confidence (by Search Engine): Mascot	Percolator q-Value (by Search Engine): Mascot	Percolator PEP (by Search Engine): Mascot	Ions Score (by Search Engine): Mascot
		FALSE	High	LGHPDTLNQGEFK		0.00511313	0.001508	1	1	1	P06702	0	1455.72	High	High	0.001024	0.001756	67
		FALSE	High	NIETIINTFHQYSVK		0.00447873	0.001508	1	1	2	P06702	0	1806.94	High	High	0.001024	0.001501	74
		FALSE	High	VIEHIMEDLDTNADK		0.00379506	0.001508	1	1	2	P06702	0	1742.83	High	High	0.001024	0.001231	45
FALSE	High	Master Protein	P61978	Heterogeneous nuclear ribonucleoprotein K OS=Homo sapiens OX=9606 GN=HNRNPK PE=1 SV=1	0	9.445	12	3	3	3	463	50.9	5.54	108	3	metabolic process;regulation of biological process;response to stimulus	cytoplasm;membrane;nucleus;spliceosomal complex	DNA binding;protein binding;RNA binding	Pf00013, Pf08067, Pf13014, Pf13083	3190	ENSG00000165119.20	HNRNPK	9	mRNA Splicing - Major Pathway; SUMOylation of RNA binding proteins	Viral carcinogenesis; MicroRNAs in cancer; Spliceosome; Herpes simplex infection	mRNA Processing	14	High	1
	Checked	Protein Group ID	# Proteins	# Unique Peptides	# Peptides	# PSMs	Group Description	Found in Sample: [S11] F11: Sample
	FALSE	124	1	3	3	3	[Master Protein] Heterogeneous nuclear ribonucleoprotein K OS=Homo sapiens OX=9606 GN=HNRNPK PE=1 SV=1	High
		Checked	Confidence	Sequence	Modifications	Qvality PEP	Qvality q-value	# Protein Groups	# Proteins	# PSMs	Master Protein Accessions	# Missed Cleavages	Theo. MH+ [Da]	Found in Sample: [S11] F11: Sample	Confidence (by Search Engine): Mascot	Percolator q-Value (by Search Engine): Mascot	Percolator PEP (by Search Engine): Mascot	Ions Score (by Search Engine): Mascot
		FALSE	High	LLIHQSLAGGIIGVK		0.00386759	0.001508	1	1	1	P61978	0	1518.94	High	High	0.001024	0.00126	40
		FALSE	High	ILSISADIETIGEILK		0.00501729	0.001508	1	1	1	P61978	0	1714.98	High	High	0.001024	0.001721	53
		FALSE	High	IITITGTQDQIQNAQYLLQNSVK		0.000699516	0.001508	1	1	1	P61978	0	2589.39	High	High	0.001024	0.0001655	53
FALSE	High	Master Protein	Q7Z794	Keratin, type II cytoskeletal 1b OS=Homo sapiens OX=9606 GN=KRT77 PE=1 SV=3	0	9.359	4	2	3	1	578	61.9	5.99	150	2	cell death;cell organization and biogenesis	cytoskeleton;cytosol	structural molecule activity	Pf00038, Pf03962, Pf13166, Pf14817	374454	ENSG00000189182.9	KRT77	12	Formation of the cornified envelope			3	High	1
	Checked	Protein Group ID	# Proteins	# Unique Peptides	# Peptides	# PSMs	Group Description	Found in Sample: [S11] F11: Sample
	FALSE	15	1	1	2	3	[Master Protein] Keratin, type II cytoskeletal 1b OS=Homo sapiens OX=9606 GN=KRT77 PE=1 SV=3	High
		Checked	Confidence	Sequence	Modifications	Qvality PEP	Qvality q-value	# Protein Groups	# Proteins	# PSMs	Master Protein Accessions	# Missed Cleavages	Theo. MH+ [Da]	Found in Sample: [S11] F11: Sample	Confidence (by Search Engine): Mascot	Percolator q-Value (by Search Engine): Mascot	Percolator PEP (by Search Engine): Mascot	Ions Score (by Search Engine): Mascot
		FALSE	High	FLEQQNQVLQTK		0.00149293	0.001508	3	3	1	Q7Z794; P35908; P04264	0	1475.79	High	High	0.001024	0.0004061	74
		FALSE	High	FLEQQNQVLQTK	1xDeamidated [N6]	0.00465151	0.001508	3	3	1	Q7Z794; P35908; P04264	0	1476.77	High	High	0.001024	0.001572	65
		FALSE	High	YQELQITAGR	1xDeamidated [Q2]	0.00231932	0.001508	1	1	1	Q7Z794	0	1179.6	High	High	0.001024	0.0006854	63
FALSE	High	Master Protein	O15230	Laminin subunit alpha-5 OS=Homo sapiens OX=9606 GN=LAMA5 PE=1 SV=8	0	9.284	1	2	4	2	3695	399.5	7.02	119	2	cell differentiation;cell organization and biogenesis;cell proliferation;cellular component movement;regulation of biological process;response to stimulus;transport	extracellular;membrane;nucleus	catalytic activity;motor activity;protein binding;structural molecule activity	Pf00052, Pf00053, Pf00054, Pf00055, Pf00529, Pf01576, Pf02210, Pf06008, Pf06009, Pf12795, Pf13514, Pf13747	3911	ENSG00000130702.15	LAMA5	20	ECM proteoglycans; Laminin interactions; Degradation of the extracellular matrix; MET activates PTK2 signaling; Interleukin-4 and 13 signaling; Non-integrin membrane-ECM interactions	Amoebiasis; Pathways in cancer; Toxoplasmosis; Focal adhesion; Small cell lung cancer; ECM-receptor interaction; Metabolic pathways; PI3K-Akt signaling pathway	Alpha 6 Beta 4 signaling pathway; Primary Focal Segmental Glomerulosclerosis FSGS; Focal Adhesion; Focal Adhesion-PI3K-Akt-mTOR-signaling pathway; Inflammatory Response Pathway	27	High	1
	Checked	Protein Group ID	# Proteins	# Unique Peptides	# Peptides	# PSMs	Group Description	Found in Sample: [S11] F11: Sample
	FALSE	38	1	2	2	4	[Master Protein] Laminin subunit alpha-5 OS=Homo sapiens OX=9606 GN=LAMA5 PE=1 SV=8	High
		Checked	Confidence	Sequence	Modifications	Qvality PEP	Qvality q-value	# Protein Groups	# Proteins	# PSMs	Master Protein Accessions	# Missed Cleavages	Theo. MH+ [Da]	Found in Sample: [S11] F11: Sample	Confidence (by Search Engine): Mascot	Percolator q-Value (by Search Engine): Mascot	Percolator PEP (by Search Engine): Mascot	Ions Score (by Search Engine): Mascot
		FALSE	High	ILQAVQAAEDAAGQALQQADHTWATVVR		0.00245495	0.001508	1	1	1	O15230	0	2961.52	High	High	0.001024	0.0007349	41
		FALSE	High	ILQAVQAAEDAAGQALQQADHTWATVVR	1xDeamidated [Q]	4.33168e-05	0.001508	1	1	2	O15230	0	2962.5	High	High	0.001024	6.095e-06	78
		FALSE	High	LQCTCQHNTCGGTCDR	4xCarbamidomethyl [C3; C5; C10; C14]	0.168309	0.00534025	1	1	1	O15230	0	1967.76	High	High	0.00315	0.116	9
FALSE	High	Master Protein	O75367	Core histone macro-H2A.1 OS=Homo sapiens OX=9606 GN=MACROH2A1 PE=1 SV=4	0	8.899	18	4	6	4	372	39.6	9.79	88	4	cell organization and biogenesis;regulation of biological process	chromosome;nucleus	DNA binding;enzyme regulator activity;protein binding	Pf00125, Pf01661	9555	ENSG00000113648.16	H2AFY	5		Systemic lupus erythematosus; Alcoholism	H19 action Rb-E2F1 signaling and CDK-beta-catenin activity	3	High	1
	Checked	Protein Group ID	# Proteins	# Unique Peptides	# Peptides	# PSMs	Group Description	Found in Sample: [S11] F11: Sample
	FALSE	133	2	4	4	6	[Master Protein] Core histone macro-H2A.1 OS=Homo sapiens OX=9606 GN=MACROH2A1 PE=1 SV=4	High
		Checked	Confidence	Sequence	Modifications	Qvality PEP	Qvality q-value	# Protein Groups	# Proteins	# PSMs	Master Protein Accessions	# Missed Cleavages	Theo. MH+ [Da]	Found in Sample: [S11] F11: Sample	Confidence (by Search Engine): Mascot	Percolator q-Value (by Search Engine): Mascot	Percolator PEP (by Search Engine): Mascot	Ions Score (by Search Engine): Mascot
		FALSE	High	EFVEAVLELR		0.0418853	0.00257098	1	1	1	O75367	0	1204.66	High	High	0.001597	0.02161	30
		FALSE	High	GVTIASGGVLPNIHPELLAK		0.0112534	0.001508	1	1	3	O75367	0	1986.14	High	High	0.001024	0.004496	27
		FALSE	High	HILLAVANDEELNQLLK		0.0387201	0.00257098	1	2	1	O75367	0	1933.08	High	High	0.001597	0.01965	24
		FALSE	High	NGPLEVAGAAVSAGHGLPAK		0.00224369	0.001508	1	1	1	O75367	0	1815.97	High	High	0.001024	0.0006604	43
FALSE	High	Master Protein	P07355	Annexin A2 OS=Homo sapiens OX=9606 GN=ANXA2 PE=1 SV=2	0	8.86	9	2	5	2	339	38.6	7.75	169	2	cell organization and biogenesis;metabolic process;regulation of biological process;response to stimulus;transport	cell surface;cytoplasm;cytosol;endoplasmic reticulum;endosome;extracellular;membrane;nucleus;organelle lumen	enzyme regulator activity;metal ion binding;protein binding;RNA binding	Pf00191	302	ENSG00000182718.16	ANXA2	15	Dissolution of Fibrin Clot; Gene and protein expression by JAK-STAT signaling after Interleukin-12 stimulation; Smooth Muscle Contraction; Neutrophil degranulation; Interleukin-12 family signaling		Prostaglandin Synthesis and Regulation	12	High	1
	Checked	Protein Group ID	# Proteins	# Unique Peptides	# Peptides	# PSMs	Group Description	Found in Sample: [S11] F11: Sample
	FALSE	109	2	2	2	5	[Master Protein] Annexin A2 OS=Homo sapiens OX=9606 GN=ANXA2 PE=1 SV=2	High
		Checked	Confidence	Sequence	Modifications	Qvality PEP	Qvality q-value	# Protein Groups	# Proteins	# PSMs	Master Protein Accessions	# Missed Cleavages	Theo. MH+ [Da]	Found in Sample: [S11] F11: Sample	Confidence (by Search Engine): Mascot	Percolator q-Value (by Search Engine): Mascot	Percolator PEP (by Search Engine): Mascot	Ions Score (by Search Engine): Mascot
		FALSE	High	GVDEVTIVNILTNR		0.005089	0.001508	1	1	1	P07355	0	1542.85	High	High	0.001024	0.001746	58
		FALSE	High	SALSGHLETVILGLLK		0.00165693	0.001508	1	2	4	P07355	0	1650.98	High	High	0.001024	0.0004607	60
FALSE	High	Master Protein	P14410	Sucrase-isomaltase, intestinal OS=Homo sapiens OX=9606 GN=SI PE=1 SV=6	0	8.53	4	4	4	4	1827	209.3	5.64	65	4	metabolic process	Golgi;membrane	catalytic activity	Pf00088, Pf01055, Pf13802	6476	ENSG00000090402.7	SI	3	Intestinal saccharidase deficiencies; Digestion of dietary carbohydrate	Galactose metabolism; Starch and sucrose metabolism; Carbohydrate digestion and absorption; Metabolic pathways		11	High	1
	Checked	Protein Group ID	# Proteins	# Unique Peptides	# Peptides	# PSMs	Group Description	Found in Sample: [S11] F11: Sample
	FALSE	71	1	4	4	4	[Master Protein] Sucrase-isomaltase, intestinal OS=Homo sapiens OX=9606 GN=SI PE=1 SV=6	High
		Checked	Confidence	Sequence	Modifications	Qvality PEP	Qvality q-value	# Protein Groups	# Proteins	# PSMs	Master Protein Accessions	# Missed Cleavages	Theo. MH+ [Da]	Found in Sample: [S11] F11: Sample	Confidence (by Search Engine): Mascot	Percolator q-Value (by Search Engine): Mascot	Percolator PEP (by Search Engine): Mascot	Ions Score (by Search Engine): Mascot
		FALSE	High	LPSDYIYGIGEQVHK		0.112122	0.00257098	1	1	1	P14410	0	1718.87	High	High	0.001597	0.07051	8
		FALSE	High	LPSEYIYGFGEVEHTAFK		0.00195573	0.001508	1	1	1	P14410	0	2087.01	High	High	0.001024	0.00056	47
		FALSE	High	IPSPTLFGNDINSVLFTTQNQTPNR		0.00435336	0.001508	1	1	1	P14410	0	2774.41	High	High	0.001024	0.001455	41
		FALSE	High	QLDFTIGEAFQDLPQFVDK		0.0859821	0.00257098	1	1	1	P14410	0	2211.1	High	High	0.001597	0.05131	20
FALSE	High	Master Protein	Q16777	Histone H2A type 2-C OS=Homo sapiens OX=9606 GN=H2AC20 PE=1 SV=4	0	8.441	27	3	4	3	129	14	10.9	111	3	regulation of biological process	chromosome;nucleus	DNA binding;protein binding	Pf00125, Pf00808	8338	ENSG00000184260.5	HIST2H2AC	1	SIRT1 negatively regulates rRNA expression; UCH proteinases; RMTs methylate histone arginines; Activation of anterior HOX genes in hindbrain development during early embryogenesis; NoRC negatively regulates rRNA expression; Meiotic synapsis; Transcriptional regulation by small RNAs; Meiotic recombination; PRC2 methylates histones and DNA; HDACs deacetylate histones; Formation of the beta-catenin:…	Systemic lupus erythematosus; Alcoholism		66	High	1
	Checked	Protein Group ID	# Proteins	# Unique Peptides	# Peptides	# PSMs	Group Description	Found in Sample: [S11] F11: Sample
	FALSE	3	15	3	3	4	[Master Protein] Histone H2A type 2-C OS=Homo sapiens OX=9606 GN=H2AC20 PE=1 SV=4	High
		Checked	Confidence	Sequence	Modifications	Qvality PEP	Qvality q-value	# Protein Groups	# Proteins	# PSMs	Master Protein Accessions	# Missed Cleavages	Theo. MH+ [Da]	Found in Sample: [S11] F11: Sample	Confidence (by Search Engine): Mascot	Percolator q-Value (by Search Engine): Mascot	Percolator PEP (by Search Engine): Mascot	Ions Score (by Search Engine): Mascot
		FALSE	High	AGLQFPVGR		0.0253586	0.001508	1	15	1	Q16777	0	944.531	High	High	0.001024	0.01186	45
		FALSE	High	HLQLAIR		0.0754906	0.00257098	1	14	1	Q16777	0	850.526	High	High	0.001597	0.04382	31
		FALSE	High	VTIAQGGVLPNIQAVLLPK		0.00287019	0.001508	1	10	2	Q16777	0	1931.17	High	High	0.001024	0.000886	55
FALSE	High	Master Protein	P11169	Solute carrier family 2, facilitated glucose transporter member 3 OS=Homo sapiens OX=9606 GN=SLC2A3 PE=1 SV=1	0	8.403	6	3	3	3	496	53.9	7.2	119	3	metabolic process;transport	membrane	transporter activity	Pf00083, Pf07690, Pf13347	6515	ENSG00000059804.15	SLC2A3	12	Vitamin C (ascorbate) metabolism; Neutrophil degranulation; Cellular hexose transport		NRF2 pathway; Photodynamic therapy-induced HIF-1 survival signaling; Focal Adhesion-PI3K-Akt-mTOR-signaling pathway; Glycolysis and Gluconeogenesis	14	High	1
	Checked	Protein Group ID	# Proteins	# Unique Peptides	# Peptides	# PSMs	Group Description	Found in Sample: [S11] F11: Sample
	FALSE	50	2	3	3	3	[Master Protein] Solute carrier family 2, facilitated glucose transporter member 3 OS=Homo sapiens OX=9606 GN=SLC2A3 PE=1 SV=1	High
		Checked	Confidence	Sequence	Modifications	Qvality PEP	Qvality q-value	# Protein Groups	# Proteins	# PSMs	Master Protein Accessions	# Missed Cleavages	Theo. MH+ [Da]	Found in Sample: [S11] F11: Sample	Confidence (by Search Engine): Mascot	Percolator q-Value (by Search Engine): Mascot	Percolator PEP (by Search Engine): Mascot	Ions Score (by Search Engine): Mascot
		FALSE	High	LWGTQDVSQDIQEMK		0.00497004	0.001508	1	2	1	P11169	0	1777.84	High	High	0.001024	0.001699	66
		FALSE	High	LWGTQDVSQDIQEMKDESAR		0.000965461	0.001508	1	2	1	P11169	1	2336.08	High	High	0.001024	0.0002431	50
		FALSE	High	QVTVLELFR		0.0212285	0.001508	1	2	1	P11169	0	1104.64	High	High	0.001024	0.009566	39
FALSE	High	Master Protein	P20930	Filaggrin OS=Homo sapiens OX=9606 GN=FLG PE=1 SV=3	0	8.383	3	2	4	2	4061	434.9	9.25	74	2	cell death;cell differentiation;development;metabolic process	cytoskeleton;cytosol;nucleus	metal ion binding;protein binding;structural molecule activity	Pf01023	2312	ENSG00000143631.10	FLG	1	Formation of the cornified envelope			3	High	1
	Checked	Protein Group ID	# Proteins	# Unique Peptides	# Peptides	# PSMs	Group Description	Found in Sample: [S11] F11: Sample
	FALSE	138	1	2	2	4	[Master Protein] Filaggrin OS=Homo sapiens OX=9606 GN=FLG PE=1 SV=3	High
		Checked	Confidence	Sequence	Modifications	Qvality PEP	Qvality q-value	# Protein Groups	# Proteins	# PSMs	Master Protein Accessions	# Missed Cleavages	Theo. MH+ [Da]	Found in Sample: [S11] F11: Sample	Confidence (by Search Engine): Mascot	Percolator q-Value (by Search Engine): Mascot	Percolator PEP (by Search Engine): Mascot	Ions Score (by Search Engine): Mascot
		FALSE	High	HSGIGHGQASSAVR		0.00394151	0.001508	1	1	1	P20930	0	1363.68	High	High	0.001024	0.001288	49
		FALSE	High	HSGIGHGQASSAVR	1xDeamidated [Q8]	0.00835948	0.001508	1	1	2	P20930	0	1364.67	High	High	0.001024	0.003146	39
		FALSE	High	QSGTHHAENSSGGQAASSHEQAR		0.213196	0.00781975	1	1	1	P20930	0	2334.02	High	High	0.004535	0.1552	9
FALSE	High	Master Protein	P04843	Dolichyl-diphosphooligosaccharide--protein glycosyltransferase subunit 1 OS=Homo sapiens OX=9606 GN=RPN1 PE=1 SV=1	0	8.265	8	3	3	3	607	68.5	6.38	94	3	metabolic process	cytosol;endoplasmic reticulum;membrane	catalytic activity;protein binding;RNA binding	Pf04597	6184	ENSG00000163902.11	RPN1	3	Asparagine N-linked glycosylation; SRP-dependent cotranslational protein targeting to membrane	N-Glycan biosynthesis; Protein processing in endoplasmic reticulum; Metabolic pathways	Proteasome Degradation	9	High	1
	Checked	Protein Group ID	# Proteins	# Unique Peptides	# Peptides	# PSMs	Group Description	Found in Sample: [S11] F11: Sample
	FALSE	131	1	3	3	3	[Master Protein] Dolichyl-diphosphooligosaccharide--protein glycosyltransferase subunit 1 OS=Homo sapiens OX=9606 GN=RPN1 PE=1 SV=1	High
		Checked	Confidence	Sequence	Modifications	Qvality PEP	Qvality q-value	# Protein Groups	# Proteins	# PSMs	Master Protein Accessions	# Missed Cleavages	Theo. MH+ [Da]	Found in Sample: [S11] F11: Sample	Confidence (by Search Engine): Mascot	Percolator q-Value (by Search Engine): Mascot	Percolator PEP (by Search Engine): Mascot	Ions Score (by Search Engine): Mascot
		FALSE	High	ATSFLLALEPELEAR		0.00927443	0.001508	1	1	1	P04843	0	1659.9	High	High	0.001024	0.00356	47
		FALSE	High	FVDHVFDEQVIDSLTVK		0.0505849	0.00257098	1	1	1	P04843	0	1991.01	High	High	0.001597	0.02699	20
		FALSE	High	NLVEQHIQDIVVHYTFNK		0.000282947	0.001508	1	1	1	P04843	0	2197.14	High	High	0.001024	5.648e-05	63
FALSE	High	Master Protein	P81605	Dermcidin OS=Homo sapiens OX=9606 GN=DCD PE=1 SV=2	0	8.027	35	4	4	4	110	11.3	6.54	149	4	defense response;metabolic process;response to stimulus	extracellular	catalytic activity;protein binding;RNA binding	Pf15291	117159	ENSG00000161634.11	DCD	12	Antimicrobial peptides			3	High	1
	Checked	Protein Group ID	# Proteins	# Unique Peptides	# Peptides	# PSMs	Group Description	Found in Sample: [S11] F11: Sample
	FALSE	151	1	4	4	4	[Master Protein] Dermcidin OS=Homo sapiens OX=9606 GN=DCD PE=1 SV=2	High
		Checked	Confidence	Sequence	Modifications	Qvality PEP	Qvality q-value	# Protein Groups	# Proteins	# PSMs	Master Protein Accessions	# Missed Cleavages	Theo. MH+ [Da]	Found in Sample: [S11] F11: Sample	Confidence (by Search Engine): Mascot	Percolator q-Value (by Search Engine): Mascot	Percolator PEP (by Search Engine): Mascot	Ions Score (by Search Engine): Mascot
		FALSE	High	DAVEDLESVGK		0.00742838	0.001508	1	1	1	P81605	0	1161.56	High	High	0.001024	0.002742	72
		FALSE	High	DAVEDLESVGKGAVHDVKDVLDSVL		0.0577645	0.00257098	1	1	1	P81605	2	2609.33	High	High	0.001597	0.03166	28
		FALSE	High	GAVHDVKDVLDSVL		0.0174325	0.001508	1	1	1	P81605	1	1466.78	High	High	0.001024	0.007573	68
		FALSE	High	SSLLEKGLDGAKK		0.0297168	0.001508	1	1	1	P81605	2	1345.77	High	High	0.001024	0.01431	50
FALSE	High	Master Protein	P31943	Heterogeneous nuclear ribonucleoprotein H OS=Homo sapiens OX=9606 GN=HNRNPH1 PE=1 SV=4	0	7.931	13	3	3	3	449	49.2	6.3	103	3	metabolic process;regulation of biological process;response to stimulus	cytosol;membrane;nucleus;spliceosomal complex	protein binding;RNA binding	Pf00076, Pf08080, Pf14259	3187	ENSG00000169045.17; ENSG00000284254.1	HNRNPH1	5; CHR_HG30_PATCH	mRNA Splicing - Major Pathway; FGFR2 alternative splicing		Mecp2 and Associated Rett Syndrome; mRNA Processing	11	High	1
	Checked	Protein Group ID	# Proteins	# Unique Peptides	# Peptides	# PSMs	Group Description	Found in Sample: [S11] F11: Sample
	FALSE	96	2	3	3	3	[Master Protein] Heterogeneous nuclear ribonucleoprotein H OS=Homo sapiens OX=9606 GN=HNRNPH1 PE=1 SV=4	High
		Checked	Confidence	Sequence	Modifications	Qvality PEP	Qvality q-value	# Protein Groups	# Proteins	# PSMs	Master Protein Accessions	# Missed Cleavages	Theo. MH+ [Da]	Found in Sample: [S11] F11: Sample	Confidence (by Search Engine): Mascot	Percolator q-Value (by Search Engine): Mascot	Percolator PEP (by Search Engine): Mascot	Ions Score (by Search Engine): Mascot
		FALSE	High	EEIVQFFSGLEIVPNGITLPVDFQGR	1xDeamidated [N15]	0.180575	0.00781975	1	1	1	P31943	0	2905.5	High	High	0.004535	0.1264	11
		FALSE	High	HTGPNSPDTANDGFVR		0.000673494	0.001508	1	2	1	P31943	0	1684.77	High	High	0.001024	0.0001584	49
		FALSE	High	STGEAFVQFASQEIAEK		0.00202166	0.001508	1	2	1	P31943	0	1841.89	High	High	0.001024	0.0005848	78
FALSE	High	Master Protein	Q08188	Protein-glutamine gamma-glutamyltransferase E OS=Homo sapiens OX=9606 GN=TGM3 PE=1 SV=4	0	7.65	4	2	3	2	693	76.6	5.86	198	2	cell differentiation;cell organization and biogenesis;metabolic process	cytoplasm	catalytic activity;metal ion binding	Pf00868, Pf00927, Pf01841	7053	ENSG00000125780.11	TGM3	20				0	High	1
	Checked	Protein Group ID	# Proteins	# Unique Peptides	# Peptides	# PSMs	Group Description	Found in Sample: [S11] F11: Sample
	FALSE	16	1	2	2	3	[Master Protein] Protein-glutamine gamma-glutamyltransferase E OS=Homo sapiens OX=9606 GN=TGM3 PE=1 SV=4	High
		Checked	Confidence	Sequence	Modifications	Qvality PEP	Qvality q-value	# Protein Groups	# Proteins	# PSMs	Master Protein Accessions	# Missed Cleavages	Theo. MH+ [Da]	Found in Sample: [S11] F11: Sample	Confidence (by Search Engine): Mascot	Percolator q-Value (by Search Engine): Mascot	Percolator PEP (by Search Engine): Mascot	Ions Score (by Search Engine): Mascot
		FALSE	High	DIILDNPTLTLEVLNEAR		2.96482e-05	0.001508	1	1	2	Q08188	0	2039.1	High	High	0.001024	3.886e-06	115
		FALSE	High	VITNFNSAHDTDR		0.0138453	0.001508	1	1	1	Q08188	0	1489.7	High	High	0.001024	0.005763	46
FALSE	High	Master Protein	Q16778	Histone H2B type 2-E OS=Homo sapiens OX=9606 GN=H2BC21 PE=1 SV=3	0	7.469	12	1	2	1	126	13.9	10.32	133	1	cell organization and biogenesis;defense response;response to stimulus	chromosome;cytosol;nucleus	DNA binding;protein binding	Pf00125, Pf00808	8349	ENSG00000184678.10	HIST2H2BE	1	SIRT1 negatively regulates rRNA expression; Nonhomologous End-Joining (NHEJ); Activation of anterior HOX genes in hindbrain development during early embryogenesis; NoRC negatively regulates rRNA expression; Meiotic synapsis; Transcriptional regulation by small RNAs; Meiotic recombination; PRC2 methylates histones and DNA; Recruitment and ATM-mediated phosphorylation of repair and signaling protei…	Viral carcinogenesis; Systemic lupus erythematosus; Alcoholism		75	High	1
	Checked	Protein Group ID	# Proteins	# Unique Peptides	# Peptides	# PSMs	Group Description	Found in Sample: [S11] F11: Sample
	FALSE	25	14	1	1	2	[Master Protein] Histone H2B type 2-E OS=Homo sapiens OX=9606 GN=H2BC21 PE=1 SV=3	High
		Checked	Confidence	Sequence	Modifications	Qvality PEP	Qvality q-value	# Protein Groups	# Proteins	# PSMs	Master Protein Accessions	# Missed Cleavages	Theo. MH+ [Da]	Found in Sample: [S11] F11: Sample	Confidence (by Search Engine): Mascot	Percolator q-Value (by Search Engine): Mascot	Percolator PEP (by Search Engine): Mascot	Ions Score (by Search Engine): Mascot
		FALSE	High	AMGIMNSFVNDIFER		0.00144423	0.001508	1	14	1	Q16778	0	1743.82	High	High	0.001024	0.0003909	70
		FALSE	High	AMGIMNSFVNDIFER	1xOxidation [M2]	0.000405623	0.001508	1	14	1	Q16778	0	1759.81	High	High	0.001024	8.683e-05	87
FALSE	High	Master Protein	P26373	60S ribosomal protein L13 OS=Homo sapiens OX=9606 GN=RPL13 PE=1 SV=4	0	7.318	19	4	5	4	211	24.2	11.65	117	4	cell organization and biogenesis;metabolic process;transport	cytosol;membrane;nucleus;ribosome	protein binding;RNA binding;structural molecule activity	Pf01294	6137	ENSG00000167526.13	RPL13	16	Peptide chain elongation; Eukaryotic Translation Termination; Viral mRNA Translation; L13a-mediated translational silencing of Ceruloplasmin expression; Nonsense Mediated Decay (NMD) independent of the Exon Junction Complex (EJC); Selenocysteine synthesis; Nonsense Mediated Decay (NMD) enhanced by the Exon Junction Complex (EJC); GTP hydrolysis and joining of the 60S ribosomal subunit; Major path…	Ribosome	Cytoplasmic Ribosomal Proteins	34	High	1
	Checked	Protein Group ID	# Proteins	# Unique Peptides	# Peptides	# PSMs	Group Description	Found in Sample: [S11] F11: Sample
	FALSE	9	1	4	4	5	[Master Protein] 60S ribosomal protein L13 OS=Homo sapiens OX=9606 GN=RPL13 PE=1 SV=4	High
		Checked	Confidence	Sequence	Modifications	Qvality PEP	Qvality q-value	# Protein Groups	# Proteins	# PSMs	Master Protein Accessions	# Missed Cleavages	Theo. MH+ [Da]	Found in Sample: [S11] F11: Sample	Confidence (by Search Engine): Mascot	Percolator q-Value (by Search Engine): Mascot	Percolator PEP (by Search Engine): Mascot	Ions Score (by Search Engine): Mascot
		FALSE	High	GFSLEELR		0.108735	0.00257098	1	1	1	P26373	0	950.494	High	High	0.001597	0.06811	21
		FALSE	High	LATQLTGPVMPVR		0.0214283	0.001508	1	1	1	P26373	0	1382.78	High	High	0.001024	0.009674	49
		FALSE	High	STESLQANVQR		0.00251378	0.001508	1	1	2	P26373	0	1232.62	High	High	0.001024	0.0007569	49
		FALSE	High	TIGISVDPR		0.144646	0.00257098	1	1	1	P26373	0	957.536	High	High	0.001597	0.09644	18
FALSE	High	Master Protein	Q01469	Fatty acid-binding protein 5 OS=Homo sapiens OX=9606 GN=FABP5 PE=1 SV=3	0	7.02	30	3	3	3	135	15.2	7.01	73	3	metabolic process;transport	cytoplasm;cytosol;extracellular;membrane;organelle lumen	protein binding;transporter activity	Pf00061	2171	ENSG00000164687.10	FABP5	8	Triglyceride catabolism; Signaling by Retinoic Acid; Neutrophil degranulation	PPAR signaling pathway	PPAR signaling pathway	12	High	1
	Checked	Protein Group ID	# Proteins	# Unique Peptides	# Peptides	# PSMs	Group Description	Found in Sample: [S11] F11: Sample
	FALSE	170	2	3	3	3	[Master Protein] Fatty acid-binding protein 5 OS=Homo sapiens OX=9606 GN=FABP5 PE=1 SV=3	High
		Checked	Confidence	Sequence	Modifications	Qvality PEP	Qvality q-value	# Protein Groups	# Proteins	# PSMs	Master Protein Accessions	# Missed Cleavages	Theo. MH+ [Da]	Found in Sample: [S11] F11: Sample	Confidence (by Search Engine): Mascot	Percolator q-Value (by Search Engine): Mascot	Percolator PEP (by Search Engine): Mascot	Ions Score (by Search Engine): Mascot
		FALSE	High	ELGVGIALR		0.0656162	0.00257098	1	1	1	Q01469	0	927.562	High	High	0.001597	0.03692	29
		FALSE	High	TQTVCNFTDGALVQHQEWDGK	1xCarbamidomethyl [C5]	0.0030669	0.001508	1	2	1	Q01469	0	2434.11	High	High	0.001024	0.000957	34
		FALSE	High	TTQFSCTLGEK	1xCarbamidomethyl [C6]	0.00735851	0.001508	1	1	1	Q01469	0	1271.59	High	High	0.001024	0.002702	50
FALSE	High	Master Protein	Q13151	Heterogeneous nuclear ribonucleoprotein A0 OS=Homo sapiens OX=9606 GN=HNRNPA0 PE=1 SV=1	0	7.002	9	2	3	2	305	30.8	9.29	66	2	defense response;metabolic process;regulation of biological process;response to stimulus	nucleus	protein binding;RNA binding	Pf00076, Pf13893, Pf14259	10949	ENSG00000177733.6	HNRNPA0	5	mRNA Splicing - Major Pathway			4	High	1
	Checked	Protein Group ID	# Proteins	# Unique Peptides	# Peptides	# PSMs	Group Description	Found in Sample: [S11] F11: Sample
	FALSE	34	1	2	2	3	[Master Protein] Heterogeneous nuclear ribonucleoprotein A0 OS=Homo sapiens OX=9606 GN=HNRNPA0 PE=1 SV=1	High
		Checked	Confidence	Sequence	Modifications	Qvality PEP	Qvality q-value	# Protein Groups	# Proteins	# PSMs	Master Protein Accessions	# Missed Cleavages	Theo. MH+ [Da]	Found in Sample: [S11] F11: Sample	Confidence (by Search Engine): Mascot	Percolator q-Value (by Search Engine): Mascot	Percolator PEP (by Search Engine): Mascot	Ions Score (by Search Engine): Mascot
		FALSE	High	FHPIQGHR		0.132789	0.00257098	1	1	1	Q13151	0	991.522	High	High	0.001597	0.08691	24
		FALSE	High	GDVAEGDLIEHFSQFGTVEK		0.000570563	0.001508	1	1	2	Q13151	0	2178.03	High	High	0.001024	0.0001301	65
FALSE	High	Master Protein	P84243	Histone H3.3 OS=Homo sapiens OX=9606 GN=H3-3A PE=1 SV=2	0	6.941	34	3	6	1	136	15.3	11.27	152	3	cell differentiation;cell organization and biogenesis;cell proliferation;coagulation;metabolic process;regulation of biological process;response to stimulus	chromosome;extracellular;nucleus	DNA binding;protein binding	Pf00125, Pf15630	3020; 440926; 3021	ENSG00000132475.10; ENSG00000163041.9	H3F3A; H3F3AP4; H3F3B	1; 2; 17	SIRT1 negatively regulates rRNA expression; Activation of anterior HOX genes in hindbrain development during early embryogenesis; NoRC negatively regulates rRNA expression; Factors involved in megakaryocyte development and platelet production; Transcriptional regulation by small RNAs; Meiotic recombination; PRC2 methylates histones and DNA; Formation of the beta-catenin:TCF transactivating comple…	Transcriptional misregulation in cancer; Systemic lupus erythematosus; Alcoholism	Gastric Cancer Network 1; Histone Modifications	54	High	1
	Checked	Protein Group ID	# Proteins	# Unique Peptides	# Peptides	# PSMs	Group Description	Found in Sample: [S11] F11: Sample
	FALSE	10	4	1	3	6	[Master Protein] Histone H3.3 OS=Homo sapiens OX=9606 GN=H3-3A PE=1 SV=2	High
		Checked	Confidence	Sequence	Modifications	Qvality PEP	Qvality q-value	# Protein Groups	# Proteins	# PSMs	Master Protein Accessions	# Missed Cleavages	Theo. MH+ [Da]	Found in Sample: [S11] F11: Sample	Confidence (by Search Engine): Mascot	Percolator q-Value (by Search Engine): Mascot	Percolator PEP (by Search Engine): Mascot	Ions Score (by Search Engine): Mascot
		FALSE	High	FQSAAIGALQEASEAYLVGLFEDTNLCAIHAK	1xCarbamidomethyl [C27]	9.64929e-05	0.001508	1	1	4	P84243	0	3437.7	High	High	0.001024	1.575e-05	72
		FALSE	High	RVTIMPK	1xOxidation [M5]	0.216615	0.00915512	2	5	1	P84243; Q71DI3	1	860.502	High	High	0.005283	0.1582	23
		FALSE	High	STELLIR		0.0786104	0.00257098	2	5	1	P84243; Q71DI3	0	831.493	High	High	0.001597	0.04601	36
FALSE	High	Master Protein	Q14103	Heterogeneous nuclear ribonucleoprotein D0 OS=Homo sapiens OX=9606 GN=HNRNPD PE=1 SV=1	0	6.318	6	2	2	2	355	38.4	7.81	72	2	metabolic process;regulation of biological process;response to stimulus	cytoplasm;cytosol;nucleus	DNA binding;protein binding;RNA binding	Pf00076, Pf13893, Pf14259	3184	ENSG00000138668.18	HNRNPD	4	mRNA Splicing - Major Pathway		mRNA Processing	5	High	1
	Checked	Protein Group ID	# Proteins	# Unique Peptides	# Peptides	# PSMs	Group Description	Found in Sample: [S11] F11: Sample
	FALSE	144	1	2	2	2	[Master Protein] Heterogeneous nuclear ribonucleoprotein D0 OS=Homo sapiens OX=9606 GN=HNRNPD PE=1 SV=1	High
		Checked	Confidence	Sequence	Modifications	Qvality PEP	Qvality q-value	# Protein Groups	# Proteins	# PSMs	Master Protein Accessions	# Missed Cleavages	Theo. MH+ [Da]	Found in Sample: [S11] F11: Sample	Confidence (by Search Engine): Mascot	Percolator q-Value (by Search Engine): Mascot	Percolator PEP (by Search Engine): Mascot	Ions Score (by Search Engine): Mascot
		FALSE	High	IFVGGLSPDTPEEK		0.000303792	0.001508	1	1	1	Q14103	0	1488.76	High	High	0.001024	6.152e-05	69
		FALSE	High	YHNVGLSK		0.0179306	0.001508	1	1	1	Q14103	0	917.484	High	High	0.001024	0.007821	30
FALSE	High	Master Protein	P40926	Malate dehydrogenase, mitochondrial OS=Homo sapiens OX=9606 GN=MDH2 PE=1 SV=3	0	6.303	9	2	3	2	338	35.5	8.68	162	2	metabolic process	membrane;mitochondrion;nucleus;organelle lumen	catalytic activity;nucleotide binding;protein binding;RNA binding	Pf00056, Pf01073, Pf01118, Pf02866, Pf13460	4191	ENSG00000146701.11	MDH2	7	Gluconeogenesis; Citric acid cycle (TCA cycle)	Citrate cycle (TCA cycle); Carbon metabolism; Pyruvate metabolism; Metabolic pathways; Cysteine and methionine metabolism; Glyoxylate and dicarboxylate metabolism	Amino Acid metabolism; Glycolysis and Gluconeogenesis; TCA Cycle	16	High	1
	Checked	Protein Group ID	# Proteins	# Unique Peptides	# Peptides	# PSMs	Group Description	Found in Sample: [S11] F11: Sample
	FALSE	81	1	2	2	3	[Master Protein] Malate dehydrogenase, mitochondrial OS=Homo sapiens OX=9606 GN=MDH2 PE=1 SV=3	High
		Checked	Confidence	Sequence	Modifications	Qvality PEP	Qvality q-value	# Protein Groups	# Proteins	# PSMs	Master Protein Accessions	# Missed Cleavages	Theo. MH+ [Da]	Found in Sample: [S11] F11: Sample	Confidence (by Search Engine): Mascot	Percolator q-Value (by Search Engine): Mascot	Percolator PEP (by Search Engine): Mascot	Ions Score (by Search Engine): Mascot
		FALSE	High	IFGVTTLDIVR		0.122861	0.00257098	1	1	1	P40926	0	1233.72	High	High	0.001597	0.07912	30
		FALSE	High	VAVLGASGGIGQPLSLLLK		4.45662e-05	0.001508	1	1	2	P40926	0	1793.09	High	High	0.001024	6.29e-06	86
FALSE	High	Master Protein	Q07020	60S ribosomal protein L18 OS=Homo sapiens OX=9606 GN=RPL18 PE=1 SV=2	0	6.288	19	3	4	3	188	21.6	11.72	83	3	cell organization and biogenesis;metabolic process;transport	cytoplasm;cytosol;endoplasmic reticulum;membrane;nucleus;ribosome	RNA binding;structural molecule activity	Pf00828	6141	ENSG00000063177.12	RPL18	19	Peptide chain elongation; Eukaryotic Translation Termination; Viral mRNA Translation; L13a-mediated translational silencing of Ceruloplasmin expression; Nonsense Mediated Decay (NMD) independent of the Exon Junction Complex (EJC); Selenocysteine synthesis; Nonsense Mediated Decay (NMD) enhanced by the Exon Junction Complex (EJC); GTP hydrolysis and joining of the 60S ribosomal subunit; Major path…	Ribosome	Cytoplasmic Ribosomal Proteins	34	High	1
	Checked	Protein Group ID	# Proteins	# Unique Peptides	# Peptides	# PSMs	Group Description	Found in Sample: [S11] F11: Sample
	FALSE	101	1	3	3	4	[Master Protein] 60S ribosomal protein L18 OS=Homo sapiens OX=9606 GN=RPL18 PE=1 SV=2	High
		Checked	Confidence	Sequence	Modifications	Qvality PEP	Qvality q-value	# Protein Groups	# Proteins	# PSMs	Master Protein Accessions	# Missed Cleavages	Theo. MH+ [Da]	Found in Sample: [S11] F11: Sample	Confidence (by Search Engine): Mascot	Percolator q-Value (by Search Engine): Mascot	Percolator PEP (by Search Engine): Mascot	Ions Score (by Search Engine): Mascot
		FALSE	High	APGTPHSHTKPYVR		0.0539367	0.00257098	1	1	2	Q07020	0	1547.81	High	High	0.001597	0.0293	44
		FALSE	High	TNRPPLSLSR		0.108735	0.00257098	1	1	1	Q07020	0	1140.65	High	High	0.001597	0.06806	25
		FALSE	High	TNSTFNQVVLK		0.00801161	0.001508	1	1	1	Q07020	0	1250.67	High	High	0.001024	0.003003	58
FALSE	High	Master Protein	P12273	Prolactin-inducible protein OS=Homo sapiens OX=9606 GN=PIP PE=1 SV=1	0	5.818	21	2	2	2	146	16.6	8.05	88	2	metabolic process;regulation of biological process;response to stimulus;transport	extracellular;membrane;nucleus	catalytic activity;protein binding	Pf05326	5304	ENSG00000159763.3	PIP	7	Miscellaneous transport and binding events			2	High	1
	Checked	Protein Group ID	# Proteins	# Unique Peptides	# Peptides	# PSMs	Group Description	Found in Sample: [S11] F11: Sample
	FALSE	84	1	2	2	2	[Master Protein] Prolactin-inducible protein OS=Homo sapiens OX=9606 GN=PIP PE=1 SV=1	High
		Checked	Confidence	Sequence	Modifications	Qvality PEP	Qvality q-value	# Protein Groups	# Proteins	# PSMs	Master Protein Accessions	# Missed Cleavages	Theo. MH+ [Da]	Found in Sample: [S11] F11: Sample	Confidence (by Search Engine): Mascot	Percolator q-Value (by Search Engine): Mascot	Percolator PEP (by Search Engine): Mascot	Ions Score (by Search Engine): Mascot
		FALSE	High	ELGICPDDAAVIPIK	1xCarbamidomethyl [C5]	0.0163997	0.001508	1	1	1	P12273	0	1610.85	High	High	0.001024	0.007031	43
		FALSE	High	TYLISSIPLQGAFNYK		0.000878169	0.001508	1	1	1	P12273	0	1814.97	High	High	0.001024	0.0002164	67
FALSE	High	Master Protein	P51654	Glypican-3 OS=Homo sapiens OX=9606 GN=GPC3 PE=1 SV=1	0	5.807	2	1	2	1	580	65.5	6.37	55	1	cell differentiation;cell proliferation;metabolic process;regulation of biological process	extracellular;membrane;organelle lumen;vacuole	enzyme regulator activity;protein binding	Pf01153	2719	ENSG00000147257.13	GPC3	X	Post-translational protein phosphorylation; Regulation of Insulin-like Growth Factor (IGF) transport and uptake by Insulin-like Growth Factor Binding Proteins (IGFBPs); Defective B4GALT7 causes EDS, progeroid type; Retinoid metabolism and transport; Defective EXT2 causes exostoses 2; Defective EXT1 causes exostoses 1, TRPS2 and CHDS; Signaling by GPCR; HS-GAG biosynthesis; A tetrasaccharide linke…	Proteoglycans in cancer		27	High	1
	Checked	Protein Group ID	# Proteins	# Unique Peptides	# Peptides	# PSMs	Group Description	Found in Sample: [S11] F11: Sample
	FALSE	110	1	1	1	2	[Master Protein] Glypican-3 OS=Homo sapiens OX=9606 GN=GPC3 PE=1 SV=1	High
		Checked	Confidence	Sequence	Modifications	Qvality PEP	Qvality q-value	# Protein Groups	# Proteins	# PSMs	Master Protein Accessions	# Missed Cleavages	Theo. MH+ [Da]	Found in Sample: [S11] F11: Sample	Confidence (by Search Engine): Mascot	Percolator q-Value (by Search Engine): Mascot	Percolator PEP (by Search Engine): Mascot	Ions Score (by Search Engine): Mascot
		FALSE	High	VAHVEHEETLSSR		0.0025377	0.001508	1	1	2	P51654	0	1493.73	High	High	0.001024	0.0007628	40
FALSE	High	Master Protein	P84098	60S ribosomal protein L19 OS=Homo sapiens OX=9606 GN=RPL19 PE=1 SV=1	0	5.721	13	2	2	2	196	23.5	11.47	87	2	cell organization and biogenesis;metabolic process;transport	cytosol;membrane;ribosome	protein binding;RNA binding;structural molecule activity	Pf01280	6143	ENSG00000108298.9	RPL19	17	Peptide chain elongation; Eukaryotic Translation Termination; Viral mRNA Translation; L13a-mediated translational silencing of Ceruloplasmin expression; Nonsense Mediated Decay (NMD) independent of the Exon Junction Complex (EJC); Selenocysteine synthesis; Nonsense Mediated Decay (NMD) enhanced by the Exon Junction Complex (EJC); GTP hydrolysis and joining of the 60S ribosomal subunit; Major path…	Ribosome	Cytoplasmic Ribosomal Proteins	34	High	1
	Checked	Protein Group ID	# Proteins	# Unique Peptides	# Peptides	# PSMs	Group Description	Found in Sample: [S11] F11: Sample
	FALSE	88	1	2	2	2	[Master Protein] 60S ribosomal protein L19 OS=Homo sapiens OX=9606 GN=RPL19 PE=1 SV=1	High
		Checked	Confidence	Sequence	Modifications	Qvality PEP	Qvality q-value	# Protein Groups	# Proteins	# PSMs	Master Protein Accessions	# Missed Cleavages	Theo. MH+ [Da]	Found in Sample: [S11] F11: Sample	Confidence (by Search Engine): Mascot	Percolator q-Value (by Search Engine): Mascot	Percolator PEP (by Search Engine): Mascot	Ions Score (by Search Engine): Mascot
		FALSE	High	ILMEHIHK	1xOxidation [M3]	0.211503	0.00781975	1	1	1	P84098	0	1036.56	High	High	0.004535	0.1538	11
		FALSE	High	VWLDPNETNEIANANSR		7.87031e-05	0.001508	1	1	1	P84098	0	1942.93	High	High	0.001024	1.236e-05	87
FALSE	High	Master Protein	P50914	60S ribosomal protein L14 OS=Homo sapiens OX=9606 GN=RPL14 PE=1 SV=4	0	5.604	11	2	2	2	215	23.4	10.93	86	2	cell organization and biogenesis;metabolic process;transport	cytosol;membrane;ribosome	protein binding;RNA binding;structural molecule activity	Pf01929	9045	ENSG00000188846.13	RPL14	3	Peptide chain elongation; Eukaryotic Translation Termination; Viral mRNA Translation; L13a-mediated translational silencing of Ceruloplasmin expression; Nonsense Mediated Decay (NMD) independent of the Exon Junction Complex (EJC); Selenocysteine synthesis; Nonsense Mediated Decay (NMD) enhanced by the Exon Junction Complex (EJC); GTP hydrolysis and joining of the 60S ribosomal subunit; Major path…	Ribosome	Cytoplasmic Ribosomal Proteins	34	High	1
	Checked	Protein Group ID	# Proteins	# Unique Peptides	# Peptides	# PSMs	Group Description	Found in Sample: [S11] F11: Sample
	FALSE	27	1	2	2	2	[Master Protein] 60S ribosomal protein L14 OS=Homo sapiens OX=9606 GN=RPL14 PE=1 SV=4	High
		Checked	Confidence	Sequence	Modifications	Qvality PEP	Qvality q-value	# Protein Groups	# Proteins	# PSMs	Master Protein Accessions	# Missed Cleavages	Theo. MH+ [Da]	Found in Sample: [S11] F11: Sample	Confidence (by Search Engine): Mascot	Percolator q-Value (by Search Engine): Mascot	Percolator PEP (by Search Engine): Mascot	Ions Score (by Search Engine): Mascot
		FALSE	High	ALVDGPCTQVR	1xCarbamidomethyl [C7]	0.00609089	0.001508	1	1	1	P50914	0	1215.62	High	High	0.001024	0.00217	31
		FALSE	High	LVAIVDVIDQNR		0.00356857	0.001508	1	1	1	P50914	0	1354.77	High	High	0.001024	0.001148	78
FALSE	High	Master Protein	P01040	Cystatin-A OS=Homo sapiens OX=9606 GN=CSTA PE=1 SV=1	0	5.527	34	2	3	2	98	11	5.5	76	2	cell death;cell differentiation;metabolic process;regulation of biological process	cytoplasm;cytoskeleton;cytosol	enzyme regulator activity;protein binding;structural molecule activity	Pf00031	1475	ENSG00000121552.3	CSTA	3	Formation of the cornified envelope			3	High	1
	Checked	Protein Group ID	# Proteins	# Unique Peptides	# Peptides	# PSMs	Group Description	Found in Sample: [S11] F11: Sample
	FALSE	125	1	2	2	3	[Master Protein] Cystatin-A OS=Homo sapiens OX=9606 GN=CSTA PE=1 SV=1	High
		Checked	Confidence	Sequence	Modifications	Qvality PEP	Qvality q-value	# Protein Groups	# Proteins	# PSMs	Master Protein Accessions	# Missed Cleavages	Theo. MH+ [Da]	Found in Sample: [S11] F11: Sample	Confidence (by Search Engine): Mascot	Percolator q-Value (by Search Engine): Mascot	Percolator PEP (by Search Engine): Mascot	Ions Score (by Search Engine): Mascot
		FALSE	High	IPGGLSEAKPATPEIQEIVDK		0.00215006	0.001508	1	1	2	P01040	0	2192.18	High	High	0.001024	0.0006293	41
		FALSE	High	TQVVAGTNYYIK		0.0117411	0.001508	1	1	1	P01040	0	1356.72	High	High	0.001024	0.004719	39
FALSE	High	Master Protein	P45880	Voltage-dependent anion-selective channel protein 2 OS=Homo sapiens OX=9606 GN=VDAC2 PE=1 SV=2	0	4.911	14	3	4	3	294	31.5	7.56	59	3	regulation of biological process;transport	membrane;mitochondrion;nucleus	nucleotide binding;protein binding;transporter activity	Pf01459	7417	ENSG00000165637.13	VDAC2	10	Mitochondrial calcium ion transport; Ub-specific processing proteases	NOD-like receptor signaling pathway; cGMP-PKG signaling pathway; Huntington's disease; HTLV-I infection; Parkinson's disease; Calcium signaling pathway		12	High	1
	Checked	Protein Group ID	# Proteins	# Unique Peptides	# Peptides	# PSMs	Group Description	Found in Sample: [S11] F11: Sample
	FALSE	78	1	3	3	4	[Master Protein] Voltage-dependent anion-selective channel protein 2 OS=Homo sapiens OX=9606 GN=VDAC2 PE=1 SV=2	High
		Checked	Confidence	Sequence	Modifications	Qvality PEP	Qvality q-value	# Protein Groups	# Proteins	# PSMs	Master Protein Accessions	# Missed Cleavages	Theo. MH+ [Da]	Found in Sample: [S11] F11: Sample	Confidence (by Search Engine): Mascot	Percolator q-Value (by Search Engine): Mascot	Percolator PEP (by Search Engine): Mascot	Ions Score (by Search Engine): Mascot
		FALSE	High	LTLSALVDGK		0.0217315	0.001508	1	1	1	P45880	0	1016.6	High	High	0.001024	0.009851	45
		FALSE	High	VNNSSLIGVGYTQTLRPGVK		0.0376595	0.00257098	1	1	2	P45880	0	2103.16	High	High	0.001597	0.01896	31
		FALSE	High	YQLDPTASISAK		0.105442	0.00257098	1	1	1	P45880	0	1293.67	High	High	0.001597	0.06573	25
FALSE	High	Master Protein	Q6KB66	Keratin, type II cytoskeletal 80 OS=Homo sapiens OX=9606 GN=KRT80 PE=1 SV=2	0	4.816	5	2	9	1	452	50.5	5.67	329	2	cell death;regulation of biological process;transport	cytoplasm;cytoskeleton;cytosol	protein binding;structural molecule activity;transporter activity	Pf00038, Pf01496, Pf05557, Pf12128, Pf13166	144501	ENSG00000167767.13	KRT80	12	Formation of the cornified envelope			3	High	1
	Checked	Protein Group ID	# Proteins	# Unique Peptides	# Peptides	# PSMs	Group Description	Found in Sample: [S11] F11: Sample
	FALSE	80	3	1	2	9	[Master Protein] Keratin, type II cytoskeletal 80 OS=Homo sapiens OX=9606 GN=KRT80 PE=1 SV=2	High
		Checked	Confidence	Sequence	Modifications	Qvality PEP	Qvality q-value	# Protein Groups	# Proteins	# PSMs	Master Protein Accessions	# Missed Cleavages	Theo. MH+ [Da]	Found in Sample: [S11] F11: Sample	Confidence (by Search Engine): Mascot	Percolator q-Value (by Search Engine): Mascot	Percolator PEP (by Search Engine): Mascot	Ions Score (by Search Engine): Mascot
		FALSE	High	GQLEANLLQVLEK		0.0461428	0.00257098	1	1	1	Q6KB66	0	1454.82	High	High	0.001597	0.02429	48
		FALSE	High	LALDIEIATYR		0.00215006	0.001508	2	5	8	Q6KB66; P05787	0	1277.71	High	High	0.001024	0.0006282	62
FALSE	High	Master Protein	Q99832	T-complex protein 1 subunit eta OS=Homo sapiens OX=9606 GN=CCT7 PE=1 SV=2	0	4.765	4	1	2	1	543	59.3	7.65	43	1	metabolic process;regulation of biological process;transport	cytoplasm;cytosol;mitochondrion	nucleotide binding;protein binding	Pf00118	10574	ENSG00000135624.15	CCT7	2	Prefoldin mediated transfer of substrate to CCT/TriC; Cooperation of PDCL (PhLP1) and TRiC/CCT in G-protein beta folding; Association of TriC/CCT with target proteins during biosynthesis; Formation of tubulin folding intermediates by CCT/TriC; Folding of actin by CCT/TriC			9	High	1
	Checked	Protein Group ID	# Proteins	# Unique Peptides	# Peptides	# PSMs	Group Description	Found in Sample: [S11] F11: Sample
	FALSE	17	1	1	1	2	[Master Protein] T-complex protein 1 subunit eta OS=Homo sapiens OX=9606 GN=CCT7 PE=1 SV=2	High
		Checked	Confidence	Sequence	Modifications	Qvality PEP	Qvality q-value	# Protein Groups	# Proteins	# PSMs	Master Protein Accessions	# Missed Cleavages	Theo. MH+ [Da]	Found in Sample: [S11] F11: Sample	Confidence (by Search Engine): Mascot	Percolator q-Value (by Search Engine): Mascot	Percolator PEP (by Search Engine): Mascot	Ions Score (by Search Engine): Mascot
		FALSE	High	INALTAASEAACLIVSVDETIK	1xCarbamidomethyl [C12]	0.0028975	0.001508	1	1	1	Q99832	0	2289.2	High	High	0.001024	0.0008969	40
		FALSE	High	INALTAASEAACLIVSVDETIK	1xCarbamidomethyl [C12]; 1xDeamidated [N2]	0.0380098	0.00257098	1	1	1	Q99832	0	2290.18	High	High	0.001597	0.01916	25
FALSE	High	Master Protein	Q9NR30	Nucleolar RNA helicase 2 OS=Homo sapiens OX=9606 GN=DDX21 PE=1 SV=5	0	4.731	5	3	3	3	783	87.3	9.28	52	3	cell differentiation;metabolic process;regulation of biological process;response to stimulus	cytoplasm;membrane;nucleus	catalytic activity;nucleotide binding;protein binding;RNA binding	Pf00270, Pf00271, Pf08152, Pf14617	9188	ENSG00000165732.12	DDX21	10	Major pathway of rRNA processing in the nucleolus and cytosol; B-WICH complex positively regulates rRNA expression			8	High	1
	Checked	Protein Group ID	# Proteins	# Unique Peptides	# Peptides	# PSMs	Group Description	Found in Sample: [S11] F11: Sample
	FALSE	23	1	3	3	3	[Master Protein] Nucleolar RNA helicase 2 OS=Homo sapiens OX=9606 GN=DDX21 PE=1 SV=5	High
		Checked	Confidence	Sequence	Modifications	Qvality PEP	Qvality q-value	# Protein Groups	# Proteins	# PSMs	Master Protein Accessions	# Missed Cleavages	Theo. MH+ [Da]	Found in Sample: [S11] F11: Sample	Confidence (by Search Engine): Mascot	Percolator q-Value (by Search Engine): Mascot	Percolator PEP (by Search Engine): Mascot	Ions Score (by Search Engine): Mascot
		FALSE	High	GAVEALAAALAHISGATSVDQR		0.0160943	0.001508	1	1	1	Q9NR30	0	2108.11	High	High	0.001024	0.006867	39
		FALSE	High	TFHHVYSGK		0.04572	0.00257098	1	1	1	Q9NR30	0	1075.53	High	High	0.001597	0.02396	26
		FALSE	High	TFSFAIPLIEK		0.164838	0.00534025	1	1	1	Q9NR30	0	1265.71	High	High	0.00315	0.113	21
FALSE	High	Master Protein	P35221	Catenin alpha-1 OS=Homo sapiens OX=9606 GN=CTNNA1 PE=1 SV=1	0	4.526	6	2	4	2	906	100	6.29	57	2	cell organization and biogenesis;regulation of biological process;response to stimulus	cytoplasm;cytoskeleton;cytosol;Golgi;membrane	protein binding;RNA binding;structural molecule activity	Pf01044	1495	ENSG00000044115.20	CTNNA1	5	Adherens junctions interactions; CDO in myogenesis; VEGFR2 mediated vascular permeability; RHO GTPases activate IQGAPs	Arrhythmogenic right ventricular cardiomyopathy (ARVC); Tight junction; Hippo signaling pathway; Endometrial cancer; Pathways in cancer; Adherens junction; Leukocyte transendothelial migration; Bacterial invasion of epithelial cells	Arrhythmogenic Right Ventricular Cardiomyopathy; Apoptosis-related network due to altered Notch3 in ovarian cancer; VEGFA-VEGFR2 Signaling Pathway; White fat cell differentiation	27	High	1
	Checked	Protein Group ID	# Proteins	# Unique Peptides	# Peptides	# PSMs	Group Description	Found in Sample: [S11] F11: Sample
	FALSE	48	1	2	2	4	[Master Protein] Catenin alpha-1 OS=Homo sapiens OX=9606 GN=CTNNA1 PE=1 SV=1	High
		Checked	Confidence	Sequence	Modifications	Qvality PEP	Qvality q-value	# Protein Groups	# Proteins	# PSMs	Master Protein Accessions	# Missed Cleavages	Theo. MH+ [Da]	Found in Sample: [S11] F11: Sample	Confidence (by Search Engine): Mascot	Percolator q-Value (by Search Engine): Mascot	Percolator PEP (by Search Engine): Mascot	Ions Score (by Search Engine): Mascot
		FALSE	High	AEVQNLGGELVVSGVDSAMSLIQAAK		0.0638524	0.00257098	1	1	1	P35221	0	2586.34	High	High	0.001597	0.03577	17
		FALSE	High	VLTDAVDDITSIDDFLAVSENHILEDVNK		0.00272452	0.001508	1	1	3	P35221	0	3200.58	High	High	0.001024	0.0008335	36
FALSE	High	Master Protein	P49411	Elongation factor Tu, mitochondrial OS=Homo sapiens OX=9606 GN=TUFM PE=1 SV=2	0	4.334	8	2	2	2	452	49.5	7.61	41	2	metabolic process;response to stimulus	membrane;mitochondrion	catalytic activity;nucleotide binding;protein binding;RNA binding	Pf00009, Pf03143, Pf03144	7284		TUFM	16	Mitochondrial translation elongation			4	High	1
	Checked	Protein Group ID	# Proteins	# Unique Peptides	# Peptides	# PSMs	Group Description	Found in Sample: [S11] F11: Sample
	FALSE	62	1	2	2	2	[Master Protein] Elongation factor Tu, mitochondrial OS=Homo sapiens OX=9606 GN=TUFM PE=1 SV=2	High
		Checked	Confidence	Sequence	Modifications	Qvality PEP	Qvality q-value	# Protein Groups	# Proteins	# PSMs	Master Protein Accessions	# Missed Cleavages	Theo. MH+ [Da]	Found in Sample: [S11] F11: Sample	Confidence (by Search Engine): Mascot	Percolator q-Value (by Search Engine): Mascot	Percolator PEP (by Search Engine): Mascot	Ions Score (by Search Engine): Mascot
		FALSE	High	DLEKPFLLPVEAVYSVPGR		0.0903067	0.00257098	1	1	1	P49411	0	2129.16	High	High	0.001597	0.05441	10
		FALSE	High	HYAHTDCPGHADYVK	1xCarbamidomethyl [C7]	0.00277662	0.001508	1	1	1	P49411	0	1770.77	High	High	0.001024	0.0008522	41
FALSE	High	Master Protein	P05109	Protein S100-A8 OS=Homo sapiens OX=9606 GN=S100A8 PE=1 SV=1	0	4.275	24	2	2	2	93	10.8	7.03	67	2	cell death;cellular component movement;defense response;metabolic process;regulation of biological process;response to stimulus;transport	cytoplasm;cytoskeleton;cytosol;extracellular;membrane;nucleus;organelle lumen	metal ion binding;protein binding	Pf01023, Pf13499	6279	ENSG00000143546.9	S100A8	1	Neutrophil degranulation; Metal sequestration by antimicrobial proteins; Regulation of TLR by endogenous ligand			7	High	1
	Checked	Protein Group ID	# Proteins	# Unique Peptides	# Peptides	# PSMs	Group Description	Found in Sample: [S11] F11: Sample
	FALSE	58	1	2	2	2	[Master Protein] Protein S100-A8 OS=Homo sapiens OX=9606 GN=S100A8 PE=1 SV=1	High
		Checked	Confidence	Sequence	Modifications	Qvality PEP	Qvality q-value	# Protein Groups	# Proteins	# PSMs	Master Protein Accessions	# Missed Cleavages	Theo. MH+ [Da]	Found in Sample: [S11] F11: Sample	Confidence (by Search Engine): Mascot	Percolator q-Value (by Search Engine): Mascot	Percolator PEP (by Search Engine): Mascot	Ions Score (by Search Engine): Mascot
		FALSE	High	ALNSIIDVYHK		0.0430612	0.00257098	1	1	1	P05109	0	1272.69	High	High	0.001597	0.02227	39
		FALSE	High	LLETECPQYIR	1xCarbamidomethyl [C6]	0.00660061	0.001508	1	1	1	P05109	0	1421.71	High	High	0.001024	0.002383	53
FALSE	High	Master Protein	P11166	Solute carrier family 2, facilitated glucose transporter member 1 OS=Homo sapiens OX=9606 GN=SLC2A1 PE=1 SV=2	0	4.257	4	2	2	2	492	54	8.72	68	2	cell communication;cell organization and biogenesis;metabolic process;regulation of biological process;response to stimulus;transport	cytoplasm;cytoskeleton;cytosol;membrane;nucleus	protein binding;transporter activity	Pf00083, Pf07690, Pf13347	6513	ENSG00000117394.20	SLC2A1	1	Lactose synthesis; Defective SLC2A1 causes GLUT1 deficiency syndrome 1 (GLUT1DS1); Cellular hexose transport; Regulation of insulin secretion; Vitamin C (ascorbate) metabolism	HIF-1 signaling pathway; Central carbon metabolism in cancer; Bile secretion; Pathways in cancer; Thyroid hormone signaling pathway; Insulin secretion; Renal cell carcinoma; Glucagon signaling pathway; HTLV-I infection; Insulin resistance; Adipocytokine signaling pathway	Cori Cycle; NRF2 pathway; Photodynamic therapy-induced HIF-1 survival signaling; Angiopoietin Like Protein 8 Regulatory Pathway; Focal Adhesion-PI3K-Akt-mTOR-signaling pathway; Insulin Signaling; Glycolysis and Gluconeogenesis	33	High	1
	Checked	Protein Group ID	# Proteins	# Unique Peptides	# Peptides	# PSMs	Group Description	Found in Sample: [S11] F11: Sample
	FALSE	152	1	2	2	2	[Master Protein] Solute carrier family 2, facilitated glucose transporter member 1 OS=Homo sapiens OX=9606 GN=SLC2A1 PE=1 SV=2	High
		Checked	Confidence	Sequence	Modifications	Qvality PEP	Qvality q-value	# Protein Groups	# Proteins	# PSMs	Master Protein Accessions	# Missed Cleavages	Theo. MH+ [Da]	Found in Sample: [S11] F11: Sample	Confidence (by Search Engine): Mascot	Percolator q-Value (by Search Engine): Mascot	Percolator PEP (by Search Engine): Mascot	Ions Score (by Search Engine): Mascot
		FALSE	High	TFDEIASGFR		0.0203518	0.001508	1	1	1	P11166	0	1142.55	High	High	0.001024	0.009112	29
		FALSE	High	VTILELFR		0.0145124	0.001508	1	1	1	P11166	0	990.598	High	High	0.001024	0.006074	55
FALSE	High	Master Protein	Q9NP55	BPI fold-containing family A member 1 OS=Homo sapiens OX=9606 GN=BPIFA1 PE=1 SV=1	0	4.091	4	1	1	1	256	26.7	5.76	90	1	cellular component movement;defense response;regulation of biological process;response to stimulus;transport	extracellular	protein binding;transporter activity	Pf01273	51297	ENSG00000198183.11	BPIFA1	20	Antimicrobial peptides			3	High	1
	Checked	Protein Group ID	# Proteins	# Unique Peptides	# Peptides	# PSMs	Group Description	Found in Sample: [S11] F11: Sample
	FALSE	2	1	1	1	1	[Master Protein] BPI fold-containing family A member 1 OS=Homo sapiens OX=9606 GN=BPIFA1 PE=1 SV=1	High
		Checked	Confidence	Sequence	Modifications	Qvality PEP	Qvality q-value	# Protein Groups	# Proteins	# PSMs	Master Protein Accessions	# Missed Cleavages	Theo. MH+ [Da]	Found in Sample: [S11] F11: Sample	Confidence (by Search Engine): Mascot	Percolator q-Value (by Search Engine): Mascot	Percolator PEP (by Search Engine): Mascot	Ions Score (by Search Engine): Mascot
		FALSE	High	LDITAEILAVR		0.0003832	0.001508	1	1	1	Q9NP55	0	1213.72	High	High	0.001024	8.106e-05	90
FALSE	High	Master Protein	Q9Y3Q0	N-acetylated-alpha-linked acidic dipeptidase 2 OS=Homo sapiens OX=9606 GN=NAALAD2 PE=1 SV=1	0	4.085	3	1	1	1	740	83.5	8.5	51	1	metabolic process	membrane	catalytic activity;metal ion binding	Pf02225, Pf04253, Pf04389	10003	ENSG00000077616.10	NAALAD2	11	Amino acid synthesis and interconversion (transamination)			3	High	1
	Checked	Protein Group ID	# Proteins	# Unique Peptides	# Peptides	# PSMs	Group Description	Found in Sample: [S11] F11: Sample
	FALSE	31	1	1	1	1	[Master Protein] N-acetylated-alpha-linked acidic dipeptidase 2 OS=Homo sapiens OX=9606 GN=NAALAD2 PE=1 SV=1	High
		Checked	Confidence	Sequence	Modifications	Qvality PEP	Qvality q-value	# Protein Groups	# Proteins	# PSMs	Master Protein Accessions	# Missed Cleavages	Theo. MH+ [Da]	Found in Sample: [S11] F11: Sample	Confidence (by Search Engine): Mascot	Percolator q-Value (by Search Engine): Mascot	Percolator PEP (by Search Engine): Mascot	Ions Score (by Search Engine): Mascot
		FALSE	High	DSWVFGAIDPTSGVAVLQEIAR		0.000388686	0.001508	1	1	1	Q9Y3Q0	0	2331.2	High	High	0.001024	8.22e-05	51
FALSE	High	Master Protein	P12830	Cadherin-1 OS=Homo sapiens OX=9606 GN=CDH1 PE=1 SV=3	0	4.062	2	1	2	1	882	97.4	4.73	49	1	cell organization and biogenesis;regulation of biological process;response to stimulus	cytoplasm;cytoskeleton;endosome;extracellular;Golgi;membrane	metal ion binding;protein binding	Pf00028, Pf01049, Pf08758	999	ENSG00000039068.18	CDH1	16	Adherens junctions interactions; Integrin cell surface interactions; Degradation of the extracellular matrix; Immunoregulatory interactions between a Lymphoid and a non-Lymphoid cell; InlA-mediated entry of Listeria monocytogenes into host cells; Apoptotic cleavage of cell adhesion proteins; RHO GTPases activate IQGAPs	Pathogenic Escherichia coli infection; Hippo signaling pathway; Rap1 signaling pathway; Cell adhesion molecules (CAMs); Endometrial cancer; Pathways in cancer; Melanoma; Adherens junction; Bacterial invasion of epithelial cells; Bladder cancer; Thyroid cancer	Cell Cycle; Integrated Breast Cancer Pathway; Neural Crest Differentiation; Pathogenic Escherichia coli infection; Bladder Cancer; Preimplantation Embryo; H19 action Rb-E2F1 signaling and CDK-beta-catenin activity	41	High	1
	Checked	Protein Group ID	# Proteins	# Unique Peptides	# Peptides	# PSMs	Group Description	Found in Sample: [S11] F11: Sample
	FALSE	83	1	1	1	2	[Master Protein] Cadherin-1 OS=Homo sapiens OX=9606 GN=CDH1 PE=1 SV=3	High
		Checked	Confidence	Sequence	Modifications	Qvality PEP	Qvality q-value	# Protein Groups	# Proteins	# PSMs	Master Protein Accessions	# Missed Cleavages	Theo. MH+ [Da]	Found in Sample: [S11] F11: Sample	Confidence (by Search Engine): Mascot	Percolator q-Value (by Search Engine): Mascot	Percolator PEP (by Search Engine): Mascot	Ions Score (by Search Engine): Mascot
		FALSE	High	VFYSITGQGADTPPVGVFIIER		0.00559391	0.001508	1	1	1	P12830	0	2366.24	High	High	0.001024	0.00196	49
		FALSE	High	VFYSITGQGADTPPVGVFIIER	1xDeamidated [Q8]	0.0761736	0.00257098	1	1	1	P12830	0	2367.22	High	High	0.001597	0.0442	18
FALSE	High	Master Protein	P61224	Ras-related protein Rap-1b OS=Homo sapiens OX=9606 GN=RAP1B PE=1 SV=1	0	4.039	7	1	2	1	184	20.8	5.78	104	1	cell organization and biogenesis;cell proliferation;regulation of biological process;response to stimulus;transport	cytoplasm;cytosol;membrane	catalytic activity;nucleotide binding;protein binding	Pf00009, Pf00071, Pf08477	5908	ENSG00000127314.17	RAP1B	12	Gene and protein expression by JAK-STAT signaling after Interleukin-12 stimulation; Signaling by BRAF and RAF fusions; MAP2K and MAPK activation; GRB2:SOS provides linkage to MAPK signaling for Integrins ; MET activates RAP1 and RAC1; Signaling by RAS mutants; Signaling by high-kinase activity BRAF mutants; Signaling by moderate kinase activity BRAF mutants; p130Cas linkage to MAPK signaling for …	Neurotrophin signaling pathway; Rap1 signaling pathway; MAPK signaling pathway; Long-term potentiation; Renal cell carcinoma; Pancreatic secretion; Focal adhesion; Leukocyte transendothelial migration; Ras signaling pathway; Chemokine signaling pathway; cAMP signaling pathway; Platelet activation	Integrin-mediated Cell Adhesion; Human Thyroid Stimulating Hormone (TSH) signaling pathway; Corticotropin-releasing hormone signaling pathway; Common Pathways Underlying Drug Addiction; Focal Adhesion; Signaling of Hepatocyte Growth Factor Receptor; MAPK Signaling Pathway; VEGFA-VEGFR2 Signaling Pathway; Chemokine signaling pathway	55	High	1
	Checked	Protein Group ID	# Proteins	# Unique Peptides	# Peptides	# PSMs	Group Description	Found in Sample: [S11] F11: Sample
	FALSE	89	3	1	1	2	[Master Protein] Ras-related protein Rap-1b OS=Homo sapiens OX=9606 GN=RAP1B PE=1 SV=1	High
		Checked	Confidence	Sequence	Modifications	Qvality PEP	Qvality q-value	# Protein Groups	# Proteins	# PSMs	Master Protein Accessions	# Missed Cleavages	Theo. MH+ [Da]	Found in Sample: [S11] F11: Sample	Confidence (by Search Engine): Mascot	Percolator q-Value (by Search Engine): Mascot	Percolator PEP (by Search Engine): Mascot	Ions Score (by Search Engine): Mascot
		FALSE	High	INVNEIFYDLVR		0.000423297	0.001508	1	3	2	P61224	0	1494.8	High	High	0.001024	9.137e-05	73
FALSE	High	Master Protein	Q15717	ELAV-like protein 1 OS=Homo sapiens OX=9606 GN=ELAVL1 PE=1 SV=2	0	4.016	3	1	2	1	326	36.1	9.17	46	1	development;metabolic process;regulation of biological process	cytoplasm;cytosol;membrane;nucleus	protein binding;RNA binding	Pf00076, Pf13893, Pf14259	1994	ENSG00000066044.14	ELAVL1	19	HuR (ELAVL1) binds and stabilizes mRNA; mRNA Splicing - Major Pathway	AMPK signaling pathway	AMP-activated Protein Kinase (AMPK) Signaling; Endoderm Differentiation; Preimplantation Embryo; Focal Adhesion-PI3K-Akt-mTOR-signaling pathway	11	High	1
	Checked	Protein Group ID	# Proteins	# Unique Peptides	# Peptides	# PSMs	Group Description	Found in Sample: [S11] F11: Sample
	FALSE	183	1	1	1	2	[Master Protein] ELAV-like protein 1 OS=Homo sapiens OX=9606 GN=ELAVL1 PE=1 SV=2	High
		Checked	Confidence	Sequence	Modifications	Qvality PEP	Qvality q-value	# Protein Groups	# Proteins	# PSMs	Master Protein Accessions	# Missed Cleavages	Theo. MH+ [Da]	Found in Sample: [S11] F11: Sample	Confidence (by Search Engine): Mascot	Percolator q-Value (by Search Engine): Mascot	Percolator PEP (by Search Engine): Mascot	Ions Score (by Search Engine): Mascot
		FALSE	High	FGGPVHHQAQR		0.00901545	0.001508	1	1	2	Q15717	0	1233.62	High	High	0.001024	0.003449	31
FALSE	High	Master Protein	Q06830	Peroxiredoxin-1 OS=Homo sapiens OX=9606 GN=PRDX1 PE=1 SV=1	0	3.904	11	2	2	1	199	22.1	8.13	58	2	cell proliferation;cellular homeostasis;defense response;metabolic process;regulation of biological process;response to stimulus	cytoplasm;cytosol;mitochondrion;nucleus	antioxidant activity;catalytic activity;protein binding;RNA binding	Pf00578, Pf08534, Pf10417	5052	ENSG00000117450.13	PRDX1	1	TP53 Regulates Metabolic Genes; Deregulated CDK5 triggers multiple neurodegenerative pathways in Alzheimer's disease models; Detoxification of Reactive Oxygen Species	Peroxisome	Androgen receptor signaling pathway; Selenium Micronutrient Network; NRF2 pathway	15	High	1
	Checked	Protein Group ID	# Proteins	# Unique Peptides	# Peptides	# PSMs	Group Description	Found in Sample: [S11] F11: Sample
	FALSE	145	1	1	2	2	[Master Protein] Peroxiredoxin-1 OS=Homo sapiens OX=9606 GN=PRDX1 PE=1 SV=1	High
		Checked	Confidence	Sequence	Modifications	Qvality PEP	Qvality q-value	# Protein Groups	# Proteins	# PSMs	Master Protein Accessions	# Missed Cleavages	Theo. MH+ [Da]	Found in Sample: [S11] F11: Sample	Confidence (by Search Engine): Mascot	Percolator q-Value (by Search Engine): Mascot	Percolator PEP (by Search Engine): Mascot	Ions Score (by Search Engine): Mascot
		FALSE	High	LVQAFQFTDK		0.0371398	0.00257098	1	1	1	Q06830	0	1196.63	High	High	0.001597	0.01865	35
		FALSE	High	QITVNDLPVGR		0.0157204	0.001508	2	2	1	Q06830; P32119	0	1211.67	High	High	0.001024	0.006681	43
FALSE	High	Master Protein	P47929	Galectin-7 OS=Homo sapiens OX=9606 GN=LGALS7 PE=1 SV=2	0	3.9	12	1	1	1	136	15.1	7.62	77	1	cell death	cytoplasm;extracellular;nucleus		Pf00337	3963; 653499	ENSG00000282902.1; ENSG00000283082.1; ENSG00000205076.4; ENSG00000178934.4	LGALS7; LGALS7B	19; CHR_HG26_PATCH				0	High	1
	Checked	Protein Group ID	# Proteins	# Unique Peptides	# Peptides	# PSMs	Group Description	Found in Sample: [S11] F11: Sample
	FALSE	142	1	1	1	1	[Master Protein] Galectin-7 OS=Homo sapiens OX=9606 GN=LGALS7 PE=1 SV=2	High
		Checked	Confidence	Sequence	Modifications	Qvality PEP	Qvality q-value	# Protein Groups	# Proteins	# PSMs	Master Protein Accessions	# Missed Cleavages	Theo. MH+ [Da]	Found in Sample: [S11] F11: Sample	Confidence (by Search Engine): Mascot	Percolator q-Value (by Search Engine): Mascot	Percolator PEP (by Search Engine): Mascot	Ions Score (by Search Engine): Mascot
		FALSE	High	GQPFEVLIIASDDGFK		0.000554569	0.001508	1	1	1	P47929	0	1735.89	High	High	0.001024	0.0001259	77
FALSE	High	Master Protein	Q6ZVX7	F-box only protein 50 OS=Homo sapiens OX=9606 GN=NCCRP1 PE=1 SV=1	0	3.882	4	1	2	1	275	30.8	6.62	54	1	regulation of biological process	cytoplasm		Pf04300	342897	ENSG00000188505.4	NCCRP1	19				0	High	1
	Checked	Protein Group ID	# Proteins	# Unique Peptides	# Peptides	# PSMs	Group Description	Found in Sample: [S11] F11: Sample
	FALSE	55	1	1	1	2	[Master Protein] F-box only protein 50 OS=Homo sapiens OX=9606 GN=NCCRP1 PE=1 SV=1	High
		Checked	Confidence	Sequence	Modifications	Qvality PEP	Qvality q-value	# Protein Groups	# Proteins	# PSMs	Master Protein Accessions	# Missed Cleavages	Theo. MH+ [Da]	Found in Sample: [S11] F11: Sample	Confidence (by Search Engine): Mascot	Percolator q-Value (by Search Engine): Mascot	Percolator PEP (by Search Engine): Mascot	Ions Score (by Search Engine): Mascot
		FALSE	High	TVIAQHHVAPR		0.00281634	0.001508	1	1	2	Q6ZVX7	0	1228.69	High	High	0.001024	0.0008673	54
FALSE	High	Master Protein	Q8WW52	Protein FAM151A OS=Homo sapiens OX=9606 GN=FAM151A PE=2 SV=2	0	3.739	4	1	3	1	585	64	6.67	53	1		membrane		Pf10223	338094	ENSG00000162391.11	FAM151A	1				0	High	1
	Checked	Protein Group ID	# Proteins	# Unique Peptides	# Peptides	# PSMs	Group Description	Found in Sample: [S11] F11: Sample
	FALSE	103	1	1	1	3	[Master Protein] Protein FAM151A OS=Homo sapiens OX=9606 GN=FAM151A PE=2 SV=2	High
		Checked	Confidence	Sequence	Modifications	Qvality PEP	Qvality q-value	# Protein Groups	# Proteins	# PSMs	Master Protein Accessions	# Missed Cleavages	Theo. MH+ [Da]	Found in Sample: [S11] F11: Sample	Confidence (by Search Engine): Mascot	Percolator q-Value (by Search Engine): Mascot	Percolator PEP (by Search Engine): Mascot	Ions Score (by Search Engine): Mascot
		FALSE	High	DNTAVHQVYYDIFEPLLSQFK		0.0311328	0.001508	1	1	2	Q8WW52	0	2527.25	High	High	0.001024	0.01515	33
		FALSE	High	DNTAVHQVYYDIFEPLLSQFK	1xDeamidated [Q7]	0.0257165	0.001508	1	1	1	Q8WW52	0	2528.23	High	High	0.001024	0.01203	43
FALSE	High	Master Protein	P32119	Peroxiredoxin-2 OS=Homo sapiens OX=9606 GN=PRDX2 PE=1 SV=5	0	3.734	15	2	2	1	198	21.9	5.97	43	2	cell communication;cellular homeostasis;metabolic process;regulation of biological process;response to stimulus	cytoplasm;cytosol;membrane	antioxidant activity;catalytic activity;protein binding	Pf00578, Pf08534, Pf10417	7001	ENSG00000167815.11	PRDX2	19	TP53 Regulates Metabolic Genes; Deregulated CDK5 triggers multiple neurodegenerative pathways in Alzheimer's disease models; Detoxification of Reactive Oxygen Species		Selenium Micronutrient Network	12	High	1
	Checked	Protein Group ID	# Proteins	# Unique Peptides	# Peptides	# PSMs	Group Description	Found in Sample: [S11] F11: Sample
	FALSE	177	1	1	2	2	[Master Protein] Peroxiredoxin-2 OS=Homo sapiens OX=9606 GN=PRDX2 PE=1 SV=5	High
		Checked	Confidence	Sequence	Modifications	Qvality PEP	Qvality q-value	# Protein Groups	# Proteins	# PSMs	Master Protein Accessions	# Missed Cleavages	Theo. MH+ [Da]	Found in Sample: [S11] F11: Sample	Confidence (by Search Engine): Mascot	Percolator q-Value (by Search Engine): Mascot	Percolator PEP (by Search Engine): Mascot	Ions Score (by Search Engine): Mascot
		FALSE	High	KEGGLGPLNIPLLADVTR		0.0515216	0.00257098	1	1	1	P32119	1	1863.07	High	High	0.001597	0.02761	21
		FALSE	High	QITVNDLPVGR		0.0157204	0.001508	2	2	1	Q06830; P32119	0	1211.67	High	High	0.001024	0.006681	43
FALSE	High	Master Protein	Q08211	ATP-dependent RNA helicase A OS=Homo sapiens OX=9606 GN=DHX9 PE=1 SV=4	0	3.73	2	2	3	2	1270	140.9	6.84	75	2	cell death;cell differentiation;cell organization and biogenesis;defense response;metabolic process;regulation of biological process;response to stimulus;transport	cytoplasm;cytoskeleton;cytosol;membrane;nucleus;ribosome	catalytic activity;DNA binding;metal ion binding;nucleotide binding;protein binding;RNA binding	Pf00035, Pf00270, Pf00271, Pf04408, Pf07717	1660	ENSG00000135829.16	DHX9	1	TRAF6 mediated NF-kB activation; TAK1 activates NFkB by phosphorylation and activation of IKKs complex; RIP-mediated NFkB activation via ZBP1; Activated TLR4 signalling; Interleukin-1 family signaling; mRNA Splicing - Major Pathway; DEx/H-box helicases activate type I IFN and inflammatory cytokines production		mRNA Processing	34	High	1
	Checked	Protein Group ID	# Proteins	# Unique Peptides	# Peptides	# PSMs	Group Description	Found in Sample: [S11] F11: Sample
	FALSE	165	1	2	2	3	[Master Protein] ATP-dependent RNA helicase A OS=Homo sapiens OX=9606 GN=DHX9 PE=1 SV=4	High
		Checked	Confidence	Sequence	Modifications	Qvality PEP	Qvality q-value	# Protein Groups	# Proteins	# PSMs	Master Protein Accessions	# Missed Cleavages	Theo. MH+ [Da]	Found in Sample: [S11] F11: Sample	Confidence (by Search Engine): Mascot	Percolator q-Value (by Search Engine): Mascot	Percolator PEP (by Search Engine): Mascot	Ions Score (by Search Engine): Mascot
		FALSE	High	ETPFELIEALLK		0.0061779	0.001508	1	1	2	Q08211	0	1402.78	High	High	0.001024	0.002206	49
		FALSE	High	HLEMNPHFGSHR	1xOxidation [M4]	0.129403	0.00257098	1	1	1	Q08211	0	1477.68	High	High	0.001597	0.08432	15
FALSE	High	Master Protein	P62701	40S ribosomal protein S4, X isoform OS=Homo sapiens OX=9606 GN=RPS4X PE=1 SV=2	0	3.689	8	2	2	2	263	29.6	10.15	41	2	cell organization and biogenesis;development;metabolic process;regulation of biological process;transport	cytoplasm;cytosol;membrane;ribosome	protein binding;RNA binding;structural molecule activity	Pf00900, Pf08071	6191	ENSG00000198034.10	RPS4X	X	Peptide chain elongation; Eukaryotic Translation Termination; Viral mRNA Translation; Formation of the ternary complex, and subsequently, the 43S complex; L13a-mediated translational silencing of Ceruloplasmin expression; Selenocysteine synthesis; Nonsense Mediated Decay (NMD) independent of the Exon Junction Complex (EJC); Nonsense Mediated Decay (NMD) enhanced by the Exon Junction Complex (EJC)…	Ribosome	Cytoplasmic Ribosomal Proteins	38	High	1
	Checked	Protein Group ID	# Proteins	# Unique Peptides	# Peptides	# PSMs	Group Description	Found in Sample: [S11] F11: Sample
	FALSE	135	3	2	2	2	[Master Protein] 40S ribosomal protein S4, X isoform OS=Homo sapiens OX=9606 GN=RPS4X PE=1 SV=2	High
		Checked	Confidence	Sequence	Modifications	Qvality PEP	Qvality q-value	# Protein Groups	# Proteins	# PSMs	Master Protein Accessions	# Missed Cleavages	Theo. MH+ [Da]	Found in Sample: [S11] F11: Sample	Confidence (by Search Engine): Mascot	Percolator q-Value (by Search Engine): Mascot	Percolator PEP (by Search Engine): Mascot	Ions Score (by Search Engine): Mascot
		FALSE	High	GIPHLVTHDAR		0.02064	0.001508	1	3	1	P62701	0	1215.66	High	High	0.001024	0.009255	24
		FALSE	High	LSNIFVIGK		0.0426657	0.00257098	1	1	1	P62701	0	990.598	High	High	0.001597	0.02211	35
FALSE	High	Master Protein	P08195	4F2 cell-surface antigen heavy chain OS=Homo sapiens OX=9606 GN=SLC3A2 PE=1 SV=3	0	3.671	5	2	2	2	630	68	5.01	38	2	cell growth;cellular component movement;metabolic process;response to stimulus;transport	cell surface;cytosol;membrane;nucleus	catalytic activity;protein binding;RNA binding;transporter activity	Pf00128	6520	ENSG00000168003.16	SLC3A2	11	Tryptophan catabolism; Basigin interactions; Amino acid transport across the plasma membrane	Protein digestion and absorption; mTOR signaling pathway		13	High	1
	Checked	Protein Group ID	# Proteins	# Unique Peptides	# Peptides	# PSMs	Group Description	Found in Sample: [S11] F11: Sample
	FALSE	97	1	2	2	2	[Master Protein] 4F2 cell-surface antigen heavy chain OS=Homo sapiens OX=9606 GN=SLC3A2 PE=1 SV=3	High
		Checked	Confidence	Sequence	Modifications	Qvality PEP	Qvality q-value	# Protein Groups	# Proteins	# PSMs	Master Protein Accessions	# Missed Cleavages	Theo. MH+ [Da]	Found in Sample: [S11] F11: Sample	Confidence (by Search Engine): Mascot	Percolator q-Value (by Search Engine): Mascot	Percolator PEP (by Search Engine): Mascot	Ions Score (by Search Engine): Mascot
		FALSE	High	IGDLQAFQGHGAGNLAGLK		0.00499361	0.001508	1	1	1	P08195	0	1866.98	High	High	0.001024	0.001706	31
		FALSE	High	LLTSFLPAQLLR		0.179095	0.00669771	1	1	1	P08195	0	1371.84	High	High	0.003909	0.1249	22
FALSE	High	Master Protein	Q7RTS7	Keratin, type II cytoskeletal 74 OS=Homo sapiens OX=9606 GN=KRT74 PE=1 SV=2	0	3.669	2	1	1	1	529	57.8	7.71	75	1	cell death;cell organization and biogenesis	cytoplasm;cytosol	protein binding;structural molecule activity	Pf00038	121391	ENSG00000170484.9	KRT74	12	Formation of the cornified envelope			3	High	1
	Checked	Protein Group ID	# Proteins	# Unique Peptides	# Peptides	# PSMs	Group Description	Found in Sample: [S11] F11: Sample
	FALSE	21	4	1	1	1	[Master Protein] Keratin, type II cytoskeletal 74 OS=Homo sapiens OX=9606 GN=KRT74 PE=1 SV=2	High
		Checked	Confidence	Sequence	Modifications	Qvality PEP	Qvality q-value	# Protein Groups	# Proteins	# PSMs	Master Protein Accessions	# Missed Cleavages	Theo. MH+ [Da]	Found in Sample: [S11] F11: Sample	Confidence (by Search Engine): Mascot	Percolator q-Value (by Search Engine): Mascot	Percolator PEP (by Search Engine): Mascot	Ions Score (by Search Engine): Mascot
		FALSE	High	FLEQQNQVLETK		0.000869886	0.001508	1	4	1	Q7RTS7	0	1476.77	High	High	0.001024	0.0002144	75
FALSE	High	Master Protein	Q6E0U4	Dermokine OS=Homo sapiens OX=9606 GN=DMKN PE=1 SV=3	0	3.42	4	1	2	1	476	47.1	7.28	64	1		extracellular	protein binding		93099	ENSG00000161249.20	DMKN	19				0	High	1
	Checked	Protein Group ID	# Proteins	# Unique Peptides	# Peptides	# PSMs	Group Description	Found in Sample: [S11] F11: Sample
	FALSE	107	1	1	1	2	[Master Protein] Dermokine OS=Homo sapiens OX=9606 GN=DMKN PE=1 SV=3	High
		Checked	Confidence	Sequence	Modifications	Qvality PEP	Qvality q-value	# Protein Groups	# Proteins	# PSMs	Master Protein Accessions	# Missed Cleavages	Theo. MH+ [Da]	Found in Sample: [S11] F11: Sample	Confidence (by Search Engine): Mascot	Percolator q-Value (by Search Engine): Mascot	Percolator PEP (by Search Engine): Mascot	Ions Score (by Search Engine): Mascot
		FALSE	High	VGEAAHALGNTGHEIGR		0.00141043	0.001508	1	1	2	Q6E0U4	0	1688.85	High	High	0.001024	0.0003805	57
FALSE	High	Master Protein	P48741	Putative heat shock 70 kDa protein 7 OS=Homo sapiens OX=9606 GN=HSPA7 PE=5 SV=2	0	3.341	4	1	1	1	367	40.2	7.87	57	1	cell organization and biogenesis		nucleotide binding	Pf00012, Pf06723	3311		HSPA7	1	Regulation of HSF1-mediated heat shock response			4	High	1
	Checked	Protein Group ID	# Proteins	# Unique Peptides	# Peptides	# PSMs	Group Description	Found in Sample: [S11] F11: Sample
	FALSE	6	6	1	1	1	[Master Protein] Putative heat shock 70 kDa protein 7 OS=Homo sapiens OX=9606 GN=HSPA7 PE=5 SV=2	High
		Checked	Confidence	Sequence	Modifications	Qvality PEP	Qvality q-value	# Protein Groups	# Proteins	# PSMs	Master Protein Accessions	# Missed Cleavages	Theo. MH+ [Da]	Found in Sample: [S11] F11: Sample	Confidence (by Search Engine): Mascot	Percolator q-Value (by Search Engine): Mascot	Percolator PEP (by Search Engine): Mascot	Ions Score (by Search Engine): Mascot
		FALSE	High	TTPSYVAFTDTER		0.0016413	0.001508	1	6	1	P48741	0	1487.7	High	High	0.001024	0.0004562	57
FALSE	High	Master Protein	Q8N1N4	Keratin, type II cytoskeletal 78 OS=Homo sapiens OX=9606 GN=KRT78 PE=1 SV=2	0	3.276	2	1	1	1	520	56.8	6.02	68	1	cell death	cytosol	structural molecule activity	Pf00038, Pf12128, Pf13166	196374	ENSG00000170423.12	KRT78	12	Formation of the cornified envelope			3	High	1
	Checked	Protein Group ID	# Proteins	# Unique Peptides	# Peptides	# PSMs	Group Description	Found in Sample: [S11] F11: Sample
	FALSE	168	1	1	1	1	[Master Protein] Keratin, type II cytoskeletal 78 OS=Homo sapiens OX=9606 GN=KRT78 PE=1 SV=2	High
		Checked	Confidence	Sequence	Modifications	Qvality PEP	Qvality q-value	# Protein Groups	# Proteins	# PSMs	Master Protein Accessions	# Missed Cleavages	Theo. MH+ [Da]	Found in Sample: [S11] F11: Sample	Confidence (by Search Engine): Mascot	Percolator q-Value (by Search Engine): Mascot	Percolator PEP (by Search Engine): Mascot	Ions Score (by Search Engine): Mascot
		FALSE	High	YLDFSSIITEVR		0.00186525	0.001508	1	1	1	Q8N1N4	0	1442.75	High	High	0.001024	0.0005301	68
FALSE	High	Master Protein	P55000	Secreted Ly-6/uPAR-related protein 1 OS=Homo sapiens OX=9606 GN=SLURP1 PE=1 SV=2	0	3.272	24	1	1	1	103	11.2	5.33	53	1	regulation of biological process;response to stimulus	extracellular	protein binding	Pf00021	57152	ENSG00000126233.1	SLURP1	8				0	High	1
	Checked	Protein Group ID	# Proteins	# Unique Peptides	# Peptides	# PSMs	Group Description	Found in Sample: [S11] F11: Sample
	FALSE	182	1	1	1	1	[Master Protein] Secreted Ly-6/uPAR-related protein 1 OS=Homo sapiens OX=9606 GN=SLURP1 PE=1 SV=2	High
		Checked	Confidence	Sequence	Modifications	Qvality PEP	Qvality q-value	# Protein Groups	# Proteins	# PSMs	Master Protein Accessions	# Missed Cleavages	Theo. MH+ [Da]	Found in Sample: [S11] F11: Sample	Confidence (by Search Engine): Mascot	Percolator q-Value (by Search Engine): Mascot	Percolator PEP (by Search Engine): Mascot	Ions Score (by Search Engine): Mascot
		FALSE	High	SCSSSCVATDPDSIGAAHLIFCCFR	4xCarbamidomethyl [C2; C6; C22; C23]	0.0018741	0.001508	1	1	1	P55000	0	2818.21	High	High	0.001024	0.0005344	53
FALSE	High	Master Protein	P10599	Thioredoxin OS=Homo sapiens OX=9606 GN=TXN PE=1 SV=3	0	3.253	12	1	1	1	105	11.7	4.92	69	1	cell communication;cell proliferation;cellular component movement;cellular homeostasis;metabolic process;regulation of biological process;response to stimulus;transport	cytoplasm;cytosol;extracellular;mitochondrion;nucleus	antioxidant activity;catalytic activity;protein binding;RNA binding	Pf00085, Pf00462, Pf13098, Pf13899, Pf13905	7295	ENSG00000136810.12	TXN	9	Interconversion of nucleotide di- and triphosphates; Protein repair; TP53 Regulates Metabolic Genes; The NLRP3 inflammasome; Oxidative Stress Induced Senescence; Detoxification of Reactive Oxygen Species	NOD-like receptor signaling pathway	Selenium Micronutrient Network; TNF alpha Signaling Pathway; NRF2 pathway; VEGFA-VEGFR2 Signaling Pathway	25	High	1
	Checked	Protein Group ID	# Proteins	# Unique Peptides	# Peptides	# PSMs	Group Description	Found in Sample: [S11] F11: Sample
	FALSE	159	1	1	1	1	[Master Protein] Thioredoxin OS=Homo sapiens OX=9606 GN=TXN PE=1 SV=3	High
		Checked	Confidence	Sequence	Modifications	Qvality PEP	Qvality q-value	# Protein Groups	# Proteins	# PSMs	Master Protein Accessions	# Missed Cleavages	Theo. MH+ [Da]	Found in Sample: [S11] F11: Sample	Confidence (by Search Engine): Mascot	Percolator q-Value (by Search Engine): Mascot	Percolator PEP (by Search Engine): Mascot	Ions Score (by Search Engine): Mascot
		FALSE	High	TAFQEALDAAGDK		0.00194648	0.001508	1	1	1	P10599	0	1336.64	High	High	0.001024	0.0005589	69
FALSE	High	Master Protein	P38646	Stress-70 protein, mitochondrial OS=Homo sapiens OX=9606 GN=HSPA9 PE=1 SV=2	0	3.187	2	1	1	1	679	73.6	6.16	75	1	cell differentiation;cell organization and biogenesis;metabolic process;regulation of biological process;response to stimulus	cytoplasm;mitochondrion;nucleus;organelle lumen	nucleotide binding;protein binding;RNA binding	Pf00012, Pf06723	3313	ENSG00000113013.12	HSPA9	5	Gene and protein expression by JAK-STAT signaling after Interleukin-12 stimulation; Mitochondrial protein import; Regulation of HSF1-mediated heat shock response; Interleukin-12 family signaling; Cristae formation; Metabolism of proteins	Tuberculosis; RNA degradation	Parkin-Ubiquitin Proteasomal System pathway	17	High	1
	Checked	Protein Group ID	# Proteins	# Unique Peptides	# Peptides	# PSMs	Group Description	Found in Sample: [S11] F11: Sample
	FALSE	156	1	1	1	1	[Master Protein] Stress-70 protein, mitochondrial OS=Homo sapiens OX=9606 GN=HSPA9 PE=1 SV=2	High
		Checked	Confidence	Sequence	Modifications	Qvality PEP	Qvality q-value	# Protein Groups	# Proteins	# PSMs	Master Protein Accessions	# Missed Cleavages	Theo. MH+ [Da]	Found in Sample: [S11] F11: Sample	Confidence (by Search Engine): Mascot	Percolator q-Value (by Search Engine): Mascot	Percolator PEP (by Search Engine): Mascot	Ions Score (by Search Engine): Mascot
		FALSE	High	AQFEGIVTDLIR		0.00221203	0.001508	1	1	1	P38646	0	1361.74	High	High	0.001024	0.0006499	75
FALSE	High	Master Protein	P62753	40S ribosomal protein S6 OS=Homo sapiens OX=9606 GN=RPS6 PE=1 SV=1	0	3.164	10	2	3	2	249	28.7	10.84	51	2	cell death;cell differentiation;cell organization and biogenesis;cell proliferation;metabolic process;regulation of biological process;response to stimulus;transport	cytoplasm;cytosol;membrane;nucleus;ribosome	protein binding;RNA binding;structural molecule activity	Pf01092	6194	ENSG00000137154.12	RPS6	9	Peptide chain elongation; Eukaryotic Translation Termination; Viral mRNA Translation; mTORC1-mediated signalling; Formation of the ternary complex, and subsequently, the 43S complex; L13a-mediated translational silencing of Ceruloplasmin expression; Selenocysteine synthesis; Nonsense Mediated Decay (NMD) independent of the Exon Junction Complex (EJC); Nonsense Mediated Decay (NMD) enhanced by the…	Ribosome; Insulin signaling pathway; HIF-1 signaling pathway; EGFR tyrosine kinase inhibitor resistance; Proteoglycans in cancer; mTOR signaling pathway; PI3K-Akt signaling pathway	IL-5 Signaling Pathway; Human Thyroid Stimulating Hormone (TSH) signaling pathway; Leptin signaling pathway; Follicle Stimulating Hormone (FSH) signaling pathway; Prolactin Signaling Pathway; Interleukin-11 Signaling Pathway; Oncostatin M Signaling Pathway; Brain-Derived Neurotrophic Factor (BDNF) signaling pathway; Kit receptor signaling pathway; Mecp2 and Associated Rett Syndrome; VEGFA-VEGFR2 …	62	High	1
	Checked	Protein Group ID	# Proteins	# Unique Peptides	# Peptides	# PSMs	Group Description	Found in Sample: [S11] F11: Sample
	FALSE	67	1	2	2	3	[Master Protein] 40S ribosomal protein S6 OS=Homo sapiens OX=9606 GN=RPS6 PE=1 SV=1	High
		Checked	Confidence	Sequence	Modifications	Qvality PEP	Qvality q-value	# Protein Groups	# Proteins	# PSMs	Master Protein Accessions	# Missed Cleavages	Theo. MH+ [Da]	Found in Sample: [S11] F11: Sample	Confidence (by Search Engine): Mascot	Percolator q-Value (by Search Engine): Mascot	Percolator PEP (by Search Engine): Mascot	Ions Score (by Search Engine): Mascot
		FALSE	High	DIPGLTDTTVPR		0.118665	0.00257098	1	1	2	P62753	0	1284.68	High	High	0.001597	0.0758	30
		FALSE	High	LNISFPATGCQK	1xCarbamidomethyl [C10]	0.0202566	0.001508	1	1	1	P62753	0	1335.67	High	High	0.001024	0.00904	40
FALSE	High	Master Protein	Q16629	Serine/arginine-rich splicing factor 7 OS=Homo sapiens OX=9606 GN=SRSF7 PE=1 SV=1	0	3.109	6	1	1	1	238	27.4	11.82	61	1	metabolic process;regulation of biological process;transport	cytoplasm;nucleus	metal ion binding;protein binding;RNA binding	Pf00076, Pf13893, Pf14259	6432	ENSG00000115875.18	SRSF7	2	Cleavage of Growing Transcript in the Termination Region ; Transport of Mature mRNA derived from an Intron-Containing Transcript; mRNA 3'-end processing; mRNA Splicing - Major Pathway; mRNA Splicing - Minor Pathway	Spliceosome; Herpes simplex infection	mRNA Processing	15	High	1
	Checked	Protein Group ID	# Proteins	# Unique Peptides	# Peptides	# PSMs	Group Description	Found in Sample: [S11] F11: Sample
	FALSE	42	2	1	1	1	[Master Protein] Serine/arginine-rich splicing factor 7 OS=Homo sapiens OX=9606 GN=SRSF7 PE=1 SV=1	High
		Checked	Confidence	Sequence	Modifications	Qvality PEP	Qvality q-value	# Protein Groups	# Proteins	# PSMs	Master Protein Accessions	# Missed Cleavages	Theo. MH+ [Da]	Found in Sample: [S11] F11: Sample	Confidence (by Search Engine): Mascot	Percolator q-Value (by Search Engine): Mascot	Percolator PEP (by Search Engine): Mascot	Ions Score (by Search Engine): Mascot
		FALSE	High	NPPGFAFVEFEDPR		0.00257401	0.001508	1	2	1	Q16629	0	1621.76	High	High	0.001024	0.0007782	61
FALSE	High	Master Protein	P61254	60S ribosomal protein L26 OS=Homo sapiens OX=9606 GN=RPL26 PE=1 SV=1	0	3.109	6	1	1	1	145	17.2	10.55	34	1	cell organization and biogenesis;metabolic process;regulation of biological process;response to stimulus;transport	cytoplasm;cytosol;membrane;ribosome	protein binding;RNA binding;structural molecule activity	Pf00467	6154	ENSG00000161970.12	RPL26	17	Peptide chain elongation; Eukaryotic Translation Termination; Viral mRNA Translation; L13a-mediated translational silencing of Ceruloplasmin expression; Nonsense Mediated Decay (NMD) independent of the Exon Junction Complex (EJC); Selenocysteine synthesis; Nonsense Mediated Decay (NMD) enhanced by the Exon Junction Complex (EJC); GTP hydrolysis and joining of the 60S ribosomal subunit; Major path…	Ribosome	Cytoplasmic Ribosomal Proteins	34	High	1
	Checked	Protein Group ID	# Proteins	# Unique Peptides	# Peptides	# PSMs	Group Description	Found in Sample: [S11] F11: Sample
	FALSE	143	1	1	1	1	[Master Protein] 60S ribosomal protein L26 OS=Homo sapiens OX=9606 GN=RPL26 PE=1 SV=1	High
		Checked	Confidence	Sequence	Modifications	Qvality PEP	Qvality q-value	# Protein Groups	# Proteins	# PSMs	Master Protein Accessions	# Missed Cleavages	Theo. MH+ [Da]	Found in Sample: [S11] F11: Sample	Confidence (by Search Engine): Mascot	Percolator q-Value (by Search Engine): Mascot	Percolator PEP (by Search Engine): Mascot	Ions Score (by Search Engine): Mascot
		FALSE	High	HFNAPSHIR		0.00257401	0.001508	1	1	1	P61254	0	1078.55	High	High	0.001024	0.0007787	34
FALSE	High	Master Protein	P12236	ADP/ATP translocase 3 OS=Homo sapiens OX=9606 GN=SLC25A6 PE=1 SV=4	0	3.051	4	1	1	1	298	32.8	9.74	68	1	cell death;cell organization and biogenesis;regulation of biological process;response to stimulus;transport	membrane;mitochondrion;nucleus	protein binding;transporter activity	Pf00153	293	ENSG00000169100.13	SLC25A6	X|Y; X	Mitochondrial protein import; Regulation of insulin secretion; Vpr-mediated induction of apoptosis by mitochondrial outer membrane permeabilization; Influenza Virus Induced Apoptosis; Metabolism of proteins	cGMP-PKG signaling pathway; Huntington's disease; HTLV-I infection; Parkinson's disease; Influenza A; Calcium signaling pathway	Electron Transport Chain	21	High	1
	Checked	Protein Group ID	# Proteins	# Unique Peptides	# Peptides	# PSMs	Group Description	Found in Sample: [S11] F11: Sample
	FALSE	26	4	1	1	1	[Master Protein] ADP/ATP translocase 3 OS=Homo sapiens OX=9606 GN=SLC25A6 PE=1 SV=4	High
		Checked	Confidence	Sequence	Modifications	Qvality PEP	Qvality q-value	# Protein Groups	# Proteins	# PSMs	Master Protein Accessions	# Missed Cleavages	Theo. MH+ [Da]	Found in Sample: [S11] F11: Sample	Confidence (by Search Engine): Mascot	Percolator q-Value (by Search Engine): Mascot	Percolator PEP (by Search Engine): Mascot	Ions Score (by Search Engine): Mascot
		FALSE	High	YFPTQALNFAFK		0.00288382	0.001508	1	4	1	P12236	0	1446.74	High	High	0.001024	0.0008901	68
FALSE	High	Master Protein	P07339	Cathepsin D OS=Homo sapiens OX=9606 GN=CTSD PE=1 SV=1	0	2.972	3	1	2	1	412	44.5	6.54	89	1	metabolic process;transport	extracellular;membrane;organelle lumen;vacuole	catalytic activity;protein binding	Pf00026, Pf07966, Pf14541, Pf14543	1509	ENSG00000117984.13	CTSD	11	Collagen degradation; Metabolism of Angiotensinogen to Angiotensins; Neutrophil degranulation; MHC class II antigen presentation	Lysosome; Tuberculosis; Apoptosis; Sphingolipid signaling pathway	Prolactin Signaling Pathway	16	High	1
	Checked	Protein Group ID	# Proteins	# Unique Peptides	# Peptides	# PSMs	Group Description	Found in Sample: [S11] F11: Sample
	FALSE	179	1	1	1	2	[Master Protein] Cathepsin D OS=Homo sapiens OX=9606 GN=CTSD PE=1 SV=1	High
		Checked	Confidence	Sequence	Modifications	Qvality PEP	Qvality q-value	# Protein Groups	# Proteins	# PSMs	Master Protein Accessions	# Missed Cleavages	Theo. MH+ [Da]	Found in Sample: [S11] F11: Sample	Confidence (by Search Engine): Mascot	Percolator q-Value (by Search Engine): Mascot	Percolator PEP (by Search Engine): Mascot	Ions Score (by Search Engine): Mascot
		FALSE	High	LVDQNIFSFYLSR		0.00335557	0.001508	1	1	2	P07339	0	1601.83	High	High	0.001024	0.001067	66
FALSE	High	Master Protein	Q96P63	Serpin B12 OS=Homo sapiens OX=9606 GN=SERPINB12 PE=1 SV=1	0	2.833	4	2	2	2	405	46.2	5.53	27	2	cell differentiation;regulation of biological process;transport	cytoplasm;membrane	enzyme regulator activity;protein binding	Pf00079	89777	ENSG00000166634.6	SERPINB12	18	Neutrophil degranulation			3	High	1
	Checked	Protein Group ID	# Proteins	# Unique Peptides	# Peptides	# PSMs	Group Description	Found in Sample: [S11] F11: Sample
	FALSE	114	1	2	2	2	[Master Protein] Serpin B12 OS=Homo sapiens OX=9606 GN=SERPINB12 PE=1 SV=1	High
		Checked	Confidence	Sequence	Modifications	Qvality PEP	Qvality q-value	# Protein Groups	# Proteins	# PSMs	Master Protein Accessions	# Missed Cleavages	Theo. MH+ [Da]	Found in Sample: [S11] F11: Sample	Confidence (by Search Engine): Mascot	Percolator q-Value (by Search Engine): Mascot	Percolator PEP (by Search Engine): Mascot	Ions Score (by Search Engine): Mascot
		FALSE	High	IGFIEEVK		0.134511	0.00257098	1	1	1	Q96P63	0	934.524	High	High	0.001597	0.08802	11
		FALSE	High	TQTILFYGR		0.0338496	0.001508	1	1	1	Q96P63	0	1098.59	High	High	0.001024	0.01668	27
FALSE	High	Master Protein	Q9P035	Very-long-chain (3R)-3-hydroxyacyl-CoA dehydratase 3 OS=Homo sapiens OX=9606 GN=HACD3 PE=1 SV=2	0	2.805	6	1	1	1	362	43.1	8.94	30	1	metabolic process;regulation of biological process;response to stimulus	cytosol;endoplasmic reticulum;membrane;mitochondrion	catalytic activity;enzyme regulator activity;protein binding	Pf04387, Pf04969	51495	ENSG00000074696.12	PTPLAD1; HACD3	15	Synthesis of very long-chain fatty acyl-CoAs	Fatty acid elongation; Biosynthesis of unsaturated fatty acids; Fatty acid metabolism		8	High	1
	Checked	Protein Group ID	# Proteins	# Unique Peptides	# Peptides	# PSMs	Group Description	Found in Sample: [S11] F11: Sample
	FALSE	13	1	1	1	1	[Master Protein] Very-long-chain (3R)-3-hydroxyacyl-CoA dehydratase 3 OS=Homo sapiens OX=9606 GN=HACD3 PE=1 SV=2	High
		Checked	Confidence	Sequence	Modifications	Qvality PEP	Qvality q-value	# Protein Groups	# Proteins	# PSMs	Master Protein Accessions	# Missed Cleavages	Theo. MH+ [Da]	Found in Sample: [S11] F11: Sample	Confidence (by Search Engine): Mascot	Percolator q-Value (by Search Engine): Mascot	Percolator PEP (by Search Engine): Mascot	Ions Score (by Search Engine): Mascot
		FALSE	High	VELSDVQNPAISITENVLHFK		0.00462956	0.001508	1	1	1	Q9P035	0	2353.24	High	High	0.001024	0.001565	30
FALSE	High	Master Protein	P12814	Alpha-actinin-1 OS=Homo sapiens OX=9606 GN=ACTN1 PE=1 SV=2	0	2.765	1	1	1	1	892	103	5.41	46	1	cell differentiation;cell organization and biogenesis;regulation of biological process;transport	cytoplasm;cytoskeleton;cytosol;extracellular;membrane;organelle lumen	metal ion binding;protein binding;RNA binding	Pf00036, Pf00307, Pf00435, Pf08726, Pf11971, Pf13405, Pf13499	87	ENSG00000072110.13	ACTN1	14	Platelet degranulation ; Nephrin family interactions; Regulation of cytoskeletal remodeling and cell spreading by IPP complex components; Syndecan interactions	Viral carcinogenesis; Amoebiasis; Arrhythmogenic right ventricular cardiomyopathy (ARVC); Tight junction; Focal adhesion; Adherens junction; Regulation of actin cytoskeleton; Leukocyte transendothelial migration; Systemic lupus erythematosus	Arrhythmogenic Right Ventricular Cardiomyopathy; Focal Adhesion; Regulation of Actin Cytoskeleton	24	High	1
	Checked	Protein Group ID	# Proteins	# Unique Peptides	# Peptides	# PSMs	Group Description	Found in Sample: [S11] F11: Sample
	FALSE	91	2	1	1	1	[Master Protein] Alpha-actinin-1 OS=Homo sapiens OX=9606 GN=ACTN1 PE=1 SV=2	High
		Checked	Confidence	Sequence	Modifications	Qvality PEP	Qvality q-value	# Protein Groups	# Proteins	# PSMs	Master Protein Accessions	# Missed Cleavages	Theo. MH+ [Da]	Found in Sample: [S11] F11: Sample	Confidence (by Search Engine): Mascot	Percolator q-Value (by Search Engine): Mascot	Percolator PEP (by Search Engine): Mascot	Ions Score (by Search Engine): Mascot
		FALSE	High	VGWEQLLTTIAR		0.00501729	0.001508	1	2	1	P12814	0	1386.77	High	High	0.001024	0.001719	46
FALSE	High	Master Protein	Q15233	Non-POU domain-containing octamer-binding protein OS=Homo sapiens OX=9606 GN=NONO PE=1 SV=4	0	2.739	5	1	4	1	471	54.2	8.95	57	1	defense response;metabolic process;regulation of biological process;response to stimulus	membrane;nucleus	DNA binding;protein binding;RNA binding	Pf00076, Pf08075, Pf13893, Pf14259	4841	ENSG00000147140.15	NONO	X			mRNA Processing	1	High	1
	Checked	Protein Group ID	# Proteins	# Unique Peptides	# Peptides	# PSMs	Group Description	Found in Sample: [S11] F11: Sample
	FALSE	167	1	1	1	4	[Master Protein] Non-POU domain-containing octamer-binding protein OS=Homo sapiens OX=9606 GN=NONO PE=1 SV=4	High
		Checked	Confidence	Sequence	Modifications	Qvality PEP	Qvality q-value	# Protein Groups	# Proteins	# PSMs	Master Protein Accessions	# Missed Cleavages	Theo. MH+ [Da]	Found in Sample: [S11] F11: Sample	Confidence (by Search Engine): Mascot	Percolator q-Value (by Search Engine): Mascot	Percolator PEP (by Search Engine): Mascot	Ions Score (by Search Engine): Mascot
		FALSE	High	NLPQYVSNELLEEAFSVFGQVER		0.00528526	0.001508	1	1	4	Q15233	0	2668.33	High	High	0.001024	0.001825	44
FALSE	High	Master Protein	P13639	Elongation factor 2 OS=Homo sapiens OX=9606 GN=EEF2 PE=1 SV=4	0	2.667	2	1	1	1	858	95.3	6.83	28	1	cell differentiation;cell proliferation;metabolic process;regulation of biological process;response to stimulus;transport	cytoplasm;cytosol;extracellular;membrane;nucleus;organelle lumen;ribosome	catalytic activity;nucleotide binding;protein binding;RNA binding	Pf00009, Pf00679, Pf03144, Pf03764, Pf14492	1938	ENSG00000167658.15	EEF2	19	Peptide chain elongation; Protein methylation; Synthesis of diphthamide-EEF2; Neutrophil degranulation; Uptake and function of diphtheria toxin	Oxytocin signaling pathway; AMPK signaling pathway	Translation Factors; AMP-activated Protein Kinase (AMPK) Signaling; Brain-Derived Neurotrophic Factor (BDNF) signaling pathway	20	High	1
	Checked	Protein Group ID	# Proteins	# Unique Peptides	# Peptides	# PSMs	Group Description	Found in Sample: [S11] F11: Sample
	FALSE	141	1	1	1	1	[Master Protein] Elongation factor 2 OS=Homo sapiens OX=9606 GN=EEF2 PE=1 SV=4	High
		Checked	Confidence	Sequence	Modifications	Qvality PEP	Qvality q-value	# Protein Groups	# Proteins	# PSMs	Master Protein Accessions	# Missed Cleavages	Theo. MH+ [Da]	Found in Sample: [S11] F11: Sample	Confidence (by Search Engine): Mascot	Percolator q-Value (by Search Engine): Mascot	Percolator PEP (by Search Engine): Mascot	Ions Score (by Search Engine): Mascot
		FALSE	High	STAISLFYELSENDLNFIK		0.00606216	0.001508	1	1	1	P13639	0	2204.11	High	High	0.001024	0.002151	28
FALSE	High	Master Protein	P25311	Zinc-alpha-2-glycoprotein OS=Homo sapiens OX=9606 GN=AZGP1 PE=1 SV=2	0	2.659	12	2	2	2	298	34.2	6.05	34	2	metabolic process;regulation of biological process;response to stimulus;transport	extracellular;membrane;nucleus	catalytic activity;protein binding;transporter activity	Pf00129, Pf07654	563	ENSG00000160862.12	AZGP1	7	Miscellaneous transport and binding events			2	High	1
	Checked	Protein Group ID	# Proteins	# Unique Peptides	# Peptides	# PSMs	Group Description	Found in Sample: [S11] F11: Sample
	FALSE	98	1	2	2	2	[Master Protein] Zinc-alpha-2-glycoprotein OS=Homo sapiens OX=9606 GN=AZGP1 PE=1 SV=2	High
		Checked	Confidence	Sequence	Modifications	Qvality PEP	Qvality q-value	# Protein Groups	# Proteins	# PSMs	Master Protein Accessions	# Missed Cleavages	Theo. MH+ [Da]	Found in Sample: [S11] F11: Sample	Confidence (by Search Engine): Mascot	Percolator q-Value (by Search Engine): Mascot	Percolator PEP (by Search Engine): Mascot	Ions Score (by Search Engine): Mascot
		FALSE	High	EIPAWVPFDPAAQITK		0.0295787	0.001508	1	1	1	P25311	0	1782.94	High	High	0.001024	0.01426	33
		FALSE	High	HVEDVPAFQALGSLNDLQFFR	1xDeamidated [Q18]	0.212348	0.00781975	1	1	1	P25311	0	2404.19	High	High	0.004535	0.1539	18
FALSE	High	Master Protein	P62910	60S ribosomal protein L32 OS=Homo sapiens OX=9606 GN=RPL32 PE=1 SV=2	0	2.598	13	2	2	2	135	15.9	11.33	29	2	cell organization and biogenesis;metabolic process;response to stimulus;transport	cytosol;membrane;ribosome	RNA binding;structural molecule activity	Pf01655	6161	ENSG00000144713.12	RPL32	3	Peptide chain elongation; Eukaryotic Translation Termination; Viral mRNA Translation; L13a-mediated translational silencing of Ceruloplasmin expression; Nonsense Mediated Decay (NMD) independent of the Exon Junction Complex (EJC); Selenocysteine synthesis; Nonsense Mediated Decay (NMD) enhanced by the Exon Junction Complex (EJC); GTP hydrolysis and joining of the 60S ribosomal subunit; Major path…	Ribosome	Cytoplasmic Ribosomal Proteins	34	High	1
	Checked	Protein Group ID	# Proteins	# Unique Peptides	# Peptides	# PSMs	Group Description	Found in Sample: [S11] F11: Sample
	FALSE	126	1	2	2	2	[Master Protein] 60S ribosomal protein L32 OS=Homo sapiens OX=9606 GN=RPL32 PE=1 SV=2	High
		Checked	Confidence	Sequence	Modifications	Qvality PEP	Qvality q-value	# Protein Groups	# Proteins	# PSMs	Master Protein Accessions	# Missed Cleavages	Theo. MH+ [Da]	Found in Sample: [S11] F11: Sample	Confidence (by Search Engine): Mascot	Percolator q-Value (by Search Engine): Mascot	Percolator PEP (by Search Engine): Mascot	Ions Score (by Search Engine): Mascot
		FALSE	High	AALRPLVKPK		0.10224	0.00257098	1	1	1	P62910	0	1092.73	High	High	0.001597	0.0633	19
		FALSE	High	FLVHNVK		0.0699136	0.00257098	1	1	1	P62910	0	856.504	High	High	0.001597	0.03984	27
FALSE	High	Master Protein	Q12931	Heat shock protein 75 kDa, mitochondrial OS=Homo sapiens OX=9606 GN=TRAP1 PE=1 SV=3	0.005	2.412	2	1	1	1	704	80.1	8.21	71	1	metabolic process;regulation of biological process;response to stimulus	membrane;mitochondrion;organelle lumen	nucleotide binding;protein binding;RNA binding	Pf00183, Pf02518, Pf13589	10131	ENSG00000126602.10	TRAP1	16	Respiratory electron transport		TNF alpha Signaling Pathway; TGF-beta Signaling Pathway	6	High	1
	Checked	Protein Group ID	# Proteins	# Unique Peptides	# Peptides	# PSMs	Group Description	Found in Sample: [S11] F11: Sample
	FALSE	92	1	1	1	1	[Master Protein] Heat shock protein 75 kDa, mitochondrial OS=Homo sapiens OX=9606 GN=TRAP1 PE=1 SV=3	High
		Checked	Confidence	Sequence	Modifications	Qvality PEP	Qvality q-value	# Protein Groups	# Proteins	# PSMs	Master Protein Accessions	# Missed Cleavages	Theo. MH+ [Da]	Found in Sample: [S11] F11: Sample	Confidence (by Search Engine): Mascot	Percolator q-Value (by Search Engine): Mascot	Percolator PEP (by Search Engine): Mascot	Ions Score (by Search Engine): Mascot
		FALSE	High	GVVDSEDIPLNLSR		0.00995471	0.001508	1	1	1	Q12931	0	1513.79	High	High	0.001024	0.003872	71
FALSE	High	Master Protein	P46776	60S ribosomal protein L27a OS=Homo sapiens OX=9606 GN=RPL27A PE=1 SV=2	0.005	2.396	8	1	1	1	148	16.6	11	43	1	cell organization and biogenesis;metabolic process;transport	cytosol;endoplasmic reticulum;membrane;ribosome	protein binding;RNA binding;structural molecule activity	Pf00828	6157	ENSG00000166441.12	RPL27A	11	Peptide chain elongation; Eukaryotic Translation Termination; Viral mRNA Translation; L13a-mediated translational silencing of Ceruloplasmin expression; Nonsense Mediated Decay (NMD) independent of the Exon Junction Complex (EJC); Selenocysteine synthesis; Nonsense Mediated Decay (NMD) enhanced by the Exon Junction Complex (EJC); GTP hydrolysis and joining of the 60S ribosomal subunit; Major path…	Ribosome	Cytoplasmic Ribosomal Proteins	34	High	1
	Checked	Protein Group ID	# Proteins	# Unique Peptides	# Peptides	# PSMs	Group Description	Found in Sample: [S11] F11: Sample
	FALSE	186	1	1	1	1	[Master Protein] 60S ribosomal protein L27a OS=Homo sapiens OX=9606 GN=RPL27A PE=1 SV=2	High
		Checked	Confidence	Sequence	Modifications	Qvality PEP	Qvality q-value	# Protein Groups	# Proteins	# PSMs	Master Protein Accessions	# Missed Cleavages	Theo. MH+ [Da]	Found in Sample: [S11] F11: Sample	Confidence (by Search Engine): Mascot	Percolator q-Value (by Search Engine): Mascot	Percolator PEP (by Search Engine): Mascot	Ions Score (by Search Engine): Mascot
		FALSE	High	NQSFCPTVNLDK	1xCarbamidomethyl [C5]	0.0102405	0.001508	1	1	1	P46776	0	1422.67	High	High	0.001024	0.004022	43
FALSE	High	Master Protein	O15260	Surfeit locus protein 4 OS=Homo sapiens OX=9606 GN=SURF4 PE=1 SV=3	0.005	2.39	7	1	2	1	269	30.4	7.78	84	1	cell organization and biogenesis;regulation of biological process;transport	endoplasmic reticulum;Golgi;membrane	protein binding	Pf02077	6836	ENSG00000280951.2; ENSG00000148248.13	SURF4	9; CHR_HG2030_PATCH	COPI-dependent Golgi-to-ER retrograde traffic; Neutrophil degranulation			8	High	1
	Checked	Protein Group ID	# Proteins	# Unique Peptides	# Peptides	# PSMs	Group Description	Found in Sample: [S11] F11: Sample
	FALSE	22	1	1	1	2	[Master Protein] Surfeit locus protein 4 OS=Homo sapiens OX=9606 GN=SURF4 PE=1 SV=3	High
		Checked	Confidence	Sequence	Modifications	Qvality PEP	Qvality q-value	# Protein Groups	# Proteins	# PSMs	Master Protein Accessions	# Missed Cleavages	Theo. MH+ [Da]	Found in Sample: [S11] F11: Sample	Confidence (by Search Engine): Mascot	Percolator q-Value (by Search Engine): Mascot	Percolator PEP (by Search Engine): Mascot	Ions Score (by Search Engine): Mascot
		FALSE	High	GQNDLMGTAEDFADQFLR		0.0103865	0.001508	1	1	2	O15260	0	2027.91	High	High	0.001024	0.004071	61
FALSE	High	Master Protein	P01619	Immunoglobulin kappa variable 3-20 OS=Homo sapiens OX=9606 GN=IGKV3-20 PE=1 SV=2	0.005	2.334	8	1	2	1	116	12.5	4.96	82	1	cellular component movement;defense response;metabolic process;regulation of biological process;response to stimulus;transport	extracellular;membrane	catalytic activity	Pf00047, Pf07679, Pf07686, Pf13927	28912	ENSG00000282402.1; ENSG00000239951.1	IGKV3-20	2; CHR_HG2290_PATCH	FCERI mediated Ca+2 mobilization; Scavenging of heme from plasma; Classical antibody-mediated complement activation; FCERI mediated MAPK activation; FCERI mediated NF-kB activation; CD22 mediated BCR regulation; Regulation of Complement cascade; Immunoregulatory interactions between a Lymphoid and a non-Lymphoid cell; Cell surface interactions at the vascular wall; FCGR activation; Regulation of …			26	High	1
	Checked	Protein Group ID	# Proteins	# Unique Peptides	# Peptides	# PSMs	Group Description	Found in Sample: [S11] F11: Sample
	FALSE	65	1	1	1	2	[Master Protein] Immunoglobulin kappa variable 3-20 OS=Homo sapiens OX=9606 GN=IGKV3-20 PE=1 SV=2	High
		Checked	Confidence	Sequence	Modifications	Qvality PEP	Qvality q-value	# Protein Groups	# Proteins	# PSMs	Master Protein Accessions	# Missed Cleavages	Theo. MH+ [Da]	Found in Sample: [S11] F11: Sample	Confidence (by Search Engine): Mascot	Percolator q-Value (by Search Engine): Mascot	Percolator PEP (by Search Engine): Mascot	Ions Score (by Search Engine): Mascot
		FALSE	High	LLIYGASSR		0.0115218	0.001508	1	1	2	P01619	0	979.557	High	High	0.001024	0.004631	48
FALSE	High	Master Protein	P23284	Peptidyl-prolyl cis-trans isomerase B OS=Homo sapiens OX=9606 GN=PPIB PE=1 SV=2	0.005	2.332	6	1	1	1	216	23.7	9.41	43	1	metabolic process;regulation of biological process	endoplasmic reticulum;membrane;nucleus;organelle lumen	catalytic activity;protein binding;RNA binding	Pf00160	5479	ENSG00000166794.4	PPIB	15	Collagen biosynthesis and modifying enzymes		Prolactin Signaling Pathway	4	High	1
	Checked	Protein Group ID	# Proteins	# Unique Peptides	# Peptides	# PSMs	Group Description	Found in Sample: [S11] F11: Sample
	FALSE	160	1	1	1	1	[Master Protein] Peptidyl-prolyl cis-trans isomerase B OS=Homo sapiens OX=9606 GN=PPIB PE=1 SV=2	High
		Checked	Confidence	Sequence	Modifications	Qvality PEP	Qvality q-value	# Protein Groups	# Proteins	# PSMs	Master Protein Accessions	# Missed Cleavages	Theo. MH+ [Da]	Found in Sample: [S11] F11: Sample	Confidence (by Search Engine): Mascot	Percolator q-Value (by Search Engine): Mascot	Percolator PEP (by Search Engine): Mascot	Ions Score (by Search Engine): Mascot
		FALSE	High	TVDNFVALATGEK		0.0115762	0.001508	1	1	1	P23284	0	1364.71	High	High	0.001024	0.004653	43
FALSE	High	Master Protein	P05089	Arginase-1 OS=Homo sapiens OX=9606 GN=ARG1 PE=1 SV=2	0.005	2.277	4	1	1	1	322	34.7	7.21	64	1	cell organization and biogenesis;defense response;metabolic process;regulation of biological process;response to stimulus;transport	cytoplasm;cytosol;extracellular;membrane;nucleus;organelle lumen	catalytic activity;metal ion binding	Pf00491	383	ENSG00000118520.14	ARG1	6	Urea cycle; Neutrophil degranulation	Arginine biosynthesis; Amoebiasis; Biosynthesis of amino acids; Metabolic pathways; Arginine and proline metabolism	Spinal Cord Injury; Amino Acid metabolism; Urea cycle and metabolism of amino groups	15	High	1
	Checked	Protein Group ID	# Proteins	# Unique Peptides	# Peptides	# PSMs	Group Description	Found in Sample: [S11] F11: Sample
	FALSE	121	1	1	1	1	[Master Protein] Arginase-1 OS=Homo sapiens OX=9606 GN=ARG1 PE=1 SV=2	High
		Checked	Confidence	Sequence	Modifications	Qvality PEP	Qvality q-value	# Protein Groups	# Proteins	# PSMs	Master Protein Accessions	# Missed Cleavages	Theo. MH+ [Da]	Found in Sample: [S11] F11: Sample	Confidence (by Search Engine): Mascot	Percolator q-Value (by Search Engine): Mascot	Percolator PEP (by Search Engine): Mascot	Ions Score (by Search Engine): Mascot
		FALSE	High	VMEETLSYLLGR		0.0129012	0.001508	1	1	1	P05089	0	1410.73	High	High	0.001024	0.005289	64
FALSE	High	Master Protein	P07237	Protein disulfide-isomerase OS=Homo sapiens OX=9606 GN=P4HB PE=1 SV=3	0.005	2.274	6	1	1	1	508	57.1	4.87	21	1	cell organization and biogenesis;cellular homeostasis;metabolic process;regulation of biological process;response to stimulus	endoplasmic reticulum;extracellular;membrane;organelle lumen	catalytic activity;metal ion binding;protein binding;RNA binding	Pf00085, Pf01216, Pf13098, Pf13848, Pf13899, Pf13905	5034	ENSG00000185624.14	P4HB	17	Post-translational protein phosphorylation; Regulation of Insulin-like Growth Factor (IGF) transport and uptake by Insulin-like Growth Factor Binding Proteins (IGFBPs); VLDL assembly; Chylomicron assembly; Collagen biosynthesis and modifying enzymes; Interleukin-12 family signaling; Detoxification of Reactive Oxygen Species; Hedgehog ligand biogenesis	Protein processing in endoplasmic reticulum		23	High	1
	Checked	Protein Group ID	# Proteins	# Unique Peptides	# Peptides	# PSMs	Group Description	Found in Sample: [S11] F11: Sample
	FALSE	74	1	1	1	1	[Master Protein] Protein disulfide-isomerase OS=Homo sapiens OX=9606 GN=P4HB PE=1 SV=3	High
		Checked	Confidence	Sequence	Modifications	Qvality PEP	Qvality q-value	# Protein Groups	# Proteins	# PSMs	Master Protein Accessions	# Missed Cleavages	Theo. MH+ [Da]	Found in Sample: [S11] F11: Sample	Confidence (by Search Engine): Mascot	Percolator q-Value (by Search Engine): Mascot	Percolator PEP (by Search Engine): Mascot	Ions Score (by Search Engine): Mascot
		FALSE	High	TGPAATTLPDGAAAESLVESSEVAVIGFFK		0.0129621	0.001508	1	1	1	P07237	0	2935.49	High	High	0.001024	0.005322	21
FALSE	High	Master Protein	P01859	Immunoglobulin heavy constant gamma 2 OS=Homo sapiens OX=9606 GN=IGHG2 PE=1 SV=2	0.005	2.272	8	2	2	2	326	35.9	7.59	29	2	cell organization and biogenesis;defense response;metabolic process;regulation of biological process;response to stimulus	extracellular;membrane	catalytic activity;protein binding	Pf07654, Pf08205	3501	ENSG00000211893.3; ENSG00000274497.2	IGHG2	14; CHR_HSCHR14_3_CTG1	FCGR activation; Regulation of actin dynamics for phagocytic cup formation; Regulation of Complement cascade; Role of phospholipids in phagocytosis; Classical antibody-mediated complement activation			11	High	1
	Checked	Protein Group ID	# Proteins	# Unique Peptides	# Peptides	# PSMs	Group Description	Found in Sample: [S11] F11: Sample
	FALSE	45	1	2	2	2	[Master Protein] Immunoglobulin heavy constant gamma 2 OS=Homo sapiens OX=9606 GN=IGHG2 PE=1 SV=2	High
		Checked	Confidence	Sequence	Modifications	Qvality PEP	Qvality q-value	# Protein Groups	# Proteins	# PSMs	Master Protein Accessions	# Missed Cleavages	Theo. MH+ [Da]	Found in Sample: [S11] F11: Sample	Confidence (by Search Engine): Mascot	Percolator q-Value (by Search Engine): Mascot	Percolator PEP (by Search Engine): Mascot	Ions Score (by Search Engine): Mascot
		FALSE	High	EEQFNSTFR	1xDeamidated [N5]	0.108259	0.00257098	1	1	1	P01859	0	1158.51	High	High	0.001597	0.06762	29
		FALSE	High	VVSVLTVVHQDWLNGK		0.122861	0.00257098	1	1	1	P01859	0	1793.99	High	High	0.001597	0.07898	16
FALSE	High	Master Protein	Q6NVV1	Putative 60S ribosomal protein L13a protein RPL13AP3 OS=Homo sapiens OX=9606 GN=RPL13AP3 PE=5 SV=1	0.005	2.234	11	1	1	1	102	12.1	10.76	44	1	metabolic process	nucleus;ribosome	RNA binding;structural molecule activity		645683		RPL13AP3	14				0	High	1
	Checked	Protein Group ID	# Proteins	# Unique Peptides	# Peptides	# PSMs	Group Description	Found in Sample: [S11] F11: Sample
	FALSE	24	2	1	1	1	[Master Protein] Putative 60S ribosomal protein L13a protein RPL13AP3 OS=Homo sapiens OX=9606 GN=RPL13AP3 PE=5 SV=1	High
		Checked	Confidence	Sequence	Modifications	Qvality PEP	Qvality q-value	# Protein Groups	# Proteins	# PSMs	Master Protein Accessions	# Missed Cleavages	Theo. MH+ [Da]	Found in Sample: [S11] F11: Sample	Confidence (by Search Engine): Mascot	Percolator q-Value (by Search Engine): Mascot	Percolator PEP (by Search Engine): Mascot	Ions Score (by Search Engine): Mascot
		FALSE	High	YQAVTATLEEK		0.0140422	0.001508	1	2	1	Q6NVV1	0	1252.64	High	High	0.001024	0.005834	44
FALSE	High	Master Protein	Q15517	Corneodesmosin OS=Homo sapiens OX=9606 GN=CDSN PE=1 SV=3	0.005	2.155	3	1	1	1	529	51.5	8.35	34	1	cell death;cell differentiation;regulation of biological process	cytoskeleton;extracellular;membrane	protein binding		1041		CDSN	6	Formation of the cornified envelope			3	High	1
	Checked	Protein Group ID	# Proteins	# Unique Peptides	# Peptides	# PSMs	Group Description	Found in Sample: [S11] F11: Sample
	FALSE	173	1	1	1	1	[Master Protein] Corneodesmosin OS=Homo sapiens OX=9606 GN=CDSN PE=1 SV=3	High
		Checked	Confidence	Sequence	Modifications	Qvality PEP	Qvality q-value	# Protein Groups	# Proteins	# PSMs	Master Protein Accessions	# Missed Cleavages	Theo. MH+ [Da]	Found in Sample: [S11] F11: Sample	Confidence (by Search Engine): Mascot	Percolator q-Value (by Search Engine): Mascot	Percolator PEP (by Search Engine): Mascot	Ions Score (by Search Engine): Mascot
		FALSE	High	GSPGVPSFAAGPPISEGK		0.0163228	0.001508	1	1	1	Q15517	0	1654.84	High	High	0.001024	0.007004	34
FALSE	High	Master Protein	Q9Y277	Voltage-dependent anion-selective channel protein 3 OS=Homo sapiens OX=9606 GN=VDAC3 PE=1 SV=1	0.005	2.143	4	1	1	1	283	30.6	8.66	48	1	cell communication;defense response;regulation of biological process;response to stimulus;transport	membrane;mitochondrion;nucleus	nucleotide binding;transporter activity	Pf01459	7419	ENSG00000078668.13	VDAC3	8	Mitochondrial calcium ion transport; Ub-specific processing proteases	Viral carcinogenesis; NOD-like receptor signaling pathway; Hepatitis B; cGMP-PKG signaling pathway; Huntington's disease; HTLV-I infection; Parkinson's disease; Calcium signaling pathway		14	High	1
	Checked	Protein Group ID	# Proteins	# Unique Peptides	# Peptides	# PSMs	Group Description	Found in Sample: [S11] F11: Sample
	FALSE	147	1	1	1	1	[Master Protein] Voltage-dependent anion-selective channel protein 3 OS=Homo sapiens OX=9606 GN=VDAC3 PE=1 SV=1	High
		Checked	Confidence	Sequence	Modifications	Qvality PEP	Qvality q-value	# Protein Groups	# Proteins	# PSMs	Master Protein Accessions	# Missed Cleavages	Theo. MH+ [Da]	Found in Sample: [S11] F11: Sample	Confidence (by Search Engine): Mascot	Percolator q-Value (by Search Engine): Mascot	Percolator PEP (by Search Engine): Mascot	Ions Score (by Search Engine): Mascot
		FALSE	High	LTLSALIDGK		0.0167109	0.001508	1	1	1	Q9Y277	0	1030.61	High	High	0.001024	0.007191	48
FALSE	High	Master Protein	P63104	14-3-3 protein zeta/delta OS=Homo sapiens OX=9606 GN=YWHAZ PE=1 SV=1	0.004	2.136	4	1	1	1	245	27.7	4.79	47	1	cell organization and biogenesis;metabolic process;regulation of biological process;response to stimulus;transport	cytoplasm;cytosol;membrane;mitochondrion;nucleus	catalytic activity;protein binding;RNA binding	Pf00244	7534	ENSG00000164924.17	YWHAZ	8	Chk1/Chk2(Cds1) mediated inactivation of Cyclin B:Cdk1 complex; Interleukin-3, 5 and GM-CSF signaling; KSRP (KHSRP) binds and destabilizes mRNA; Activation of BAD and translocation to mitochondria ; GP1b-IX-V activation signalling; Translocation of GLUT4 to the plasma membrane; Rap1 signalling; Deactivation of the beta-catenin transactivating complex; TP53 Regulates Metabolic Genes; RHO GTPases a…	Viral carcinogenesis; Pathogenic Escherichia coli infection; Hepatitis B; Epstein-Barr virus infection; Hippo signaling pathway; Oocyte meiosis; Cell cycle; PI3K-Akt signaling pathway	Cell Cycle; Prolactin Signaling Pathway; Pathogenic Escherichia coli infection; Myometrial Relaxation and Contraction Pathways; Calcium Regulation in the Cardiac Cell; Sudden Infant Death Syndrome (SIDS) Susceptibility Pathways	51	High	1
	Checked	Protein Group ID	# Proteins	# Unique Peptides	# Peptides	# PSMs	Group Description	Found in Sample: [S11] F11: Sample
	FALSE	1	7	1	1	1	[Master Protein] 14-3-3 protein zeta/delta OS=Homo sapiens OX=9606 GN=YWHAZ PE=1 SV=1	High
		Checked	Confidence	Sequence	Modifications	Qvality PEP	Qvality q-value	# Protein Groups	# Proteins	# PSMs	Master Protein Accessions	# Missed Cleavages	Theo. MH+ [Da]	Found in Sample: [S11] F11: Sample	Confidence (by Search Engine): Mascot	Percolator q-Value (by Search Engine): Mascot	Percolator PEP (by Search Engine): Mascot	Ions Score (by Search Engine): Mascot
		FALSE	High	DSTLIMQLLR		0.0169481	0.001508	1	7	1	P63104	0	1189.66	High	High	0.001024	0.007311	47
FALSE	High	Master Protein	P61026	Ras-related protein Rab-10 OS=Homo sapiens OX=9606 GN=RAB10 PE=1 SV=1	0.004	2.084	6	1	1	1	200	22.5	8.38	48	1	cell differentiation;cell organization and biogenesis;regulation of biological process;response to stimulus;transport	cytosol;endoplasmic reticulum;endosome;Golgi;membrane	catalytic activity;nucleotide binding;protein binding	Pf00025, Pf00071, Pf04670, Pf08477	10890	ENSG00000084733.10	RAB10	2	Translocation of GLUT4 to the plasma membrane; Neutrophil degranulation; RAB GEFs exchange GTP for GDP on RABs; RAB geranylgeranylation	Endocytosis; AMPK signaling pathway	Focal Adhesion-PI3K-Akt-mTOR-signaling pathway	14	High	1
	Checked	Protein Group ID	# Proteins	# Unique Peptides	# Peptides	# PSMs	Group Description	Found in Sample: [S11] F11: Sample
	FALSE	5	1	1	1	1	[Master Protein] Ras-related protein Rab-10 OS=Homo sapiens OX=9606 GN=RAB10 PE=1 SV=1	High
		Checked	Confidence	Sequence	Modifications	Qvality PEP	Qvality q-value	# Protein Groups	# Proteins	# PSMs	Master Protein Accessions	# Missed Cleavages	Theo. MH+ [Da]	Found in Sample: [S11] F11: Sample	Confidence (by Search Engine): Mascot	Percolator q-Value (by Search Engine): Mascot	Percolator PEP (by Search Engine): Mascot	Ions Score (by Search Engine): Mascot
		FALSE	High	AFLTLAEDILR		0.0187043	0.001508	1	1	1	P61026	0	1261.72	High	High	0.001024	0.008242	48
FALSE	High	Master Protein	P30405	Peptidyl-prolyl cis-trans isomerase F, mitochondrial OS=Homo sapiens OX=9606 GN=PPIF PE=1 SV=1	0.004	2.059	4	1	1	1	207	22	9.38	30	1	cell death;cell organization and biogenesis;metabolic process;regulation of biological process;response to stimulus	membrane;mitochondrion;organelle lumen	catalytic activity;protein binding	Pf00160	10105	ENSG00000108179.13	PPIF	10		cGMP-PKG signaling pathway; Huntington's disease; Toxoplasmosis; Parkinson's disease; Calcium signaling pathway		5	High	1
	Checked	Protein Group ID	# Proteins	# Unique Peptides	# Peptides	# PSMs	Group Description	Found in Sample: [S11] F11: Sample
	FALSE	35	1	1	1	1	[Master Protein] Peptidyl-prolyl cis-trans isomerase F, mitochondrial OS=Homo sapiens OX=9606 GN=PPIF PE=1 SV=1	High
		Checked	Confidence	Sequence	Modifications	Qvality PEP	Qvality q-value	# Protein Groups	# Proteins	# PSMs	Master Protein Accessions	# Missed Cleavages	Theo. MH+ [Da]	Found in Sample: [S11] F11: Sample	Confidence (by Search Engine): Mascot	Percolator q-Value (by Search Engine): Mascot	Percolator PEP (by Search Engine): Mascot	Ions Score (by Search Engine): Mascot
		FALSE	High	HVVFGHVK		0.0196026	0.001508	1	1	1	P30405	0	922.526	High	High	0.001024	0.008724	30
FALSE	High	Master Protein	P27635	60S ribosomal protein L10 OS=Homo sapiens OX=9606 GN=RPL10 PE=1 SV=4	0.004	2.038	6	1	1	1	214	24.6	10.08	0	1	cell organization and biogenesis;metabolic process;regulation of biological process;transport	cytosol;endoplasmic reticulum;membrane;nucleus;ribosome	protein binding;RNA binding;structural molecule activity;translation regulator activity	Pf00252	6134		RPL10	X	Peptide chain elongation; Eukaryotic Translation Termination; Viral mRNA Translation; L13a-mediated translational silencing of Ceruloplasmin expression; Nonsense Mediated Decay (NMD) independent of the Exon Junction Complex (EJC); Selenocysteine synthesis; Nonsense Mediated Decay (NMD) enhanced by the Exon Junction Complex (EJC); GTP hydrolysis and joining of the 60S ribosomal subunit; Major path…	Ribosome	Cytoplasmic Ribosomal Proteins	34	High	1
	Checked	Protein Group ID	# Proteins	# Unique Peptides	# Peptides	# PSMs	Group Description	Found in Sample: [S11] F11: Sample
	FALSE	68	2	1	1	1	[Master Protein] 60S ribosomal protein L10 OS=Homo sapiens OX=9606 GN=RPL10 PE=1 SV=4	High
		Checked	Confidence	Sequence	Modifications	Qvality PEP	Qvality q-value	# Protein Groups	# Proteins	# PSMs	Master Protein Accessions	# Missed Cleavages	Theo. MH+ [Da]	Found in Sample: [S11] F11: Sample	Confidence (by Search Engine): Mascot	Percolator q-Value (by Search Engine): Mascot	Percolator PEP (by Search Engine): Mascot	Ions Score (by Search Engine): Mascot
		FALSE	High	GAFGKPQGTVAR		0.0204474	0.001508	1	2	1	P27635	0	1188.65	High	High	0.001024	0.009163	21
FALSE	High	Master Protein	Q14697	Neutral alpha-glucosidase AB OS=Homo sapiens OX=9606 GN=GANAB PE=1 SV=3	0.004	2.022	1	1	1	1	944	106.8	6.14	52	1	metabolic process	endoplasmic reticulum;Golgi;membrane;organelle lumen	catalytic activity;RNA binding	Pf01055, Pf13802	23193	ENSG00000089597.16	GANAB	11	Calnexin/calreticulin cycle	N-Glycan biosynthesis; Protein processing in endoplasmic reticulum; Metabolic pathways		8	High	1
	Checked	Protein Group ID	# Proteins	# Unique Peptides	# Peptides	# PSMs	Group Description	Found in Sample: [S11] F11: Sample
	FALSE	69	1	1	1	1	[Master Protein] Neutral alpha-glucosidase AB OS=Homo sapiens OX=9606 GN=GANAB PE=1 SV=3	High
		Checked	Confidence	Sequence	Modifications	Qvality PEP	Qvality q-value	# Protein Groups	# Proteins	# PSMs	Master Protein Accessions	# Missed Cleavages	Theo. MH+ [Da]	Found in Sample: [S11] F11: Sample	Confidence (by Search Engine): Mascot	Percolator q-Value (by Search Engine): Mascot	Percolator PEP (by Search Engine): Mascot	Ions Score (by Search Engine): Mascot
		FALSE	High	VLLVLELQGLQK		0.0211293	0.001508	1	1	1	Q14697	0	1352.85	High	High	0.001024	0.00951	52
FALSE	High	Master Protein	P62987	Ubiquitin-60S ribosomal protein L40 OS=Homo sapiens OX=9606 GN=UBA52 PE=1 SV=2	0.004	1.952	13	1	2	1	128	14.7	9.83	33	1	cell communication;cell organization and biogenesis;cellular homeostasis;defense response;metabolic process;regulation of biological process;response to stimulus;transport	cytoplasm;cytosol;endoplasmic reticulum;membrane;nucleus;ribosome	protein binding;structural molecule activity	Pf00240, Pf01020, Pf11976, Pf13019, Pf13881, Pf14560	7311	ENSG00000221983.7	UBA52	19	NOTCH1 Intracellular Domain Regulates Transcription; Activated NOTCH1 Transmits Signal to the Nucleus; Regulation of RAS by GAPs; Viral mRNA Translation; UCH proteinases; ISG15 antiviral mechanism; Regulation of PLK1 Activity at G2/M Transition; Constitutive Signaling by NOTCH1 HD+PEST Domain Mutants; Activated TLR4 signalling; Hh mutants that don't undergo autocatalytic processing are degraded b…	Ribosome	DNA Replication; Cytoplasmic Ribosomal Proteins	361	High	1
	Checked	Protein Group ID	# Proteins	# Unique Peptides	# Peptides	# PSMs	Group Description	Found in Sample: [S11] F11: Sample
	FALSE	51	4	1	1	2	[Master Protein] Ubiquitin-60S ribosomal protein L40 OS=Homo sapiens OX=9606 GN=UBA52 PE=1 SV=2	High
		Checked	Confidence	Sequence	Modifications	Qvality PEP	Qvality q-value	# Protein Groups	# Proteins	# PSMs	Master Protein Accessions	# Missed Cleavages	Theo. MH+ [Da]	Found in Sample: [S11] F11: Sample	Confidence (by Search Engine): Mascot	Percolator q-Value (by Search Engine): Mascot	Percolator PEP (by Search Engine): Mascot	Ions Score (by Search Engine): Mascot
		FALSE	High	TITLEVEPSDTIENVK		0.0242008	0.001508	1	4	2	P62987	0	1787.93	High	High	0.001024	0.01118	33
FALSE	High	Master Protein	Q96AG4	Leucine-rich repeat-containing protein 59 OS=Homo sapiens OX=9606 GN=LRRC59 PE=1 SV=1	0.004	1.949	4	1	1	1	307	34.9	9.57	34	1		endoplasmic reticulum;membrane;nucleus	protein binding;RNA binding	Pf12799, Pf13855	55379	ENSG00000108829.9	LRRC59	17				0	High	1
	Checked	Protein Group ID	# Proteins	# Unique Peptides	# Peptides	# PSMs	Group Description	Found in Sample: [S11] F11: Sample
	FALSE	66	1	1	1	1	[Master Protein] Leucine-rich repeat-containing protein 59 OS=Homo sapiens OX=9606 GN=LRRC59 PE=1 SV=1	High
		Checked	Confidence	Sequence	Modifications	Qvality PEP	Qvality q-value	# Protein Groups	# Proteins	# PSMs	Master Protein Accessions	# Missed Cleavages	Theo. MH+ [Da]	Found in Sample: [S11] F11: Sample	Confidence (by Search Engine): Mascot	Percolator q-Value (by Search Engine): Mascot	Percolator PEP (by Search Engine): Mascot	Ions Score (by Search Engine): Mascot
		FALSE	High	LVTLPVSFAQLK		0.0243142	0.001508	1	1	1	Q96AG4	0	1315.8	High	High	0.001024	0.01125	34
FALSE	High	Master Protein	P07900	Heat shock protein HSP 90-alpha OS=Homo sapiens OX=9606 GN=HSP90AA1 PE=1 SV=5	0.004	1.876	2	1	1	1	732	84.6	5.02	46	1	cell organization and biogenesis;metabolic process;regulation of biological process;response to stimulus;transport	cytoplasm;cytosol;extracellular;membrane;nucleus;organelle lumen	catalytic activity;enzyme regulator activity;nucleotide binding;protein binding;RNA binding	Pf00183, Pf02518, Pf13589	3320	ENSG00000080824.18	HSP90AA1	14	Sema3A PAK dependent Axon repulsion; Regulation of PLK1 Activity at G2/M Transition; Recruitment of NuMA to mitotic centrosomes; Loss of Nlp from mitotic centrosomes; Scavenging by Class F Receptors; Neutrophil degranulation; Uptake and function of diphtheria toxin; Regulation of actin dynamics for phagocytic cup formation; The role of GTSE1 in G2/M progression after G2 checkpoint; HSP90 chaperon…	NOD-like receptor signaling pathway; Progesterone-mediated oocyte maturation; Pathways in cancer; Prostate cancer; Protein processing in endoplasmic reticulum; Estrogen signaling pathway; PI3K-Akt signaling pathway; Antigen processing and presentation	Nucleotide-binding Oligomerization Domain (NOD) pathway; TNF alpha Signaling Pathway; Corticotropin-releasing hormone signaling pathway; Aryl Hydrocarbon Receptor; EBV LMP1 signaling; Aryl Hydrocarbon Receptor Pathway; Constitutive Androstane Receptor Pathway; NRF2 pathway; VEGFA-VEGFR2 Signaling Pathway; Focal Adhesion-PI3K-Akt-mTOR-signaling pathway	86	High	1
	Checked	Protein Group ID	# Proteins	# Unique Peptides	# Peptides	# PSMs	Group Description	Found in Sample: [S11] F11: Sample
	FALSE	28	4	1	1	1	[Master Protein] Heat shock protein HSP 90-alpha OS=Homo sapiens OX=9606 GN=HSP90AA1 PE=1 SV=5	High
		Checked	Confidence	Sequence	Modifications	Qvality PEP	Qvality q-value	# Protein Groups	# Proteins	# PSMs	Master Protein Accessions	# Missed Cleavages	Theo. MH+ [Da]	Found in Sample: [S11] F11: Sample	Confidence (by Search Engine): Mascot	Percolator q-Value (by Search Engine): Mascot	Percolator PEP (by Search Engine): Mascot	Ions Score (by Search Engine): Mascot
		FALSE	High	ADLINNLGTIAK		0.02797	0.001508	1	4	1	P07900	0	1242.71	High	High	0.001024	0.01331	46
FALSE	High	Master Protein	O60449	Lymphocyte antigen 75 OS=Homo sapiens OX=9606 GN=LY75 PE=1 SV=3	0.004	1.807	1	1	1	1	1722	198.2	6.67	0	1	defense response;regulation of biological process;response to stimulus;transport	membrane	protein binding;receptor activity;signal transducer activity	Pf00040, Pf00059	4065; 100526664; 9936	ENSG00000054219.10	LY75; LY75-CD302; CD302	2				0	High	1
	Checked	Protein Group ID	# Proteins	# Unique Peptides	# Peptides	# PSMs	Group Description	Found in Sample: [S11] F11: Sample
	FALSE	79	1	1	1	1	[Master Protein] Lymphocyte antigen 75 OS=Homo sapiens OX=9606 GN=LY75 PE=1 SV=3	High
		Checked	Confidence	Sequence	Modifications	Qvality PEP	Qvality q-value	# Protein Groups	# Proteins	# PSMs	Master Protein Accessions	# Missed Cleavages	Theo. MH+ [Da]	Found in Sample: [S11] F11: Sample	Confidence (by Search Engine): Mascot	Percolator q-Value (by Search Engine): Mascot	Percolator PEP (by Search Engine): Mascot	Ions Score (by Search Engine): Mascot
		FALSE	High	CEHHSLYGAAR	1xCarbamidomethyl [C1]	0.0320138	0.001508	1	1	1	O60449	0	1300.59	High	High	0.001024	0.01561	18
FALSE	High	Master Protein	O43390	Heterogeneous nuclear ribonucleoprotein R OS=Homo sapiens OX=9606 GN=HNRNPR PE=1 SV=1	0.004	1.773	2	1	1	1	633	70.9	8.13	31	1	metabolic process;regulation of biological process	cytoplasm;endoplasmic reticulum;nucleus;spliceosomal complex	protein binding;RNA binding	Pf00076, Pf13893, Pf14259	10236	ENSG00000282958.1; ENSG00000125944.18	HNRNPR	1; CHR_HSCHR1_4_CTG3	mRNA Splicing - Major Pathway		mRNA Processing	5	High	1
	Checked	Protein Group ID	# Proteins	# Unique Peptides	# Peptides	# PSMs	Group Description	Found in Sample: [S11] F11: Sample
	FALSE	46	1	1	1	1	[Master Protein] Heterogeneous nuclear ribonucleoprotein R OS=Homo sapiens OX=9606 GN=HNRNPR PE=1 SV=1	High
		Checked	Confidence	Sequence	Modifications	Qvality PEP	Qvality q-value	# Protein Groups	# Proteins	# PSMs	Master Protein Accessions	# Missed Cleavages	Theo. MH+ [Da]	Found in Sample: [S11] F11: Sample	Confidence (by Search Engine): Mascot	Percolator q-Value (by Search Engine): Mascot	Percolator PEP (by Search Engine): Mascot	Ions Score (by Search Engine): Mascot
		FALSE	High	NLATTVTEEILEK		0.0341654	0.001508	1	1	1	O43390	0	1460.78	High	High	0.001024	0.01686	31
FALSE	High	Master Protein	Q15125	3-beta-hydroxysteroid-Delta(8),Delta(7)-isomerase OS=Homo sapiens OX=9606 GN=EBP PE=1 SV=3	0.004	1.72	5	1	1	1	230	26.3	7.9	33	1	metabolic process;regulation of biological process;response to stimulus;transport	endoplasmic reticulum;membrane;nucleus	catalytic activity;protein binding;receptor activity;signal transducer activity;transporter activity	Pf05241	10682	ENSG00000147155.10	EBP	X	Cholesterol biosynthesis via desmosterol; Cholesterol biosynthesis via lathosterol	Steroid biosynthesis; Metabolic pathways		8	High	1
	Checked	Protein Group ID	# Proteins	# Unique Peptides	# Peptides	# PSMs	Group Description	Found in Sample: [S11] F11: Sample
	FALSE	161	1	1	1	1	[Master Protein] 3-beta-hydroxysteroid-Delta(8),Delta(7)-isomerase OS=Homo sapiens OX=9606 GN=EBP PE=1 SV=3	High
		Checked	Confidence	Sequence	Modifications	Qvality PEP	Qvality q-value	# Protein Groups	# Proteins	# PSMs	Master Protein Accessions	# Missed Cleavages	Theo. MH+ [Da]	Found in Sample: [S11] F11: Sample	Confidence (by Search Engine): Mascot	Percolator q-Value (by Search Engine): Mascot	Percolator PEP (by Search Engine): Mascot	Ions Score (by Search Engine): Mascot
		FALSE	High	HLTHAQSTLDAK		0.0378342	0.00257098	1	1	1	Q15125	0	1321.69	High	High	0.001597	0.01906	33
FALSE	High	Master Protein	Q9UKM9	RNA-binding protein Raly OS=Homo sapiens OX=9606 GN=RALY PE=1 SV=1	0.004	1.714	4	1	1	1	306	32.4	9.17	35	1	metabolic process;regulation of biological process	nucleus;spliceosomal complex	protein binding;RNA binding	Pf00076, Pf13893, Pf14259	22913	ENSG00000125970.11	RALY	20				0	High	1
	Checked	Protein Group ID	# Proteins	# Unique Peptides	# Peptides	# PSMs	Group Description	Found in Sample: [S11] F11: Sample
	FALSE	163	1	1	1	1	[Master Protein] RNA-binding protein Raly OS=Homo sapiens OX=9606 GN=RALY PE=1 SV=1	High
		Checked	Confidence	Sequence	Modifications	Qvality PEP	Qvality q-value	# Protein Groups	# Proteins	# PSMs	Master Protein Accessions	# Missed Cleavages	Theo. MH+ [Da]	Found in Sample: [S11] F11: Sample	Confidence (by Search Engine): Mascot	Percolator q-Value (by Search Engine): Mascot	Percolator PEP (by Search Engine): Mascot	Ions Score (by Search Engine): Mascot
		FALSE	High	GYAFVQYSNER		0.0381862	0.00257098	1	1	1	Q9UKM9	0	1333.62	High	High	0.001597	0.01932	35
FALSE	High	Master Protein	Q00325	Phosphate carrier protein, mitochondrial OS=Homo sapiens OX=9606 GN=SLC25A3 PE=1 SV=2	0.004	1.708	3	1	1	1	362	40.1	9.38	0	1	transport	membrane;mitochondrion	protein binding;transporter activity	Pf00153	5250	ENSG00000075415.12	SLC25A3	12				0	High	1
	Checked	Protein Group ID	# Proteins	# Unique Peptides	# Peptides	# PSMs	Group Description	Found in Sample: [S11] F11: Sample
	FALSE	181	1	1	1	1	[Master Protein] Phosphate carrier protein, mitochondrial OS=Homo sapiens OX=9606 GN=SLC25A3 PE=1 SV=2	High
		Checked	Confidence	Sequence	Modifications	Qvality PEP	Qvality q-value	# Protein Groups	# Proteins	# PSMs	Master Protein Accessions	# Missed Cleavages	Theo. MH+ [Da]	Found in Sample: [S11] F11: Sample	Confidence (by Search Engine): Mascot	Percolator q-Value (by Search Engine): Mascot	Percolator PEP (by Search Engine): Mascot	Ions Score (by Search Engine): Mascot
		FALSE	High	IQTQPGYANTLR		0.0385413	0.00257098	1	1	1	Q00325	0	1361.72	High	High	0.001597	0.01958	25
FALSE	High	Master Protein	P49327	Fatty acid synthase OS=Homo sapiens OX=9606 GN=FASN PE=1 SV=3	0.004	1.651	1	1	1	1	2511	273.3	6.44	19	1	cell differentiation;metabolic process;regulation of biological process;response to stimulus	cytoplasm;cytosol;Golgi;membrane;mitochondrion	catalytic activity;nucleotide binding;protein binding;RNA binding	Pf00106, Pf00107, Pf00108, Pf00109, Pf00698, Pf00975, Pf02801, Pf08242, Pf08659, Pf13602, Pf14765	2194	ENSG00000169710.8	FASN	17	ChREBP activates metabolic gene expression; Fatty acyl-CoA biosynthesis; Vitamin B5 (pantothenate) metabolism; Activation of gene expression by SREBF (SREBP)	Insulin signaling pathway; Fatty acid biosynthesis; AMPK signaling pathway; Metabolic pathways; Fatty acid metabolism	AMP-activated Protein Kinase (AMPK) Signaling; Sterol Regulatory Element-Binding Proteins (SREBP) signalling; SREBF and miR33 in cholesterol and lipid homeostasis; Liver X Receptor Pathway; Fatty Acid Biosynthesis; Angiopoietin Like Protein 8 Regulatory Pathway	23	High	1
	Checked	Protein Group ID	# Proteins	# Unique Peptides	# Peptides	# PSMs	Group Description	Found in Sample: [S11] F11: Sample
	FALSE	33	1	1	1	1	[Master Protein] Fatty acid synthase OS=Homo sapiens OX=9606 GN=FASN PE=1 SV=3	High
		Checked	Confidence	Sequence	Modifications	Qvality PEP	Qvality q-value	# Protein Groups	# Proteins	# PSMs	Master Protein Accessions	# Missed Cleavages	Theo. MH+ [Da]	Found in Sample: [S11] F11: Sample	Confidence (by Search Engine): Mascot	Percolator q-Value (by Search Engine): Mascot	Percolator PEP (by Search Engine): Mascot	Ions Score (by Search Engine): Mascot
		FALSE	High	ALGLGVEQLPVVFEDVVLHQATILPK		0.0430612	0.00257098	1	1	1	P49327	0	2785.59	High	High	0.001597	0.02236	19
FALSE	High	Master Protein	Q969H8	Myeloid-derived growth factor OS=Homo sapiens OX=9606 GN=MYDGF PE=1 SV=1	0.004	1.63	6	1	1	1	173	18.8	6.68	0	1	cell death;regulation of biological process	extracellular;organelle lumen	protein binding	Pf10572	56005	ENSG00000074842.7	C19orf10; MYDGF	19	XBP1(S) activates chaperone genes			4	High	1
	Checked	Protein Group ID	# Proteins	# Unique Peptides	# Peptides	# PSMs	Group Description	Found in Sample: [S11] F11: Sample
	FALSE	108	1	1	1	1	[Master Protein] Myeloid-derived growth factor OS=Homo sapiens OX=9606 GN=MYDGF PE=1 SV=1	High
		Checked	Confidence	Sequence	Modifications	Qvality PEP	Qvality q-value	# Protein Groups	# Proteins	# PSMs	Master Protein Accessions	# Missed Cleavages	Theo. MH+ [Da]	Found in Sample: [S11] F11: Sample	Confidence (by Search Engine): Mascot	Percolator q-Value (by Search Engine): Mascot	Percolator PEP (by Search Engine): Mascot	Ions Score (by Search Engine): Mascot
		FALSE	High	TAVAHRPGAFK		0.0448854	0.00257098	1	1	1	Q969H8	0	1154.64	High	High	0.001597	0.02346	23
FALSE	High	Master Protein	P62917	60S ribosomal protein L8 OS=Homo sapiens OX=9606 GN=RPL8 PE=1 SV=2	0.004	1.627	6	1	1	1	257	28	11.03	27	1	cell organization and biogenesis;metabolic process;response to stimulus;transport	cytoplasm;cytosol;membrane;ribosome	RNA binding;structural molecule activity	Pf00181, Pf03947	6132	ENSG00000161016.17	RPL8	8	Peptide chain elongation; Eukaryotic Translation Termination; Viral mRNA Translation; L13a-mediated translational silencing of Ceruloplasmin expression; Nonsense Mediated Decay (NMD) independent of the Exon Junction Complex (EJC); Selenocysteine synthesis; Nonsense Mediated Decay (NMD) enhanced by the Exon Junction Complex (EJC); GTP hydrolysis and joining of the 60S ribosomal subunit; Major path…	Ribosome	Cytoplasmic Ribosomal Proteins	34	High	1
	Checked	Protein Group ID	# Proteins	# Unique Peptides	# Peptides	# PSMs	Group Description	Found in Sample: [S11] F11: Sample
	FALSE	52	1	1	1	1	[Master Protein] 60S ribosomal protein L8 OS=Homo sapiens OX=9606 GN=RPL8 PE=1 SV=2	High
		Checked	Confidence	Sequence	Modifications	Qvality PEP	Qvality q-value	# Protein Groups	# Proteins	# PSMs	Master Protein Accessions	# Missed Cleavages	Theo. MH+ [Da]	Found in Sample: [S11] F11: Sample	Confidence (by Search Engine): Mascot	Percolator q-Value (by Search Engine): Mascot	Percolator PEP (by Search Engine): Mascot	Ions Score (by Search Engine): Mascot
		FALSE	High	ASGNYATVISHNPETK		0.0450926	0.00257098	1	1	1	P62917	0	1688.82	High	High	0.001597	0.02361	27
FALSE	High	Master Protein	P46778	60S ribosomal protein L21 OS=Homo sapiens OX=9606 GN=RPL21 PE=1 SV=2	0.004	1.626	9	1	1	1	160	18.6	10.49	0	1	cell organization and biogenesis;metabolic process;transport	cytosol;membrane;ribosome	protein binding;RNA binding;structural molecule activity	Pf01157	6144	ENSG00000122026.10	RPL21	13	Peptide chain elongation; Eukaryotic Translation Termination; Viral mRNA Translation; L13a-mediated translational silencing of Ceruloplasmin expression; Nonsense Mediated Decay (NMD) independent of the Exon Junction Complex (EJC); Selenocysteine synthesis; Nonsense Mediated Decay (NMD) enhanced by the Exon Junction Complex (EJC); GTP hydrolysis and joining of the 60S ribosomal subunit; Major path…	Ribosome	Cytoplasmic Ribosomal Proteins	34	High	1
	Checked	Protein Group ID	# Proteins	# Unique Peptides	# Peptides	# PSMs	Group Description	Found in Sample: [S11] F11: Sample
	FALSE	127	1	1	1	1	[Master Protein] 60S ribosomal protein L21 OS=Homo sapiens OX=9606 GN=RPL21 PE=1 SV=2	High
		Checked	Confidence	Sequence	Modifications	Qvality PEP	Qvality q-value	# Protein Groups	# Proteins	# PSMs	Master Protein Accessions	# Missed Cleavages	Theo. MH+ [Da]	Found in Sample: [S11] F11: Sample	Confidence (by Search Engine): Mascot	Percolator q-Value (by Search Engine): Mascot	Percolator PEP (by Search Engine): Mascot	Ions Score (by Search Engine): Mascot
		FALSE	High	VYNVTQHAVGIVVNK		0.0453008	0.00257098	1	1	1	P46778	0	1640.91	High	High	0.001597	0.02368	12
FALSE	High	Master Protein	P01624	Immunoglobulin kappa variable 3-15 OS=Homo sapiens OX=9606 GN=IGKV3-15 PE=1 SV=2	0.004	1.584	8	1	1	1	115	12.5	5.19	37	1	cellular component movement;metabolic process;regulation of biological process;response to stimulus;transport	extracellular;membrane	catalytic activity	Pf00047, Pf07679, Pf07686	28913	ENSG00000282447.1; ENSG00000244437.1	IGKV3-15	2; CHR_HG2290_PATCH	FCERI mediated Ca+2 mobilization; Scavenging of heme from plasma; Classical antibody-mediated complement activation; FCERI mediated MAPK activation; FCERI mediated NF-kB activation; CD22 mediated BCR regulation; Regulation of Complement cascade; Immunoregulatory interactions between a Lymphoid and a non-Lymphoid cell; Cell surface interactions at the vascular wall; FCGR activation; Regulation of …			26	High	1
	Checked	Protein Group ID	# Proteins	# Unique Peptides	# Peptides	# PSMs	Group Description	Found in Sample: [S11] F11: Sample
	FALSE	37	3	1	1	1	[Master Protein] Immunoglobulin kappa variable 3-15 OS=Homo sapiens OX=9606 GN=IGKV3-15 PE=1 SV=2	High
		Checked	Confidence	Sequence	Modifications	Qvality PEP	Qvality q-value	# Protein Groups	# Proteins	# PSMs	Master Protein Accessions	# Missed Cleavages	Theo. MH+ [Da]	Found in Sample: [S11] F11: Sample	Confidence (by Search Engine): Mascot	Percolator q-Value (by Search Engine): Mascot	Percolator PEP (by Search Engine): Mascot	Ions Score (by Search Engine): Mascot
		FALSE	High	LLIYGASTR		0.0489852	0.00257098	1	3	1	P01624	0	993.573	High	High	0.001597	0.02605	37
FALSE	High	Master Protein	P62847	40S ribosomal protein S24 OS=Homo sapiens OX=9606 GN=RPS24 PE=1 SV=1	0.004	1.502	9	1	1	1	133	15.4	10.78	39	1	cell organization and biogenesis;metabolic process;transport	cytosol;membrane;nucleus;ribosome	protein binding;RNA binding;structural molecule activity	Pf01282	6229	ENSG00000138326.18	RPS24	10	Peptide chain elongation; Eukaryotic Translation Termination; Viral mRNA Translation; Formation of the ternary complex, and subsequently, the 43S complex; L13a-mediated translational silencing of Ceruloplasmin expression; Selenocysteine synthesis; Nonsense Mediated Decay (NMD) independent of the Exon Junction Complex (EJC); Nonsense Mediated Decay (NMD) enhanced by the Exon Junction Complex (EJC)…	Ribosome	Cytoplasmic Ribosomal Proteins	38	High	1
	Checked	Protein Group ID	# Proteins	# Unique Peptides	# Peptides	# PSMs	Group Description	Found in Sample: [S11] F11: Sample
	FALSE	59	1	1	1	1	[Master Protein] 40S ribosomal protein S24 OS=Homo sapiens OX=9606 GN=RPS24 PE=1 SV=1	High
		Checked	Confidence	Sequence	Modifications	Qvality PEP	Qvality q-value	# Protein Groups	# Proteins	# PSMs	Master Protein Accessions	# Missed Cleavages	Theo. MH+ [Da]	Found in Sample: [S11] F11: Sample	Confidence (by Search Engine): Mascot	Percolator q-Value (by Search Engine): Mascot	Percolator PEP (by Search Engine): Mascot	Ions Score (by Search Engine): Mascot
		FALSE	High	TTPDVIFVFGFR		0.0575015	0.00257098	1	1	1	P62847	0	1398.74	High	High	0.001597	0.03148	39
FALSE	High	Master Protein	P62913	60S ribosomal protein L11 OS=Homo sapiens OX=9606 GN=RPL11 PE=1 SV=2	0.004	1.451	4	1	1	1	178	20.2	9.6	32	1	cell organization and biogenesis;metabolic process;regulation of biological process;transport	cytoplasm;cytosol;membrane;nucleus;ribosome	protein binding;RNA binding;structural molecule activity	Pf00281, Pf00673	6135	ENSG00000142676.12	RPL11	1	Peptide chain elongation; Eukaryotic Translation Termination; Viral mRNA Translation; L13a-mediated translational silencing of Ceruloplasmin expression; Nonsense Mediated Decay (NMD) independent of the Exon Junction Complex (EJC); Selenocysteine synthesis; Nonsense Mediated Decay (NMD) enhanced by the Exon Junction Complex (EJC); GTP hydrolysis and joining of the 60S ribosomal subunit; Major path…	Ribosome	Cytoplasmic Ribosomal Proteins	34	High	1
	Checked	Protein Group ID	# Proteins	# Unique Peptides	# Peptides	# PSMs	Group Description	Found in Sample: [S11] F11: Sample
	FALSE	116	1	1	1	1	[Master Protein] 60S ribosomal protein L11 OS=Homo sapiens OX=9606 GN=RPL11 PE=1 SV=2	High
		Checked	Confidence	Sequence	Modifications	Qvality PEP	Qvality q-value	# Protein Groups	# Proteins	# PSMs	Master Protein Accessions	# Missed Cleavages	Theo. MH+ [Da]	Found in Sample: [S11] F11: Sample	Confidence (by Search Engine): Mascot	Percolator q-Value (by Search Engine): Mascot	Percolator PEP (by Search Engine): Mascot	Ions Score (by Search Engine): Mascot
		FALSE	High	IAVHCTVR	1xCarbamidomethyl [C5]	0.0632746	0.00257098	1	1	1	P62913	0	955.514	High	High	0.001597	0.03536	32
FALSE	High	Master Protein	O95831	Apoptosis-inducing factor 1, mitochondrial OS=Homo sapiens OX=9606 GN=AIFM1 PE=1 SV=1	0.004	1.418	2	1	1	1	613	66.9	8.95	23	1	cell death;cell differentiation;cell organization and biogenesis;cellular homeostasis;metabolic process;regulation of biological process;response to stimulus	cytoplasm;cytosol;membrane;mitochondrion;nucleus	catalytic activity;DNA binding;nucleotide binding;protein binding	Pf00070, Pf07992, Pf14721, Pf14962	9131	ENSG00000156709.13	AIFM1	X		Apoptosis	Apoptosis Modulation and Signaling; Nanomaterial induced apoptosis; Apoptosis Modulation by HSP70	4	High	1
	Checked	Protein Group ID	# Proteins	# Unique Peptides	# Peptides	# PSMs	Group Description	Found in Sample: [S11] F11: Sample
	FALSE	41	1	1	1	1	[Master Protein] Apoptosis-inducing factor 1, mitochondrial OS=Homo sapiens OX=9606 GN=AIFM1 PE=1 SV=1	High
		Checked	Confidence	Sequence	Modifications	Qvality PEP	Qvality q-value	# Protein Groups	# Proteins	# PSMs	Master Protein Accessions	# Missed Cleavages	Theo. MH+ [Da]	Found in Sample: [S11] F11: Sample	Confidence (by Search Engine): Mascot	Percolator q-Value (by Search Engine): Mascot	Percolator PEP (by Search Engine): Mascot	Ions Score (by Search Engine): Mascot
		FALSE	High	RVEHHDHAVVSGR		0.0674263	0.00257098	1	1	1	O95831	1	1498.76	High	High	0.001597	0.03821	23
FALSE	High	Master Protein	P60468	Protein transport protein Sec61 subunit beta OS=Homo sapiens OX=9606 GN=SEC61B PE=1 SV=2	0.004	1.376	16	1	1	1	96	10	11.56	33	1	metabolic process;transport	cytosol;endoplasmic reticulum;membrane	protein binding;RNA binding;transporter activity	Pf03911	10952	ENSG00000106803.9	SEC61B	9	ER-Phagosome pathway; XBP1(S) activates chaperone genes; SRP-dependent cotranslational protein targeting to membrane	Protein export; Protein processing in endoplasmic reticulum; Phagosome; Vibrio cholerae infection		15	High	1
	Checked	Protein Group ID	# Proteins	# Unique Peptides	# Peptides	# PSMs	Group Description	Found in Sample: [S11] F11: Sample
	FALSE	106	1	1	1	1	[Master Protein] Protein transport protein Sec61 subunit beta OS=Homo sapiens OX=9606 GN=SEC61B PE=1 SV=2	High
		Checked	Confidence	Sequence	Modifications	Qvality PEP	Qvality q-value	# Protein Groups	# Proteins	# PSMs	Master Protein Accessions	# Missed Cleavages	Theo. MH+ [Da]	Found in Sample: [S11] F11: Sample	Confidence (by Search Engine): Mascot	Percolator q-Value (by Search Engine): Mascot	Percolator PEP (by Search Engine): Mascot	Ions Score (by Search Engine): Mascot
		FALSE	High	PGPTPSGTNVGSSGR		0.0728157	0.00257098	1	1	1	P60468	0	1370.67	High	High	0.001597	0.04204	33
FALSE	High	Master Protein	Q9Y5J1	U3 small nucleolar RNA-associated protein 18 homolog OS=Homo sapiens OX=9606 GN=UTP18 PE=1 SV=3	0.004	1.376	3	1	1	1	556	62	8.76	26	1	metabolic process	membrane;nucleus	protein binding;RNA binding		51096	ENSG00000011260.13	UTP18	17	Major pathway of rRNA processing in the nucleolus and cytosol; rRNA modification in the nucleus and cytosol	Ribosome biogenesis in eukaryotes		6	High	1
	Checked	Protein Group ID	# Proteins	# Unique Peptides	# Peptides	# PSMs	Group Description	Found in Sample: [S11] F11: Sample
	FALSE	82	1	1	1	1	[Master Protein] U3 small nucleolar RNA-associated protein 18 homolog OS=Homo sapiens OX=9606 GN=UTP18 PE=1 SV=3	High
		Checked	Confidence	Sequence	Modifications	Qvality PEP	Qvality q-value	# Protein Groups	# Proteins	# PSMs	Master Protein Accessions	# Missed Cleavages	Theo. MH+ [Da]	Found in Sample: [S11] F11: Sample	Confidence (by Search Engine): Mascot	Percolator q-Value (by Search Engine): Mascot	Percolator PEP (by Search Engine): Mascot	Ions Score (by Search Engine): Mascot
		FALSE	High	AGAGPGGPPQKPAPSSQR		0.0731451	0.00257098	1	1	1	Q9Y5J1	0	1659.86	High	High	0.001597	0.04209	26
FALSE	High	Master Protein	Q86SE5	RNA-binding Raly-like protein OS=Homo sapiens OX=9606 GN=RALYL PE=1 SV=2	0.004	1.326	4	1	1	1	291	32.3	7.93	45	1		nucleus	protein binding;RNA binding	Pf00076, Pf13893, Pf14259	138046	ENSG00000184672.11	RALYL	8				0	High	1
	Checked	Protein Group ID	# Proteins	# Unique Peptides	# Peptides	# PSMs	Group Description	Found in Sample: [S11] F11: Sample
	FALSE	47	1	1	1	1	[Master Protein] RNA-binding Raly-like protein OS=Homo sapiens OX=9606 GN=RALYL PE=1 SV=2	High
		Checked	Confidence	Sequence	Modifications	Qvality PEP	Qvality q-value	# Protein Groups	# Proteins	# PSMs	Master Protein Accessions	# Missed Cleavages	Theo. MH+ [Da]	Found in Sample: [S11] F11: Sample	Confidence (by Search Engine): Mascot	Percolator q-Value (by Search Engine): Mascot	Percolator PEP (by Search Engine): Mascot	Ions Score (by Search Engine): Mascot
		FALSE	High	VFIGNLNTAIVK		0.0803957	0.00257098	1	1	1	Q86SE5	0	1288.76	High	High	0.001597	0.04721	45
FALSE	High	Master Protein	Q5JTH9	RRP12-like protein OS=Homo sapiens OX=9606 GN=RRP12 PE=1 SV=2	0.004	1.318	1	1	1	1	1297	143.6	8.75	0	1		membrane;nucleus	RNA binding	Pf08161	23223	ENSG00000052749.13	RRP12	10				0	High	1
	Checked	Protein Group ID	# Proteins	# Unique Peptides	# Peptides	# PSMs	Group Description	Found in Sample: [S11] F11: Sample
	FALSE	134	1	1	1	1	[Master Protein] RRP12-like protein OS=Homo sapiens OX=9606 GN=RRP12 PE=1 SV=2	High
		Checked	Confidence	Sequence	Modifications	Qvality PEP	Qvality q-value	# Protein Groups	# Proteins	# PSMs	Master Protein Accessions	# Missed Cleavages	Theo. MH+ [Da]	Found in Sample: [S11] F11: Sample	Confidence (by Search Engine): Mascot	Percolator q-Value (by Search Engine): Mascot	Percolator PEP (by Search Engine): Mascot	Ions Score (by Search Engine): Mascot
		FALSE	High	APAHHPAAISTAK		0.081485	0.00257098	1	1	1	Q5JTH9	0	1271.69	High	High	0.001597	0.04805	18
FALSE	High	Master Protein	P59190	Ras-related protein Rab-15 OS=Homo sapiens OX=9606 GN=RAB15 PE=1 SV=1	0.004	1.302	5	1	1	1	212	24.4	5.71	47	1	regulation of biological process;response to stimulus;transport	cytoplasm;membrane	catalytic activity;nucleotide binding;protein binding	Pf00025, Pf00071, Pf00735, Pf01926, Pf04670, Pf08477, Pf13212	376267	ENSG00000139998.14	RAB15	14	RAB geranylgeranylation			3	High	1
	Checked	Protein Group ID	# Proteins	# Unique Peptides	# Peptides	# PSMs	Group Description	Found in Sample: [S11] F11: Sample
	FALSE	56	1	1	1	1	[Master Protein] Ras-related protein Rab-15 OS=Homo sapiens OX=9606 GN=RAB15 PE=1 SV=1	High
		Checked	Confidence	Sequence	Modifications	Qvality PEP	Qvality q-value	# Protein Groups	# Proteins	# PSMs	Master Protein Accessions	# Missed Cleavages	Theo. MH+ [Da]	Found in Sample: [S11] F11: Sample	Confidence (by Search Engine): Mascot	Percolator q-Value (by Search Engine): Mascot	Percolator PEP (by Search Engine): Mascot	Ions Score (by Search Engine): Mascot
		FALSE	High	IQIWDTAGQER		0.0840808	0.00257098	1	1	1	P59190	0	1316.66	High	High	0.001597	0.04988	47
FALSE	High	Master Protein	Q1KMD3	Heterogeneous nuclear ribonucleoprotein U-like protein 2 OS=Homo sapiens OX=9606 GN=HNRNPUL2 PE=1 SV=1	0.004	1.277	2	1	1	1	747	85.1	4.91	34	1		membrane;nucleus	protein binding;RNA binding	Pf00622, Pf02037, Pf08433, Pf13671	221092	ENSG00000214753.2	HNRNPUL2	11				0	High	1
	Checked	Protein Group ID	# Proteins	# Unique Peptides	# Peptides	# PSMs	Group Description	Found in Sample: [S11] F11: Sample
	FALSE	174	1	1	1	1	[Master Protein] Heterogeneous nuclear ribonucleoprotein U-like protein 2 OS=Homo sapiens OX=9606 GN=HNRNPUL2 PE=1 SV=1	High
		Checked	Confidence	Sequence	Modifications	Qvality PEP	Qvality q-value	# Protein Groups	# Proteins	# PSMs	Master Protein Accessions	# Missed Cleavages	Theo. MH+ [Da]	Found in Sample: [S11] F11: Sample	Confidence (by Search Engine): Mascot	Percolator q-Value (by Search Engine): Mascot	Percolator PEP (by Search Engine): Mascot	Ions Score (by Search Engine): Mascot
		FALSE	High	YNVLGAETVLNQMR		0.0883165	0.00257098	1	1	1	Q1KMD3	0	1607.82	High	High	0.001597	0.05282	34
FALSE	High	Master Protein	P47736	Rap1 GTPase-activating protein 1 OS=Homo sapiens OX=9606 GN=RAP1GAP PE=1 SV=2	0.004	1.257	2	1	1	1	663	73.3	5.82	0	1	cellular component movement;regulation of biological process;response to stimulus	cytosol;Golgi;membrane	catalytic activity;enzyme regulator activity;protein binding	Pf02145, Pf02188	5909	ENSG00000076864.19	RAP1GAP	1	RET signaling; Rap1 signalling	Rap1 signaling pathway	Human Thyroid Stimulating Hormone (TSH) signaling pathway	8	High	1
	Checked	Protein Group ID	# Proteins	# Unique Peptides	# Peptides	# PSMs	Group Description	Found in Sample: [S11] F11: Sample
	FALSE	76	1	1	1	1	[Master Protein] Rap1 GTPase-activating protein 1 OS=Homo sapiens OX=9606 GN=RAP1GAP PE=1 SV=2	High
		Checked	Confidence	Sequence	Modifications	Qvality PEP	Qvality q-value	# Protein Groups	# Proteins	# PSMs	Master Protein Accessions	# Missed Cleavages	Theo. MH+ [Da]	Found in Sample: [S11] F11: Sample	Confidence (by Search Engine): Mascot	Percolator q-Value (by Search Engine): Mascot	Percolator PEP (by Search Engine): Mascot	Ions Score (by Search Engine): Mascot
		FALSE	High	LVCEDVNVDR	1xCarbamidomethyl [C3]	0.0915207	0.00257098	1	1	1	P47736	0	1218.58	High	High	0.001597	0.05538	13
FALSE	High	Master Protein	Q8WTT2	Nucleolar complex protein 3 homolog OS=Homo sapiens OX=9606 GN=NOC3L PE=1 SV=1	0.004	1.22	1	1	1	1	800	92.5	9.17	0	1	cell differentiation	mitochondrion;nucleus	RNA binding	Pf03914, Pf07540	64318	ENSG00000173145.11	NOC3L	10				0	High	1
	Checked	Protein Group ID	# Proteins	# Unique Peptides	# Peptides	# PSMs	Group Description	Found in Sample: [S11] F11: Sample
	FALSE	77	1	1	1	1	[Master Protein] Nucleolar complex protein 3 homolog OS=Homo sapiens OX=9606 GN=NOC3L PE=1 SV=1	High
		Checked	Confidence	Sequence	Modifications	Qvality PEP	Qvality q-value	# Protein Groups	# Proteins	# PSMs	Master Protein Accessions	# Missed Cleavages	Theo. MH+ [Da]	Found in Sample: [S11] F11: Sample	Confidence (by Search Engine): Mascot	Percolator q-Value (by Search Engine): Mascot	Percolator PEP (by Search Engine): Mascot	Ions Score (by Search Engine): Mascot
		FALSE	High	HYHPIVQR		0.0982547	0.00257098	1	1	1	Q8WTT2	0	1049.56	High	High	0.001597	0.06032	11
FALSE	High	Master Protein	P01857	Immunoglobulin heavy constant gamma 1 OS=Homo sapiens OX=9606 GN=IGHG1 PE=1 SV=1	0.004	1.191	5	1	1	1	330	36.1	8.19	0	1	cell organization and biogenesis;cellular component movement;defense response;metabolic process;regulation of biological process;response to stimulus;transport	extracellular;membrane	catalytic activity;metal ion binding;protein binding	Pf07654, Pf08205	3500	ENSG00000277633.5; ENSG00000211896.7	IGHG1	14; CHR_HSCHR14_3_CTG1	Regulation of Complement cascade; Classical antibody-mediated complement activation; FCGR activation; Regulation of actin dynamics for phagocytic cup formation; Interleukin-4 and 13 signaling; Role of phospholipids in phagocytosis			14	High	1
	Checked	Protein Group ID	# Proteins	# Unique Peptides	# Peptides	# PSMs	Group Description	Found in Sample: [S11] F11: Sample
	FALSE	14	4	1	1	1	[Master Protein] Immunoglobulin heavy constant gamma 1 OS=Homo sapiens OX=9606 GN=IGHG1 PE=1 SV=1	High
		Checked	Confidence	Sequence	Modifications	Qvality PEP	Qvality q-value	# Protein Groups	# Proteins	# PSMs	Master Protein Accessions	# Missed Cleavages	Theo. MH+ [Da]	Found in Sample: [S11] F11: Sample	Confidence (by Search Engine): Mascot	Percolator q-Value (by Search Engine): Mascot	Percolator PEP (by Search Engine): Mascot	Ions Score (by Search Engine): Mascot
		FALSE	High	VVSVLTVLHQDWLNGK		0.103602	0.00257098	1	4	1	P01857	0	1808.01	High	High	0.001597	0.06436	10
FALSE	High	Master Protein	Q9BRB3	Phosphatidylinositol N-acetylglucosaminyltransferase subunit Q OS=Homo sapiens OX=9606 GN=PIGQ PE=1 SV=3	0.004	1.181	5	1	1	1	760	84	8.05	0	1	metabolic process	membrane	catalytic activity	Pf05024	9091	ENSG00000007541.16	PIGQ	16		Metabolic pathways; Glycosylphosphatidylinositol (GPI)-anchor biosynthesis		2	High	1
	Checked	Protein Group ID	# Proteins	# Unique Peptides	# Peptides	# PSMs	Group Description	Found in Sample: [S11] F11: Sample
	FALSE	185	1	1	1	1	[Master Protein] Phosphatidylinositol N-acetylglucosaminyltransferase subunit Q OS=Homo sapiens OX=9606 GN=PIGQ PE=1 SV=3	High
		Checked	Confidence	Sequence	Modifications	Qvality PEP	Qvality q-value	# Protein Groups	# Proteins	# PSMs	Master Protein Accessions	# Missed Cleavages	Theo. MH+ [Da]	Found in Sample: [S11] F11: Sample	Confidence (by Search Engine): Mascot	Percolator q-Value (by Search Engine): Mascot	Percolator PEP (by Search Engine): Mascot	Ions Score (by Search Engine): Mascot
		FALSE	High	VRPPQQPQVEGWSPWGLPSGSALAVGVEGPCQDEPPSPR	1xCarbamidomethyl [C31]; 3xDeamidated [Q6; Q8; Q32]	0.105907	0.00257098	1	1	1	Q9BRB3	0	4151.98	High	High	0.001597	0.06598	16
FALSE	High	Master Protein	Q8WUT4	Leucine-rich repeat neuronal protein 4 OS=Homo sapiens OX=9606 GN=LRRN4 PE=1 SV=3	0.004	1.12	3	1	2	1	740	78.8	7.2	0	1	response to stimulus	membrane	protein binding	Pf00041, Pf12799, Pf13855	164312	ENSG00000125872.7	LRRN4	20				0	High	1
	Checked	Protein Group ID	# Proteins	# Unique Peptides	# Peptides	# PSMs	Group Description	Found in Sample: [S11] F11: Sample
	FALSE	136	1	1	1	2	[Master Protein] Leucine-rich repeat neuronal protein 4 OS=Homo sapiens OX=9606 GN=LRRN4 PE=1 SV=3	High
		Checked	Confidence	Sequence	Modifications	Qvality PEP	Qvality q-value	# Protein Groups	# Proteins	# PSMs	Master Protein Accessions	# Missed Cleavages	Theo. MH+ [Da]	Found in Sample: [S11] F11: Sample	Confidence (by Search Engine): Mascot	Percolator q-Value (by Search Engine): Mascot	Percolator PEP (by Search Engine): Mascot	Ions Score (by Search Engine): Mascot
		FALSE	High	AFACFPALQLLNLSCTALGR	2xCarbamidomethyl [C4; C15]; 2xDeamidated [Q9; N12]	0.118665	0.00257098	1	1	2	Q8WUT4	0	2225.11	High	High	0.001597	0.07583	7
FALSE	High	Master Protein	Q02543	60S ribosomal protein L18a OS=Homo sapiens OX=9606 GN=RPL18A PE=1 SV=2	0.004	1.111	6	1	2	1	176	20.7	10.71	44	1	cell organization and biogenesis;metabolic process;response to stimulus;transport	cytosol;membrane;ribosome	protein binding;RNA binding;structural molecule activity	Pf01775	6142	ENSG00000105640.12	RPL18A	19	Peptide chain elongation; Eukaryotic Translation Termination; Viral mRNA Translation; L13a-mediated translational silencing of Ceruloplasmin expression; Nonsense Mediated Decay (NMD) independent of the Exon Junction Complex (EJC); Selenocysteine synthesis; Nonsense Mediated Decay (NMD) enhanced by the Exon Junction Complex (EJC); GTP hydrolysis and joining of the 60S ribosomal subunit; Major path…	Ribosome	Cytoplasmic Ribosomal Proteins	34	High	1
	Checked	Protein Group ID	# Proteins	# Unique Peptides	# Peptides	# PSMs	Group Description	Found in Sample: [S11] F11: Sample
	FALSE	94	1	1	1	2	[Master Protein] 60S ribosomal protein L18a OS=Homo sapiens OX=9606 GN=RPL18A PE=1 SV=2	High
		Checked	Confidence	Sequence	Modifications	Qvality PEP	Qvality q-value	# Protein Groups	# Proteins	# PSMs	Master Protein Accessions	# Missed Cleavages	Theo. MH+ [Da]	Found in Sample: [S11] F11: Sample	Confidence (by Search Engine): Mascot	Percolator q-Value (by Search Engine): Mascot	Percolator PEP (by Search Engine): Mascot	Ions Score (by Search Engine): Mascot
		FALSE	High	IFAPNHVVAK		0.120747	0.00257098	1	1	2	Q02543	0	1095.63	High	High	0.001597	0.07741	35
FALSE	High	Master Protein	P13010	X-ray repair cross-complementing protein 5 OS=Homo sapiens OX=9606 GN=XRCC5 PE=1 SV=3	0.004	1.101	4	1	1	1	732	82.7	5.81	0	1	cell differentiation;cell organization and biogenesis;cell proliferation;defense response;metabolic process;regulation of biological process;response to stimulus;transport	chromosome;cytoplasm;cytosol;extracellular;membrane;nucleus;organelle lumen	catalytic activity;DNA binding;enzyme regulator activity;nucleotide binding;protein binding;RNA binding	Pf02735, Pf03730, Pf03731, Pf08785	7520	ENSG00000079246.15	XRCC5	2	2-LTR circle formation; Neutrophil degranulation; IRF3-mediated induction of type I IFN; Nonhomologous End-Joining (NHEJ)	Non-homologous end-joining	Non-homologous end joining	18	High	1
	Checked	Protein Group ID	# Proteins	# Unique Peptides	# Peptides	# PSMs	Group Description	Found in Sample: [S11] F11: Sample
	FALSE	12	1	1	1	1	[Master Protein] X-ray repair cross-complementing protein 5 OS=Homo sapiens OX=9606 GN=XRCC5 PE=1 SV=3	High
		Checked	Confidence	Sequence	Modifications	Qvality PEP	Qvality q-value	# Protein Groups	# Proteins	# PSMs	Master Protein Accessions	# Missed Cleavages	Theo. MH+ [Da]	Found in Sample: [S11] F11: Sample	Confidence (by Search Engine): Mascot	Percolator q-Value (by Search Engine): Mascot	Percolator PEP (by Search Engine): Mascot	Ions Score (by Search Engine): Mascot
		FALSE	High	IQPGSQQADFLDALIVSMDVIQHETIGK	1xDeamidated [Q6]	0.123395	0.00257098	1	1	1	P13010	0	3054.55	High	High	0.001597	0.07932	21
FALSE	High	Master Protein	Q9P0L0	Vesicle-associated membrane protein-associated protein A OS=Homo sapiens OX=9606 GN=VAPA PE=1 SV=3	0.004	1.093	6	1	1	1	249	27.9	8.62	26	1	cell death;cell organization and biogenesis;metabolic process;regulation of biological process;response to stimulus;transport	cytoskeleton;endoplasmic reticulum;membrane;nucleus	protein binding;signal transducer activity	Pf00635	9218	ENSG00000101558.13	VAPA	18	Neutrophil degranulation; Sphingolipid de novo biosynthesis	Tight junction	Exercise-induced Circadian Regulation	9	High	1
	Checked	Protein Group ID	# Proteins	# Unique Peptides	# Peptides	# PSMs	Group Description	Found in Sample: [S11] F11: Sample
	FALSE	44	1	1	1	1	[Master Protein] Vesicle-associated membrane protein-associated protein A OS=Homo sapiens OX=9606 GN=VAPA PE=1 SV=3	High
		Checked	Confidence	Sequence	Modifications	Qvality PEP	Qvality q-value	# Protein Groups	# Proteins	# PSMs	Master Protein Accessions	# Missed Cleavages	Theo. MH+ [Da]	Found in Sample: [S11] F11: Sample	Confidence (by Search Engine): Mascot	Percolator q-Value (by Search Engine): Mascot	Percolator PEP (by Search Engine): Mascot	Ions Score (by Search Engine): Mascot
		FALSE	High	VAHSDKPGSTSTASFR		0.125008	0.00257098	1	1	1	Q9P0L0	0	1647.81	High	High	0.001597	0.08079	26
FALSE	High	Master Protein	P62829	60S ribosomal protein L23 OS=Homo sapiens OX=9606 GN=RPL23 PE=1 SV=1	0.004	1.07	6	1	1	1	140	14.9	10.51	23	1	cell organization and biogenesis;metabolic process;regulation of biological process;response to stimulus;transport	cytoplasm;cytosol;membrane;ribosome	protein binding;RNA binding;structural molecule activity	Pf00238	9349	ENSG00000125691.12	RPL23	17	Peptide chain elongation; Eukaryotic Translation Termination; Viral mRNA Translation; L13a-mediated translational silencing of Ceruloplasmin expression; Nonsense Mediated Decay (NMD) independent of the Exon Junction Complex (EJC); Selenocysteine synthesis; Nonsense Mediated Decay (NMD) enhanced by the Exon Junction Complex (EJC); GTP hydrolysis and joining of the 60S ribosomal subunit; Major path…	Ribosome	Cytoplasmic Ribosomal Proteins	34	High	1
	Checked	Protein Group ID	# Proteins	# Unique Peptides	# Peptides	# PSMs	Group Description	Found in Sample: [S11] F11: Sample
	FALSE	73	1	1	1	1	[Master Protein] 60S ribosomal protein L23 OS=Homo sapiens OX=9606 GN=RPL23 PE=1 SV=1	High
		Checked	Confidence	Sequence	Modifications	Qvality PEP	Qvality q-value	# Protein Groups	# Proteins	# PSMs	Master Protein Accessions	# Missed Cleavages	Theo. MH+ [Da]	Found in Sample: [S11] F11: Sample	Confidence (by Search Engine): Mascot	Percolator q-Value (by Search Engine): Mascot	Percolator PEP (by Search Engine): Mascot	Ions Score (by Search Engine): Mascot
		FALSE	High	KVHPAVVIR		0.130523	0.00257098	1	1	1	P62829	1	1018.65	High	High	0.001597	0.08507	23
FALSE	High	Master Protein	B9A064	Immunoglobulin lambda-like polypeptide 5 OS=Homo sapiens OX=9606 GN=IGLL5 PE=2 SV=2	0.003	1.068	4	1	1	1	214	23	8.84	28	1	cell organization and biogenesis;defense response;metabolic process;regulation of biological process;response to stimulus	extracellular	protein binding	Pf07654, Pf08205, Pf13927	100423062	ENSG00000254709.7	IGLL5	22				0	High	1
	Checked	Protein Group ID	# Proteins	# Unique Peptides	# Peptides	# PSMs	Group Description	Found in Sample: [S11] F11: Sample
	FALSE	75	2	1	1	1	[Master Protein] Immunoglobulin lambda-like polypeptide 5 OS=Homo sapiens OX=9606 GN=IGLL5 PE=2 SV=2	High
		Checked	Confidence	Sequence	Modifications	Qvality PEP	Qvality q-value	# Protein Groups	# Proteins	# PSMs	Master Protein Accessions	# Missed Cleavages	Theo. MH+ [Da]	Found in Sample: [S11] F11: Sample	Confidence (by Search Engine): Mascot	Percolator q-Value (by Search Engine): Mascot	Percolator PEP (by Search Engine): Mascot	Ions Score (by Search Engine): Mascot
		FALSE	High	VTVLGQPK		0.131087	0.00257098	1	2	1	B9A064	0	841.514	High	High	0.001597	0.0855	28
FALSE	High	Master Protein	Q86SH2	Zygote arrest protein 1 OS=Homo sapiens OX=9606 GN=ZAR1 PE=1 SV=1	0.003	1.042	4	1	1	1	424	45.8	9.06	0	1	development	cytoplasm		Pf13695	326340	ENSG00000182223.7	ZAR1	4			Preimplantation Embryo	1	High	1
	Checked	Protein Group ID	# Proteins	# Unique Peptides	# Peptides	# PSMs	Group Description	Found in Sample: [S11] F11: Sample
	FALSE	19	1	1	1	1	[Master Protein] Zygote arrest protein 1 OS=Homo sapiens OX=9606 GN=ZAR1 PE=1 SV=1	High
		Checked	Confidence	Sequence	Modifications	Qvality PEP	Qvality q-value	# Protein Groups	# Proteins	# PSMs	Master Protein Accessions	# Missed Cleavages	Theo. MH+ [Da]	Found in Sample: [S11] F11: Sample	Confidence (by Search Engine): Mascot	Percolator q-Value (by Search Engine): Mascot	Percolator PEP (by Search Engine): Mascot	Ions Score (by Search Engine): Mascot
		FALSE	High	GLEQGSPQNGAPRPMR	3xDeamidated [Q4; Q8; N9]	0.137426	0.00257098	1	1	1	Q86SH2	0	1697.79	High	High	0.001597	0.09068	13
FALSE	High	Master Protein	P24539	ATP synthase F(0) complex subunit B1, mitochondrial OS=Homo sapiens OX=9606 GN=ATP5PB PE=1 SV=2	0.003	1.033	5	1	1	1	256	28.9	9.36	0	1	cell organization and biogenesis;metabolic process;transport	membrane;mitochondrion;nucleus;organelle lumen	catalytic activity;protein binding;transporter activity	Pf05405	515	ENSG00000116459.10	ATP5F1	1	Cristae formation; Formation of ATP by chemiosmotic coupling	Huntington's disease; Parkinson's disease; Alzheimer's disease; Oxidative phosphorylation; Metabolic pathways	Electron Transport Chain; Oxidative phosphorylation	14	High	1
	Checked	Protein Group ID	# Proteins	# Unique Peptides	# Peptides	# PSMs	Group Description	Found in Sample: [S11] F11: Sample
	FALSE	8	1	1	1	1	[Master Protein] ATP synthase F(0) complex subunit B1, mitochondrial OS=Homo sapiens OX=9606 GN=ATP5PB PE=1 SV=2	High
		Checked	Confidence	Sequence	Modifications	Qvality PEP	Qvality q-value	# Protein Groups	# Proteins	# PSMs	Master Protein Accessions	# Missed Cleavages	Theo. MH+ [Da]	Found in Sample: [S11] F11: Sample	Confidence (by Search Engine): Mascot	Percolator q-Value (by Search Engine): Mascot	Percolator PEP (by Search Engine): Mascot	Ions Score (by Search Engine): Mascot
		FALSE	High	HVVQSISTQQEK		0.139797	0.00257098	1	1	1	P24539	0	1383.72	High	High	0.001597	0.09264	10
FALSE	High	Master Protein	O60732	Melanoma-associated antigen C1 OS=Homo sapiens OX=9606 GN=MAGEC1 PE=1 SV=3	0.003	1.016	3	1	1	1	1142	123.6	4.3	0	1			protein binding	Pf01454	9947	ENSG00000155495.8	MAGEC1	X				0	High	1
	Checked	Protein Group ID	# Proteins	# Unique Peptides	# Peptides	# PSMs	Group Description	Found in Sample: [S11] F11: Sample
	FALSE	99	1	1	1	1	[Master Protein] Melanoma-associated antigen C1 OS=Homo sapiens OX=9606 GN=MAGEC1 PE=1 SV=3	High
		Checked	Confidence	Sequence	Modifications	Qvality PEP	Qvality q-value	# Protein Groups	# Proteins	# PSMs	Master Protein Accessions	# Missed Cleavages	Theo. MH+ [Da]	Found in Sample: [S11] F11: Sample	Confidence (by Search Engine): Mascot	Percolator q-Value (by Search Engine): Mascot	Percolator PEP (by Search Engine): Mascot	Ions Score (by Search Engine): Mascot
		FALSE	High	EVDPDDSYVFVNTLDLTSEGCLSDEQGMSQNR	1xCarbamidomethyl [C21]; 3xDeamidated [Q26; Q30; N31]	0.144646	0.00257098	1	1	1	O60732	0	3623.52	High	High	0.001597	0.09639	7
FALSE	Medium	Master Protein	Q9H7D0	Dedicator of cytokinesis protein 5 OS=Homo sapiens OX=9606 GN=DOCK5 PE=1 SV=3	0.01	0.963	2	1	1	1	1870	215.2	7.96	0	1	regulation of biological process;response to stimulus	cytoplasm;cytosol;membrane	protein binding	Pf00018, Pf06920, Pf07653, Pf14429, Pf14604	80005	ENSG00000147459.17	DOCK5	8	Factors involved in megakaryocyte development and platelet production			2	High	1
	Checked	Protein Group ID	# Proteins	# Unique Peptides	# Peptides	# PSMs	Group Description	Found in Sample: [S11] F11: Sample
	FALSE	20	1	1	1	1	[Master Protein] Dedicator of cytokinesis protein 5 OS=Homo sapiens OX=9606 GN=DOCK5 PE=1 SV=3	High
		Checked	Confidence	Sequence	Modifications	Qvality PEP	Qvality q-value	# Protein Groups	# Proteins	# PSMs	Master Protein Accessions	# Missed Cleavages	Theo. MH+ [Da]	Found in Sample: [S11] F11: Sample	Confidence (by Search Engine): Mascot	Percolator q-Value (by Search Engine): Mascot	Percolator PEP (by Search Engine): Mascot	Ions Score (by Search Engine): Mascot
		FALSE	High	ATIPIFFDMMQCEFNFSGNGNFHMFENELITK	1xCarbamidomethyl [C12]; 1xDeamidated [N27]; 2xOxidation [M9; M10]	0.160079	0.00534025	1	1	1	Q9H7D0	0	3862.69	High	High	0.00315	0.109	13
FALSE	Medium	Master Protein	P11047	Laminin subunit gamma-1 OS=Homo sapiens OX=9606 GN=LAMC1 PE=1 SV=3	0.01	0.944	1	1	1	1	1609	177.5	5.12	20	1	cell organization and biogenesis;cellular component movement;metabolic process;regulation of biological process	extracellular;organelle lumen	catalytic activity;motor activity;protein binding;structural molecule activity	Pf00052, Pf00053, Pf00055, Pf00261, Pf01576, Pf05262, Pf05483, Pf05557, Pf05667, Pf05701, Pf06008, Pf08317, Pf10174, Pf11068, Pf12128, Pf12795, Pf13166, Pf13514, Pf13868	3915	ENSG00000135862.5	LAMC1	1	ECM proteoglycans; Post-translational protein phosphorylation; Regulation of Insulin-like Growth Factor (IGF) transport and uptake by Insulin-like Growth Factor Binding Proteins (IGFBPs); L1CAM interactions; Laminin interactions; Degradation of the extracellular matrix; MET activates PTK2 signaling; Non-integrin membrane-ECM interactions	Amoebiasis; Prion diseases; Pathways in cancer; Toxoplasmosis; Focal adhesion; Small cell lung cancer; ECM-receptor interaction; PI3K-Akt signaling pathway	Alpha 6 Beta 4 signaling pathway; Endoderm Differentiation; miRNA targets in ECM and membrane receptors; Focal Adhesion; Focal Adhesion-PI3K-Akt-mTOR-signaling pathway; Inflammatory Response Pathway	31	High	1
	Checked	Protein Group ID	# Proteins	# Unique Peptides	# Peptides	# PSMs	Group Description	Found in Sample: [S11] F11: Sample
	FALSE	87	1	1	1	1	[Master Protein] Laminin subunit gamma-1 OS=Homo sapiens OX=9606 GN=LAMC1 PE=1 SV=3	High
		Checked	Confidence	Sequence	Modifications	Qvality PEP	Qvality q-value	# Protein Groups	# Proteins	# PSMs	Master Protein Accessions	# Missed Cleavages	Theo. MH+ [Da]	Found in Sample: [S11] F11: Sample	Confidence (by Search Engine): Mascot	Percolator q-Value (by Search Engine): Mascot	Percolator PEP (by Search Engine): Mascot	Ions Score (by Search Engine): Mascot
		FALSE	High	TGQCECQPGITGQHCER	3xCarbamidomethyl [C4; C6; C15]	0.165527	0.00534025	1	1	1	P11047	0	2017.83	High	High	0.00315	0.1138	20
FALSE	Medium	Master Protein	P39656	Dolichyl-diphosphooligosaccharide--protein glycosyltransferase 48 kDa subunit OS=Homo sapiens OX=9606 GN=DDOST PE=1 SV=4	0.01	0.933	6	1	1	1	456	50.8	6.55	0	1	metabolic process;response to stimulus;transport	endoplasmic reticulum;membrane	catalytic activity;protein binding	Pf03345	1650	ENSG00000244038.9	DDOST	1	Advanced glycosylation endproduct receptor signaling; Asparagine N-linked glycosylation; Neutrophil degranulation; SRP-dependent cotranslational protein targeting to membrane	N-Glycan biosynthesis; Protein processing in endoplasmic reticulum; Metabolic pathways	AGE/RAGE pathway	13	High	1
	Checked	Protein Group ID	# Proteins	# Unique Peptides	# Peptides	# PSMs	Group Description	Found in Sample: [S11] F11: Sample
	FALSE	32	1	1	1	1	[Master Protein] Dolichyl-diphosphooligosaccharide--protein glycosyltransferase 48 kDa subunit OS=Homo sapiens OX=9606 GN=DDOST PE=1 SV=4	High
		Checked	Confidence	Sequence	Modifications	Qvality PEP	Qvality q-value	# Protein Groups	# Proteins	# PSMs	Master Protein Accessions	# Missed Cleavages	Theo. MH+ [Da]	Found in Sample: [S11] F11: Sample	Confidence (by Search Engine): Mascot	Percolator q-Value (by Search Engine): Mascot	Percolator PEP (by Search Engine): Mascot	Ions Score (by Search Engine): Mascot
		FALSE	High	VGETAPPNAYTVTDLVEYSIVIQQLSNGK		0.169011	0.00534025	1	1	1	P39656	0	3106.59	High	High	0.00315	0.1168	9
FALSE	Medium	Master Protein	Q09028	Histone-binding protein RBBP4 OS=Homo sapiens OX=9606 GN=RBBP4 PE=1 SV=3	0.01	0.927	4	1	1	1	425	47.6	4.89	17	1	cell organization and biogenesis;metabolic process;regulation of biological process;response to stimulus	cytosol;nucleus	catalytic activity;DNA binding;protein binding	Pf00400, Pf12265	5928	ENSG00000162521.18	RBBP4	1	Regulation of TP53 Activity through Acetylation; Polo-like kinase mediated events; PKMTs methylate histone lysines; Activation of anterior HOX genes in hindbrain development during early embryogenesis; Cyclin A:Cdk2-associated events at S phase entry; Deposition of new CENPA-containing nucleosomes at the centromere; Transcription of E2F targets under negative control by p107 (RBL1) and p130 (RBL2…		Retinoblastoma (RB) in Cancer; Interactome of polycomb repressive complex 2 (PRC2)	50	High	1
	Checked	Protein Group ID	# Proteins	# Unique Peptides	# Peptides	# PSMs	Group Description	Found in Sample: [S11] F11: Sample
	FALSE	162	1	1	1	1	[Master Protein] Histone-binding protein RBBP4 OS=Homo sapiens OX=9606 GN=RBBP4 PE=1 SV=3	High
		Checked	Confidence	Sequence	Modifications	Qvality PEP	Qvality q-value	# Protein Groups	# Proteins	# PSMs	Master Protein Accessions	# Missed Cleavages	Theo. MH+ [Da]	Found in Sample: [S11] F11: Sample	Confidence (by Search Engine): Mascot	Percolator q-Value (by Search Engine): Mascot	Percolator PEP (by Search Engine): Mascot	Ions Score (by Search Engine): Mascot
		FALSE	High	HPSKPDPSGECNPDLR	1xCarbamidomethyl [C11]	0.171131	0.00669771	1	1	1	Q09028	0	1805.82	High	High	0.00315	0.1182	17
FALSE	Medium	Master Protein	P42357	Histidine ammonia-lyase OS=Homo sapiens OX=9606 GN=HAL PE=1 SV=1	0.014	0.92	2	1	1	1	657	72.7	6.95	0	1	metabolic process	cytoplasm;cytosol	catalytic activity	Pf00221	3034	ENSG00000084110.10	HAL	12	Histidine catabolism	Histidine metabolism; Metabolic pathways	Amino Acid metabolism	7	High	1
	Checked	Protein Group ID	# Proteins	# Unique Peptides	# Peptides	# PSMs	Group Description	Found in Sample: [S11] F11: Sample
	FALSE	129	1	1	1	1	[Master Protein] Histidine ammonia-lyase OS=Homo sapiens OX=9606 GN=HAL PE=1 SV=1	High
		Checked	Confidence	Sequence	Modifications	Qvality PEP	Qvality q-value	# Protein Groups	# Proteins	# PSMs	Master Protein Accessions	# Missed Cleavages	Theo. MH+ [Da]	Found in Sample: [S11] F11: Sample	Confidence (by Search Engine): Mascot	Percolator q-Value (by Search Engine): Mascot	Percolator PEP (by Search Engine): Mascot	Ions Score (by Search Engine): Mascot
		FALSE	High	SHSSGVGKPLSPER		0.173273	0.00669771	1	1	1	P42357	0	1437.74	High	High	0.003909	0.1203	12
FALSE	Medium	Master Protein	P14866	Heterogeneous nuclear ribonucleoprotein L OS=Homo sapiens OX=9606 GN=HNRNPL PE=1 SV=2	0.014	0.913	1	1	1	1	589	64.1	8.22	0	1	metabolic process;regulation of biological process	cytoplasm;membrane;nucleus	DNA binding;protein binding;RNA binding	Pf00076, Pf13893, Pf14259	3191	ENSG00000282947.1; ENSG00000104824.16	HNRNPL	19; CHR_HG26_PATCH	mRNA Splicing - Major Pathway		mRNA Processing	5	High	1
	Checked	Protein Group ID	# Proteins	# Unique Peptides	# Peptides	# PSMs	Group Description	Found in Sample: [S11] F11: Sample
	FALSE	132	1	1	1	1	[Master Protein] Heterogeneous nuclear ribonucleoprotein L OS=Homo sapiens OX=9606 GN=HNRNPL PE=1 SV=2	High
		Checked	Confidence	Sequence	Modifications	Qvality PEP	Qvality q-value	# Protein Groups	# Proteins	# PSMs	Master Protein Accessions	# Missed Cleavages	Theo. MH+ [Da]	Found in Sample: [S11] F11: Sample	Confidence (by Search Engine): Mascot	Percolator q-Value (by Search Engine): Mascot	Percolator PEP (by Search Engine): Mascot	Ions Score (by Search Engine): Mascot
		FALSE	High	IEYAKPTR		0.175437	0.00669771	1	1	1	P14866	0	977.541	High	High	0.003909	0.1223	15
FALSE	Medium	Master Protein	Q6AI14	Sodium/hydrogen exchanger 4 OS=Homo sapiens OX=9606 GN=SLC9A4 PE=2 SV=2	0.013	0.901	4	1	1	1	798	89.8	8.54	0	1	cellular homeostasis;transport	membrane	transporter activity	Pf00999	389015	ENSG00000180251.4	SLC9A4	2	Sodium/Proton exchangers	Gastric acid secretion		5	High	1
	Checked	Protein Group ID	# Proteins	# Unique Peptides	# Peptides	# PSMs	Group Description	Found in Sample: [S11] F11: Sample
	FALSE	54	1	1	1	1	[Master Protein] Sodium/hydrogen exchanger 4 OS=Homo sapiens OX=9606 GN=SLC9A4 PE=2 SV=2	High
		Checked	Confidence	Sequence	Modifications	Qvality PEP	Qvality q-value	# Protein Groups	# Proteins	# PSMs	Master Protein Accessions	# Missed Cleavages	Theo. MH+ [Da]	Found in Sample: [S11] F11: Sample	Confidence (by Search Engine): Mascot	Percolator q-Value (by Search Engine): Mascot	Percolator PEP (by Search Engine): Mascot	Ions Score (by Search Engine): Mascot
		FALSE	High	VNEQLYMMIFGEALLNDGITVVLYNMLIAFTK	2xDeamidated [N2; N25]; 2xOxidation [M7; M8]	0.179834	0.00781975	1	1	1	Q6AI14	0	3697.85	High	High	0.003909	0.1255	9
FALSE	Medium	Master Protein	P30101	Protein disulfide-isomerase A3 OS=Homo sapiens OX=9606 GN=PDIA3 PE=1 SV=4	0.017	0.857	4	1	2	1	505	56.7	6.35	23	1	cellular homeostasis;metabolic process;regulation of biological process;response to stimulus;transport	cell surface;endoplasmic reticulum;membrane;nucleus;organelle lumen	catalytic activity;protein binding;RNA binding	Pf00085, Pf13098, Pf13848, Pf13899, Pf13905	2923	ENSG00000167004.12	PDIA3	15	ER-Phagosome pathway; Calnexin/calreticulin cycle; Antigen Presentation: Folding, assembly and peptide loading of class I MHC	Protein processing in endoplasmic reticulum; Antigen processing and presentation		13	High	1
	Checked	Protein Group ID	# Proteins	# Unique Peptides	# Peptides	# PSMs	Group Description	Found in Sample: [S11] F11: Sample
	FALSE	122	1	1	1	2	[Master Protein] Protein disulfide-isomerase A3 OS=Homo sapiens OX=9606 GN=PDIA3 PE=1 SV=4	High
		Checked	Confidence	Sequence	Modifications	Qvality PEP	Qvality q-value	# Protein Groups	# Proteins	# PSMs	Master Protein Accessions	# Missed Cleavages	Theo. MH+ [Da]	Found in Sample: [S11] F11: Sample	Confidence (by Search Engine): Mascot	Percolator q-Value (by Search Engine): Mascot	Percolator PEP (by Search Engine): Mascot	Ions Score (by Search Engine): Mascot
		FALSE	High	DASIVGFFDDSFSEAHSEFLK		0.195149	0.00781975	1	1	2	P30101	0	2348.07	High	High	0.004535	0.1391	17
FALSE	Medium	Master Protein	P09429	High mobility group protein B1 OS=Homo sapiens OX=9606 GN=HMGB1 PE=1 SV=3	0.017	0.837	7	1	1	1	215	24.9	5.74	24	1	cell differentiation;cell organization and biogenesis;cell proliferation;cellular component movement;cellular homeostasis;defense response;metabolic process;regulation of biological process;response to stimulus;transport	cell surface;chromosome;cytoplasm;endosome;extracellular;membrane;nucleus;organelle lumen	catalytic activity;DNA binding;enzyme regulator activity;protein binding;RNA binding	Pf00505, Pf09011	3146	ENSG00000189403.14	HMGB1	13	TRAF6 mediated NF-kB activation; Advanced glycosylation endproduct receptor signaling; TAK1 activates NFkB by phosphorylation and activation of IKKs complex; RIP-mediated NFkB activation via ZBP1; Activated TLR4 signalling; Interleukin-1 family signaling; Neutrophil degranulation; Regulation of TLR by endogenous ligand; DEx/H-box helicases activate type I IFN and inflammatory cytokines production…	Base excision repair	Retinoblastoma (RB) in Cancer; DNA Damage Response (only ATM dependent)	40	High	1
	Checked	Protein Group ID	# Proteins	# Unique Peptides	# Peptides	# PSMs	Group Description	Found in Sample: [S11] F11: Sample
	FALSE	140	2	1	1	1	[Master Protein] High mobility group protein B1 OS=Homo sapiens OX=9606 GN=HMGB1 PE=1 SV=3	High
		Checked	Confidence	Sequence	Modifications	Qvality PEP	Qvality q-value	# Protein Groups	# Proteins	# PSMs	Master Protein Accessions	# Missed Cleavages	Theo. MH+ [Da]	Found in Sample: [S11] F11: Sample	Confidence (by Search Engine): Mascot	Percolator q-Value (by Search Engine): Mascot	Percolator PEP (by Search Engine): Mascot	Ions Score (by Search Engine): Mascot
		FALSE	High	IKGEHPGLSIGDVAK		0.202378	0.00781975	1	2	1	P09429	1	1520.84	High	High	0.004535	0.1455	24
FALSE	Medium	Master Protein	O14672	Disintegrin and metalloproteinase domain-containing protein 10 OS=Homo sapiens OX=9606 GN=ADAM10 PE=1 SV=1	0.017	0.836	2	1	1	1	748	84.1	7.77	18	1	cell communication;cell organization and biogenesis;metabolic process;regulation of biological process;response to stimulus;transport	cell surface;cytoplasm;Golgi;membrane;nucleus;organelle lumen	catalytic activity;metal ion binding;protein binding	Pf00200, Pf01421, Pf01562, Pf12785, Pf13574, Pf13582, Pf13583, Pf13688	102	ENSG00000137845.14	ADAM10	15	Collagen degradation; Post-translational protein phosphorylation; Activated NOTCH1 Transmits Signal to the Nucleus; Regulation of Insulin-like Growth Factor (IGF) transport and uptake by Insulin-like Growth Factor Binding Proteins (IGFBPs); Constitutive Signaling by NOTCH1 t(7;9)(NOTCH1:M1580_K2555) Translocation Mutant; Signaling by NOTCH4; Constitutive Signaling by NOTCH1 HD+PEST Domain Mutants…	Alzheimer's disease; Epithelial cell signaling in Helicobacter pylori infection	Alzheimers Disease; Copper homeostasis; Canonical and Non-canonical Notch signaling; Hypertrophy Model	41	High	1
	Checked	Protein Group ID	# Proteins	# Unique Peptides	# Peptides	# PSMs	Group Description	Found in Sample: [S11] F11: Sample
	FALSE	171	1	1	1	1	[Master Protein] Disintegrin and metalloproteinase domain-containing protein 10 OS=Homo sapiens OX=9606 GN=ADAM10 PE=1 SV=1	High
		Checked	Confidence	Sequence	Modifications	Qvality PEP	Qvality q-value	# Protein Groups	# Proteins	# PSMs	Master Protein Accessions	# Missed Cleavages	Theo. MH+ [Da]	Found in Sample: [S11] F11: Sample	Confidence (by Search Engine): Mascot	Percolator q-Value (by Search Engine): Mascot	Percolator PEP (by Search Engine): Mascot	Ions Score (by Search Engine): Mascot
		FALSE	High	RRPPQPIQQPQR		0.203194	0.00781975	1	1	1	O14672	1	1500.85	High	High	0.004535	0.1458	18
FALSE	Medium	Master Protein	P01701	Immunoglobulin lambda variable 1-51 OS=Homo sapiens OX=9606 GN=IGLV1-51 PE=1 SV=2	0.017	0.815	7	1	1	1	117	12.2	7.03	25	1	cellular component movement;metabolic process;regulation of biological process;response to stimulus;transport	extracellular;membrane	catalytic activity		28820	ENSG00000211644.3	IGLV1-51	22	FCERI mediated Ca+2 mobilization; Scavenging of heme from plasma; Classical antibody-mediated complement activation; FCERI mediated MAPK activation; FCERI mediated NF-kB activation; CD22 mediated BCR regulation; Regulation of Complement cascade; Immunoregulatory interactions between a Lymphoid and a non-Lymphoid cell; Cell surface interactions at the vascular wall; FCGR activation; Regulation of …			26	High	1
	Checked	Protein Group ID	# Proteins	# Unique Peptides	# Peptides	# PSMs	Group Description	Found in Sample: [S11] F11: Sample
	FALSE	118	1	1	1	1	[Master Protein] Immunoglobulin lambda variable 1-51 OS=Homo sapiens OX=9606 GN=IGLV1-51 PE=1 SV=2	High
		Checked	Confidence	Sequence	Modifications	Qvality PEP	Qvality q-value	# Protein Groups	# Proteins	# PSMs	Master Protein Accessions	# Missed Cleavages	Theo. MH+ [Da]	Found in Sample: [S11] F11: Sample	Confidence (by Search Engine): Mascot	Percolator q-Value (by Search Engine): Mascot	Percolator PEP (by Search Engine): Mascot	Ions Score (by Search Engine): Mascot
		FALSE	High	RPSGIPDR		0.21066	0.00781975	1	1	1	P01701	0	897.49	High	High	0.004535	0.153	25

## Sheet: spike  + proteins total
Checked	Protein FDR Confidence: Combined	Master	Accession	Description	Exp. q-value: Combined	Sum PEP Score	Coverage [%]	# Peptides	# PSMs	# Unique Peptides	# AAs	MW [kDa]	calc. pI	Score Mascot: Mascot	# Peptides (by Search Engine): Mascot	Biological Process	Cellular Component	Molecular Function	Pfam IDs	Entrez Gene ID	Ensembl Gene ID	Gene Symbol	Chromosome	Reactome Pathways	KEGG Pathways	WikiPathways	# Protein Pathway Groups	Found in Sample: [S11] F11: Sample	# Protein Groups
FALSE	High	Master Protein	P13645	Keratin, type I cytoskeletal 10 OS=Homo sapiens OX=9606 GN=KRT10 PE=1 SV=6	0	198.028	57	31	198	29	584	58.8	5.21	6304	31	cell death;cell differentiation;metabolic process	cytoplasm;cytoskeleton;cytosol;membrane;nucleus	structural molecule activity	Pf00038, Pf04111	3858	ENSG00000186395.7	KRT10	17	Formation of the cornified envelope	Staphylococcus aureus infection		4	High	1
FALSE	High	Master Protein	P35527	Keratin, type I cytoskeletal 9 OS=Homo sapiens OX=9606 GN=KRT9 PE=1 SV=3	0	191.309	66	31	98	31	623	62	5.24	3685	31	cell death;cell organization and biogenesis	cytosol;membrane;nucleus	structural molecule activity	Pf00038, Pf13166	3857	ENSG00000171403.9	KRT9	17	Formation of the cornified envelope			3	High	1
FALSE	High	Master Protein	P04264	Keratin, type II cytoskeletal 1 OS=Homo sapiens OX=9606 GN=KRT1 PE=1 SV=6	0	146.578	54	34	77	31	644	66	8.12	2672	34	cell death;defense response;metabolic process;regulation of biological process;response to stimulus;transport	cytoskeleton;cytosol;extracellular;membrane;nucleus	catalytic activity;motor activity;protein binding;receptor activity;structural molecule activity	Pf00038, Pf01576, Pf05103, Pf05957, Pf12128, Pf13166, Pf13514	3848	ENSG00000167768.4	KRT1	12	Formation of the cornified envelope; Neutrophil degranulation		Corticotropin-releasing hormone signaling pathway	7	High	1
FALSE	High	Master Protein	P35908	Keratin, type II cytoskeletal 2 epidermal OS=Homo sapiens OX=9606 GN=KRT2 PE=1 SV=2	0	145.259	67	34	77	28	639	65.4	8	3359	34	cell death;cell organization and biogenesis;cell proliferation;cellular component movement;metabolic process	cytoskeleton;cytosol;membrane;nucleus	protein binding;structural molecule activity	Pf00038, Pf08614, Pf12128, Pf13166	3849	ENSG00000172867.3	KRT2	12	Formation of the cornified envelope			3	High	1
FALSE	High	Master Protein	P05783	Keratin, type I cytoskeletal 18 OS=Homo sapiens OX=9606 GN=KRT18 PE=1 SV=2	0	126.259	60	23	69	21	430	48	5.45	2439	23	cell death;cell organization and biogenesis;regulation of biological process;response to stimulus;transport	cytoplasm;cytosol;nucleus	protein binding;RNA binding;structural molecule activity	Pf00038	3875	ENSG00000111057.10	KRT18	12	Formation of the cornified envelope	Pathogenic Escherichia coli infection	Pathogenic Escherichia coli infection	5	High	1
FALSE	High	Master Protein	P02533	Keratin, type I cytoskeletal 14 OS=Homo sapiens OX=9606 GN=KRT14 PE=1 SV=4	0	115.318	56	21	59	9	472	51.5	5.16	2243	21	cell death;cell differentiation;cell organization and biogenesis;response to stimulus	cytoplasm;cytosol;nucleus	protein binding;structural molecule activity	Pf00038, Pf13514	3861	ENSG00000186847.5	KRT14	17	Formation of the cornified envelope; Type I hemidesmosome assembly		Corticotropin-releasing hormone signaling pathway	7	High	1
FALSE	High	Master Protein	P05787	Keratin, type II cytoskeletal 8 OS=Homo sapiens OX=9606 GN=KRT8 PE=1 SV=7	0	108.455	63	23	59	20	483	53.7	5.59	1872	23	cell death;cell differentiation;cell organization and biogenesis;regulation of biological process;response to stimulus	cytoplasm;cytoskeleton;cytosol;membrane;nucleus	catalytic activity;motor activity;protein binding;structural molecule activity	Pf00038, Pf01576, Pf13166, Pf15003	3856	ENSG00000170421.12	KRT8	12	Formation of the cornified envelope		Primary Focal Segmental Glomerulosclerosis FSGS	4	High	1
FALSE	High	Master Protein	P08727	Keratin, type I cytoskeletal 19 OS=Homo sapiens OX=9606 GN=KRT19 PE=1 SV=4	0	81.822	60	21	39	15	400	44.1	5.14	1123	21	cell death;cell differentiation;cell organization and biogenesis;regulation of biological process;response to stimulus	cytoskeleton;cytosol;membrane	protein binding;structural molecule activity	Pf00038	3880	ENSG00000171345.13	KRT19	17	Formation of the cornified envelope			3	High	1
FALSE	High	Master Protein	P08779	Keratin, type I cytoskeletal 16 OS=Homo sapiens OX=9606 GN=KRT16 PE=1 SV=4	0	76.238	48	18	47	10	473	51.2	5.05	1594	18	cell death;cell differentiation;cell organization and biogenesis;cell proliferation;cellular component movement;defense response;regulation of biological process;response to stimulus	cytoskeleton;cytosol;nucleus	protein binding;structural molecule activity	Pf00038, Pf07888, Pf13514	3868	ENSG00000186832.8	KRT16	17	Formation of the cornified envelope			3	High	1
FALSE	High	Master Protein	P13647	Keratin, type II cytoskeletal 5 OS=Homo sapiens OX=9606 GN=KRT5 PE=1 SV=3	0	55.667	30	17	30	12	590	62.3	7.74	862	17	cell death;cell organization and biogenesis;metabolic process	cytoplasm;cytosol;membrane;mitochondrion;nucleus	catalytic activity;motor activity;protein binding;structural molecule activity	Pf00038, Pf01576, Pf02994, Pf03961, Pf04111, Pf05957, Pf12128	3852	ENSG00000186081.11	KRT5	12	Formation of the cornified envelope; Type I hemidesmosome assembly			6	High	1
FALSE	High	Master Protein	Q86YZ3	Hornerin OS=Homo sapiens OX=9606 GN=HRNR PE=1 SV=2	0	52.752	15	16	29	16	2850	282.2	10.04	561	16	cell organization and biogenesis;development;transport	cytoplasm;cytoskeleton;extracellular;nucleus;organelle lumen	metal ion binding		388697	ENSG00000197915.5	HRNR	1	Neutrophil degranulation			3	High	1
FALSE	High	Master Protein	P02538	Keratin, type II cytoskeletal 6A OS=Homo sapiens OX=9606 GN=KRT6A PE=1 SV=3	0	52.193	30	15	24	7	564	60	8	822	15	cell death;cell differentiation;cell organization and biogenesis;defense response;metabolic process;regulation of biological process;response to stimulus	cytosol;membrane;nucleus	protein binding;structural molecule activity	Pf00038, Pf04111, Pf13166	3853	ENSG00000205420.10	KRT6A	12	Formation of the cornified envelope		Ectoderm Differentiation	4	High	1
FALSE	High	Master Protein	Q6UWP8	Suprabasin OS=Homo sapiens OX=9606 GN=SBSN PE=1 SV=2	0	47.704	40	11	18	11	590	60.5	7.01	432	11		extracellular			374897	ENSG00000189001.10	SBSN	19				0	High	1
FALSE	High	Master Protein	Q04695	Keratin, type I cytoskeletal 17 OS=Homo sapiens OX=9606 GN=KRT17 PE=1 SV=2	0	36.823	30	12	21	4	432	48.1	5.02	630	12	cell death;cell organization and biogenesis;regulation of biological process;response to stimulus	cytoplasm;cytoskeleton;cytosol	protein binding;receptor activity;signal transducer activity;structural molecule activity	Pf00038, Pf07888	3872	ENSG00000128422.15	KRT17	17	Formation of the cornified envelope			3	High	1
FALSE	High	Master Protein	Q12864	Cadherin-17 OS=Homo sapiens OX=9606 GN=CDH17 PE=1 SV=3	0	36.178	22	11	16	11	832	92.2	5.14	422	11	cell differentiation;cell organization and biogenesis;regulation of biological process;response to stimulus;transport	cell surface;membrane;nucleus	metal ion binding;protein binding;transporter activity	Pf00028	1015	ENSG00000079112.9	CDH17	8	Adherens junctions interactions			4	High	1
FALSE	High	Master Protein	Q02413	Desmoglein-1 OS=Homo sapiens OX=9606 GN=DSG1 PE=1 SV=2	0	35.627	15	10	13	10	1049	113.7	5.03	437	10	cell death;cell organization and biogenesis;regulation of biological process;response to stimulus;transport	cytoskeleton;cytosol;membrane	metal ion binding;protein binding	Pf00028, Pf01049	1828	ENSG00000134760.5	DSG1	18	Apoptotic cleavage of cell adhesion proteins; Formation of the cornified envelope; Neutrophil degranulation	Staphylococcus aureus infection		12	High	1
FALSE	High	Master Protein	P60709	Actin, cytoplasmic 1 OS=Homo sapiens OX=9606 GN=ACTB PE=1 SV=1	0	32.48	34	8	17	5	375	41.7	5.48	483	8	cell organization and biogenesis;cellular component movement;metabolic process;regulation of biological process;response to stimulus	cytoplasm;cytoskeleton;cytosol;membrane;nucleus	DNA binding;nucleotide binding;protein binding;structural molecule activity	Pf00022	60	ENSG00000075624.13	ACTB	7	Formation of annular gap junctions; Cell-extracellular matrix interactions; UCH proteinases; MAP2K and MAPK activation; Interaction between L1 and Ankyrins; Factors involved in megakaryocyte development and platelet production; Translocation of GLUT4 to the plasma membrane; EPH-ephrin mediated repulsion of cells; Prefoldin mediated transfer of substrate to CCT/TriC; EPHB-mediated forward signalin…	Arrhythmogenic right ventricular cardiomyopathy (ARVC); Tight junction; Pathogenic Escherichia coli infection; Dilated cardiomyopathy; Hippo signaling pathway; Rap1 signaling pathway; Oxytocin signaling pathway; Thyroid hormone signaling pathway; Phagosome; Apoptosis; Focal adhesion; Proteoglycans in cancer; Salmonella infection; Adherens junction; Regulation of actin cytoskeleton; Leukocyte tran…	Arrhythmogenic Right Ventricular Cardiomyopathy; Pathogenic Escherichia coli infection; Common Pathways Underlying Drug Addiction; Myometrial Relaxation and Contraction Pathways; Focal Adhesion; Fas Ligand (FasL) pathway and Stress induction of Heat Shock Proteins (HSP) regulation; Regulation of Actin Cytoskeleton	102	High	1
FALSE	High	Master Protein	P22626	Heterogeneous nuclear ribonucleoproteins A2/B1 OS=Homo sapiens OX=9606 GN=HNRNPA2B1 PE=1 SV=2	0	31.211	32	9	12	9	353	37.4	8.95	303	9	metabolic process;regulation of biological process;response to stimulus;transport	cytoplasm;extracellular;membrane;nucleus;spliceosomal complex	DNA binding;protein binding;RNA binding	Pf00076, Pf13893, Pf14259	3181	ENSG00000122566.20	HNRNPA2B1	7	Gene and protein expression by JAK-STAT signaling after Interleukin-12 stimulation; Interleukin-12 family signaling; mRNA Splicing - Major Pathway		mRNA Processing	10	High	1
FALSE	High	Master Protein	P27487	Dipeptidyl peptidase 4 OS=Homo sapiens OX=9606 GN=DPP4 PE=1 SV=2	0	27.114	15	9	17	9	766	88.2	6.04	390	9	cellular component movement;defense response;metabolic process;regulation of biological process;response to stimulus	cell surface;extracellular;membrane	catalytic activity;protein binding;receptor activity	Pf00326, Pf00930, Pf01738, Pf12695, Pf12697	1803	ENSG00000197635.9	DPP4	2	Synthesis, secretion, and inactivation of Glucagon-like Peptide-1 (GLP-1); Synthesis, secretion, and inactivation of Glucose-dependent Insulinotropic Polypeptide (GIP)	Protein digestion and absorption		6	High	1
FALSE	High	Master Protein	P06748	Nucleophosmin OS=Homo sapiens OX=9606 GN=NPM1 PE=1 SV=2	0	25.84	18	3	10	3	294	32.6	4.78	356	3	cell growth;cell organization and biogenesis;cellular homeostasis;metabolic process;regulation of biological process;response to stimulus;transport	cytoplasm;cytoskeleton;cytosol;membrane;nucleus	DNA binding;enzyme regulator activity;protein binding;RNA binding	Pf03066	4869	ENSG00000181163.13	NPM1	5	Nuclear import of Rev protein; TFAP2A acts as a transcriptional repressor during retinoic acid induced cell differentiation; TP53 regulates transcription of additional cell cycle genes whose exact role in the p53 pathway remain uncertain; Deposition of new CENPA-containing nucleosomes at the centromere			18	High	1
FALSE	High	Master Protein	P09651	Heterogeneous nuclear ribonucleoprotein A1 OS=Homo sapiens OX=9606 GN=HNRNPA1 PE=1 SV=5	0	25.251	23	6	14	6	372	38.7	9.13	350	6	cell communication;metabolic process;regulation of biological process;response to stimulus;transport	cytoplasm;membrane;nucleus;spliceosomal complex	DNA binding;protein binding;RNA binding	Pf00076, Pf13893, Pf14259	3178	ENSG00000135486.17	HNRNPA1	12	mRNA Splicing - Major Pathway; FGFR2 alternative splicing	Spliceosome	mRNA Processing	11	High	1
FALSE	High	Master Protein	P07910	Heterogeneous nuclear ribonucleoproteins C1/C2 OS=Homo sapiens OX=9606 GN=HNRNPC PE=1 SV=4	0	21.117	23	8	10	8	306	33.7	5.08	372	8	cell differentiation;cell organization and biogenesis;metabolic process;regulation of biological process	cytoskeleton;cytosol;extracellular;membrane;nucleus;spliceosomal complex	DNA binding;protein binding;RNA binding	Pf00076, Pf13893, Pf14259	3183	ENSG00000092199.17	HNRNPC	14	mRNA Splicing - Major Pathway; SUMOylation of RNA binding proteins	Spliceosome	mRNA Processing	11	High	1
FALSE	High	Master Protein	P02768	Serum albumin OS=Homo sapiens OX=9606 GN=ALB PE=1 SV=2	0	20.28	12	7	10	7	609	69.3	6.28	251	7	cell communication;cell organization and biogenesis;metabolic process;regulation of biological process;response to stimulus;transport	cytoplasm;endoplasmic reticulum;extracellular;Golgi;nucleus;organelle lumen	antioxidant activity;catalytic activity;DNA binding;metal ion binding;protein binding	Pf00273	213	ENSG00000163631.16	ALB	4	Post-translational protein phosphorylation; Regulation of Insulin-like Growth Factor (IGF) transport and uptake by Insulin-like Growth Factor Binding Proteins (IGFBPs); Scavenging of heme from plasma; Platelet degranulation ; Defective SLCO1B1 causes hyperbilirubinemia, Rotor type (HBLRR); HDL remodeling; Defective SLCO1B3 causes hyperbilirubinemia, Rotor type (HBLRR); Transport of organic anions…	Thyroid hormone synthesis	Selenium Micronutrient Network; Vitamin B12 Metabolism; Folate Metabolism	32	High	1
FALSE	High	Master Protein	P31151	Protein S100-A7 OS=Homo sapiens OX=9606 GN=S100A7 PE=1 SV=4	0	20.083	44	5	13	5	101	11.5	6.77	293	5	cell differentiation;defense response;regulation of biological process;response to stimulus;transport	cytoplasm;cytosol;endoplasmic reticulum;extracellular;nucleus;organelle lumen	metal ion binding;protein binding	Pf01023	6278	ENSG00000143556.8	S100A7	1	Neutrophil degranulation; Metal sequestration by antimicrobial proteins			5	High	1
FALSE	High	Master Protein	P04406	Glyceraldehyde-3-phosphate dehydrogenase OS=Homo sapiens OX=9606 GN=GAPDH PE=1 SV=3	0	20.068	24	4	9	4	335	36	8.46	371	4	cell death;cell organization and biogenesis;defense response;metabolic process;regulation of biological process;response to stimulus	cytoplasm;cytoskeleton;cytosol;membrane;nucleus	catalytic activity;enzyme regulator activity;nucleotide binding;protein binding	Pf00044, Pf02800	2597	ENSG00000111640.14	GAPDH	12	Gluconeogenesis; Glycolysis	HIF-1 signaling pathway; Carbon metabolism; Alzheimer's disease; Glycolysis / Gluconeogenesis; Biosynthesis of amino acids; Metabolic pathways	Cori Cycle; Alzheimers Disease; Glycolysis and Gluconeogenesis; Sudden Infant Death Syndrome (SIDS) Susceptibility Pathways	15	High	1
FALSE	High	Master Protein	P39023	60S ribosomal protein L3 OS=Homo sapiens OX=9606 GN=RPL3 PE=1 SV=2	0	17.106	20	5	7	5	403	46.1	10.18	159	5	cell organization and biogenesis;metabolic process;response to stimulus;transport	cytoplasm;cytosol;nucleus;ribosome	protein binding;RNA binding;structural molecule activity	Pf00297	6122	ENSG00000100316.15	RPL3	22	Peptide chain elongation; Eukaryotic Translation Termination; Viral mRNA Translation; L13a-mediated translational silencing of Ceruloplasmin expression; Nonsense Mediated Decay (NMD) independent of the Exon Junction Complex (EJC); Selenocysteine synthesis; Nonsense Mediated Decay (NMD) enhanced by the Exon Junction Complex (EJC); GTP hydrolysis and joining of the 60S ribosomal subunit; Major path…	Ribosome	Cytoplasmic Ribosomal Proteins	34	High	1
FALSE	High	Master Protein	O43490	Prominin-1 OS=Homo sapiens OX=9606 GN=PROM1 PE=1 SV=1	0	16.982	13	7	10	7	865	97.1	7.27	274	7	cell differentiation;regulation of biological process	cell surface;endoplasmic reticulum;membrane	protein binding	Pf05478	8842	ENSG00000007062.11	PROM1	4		Transcriptional misregulation in cancer	Extracellular vesicle-mediated signaling in recipient cells	2	High	1
FALSE	High	Master Protein	Q5D862	Filaggrin-2 OS=Homo sapiens OX=9606 GN=FLG2 PE=1 SV=1	0	16.762	5	5	7	5	2391	247.9	8.31	188	5	transport	cytoplasm;extracellular;nucleus	metal ion binding;structural molecule activity		388698	ENSG00000143520.6	FLG2	1	Neutrophil degranulation			3	High	1
FALSE	High	Master Protein	P15924	Desmoplakin OS=Homo sapiens OX=9606 GN=DSP PE=1 SV=3	0	16.613	3	5	10	5	2871	331.6	6.81	349	5	cell death;cell differentiation;cell organization and biogenesis;metabolic process;regulation of biological process;response to stimulus;transport	cytoplasm;cytoskeleton;membrane;nucleus	catalytic activity;motor activity;protein binding;RNA binding;structural molecule activity	Pf00038, Pf00681, Pf01540, Pf01576, Pf02463, Pf04111, Pf04156, Pf05483, Pf05557, Pf05622, Pf06008, Pf06160, Pf06637, Pf07888, Pf10174, Pf12072, Pf12128, Pf13166	1832	ENSG00000096696.13	DSP	6	Apoptotic cleavage of cell adhesion proteins; Formation of the cornified envelope; Neutrophil degranulation	Arrhythmogenic right ventricular cardiomyopathy (ARVC)	Arrhythmogenic Right Ventricular Cardiomyopathy; Lung fibrosis	14	High	1
FALSE	High	Master Protein	Q02878	60S ribosomal protein L6 OS=Homo sapiens OX=9606 GN=RPL6 PE=1 SV=3	0	16.016	21	5	7	5	288	32.7	10.58	213	5	cell organization and biogenesis;metabolic process;regulation of biological process;transport	cytosol;membrane;nucleus;ribosome	DNA binding;protein binding;RNA binding;structural molecule activity	Pf01159, Pf03868	6128	ENSG00000089009.15	RPL6	12	Peptide chain elongation; Eukaryotic Translation Termination; Viral mRNA Translation; L13a-mediated translational silencing of Ceruloplasmin expression; Nonsense Mediated Decay (NMD) independent of the Exon Junction Complex (EJC); Selenocysteine synthesis; Nonsense Mediated Decay (NMD) enhanced by the Exon Junction Complex (EJC); GTP hydrolysis and joining of the 60S ribosomal subunit; Major path…	Ribosome	Cytoplasmic Ribosomal Proteins	34	High	1
FALSE	High	Master Protein	P61313	60S ribosomal protein L15 OS=Homo sapiens OX=9606 GN=RPL15 PE=1 SV=2	0	15.882	32	6	9	6	204	24.1	11.62	169	6	cell organization and biogenesis;metabolic process;response to stimulus;transport	cytosol;membrane;nucleus;ribosome	protein binding;RNA binding;structural molecule activity	Pf00827	6138	ENSG00000174748.18	RPL15	3	Peptide chain elongation; Eukaryotic Translation Termination; Viral mRNA Translation; L13a-mediated translational silencing of Ceruloplasmin expression; Nonsense Mediated Decay (NMD) independent of the Exon Junction Complex (EJC); Selenocysteine synthesis; Nonsense Mediated Decay (NMD) enhanced by the Exon Junction Complex (EJC); GTP hydrolysis and joining of the 60S ribosomal subunit; Major path…	Ribosome	Cytoplasmic Ribosomal Proteins	34	High	1
FALSE	High	Master Protein	P10809	60 kDa heat shock protein, mitochondrial OS=Homo sapiens OX=9606 GN=HSPD1 PE=1 SV=2	0	15.598	16	5	7	5	573	61	5.87	241	5	cell organization and biogenesis;cell proliferation;metabolic process;regulation of biological process;response to stimulus;transport	cell surface;cytoplasm;cytosol;endosome;membrane;mitochondrion;organelle lumen	catalytic activity;DNA binding;nucleotide binding;protein binding;RNA binding	Pf00118	3329	ENSG00000144381.16	HSPD1	2	TFAP2A acts as a transcriptional repressor during retinoic acid induced cell differentiation; Mitochondrial protein import; Metabolism of proteins	Type I diabetes mellitus; Tuberculosis; RNA degradation; Legionellosis	Apoptosis-related network due to altered Notch3 in ovarian cancer; Sudden Infant Death Syndrome (SIDS) Susceptibility Pathways	13	High	1
FALSE	High	Master Protein	P19012	Keratin, type I cytoskeletal 15 OS=Homo sapiens OX=9606 GN=KRT15 PE=1 SV=3	0	15.375	13	7	8	2	456	49.2	4.77	229	7	cell death;cell organization and biogenesis	cytosol;nucleus	protein binding;structural molecule activity	Pf00038	3866	ENSG00000171346.15	KRT15	17	Formation of the cornified envelope			3	High	1
FALSE	High	Master Protein	P68104	Elongation factor 1-alpha 1 OS=Homo sapiens OX=9606 GN=EEF1A1 PE=1 SV=1	0	14.938	17	6	8	6	462	50.1	9.01	126	6	metabolic process;regulation of biological process;response to stimulus;transport	cytoplasm;cytoskeleton;cytosol;extracellular;membrane;nucleus;organelle lumen	catalytic activity;nucleotide binding;protein binding;RNA binding	Pf00009, Pf03143, Pf03144	1915	ENSG00000156508.17	EEF1A1	6	Peptide chain elongation; Protein methylation; Neutrophil degranulation; HSF1 activation	RNA transport; Legionellosis	Translation Factors	16	High	1
FALSE	High	Master Protein	P62805	Histone H4 OS=Homo sapiens OX=9606 GN=H4C1 PE=1 SV=2	0	14.892	50	5	9	5	103	11.4	11.36	209	5	cell organization and biogenesis;metabolic process;regulation of biological process;response to stimulus	chromosome;extracellular;membrane;nucleus	DNA binding;protein binding;RNA binding	Pf00125, Pf02969, Pf15630	8359; 8361; 8360; 8363; 8370; 554313; 8365; 8364; 121504; 8367; 8294; 8366; 8362; 8368	ENSG00000197061.4; ENSG00000275126.1; ENSG00000273542.1; ENSG00000197238.4; ENSG00000197837.3; ENSG00000276966.2; ENSG00000158406.4; ENSG00000270882.2; ENSG00000274618.1; ENSG00000278637.1; ENSG00000277157.1; ENSG00000278705.1; ENSG00000270276.2; ENSG00000276180.1	HIST1H4A; HIST1H4F; HIST1H4D; HIST1H4J; HIST2H4A; HIST2H4B; HIST1H4H; HIST1H4C; HIST4H4; HIST1H4E; HIST1H4I; HIST1H4B; HIST1H4K; HIST1H4L	6; 1; 12	SIRT1 negatively regulates rRNA expression; RMTs methylate histone arginines; Nonhomologous End-Joining (NHEJ); Activation of anterior HOX genes in hindbrain development during early embryogenesis; NoRC negatively regulates rRNA expression; Meiotic synapsis; Transcriptional regulation by small RNAs; Meiotic recombination; PRC2 methylates histones and DNA; Recruitment and ATM-mediated phosphorylat…	Viral carcinogenesis; Systemic lupus erythematosus; Alcoholism	Gastric Cancer Network 1; Histone Modifications; Type II interferon signaling (IFNG)	82	High	1
FALSE	High	Master Protein	P68133	Actin, alpha skeletal muscle OS=Homo sapiens OX=9606 GN=ACTA1 PE=1 SV=1	0	14.721	14	4	11	1	377	42	5.39	294	4	cell organization and biogenesis;cellular component movement;regulation of biological process;response to stimulus	cytoplasm;cytoskeleton;cytosol	nucleotide binding;protein binding;structural molecule activity	Pf00022	58	ENSG00000143632.14	ACTA1	1	Striated Muscle Contraction		Myometrial Relaxation and Contraction Pathways; Fas Ligand (FasL) pathway and Stress induction of Heat Shock Proteins (HSP) regulation; Association Between Physico-Chemical Features and Toxicity Associated Pathways; Striated Muscle Contraction	6	High	1
FALSE	High	Master Protein	P18124	60S ribosomal protein L7 OS=Homo sapiens OX=9606 GN=RPL7 PE=1 SV=1	0	14.047	23	5	9	5	248	29.2	10.65	157	5	cell organization and biogenesis;metabolic process;transport	cytoplasm;cytosol;membrane;nucleus;ribosome	DNA binding;protein binding;RNA binding;structural molecule activity	Pf00327, Pf08079	6129	ENSG00000147604.13	RPL7	8	Peptide chain elongation; Eukaryotic Translation Termination; Viral mRNA Translation; L13a-mediated translational silencing of Ceruloplasmin expression; Nonsense Mediated Decay (NMD) independent of the Exon Junction Complex (EJC); Selenocysteine synthesis; Nonsense Mediated Decay (NMD) enhanced by the Exon Junction Complex (EJC); GTP hydrolysis and joining of the 60S ribosomal subunit; Major path…	Ribosome	Cytoplasmic Ribosomal Proteins	34	High	1
FALSE	High	Master Protein	P50454	Serpin H1 OS=Homo sapiens OX=9606 GN=SERPINH1 PE=1 SV=2	0	13.985	15	4	9	4	418	46.4	8.69	259	4	cell organization and biogenesis;metabolic process;regulation of biological process;response to stimulus	cytoplasm;endoplasmic reticulum;membrane;organelle lumen	enzyme regulator activity;protein binding;RNA binding	Pf00079	871	ENSG00000149257.13	SERPINH1	11	Collagen biosynthesis and modifying enzymes		Endochondral Ossification	4	High	1
FALSE	High	Master Protein	Q00839	Heterogeneous nuclear ribonucleoprotein U OS=Homo sapiens OX=9606 GN=HNRNPU PE=1 SV=6	0	13.619	9	5	7	5	825	90.5	6	184	5	cell differentiation;metabolic process;regulation of biological process;response to stimulus	cell surface;chromosome;cytoplasm;membrane;nucleus;spliceosomal complex	DNA binding;nucleotide binding;protein binding;RNA binding	Pf00622, Pf13671	3192	ENSG00000153187.18	HNRNPU	1	mRNA Splicing - Major Pathway	Spliceosome	mRNA Processing	6	High	1
FALSE	High	Master Protein	P62241	40S ribosomal protein S8 OS=Homo sapiens OX=9606 GN=RPS8 PE=1 SV=2	0	13.295	26	4	7	4	208	24.2	10.32	357	4	cell organization and biogenesis;metabolic process;transport	cytoplasm;cytosol;endoplasmic reticulum;membrane;nucleus;ribosome	protein binding;RNA binding;structural molecule activity	Pf01201	6202	ENSG00000142937.11	RPS8	1	Peptide chain elongation; Eukaryotic Translation Termination; Viral mRNA Translation; Formation of the ternary complex, and subsequently, the 43S complex; L13a-mediated translational silencing of Ceruloplasmin expression; Selenocysteine synthesis; Nonsense Mediated Decay (NMD) independent of the Exon Junction Complex (EJC); Nonsense Mediated Decay (NMD) enhanced by the Exon Junction Complex (EJC)…	Ribosome	Cytoplasmic Ribosomal Proteins	38	High	1
FALSE	High	Master Protein	P51991	Heterogeneous nuclear ribonucleoprotein A3 OS=Homo sapiens OX=9606 GN=HNRNPA3 PE=1 SV=2	0	12.812	15	4	5	4	378	39.6	9.01	129	4	metabolic process;transport	cytoplasm;nucleus;spliceosomal complex	protein binding;RNA binding;transporter activity	Pf00076, Pf13893, Pf14259	220988	ENSG00000170144.20	HNRNPA3	2	mRNA Splicing - Major Pathway	Spliceosome		5	High	1
FALSE	High	Master Protein	P14923	Junction plakoglobin OS=Homo sapiens OX=9606 GN=JUP PE=1 SV=3	0	12.752	9	4	8	4	745	81.7	6.14	217	4	cell death;cell organization and biogenesis;cellular component movement;regulation of biological process;response to stimulus;transport	cytoplasm;cytoskeleton;cytosol;extracellular;membrane;nucleus;organelle lumen	protein binding;signal transducer activity;structural molecule activity	Pf00514	3728	ENSG00000173801.16	JUP	17	Adherens junctions interactions; Neutrophil degranulation; Formation of the cornified envelope; VEGFR2 mediated vascular permeability	Arrhythmogenic right ventricular cardiomyopathy (ARVC); Acute myeloid leukemia; Pathways in cancer; Transcriptional misregulation in cancer	Arrhythmogenic Right Ventricular Cardiomyopathy; Corticotropin-releasing hormone signaling pathway; Ectoderm Differentiation	22	High	1
FALSE	High	Master Protein	P31944	Caspase-14 OS=Homo sapiens OX=9606 GN=CASP14 PE=1 SV=2	0	12.472	21	4	6	4	242	27.7	5.58	192	4	cell death;cell differentiation;metabolic process	cytoplasm;cytosol;nucleus	catalytic activity;protein binding	Pf00656	23581	ENSG00000105141.5	CASP14	19	Formation of the cornified envelope			3	High	1
FALSE	High	Master Protein	P62424	60S ribosomal protein L7a OS=Homo sapiens OX=9606 GN=RPL7A PE=1 SV=2	0	12.108	18	4	6	4	266	30	10.61	281	4	cell organization and biogenesis;metabolic process;transport	cytoplasm;cytosol;membrane;nucleus;ribosome	protein binding;RNA binding;structural molecule activity	Pf01248	6130	ENSG00000280858.2; ENSG00000148303.16	RPL7A	9; CHR_HG2030_PATCH	Peptide chain elongation; Eukaryotic Translation Termination; Viral mRNA Translation; L13a-mediated translational silencing of Ceruloplasmin expression; Nonsense Mediated Decay (NMD) independent of the Exon Junction Complex (EJC); Selenocysteine synthesis; Nonsense Mediated Decay (NMD) enhanced by the Exon Junction Complex (EJC); GTP hydrolysis and joining of the 60S ribosomal subunit; Major path…	Ribosome	Cytoplasmic Ribosomal Proteins	34	High	1
FALSE	High	Master Protein	P02786	Transferrin receptor protein 1 OS=Homo sapiens OX=9606 GN=TFRC PE=1 SV=2	0	12.044	9	5	5	5	760	84.8	6.61	160	5	cell differentiation;cell organization and biogenesis;cellular homeostasis;metabolic process;regulation of biological process;response to stimulus;transport	cell surface;endosome;extracellular;membrane	protein binding;receptor activity;RNA binding;transporter activity	Pf02225, Pf04253, Pf04389	7037	ENSG00000072274.12	TFRC	3	Cargo recognition for clathrin-mediated endocytosis; Transferrin endocytosis and recycling; Golgi Associated Vesicle Biogenesis	Endocytosis; HIF-1 signaling pathway; Hematopoietic cell lineage; Phagosome	Iron metabolism in placenta	15	High	1
FALSE	High	Master Protein	P25705	ATP synthase subunit alpha, mitochondrial OS=Homo sapiens OX=9606 GN=ATP5F1A PE=1 SV=1	0	11.73	9	3	8	3	553	59.7	9.13	224	3	cell organization and biogenesis;metabolic process;regulation of biological process;transport	membrane;mitochondrion;organelle lumen	catalytic activity;nucleotide binding;protein binding;RNA binding;transporter activity	Pf00006, Pf00306, Pf02663, Pf02874, Pf05943	498	ENSG00000152234.15	ATP5A1	18	Cristae formation; Mitochondrial protein import; Formation of ATP by chemiosmotic coupling; Metabolism of proteins	Huntington's disease; Parkinson's disease; Alzheimer's disease; Oxidative phosphorylation; Metabolic pathways	Electron Transport Chain; Oxidative phosphorylation	16	High	1
FALSE	High	Master Protein	P21796	Voltage-dependent anion-selective channel protein 1 OS=Homo sapiens OX=9606 GN=VDAC1 PE=1 SV=2	0	11.514	22	4	6	4	283	30.8	8.54	145	4	cell communication;cell death;cell differentiation;defense response;metabolic process;regulation of biological process;response to stimulus;transport	membrane;mitochondrion;nucleus	protein binding;transporter activity	Pf01459	7416	ENSG00000213585.10	VDAC1	5	Mitochondrial calcium ion transport; Ub-specific processing proteases; Mitochondrial protein import; Pink/Parkin Mediated Mitophagy	NOD-like receptor signaling pathway; cGMP-PKG signaling pathway; Huntington's disease; HTLV-I infection; Parkinson's disease; Influenza A; Calcium signaling pathway		16	High	1
FALSE	High	Master Protein	P68363	Tubulin alpha-1B chain OS=Homo sapiens OX=9606 GN=TUBA1B PE=1 SV=1	0	11.347	13	4	5	4	451	50.1	5.06	258	4	cell division;cell organization and biogenesis;response to stimulus;transport	cytoplasm;cytoskeleton;membrane	catalytic activity;nucleotide binding;protein binding;RNA binding;structural molecule activity	Pf00091, Pf03953	10376	ENSG00000123416.15	TUBA1B	12	COPI-independent Golgi-to-ER retrograde traffic; COPI-dependent Golgi-to-ER retrograde traffic; Carboxyterminal post-translational modifications of tubulin; Recruitment of NuMA to mitotic centrosomes; Hedgehog 'off' state; Translocation of GLUT4 to the plasma membrane; Microtubule-dependent trafficking of connexons from Golgi to the plasma membrane; Separation of Sister Chromatids; COPI-mediated …	Pathogenic Escherichia coli infection; Gap junction; Phagosome; Apoptosis	Pathogenic Escherichia coli infection; Allograft Rejection; Parkin-Ubiquitin Proteasomal System pathway	66	High	1
FALSE	High	Master Protein	Q71DI3	Histone H3.2 OS=Homo sapiens OX=9606 GN=H3C15 PE=1 SV=3	0	11.285	34	3	7	1	136	15.4	11.27	247	3	cell organization and biogenesis;coagulation;metabolic process;regulation of biological process;response to stimulus	chromosome;extracellular;nucleus	DNA binding;protein binding	Pf00125	333932; 126961; 653604	ENSG00000203852.3; ENSG00000183598.3; ENSG00000203811.1	HIST2H3A; HIST2H3C; HIST2H3D	1	SIRT1 negatively regulates rRNA expression; RMTs methylate histone arginines; Activation of anterior HOX genes in hindbrain development during early embryogenesis; NoRC negatively regulates rRNA expression; Interleukin-7 signaling; Factors involved in megakaryocyte development and platelet production; Transcriptional regulation by small RNAs; Meiotic recombination; PRC2 methylates histones and DN…	Transcriptional misregulation in cancer; Systemic lupus erythematosus; Alcoholism	Histone Modifications	64	High	1
FALSE	High	Master Protein	P36578	60S ribosomal protein L4 OS=Homo sapiens OX=9606 GN=RPL4 PE=1 SV=5	0	11.006	11	4	4	4	427	47.7	11.06	147	4	cell organization and biogenesis;metabolic process;transport	cytoplasm;cytosol;endoplasmic reticulum;membrane;nucleus;ribosome	protein binding;RNA binding;structural molecule activity	Pf00573, Pf14374	6124	ENSG00000174444.14	RPL4	15	Peptide chain elongation; Eukaryotic Translation Termination; Viral mRNA Translation; L13a-mediated translational silencing of Ceruloplasmin expression; Nonsense Mediated Decay (NMD) independent of the Exon Junction Complex (EJC); Selenocysteine synthesis; Nonsense Mediated Decay (NMD) enhanced by the Exon Junction Complex (EJC); GTP hydrolysis and joining of the 60S ribosomal subunit; Major path…	Ribosome	Cytoplasmic Ribosomal Proteins	34	High	1
FALSE	High	Master Protein	Q08554	Desmocollin-1 OS=Homo sapiens OX=9606 GN=DSC1 PE=1 SV=2	0	11.004	5	3	5	3	894	99.9	5.43	114	3	cell death;transport	cytoskeleton;membrane	metal ion binding	Pf00028, Pf01049, Pf08758	1823	ENSG00000134765.9	DSC1	18	Formation of the cornified envelope; Neutrophil degranulation			6	High	1
FALSE	High	Master Protein	P20700	Lamin-B1 OS=Homo sapiens OX=9606 GN=LMNB1 PE=1 SV=2	0	9.745	11	3	6	3	586	66.4	5.16	131	3	regulation of biological process;response to stimulus	membrane;nucleus	catalytic activity;motor activity;protein binding;structural molecule activity	Pf00038, Pf00932, Pf01576, Pf07888, Pf09726, Pf09731, Pf10186, Pf12128	4001	ENSG00000113368.11	LMNB1	5	Gene and protein expression by JAK-STAT signaling after Interleukin-12 stimulation; Breakdown of the nuclear lamina; Initiation of Nuclear Envelope Reformation; Clearance of Nuclear Envelope Membranes from Chromatin; Meiotic synapsis; Depolymerisation of the Nuclear Lamina; Formation of Senescence-Associated Heterochromatin Foci (SAHF); Deregulated CDK5 triggers multiple neurodegenerative pathway…	Apoptosis	Fas Ligand (FasL) pathway and Stress induction of Heat Shock Proteins (HSP) regulation	34	High	1
FALSE	High	Master Protein	P06702	Protein S100-A9 OS=Homo sapiens OX=9606 GN=S100A9 PE=1 SV=1	0	9.623	38	3	5	3	114	13.2	6.13	152	3	cell communication;cell death;cellular component movement;defense response;metabolic process;regulation of biological process;response to stimulus;transport	cytoplasm;cytoskeleton;cytosol;extracellular;membrane;nucleus;organelle lumen	antioxidant activity;catalytic activity;metal ion binding;protein binding;signal transducer activity	Pf00036, Pf01023, Pf13499, Pf13833	6280	ENSG00000163220.10	S100A9	1	Neutrophil degranulation; Metal sequestration by antimicrobial proteins; Regulation of TLR by endogenous ligand		IL1 and megakaryocytes in obesity	8	High	1
FALSE	High	Master Protein	P61978	Heterogeneous nuclear ribonucleoprotein K OS=Homo sapiens OX=9606 GN=HNRNPK PE=1 SV=1	0	9.445	12	3	3	3	463	50.9	5.54	108	3	metabolic process;regulation of biological process;response to stimulus	cytoplasm;membrane;nucleus;spliceosomal complex	DNA binding;protein binding;RNA binding	Pf00013, Pf08067, Pf13014, Pf13083	3190	ENSG00000165119.20	HNRNPK	9	mRNA Splicing - Major Pathway; SUMOylation of RNA binding proteins	Viral carcinogenesis; MicroRNAs in cancer; Spliceosome; Herpes simplex infection	mRNA Processing	14	High	1
FALSE	High	Master Protein	Q7Z794	Keratin, type II cytoskeletal 1b OS=Homo sapiens OX=9606 GN=KRT77 PE=1 SV=3	0	9.359	4	2	3	1	578	61.9	5.99	150	2	cell death;cell organization and biogenesis	cytoskeleton;cytosol	structural molecule activity	Pf00038, Pf03962, Pf13166, Pf14817	374454	ENSG00000189182.9	KRT77	12	Formation of the cornified envelope			3	High	1
FALSE	High	Master Protein	O15230	Laminin subunit alpha-5 OS=Homo sapiens OX=9606 GN=LAMA5 PE=1 SV=8	0	9.284	1	2	4	2	3695	399.5	7.02	119	2	cell differentiation;cell organization and biogenesis;cell proliferation;cellular component movement;regulation of biological process;response to stimulus;transport	extracellular;membrane;nucleus	catalytic activity;motor activity;protein binding;structural molecule activity	Pf00052, Pf00053, Pf00054, Pf00055, Pf00529, Pf01576, Pf02210, Pf06008, Pf06009, Pf12795, Pf13514, Pf13747	3911	ENSG00000130702.15	LAMA5	20	ECM proteoglycans; Laminin interactions; Degradation of the extracellular matrix; MET activates PTK2 signaling; Interleukin-4 and 13 signaling; Non-integrin membrane-ECM interactions	Amoebiasis; Pathways in cancer; Toxoplasmosis; Focal adhesion; Small cell lung cancer; ECM-receptor interaction; Metabolic pathways; PI3K-Akt signaling pathway	Alpha 6 Beta 4 signaling pathway; Primary Focal Segmental Glomerulosclerosis FSGS; Focal Adhesion; Focal Adhesion-PI3K-Akt-mTOR-signaling pathway; Inflammatory Response Pathway	27	High	1
FALSE	High	Master Protein	O75367	Core histone macro-H2A.1 OS=Homo sapiens OX=9606 GN=MACROH2A1 PE=1 SV=4	0	8.899	18	4	6	4	372	39.6	9.79	88	4	cell organization and biogenesis;regulation of biological process	chromosome;nucleus	DNA binding;enzyme regulator activity;protein binding	Pf00125, Pf01661	9555	ENSG00000113648.16	H2AFY	5		Systemic lupus erythematosus; Alcoholism	H19 action Rb-E2F1 signaling and CDK-beta-catenin activity	3	High	1
FALSE	High	Master Protein	P07355	Annexin A2 OS=Homo sapiens OX=9606 GN=ANXA2 PE=1 SV=2	0	8.86	9	2	5	2	339	38.6	7.75	169	2	cell organization and biogenesis;metabolic process;regulation of biological process;response to stimulus;transport	cell surface;cytoplasm;cytosol;endoplasmic reticulum;endosome;extracellular;membrane;nucleus;organelle lumen	enzyme regulator activity;metal ion binding;protein binding;RNA binding	Pf00191	302	ENSG00000182718.16	ANXA2	15	Dissolution of Fibrin Clot; Gene and protein expression by JAK-STAT signaling after Interleukin-12 stimulation; Smooth Muscle Contraction; Neutrophil degranulation; Interleukin-12 family signaling		Prostaglandin Synthesis and Regulation	12	High	1
FALSE	High	Master Protein	P14410	Sucrase-isomaltase, intestinal OS=Homo sapiens OX=9606 GN=SI PE=1 SV=6	0	8.53	4	4	4	4	1827	209.3	5.64	65	4	metabolic process	Golgi;membrane	catalytic activity	Pf00088, Pf01055, Pf13802	6476	ENSG00000090402.7	SI	3	Intestinal saccharidase deficiencies; Digestion of dietary carbohydrate	Galactose metabolism; Starch and sucrose metabolism; Carbohydrate digestion and absorption; Metabolic pathways		11	High	1
FALSE	High	Master Protein	Q16777	Histone H2A type 2-C OS=Homo sapiens OX=9606 GN=H2AC20 PE=1 SV=4	0	8.441	27	3	4	3	129	14	10.9	111	3	regulation of biological process	chromosome;nucleus	DNA binding;protein binding	Pf00125, Pf00808	8338	ENSG00000184260.5	HIST2H2AC	1	SIRT1 negatively regulates rRNA expression; UCH proteinases; RMTs methylate histone arginines; Activation of anterior HOX genes in hindbrain development during early embryogenesis; NoRC negatively regulates rRNA expression; Meiotic synapsis; Transcriptional regulation by small RNAs; Meiotic recombination; PRC2 methylates histones and DNA; HDACs deacetylate histones; Formation of the beta-catenin:…	Systemic lupus erythematosus; Alcoholism		66	High	1
FALSE	High	Master Protein	P11169	Solute carrier family 2, facilitated glucose transporter member 3 OS=Homo sapiens OX=9606 GN=SLC2A3 PE=1 SV=1	0	8.403	6	3	3	3	496	53.9	7.2	119	3	metabolic process;transport	membrane	transporter activity	Pf00083, Pf07690, Pf13347	6515	ENSG00000059804.15	SLC2A3	12	Vitamin C (ascorbate) metabolism; Neutrophil degranulation; Cellular hexose transport		NRF2 pathway; Photodynamic therapy-induced HIF-1 survival signaling; Focal Adhesion-PI3K-Akt-mTOR-signaling pathway; Glycolysis and Gluconeogenesis	14	High	1
FALSE	High	Master Protein	P20930	Filaggrin OS=Homo sapiens OX=9606 GN=FLG PE=1 SV=3	0	8.383	3	2	4	2	4061	434.9	9.25	74	2	cell death;cell differentiation;development;metabolic process	cytoskeleton;cytosol;nucleus	metal ion binding;protein binding;structural molecule activity	Pf01023	2312	ENSG00000143631.10	FLG	1	Formation of the cornified envelope			3	High	1
FALSE	High	Master Protein	P04843	Dolichyl-diphosphooligosaccharide--protein glycosyltransferase subunit 1 OS=Homo sapiens OX=9606 GN=RPN1 PE=1 SV=1	0	8.265	8	3	3	3	607	68.5	6.38	94	3	metabolic process	cytosol;endoplasmic reticulum;membrane	catalytic activity;protein binding;RNA binding	Pf04597	6184	ENSG00000163902.11	RPN1	3	Asparagine N-linked glycosylation; SRP-dependent cotranslational protein targeting to membrane	N-Glycan biosynthesis; Protein processing in endoplasmic reticulum; Metabolic pathways	Proteasome Degradation	9	High	1
FALSE	High	Master Protein	P81605	Dermcidin OS=Homo sapiens OX=9606 GN=DCD PE=1 SV=2	0	8.027	35	4	4	4	110	11.3	6.54	149	4	defense response;metabolic process;response to stimulus	extracellular	catalytic activity;protein binding;RNA binding	Pf15291	117159	ENSG00000161634.11	DCD	12	Antimicrobial peptides			3	High	1
FALSE	High	Master Protein	P31943	Heterogeneous nuclear ribonucleoprotein H OS=Homo sapiens OX=9606 GN=HNRNPH1 PE=1 SV=4	0	7.931	13	3	3	3	449	49.2	6.3	103	3	metabolic process;regulation of biological process;response to stimulus	cytosol;membrane;nucleus;spliceosomal complex	protein binding;RNA binding	Pf00076, Pf08080, Pf14259	3187	ENSG00000169045.17; ENSG00000284254.1	HNRNPH1	5; CHR_HG30_PATCH	mRNA Splicing - Major Pathway; FGFR2 alternative splicing		Mecp2 and Associated Rett Syndrome; mRNA Processing	11	High	1
FALSE	High	Master Protein	Q08188	Protein-glutamine gamma-glutamyltransferase E OS=Homo sapiens OX=9606 GN=TGM3 PE=1 SV=4	0	7.65	4	2	3	2	693	76.6	5.86	198	2	cell differentiation;cell organization and biogenesis;metabolic process	cytoplasm	catalytic activity;metal ion binding	Pf00868, Pf00927, Pf01841	7053	ENSG00000125780.11	TGM3	20				0	High	1
FALSE	High	Master Protein	Q16778	Histone H2B type 2-E OS=Homo sapiens OX=9606 GN=H2BC21 PE=1 SV=3	0	7.469	12	1	2	1	126	13.9	10.32	133	1	cell organization and biogenesis;defense response;response to stimulus	chromosome;cytosol;nucleus	DNA binding;protein binding	Pf00125, Pf00808	8349	ENSG00000184678.10	HIST2H2BE	1	SIRT1 negatively regulates rRNA expression; Nonhomologous End-Joining (NHEJ); Activation of anterior HOX genes in hindbrain development during early embryogenesis; NoRC negatively regulates rRNA expression; Meiotic synapsis; Transcriptional regulation by small RNAs; Meiotic recombination; PRC2 methylates histones and DNA; Recruitment and ATM-mediated phosphorylation of repair and signaling protei…	Viral carcinogenesis; Systemic lupus erythematosus; Alcoholism		75	High	1
FALSE	High	Master Protein	P26373	60S ribosomal protein L13 OS=Homo sapiens OX=9606 GN=RPL13 PE=1 SV=4	0	7.318	19	4	5	4	211	24.2	11.65	117	4	cell organization and biogenesis;metabolic process;transport	cytosol;membrane;nucleus;ribosome	protein binding;RNA binding;structural molecule activity	Pf01294	6137	ENSG00000167526.13	RPL13	16	Peptide chain elongation; Eukaryotic Translation Termination; Viral mRNA Translation; L13a-mediated translational silencing of Ceruloplasmin expression; Nonsense Mediated Decay (NMD) independent of the Exon Junction Complex (EJC); Selenocysteine synthesis; Nonsense Mediated Decay (NMD) enhanced by the Exon Junction Complex (EJC); GTP hydrolysis and joining of the 60S ribosomal subunit; Major path…	Ribosome	Cytoplasmic Ribosomal Proteins	34	High	1
FALSE	High	Master Protein	Q01469	Fatty acid-binding protein 5 OS=Homo sapiens OX=9606 GN=FABP5 PE=1 SV=3	0	7.02	30	3	3	3	135	15.2	7.01	73	3	metabolic process;transport	cytoplasm;cytosol;extracellular;membrane;organelle lumen	protein binding;transporter activity	Pf00061	2171	ENSG00000164687.10	FABP5	8	Triglyceride catabolism; Signaling by Retinoic Acid; Neutrophil degranulation	PPAR signaling pathway	PPAR signaling pathway	12	High	1
FALSE	High	Master Protein	Q13151	Heterogeneous nuclear ribonucleoprotein A0 OS=Homo sapiens OX=9606 GN=HNRNPA0 PE=1 SV=1	0	7.002	9	2	3	2	305	30.8	9.29	66	2	defense response;metabolic process;regulation of biological process;response to stimulus	nucleus	protein binding;RNA binding	Pf00076, Pf13893, Pf14259	10949	ENSG00000177733.6	HNRNPA0	5	mRNA Splicing - Major Pathway			4	High	1
FALSE	High	Master Protein	P84243	Histone H3.3 OS=Homo sapiens OX=9606 GN=H3-3A PE=1 SV=2	0	6.941	34	3	6	1	136	15.3	11.27	152	3	cell differentiation;cell organization and biogenesis;cell proliferation;coagulation;metabolic process;regulation of biological process;response to stimulus	chromosome;extracellular;nucleus	DNA binding;protein binding	Pf00125, Pf15630	3020; 440926; 3021	ENSG00000132475.10; ENSG00000163041.9	H3F3A; H3F3AP4; H3F3B	1; 2; 17	SIRT1 negatively regulates rRNA expression; Activation of anterior HOX genes in hindbrain development during early embryogenesis; NoRC negatively regulates rRNA expression; Factors involved in megakaryocyte development and platelet production; Transcriptional regulation by small RNAs; Meiotic recombination; PRC2 methylates histones and DNA; Formation of the beta-catenin:TCF transactivating comple…	Transcriptional misregulation in cancer; Systemic lupus erythematosus; Alcoholism	Gastric Cancer Network 1; Histone Modifications	54	High	1
FALSE	High	Master Protein	Q14103	Heterogeneous nuclear ribonucleoprotein D0 OS=Homo sapiens OX=9606 GN=HNRNPD PE=1 SV=1	0	6.318	6	2	2	2	355	38.4	7.81	72	2	metabolic process;regulation of biological process;response to stimulus	cytoplasm;cytosol;nucleus	DNA binding;protein binding;RNA binding	Pf00076, Pf13893, Pf14259	3184	ENSG00000138668.18	HNRNPD	4	mRNA Splicing - Major Pathway		mRNA Processing	5	High	1
FALSE	High	Master Protein	P40926	Malate dehydrogenase, mitochondrial OS=Homo sapiens OX=9606 GN=MDH2 PE=1 SV=3	0	6.303	9	2	3	2	338	35.5	8.68	162	2	metabolic process	membrane;mitochondrion;nucleus;organelle lumen	catalytic activity;nucleotide binding;protein binding;RNA binding	Pf00056, Pf01073, Pf01118, Pf02866, Pf13460	4191	ENSG00000146701.11	MDH2	7	Gluconeogenesis; Citric acid cycle (TCA cycle)	Citrate cycle (TCA cycle); Carbon metabolism; Pyruvate metabolism; Metabolic pathways; Cysteine and methionine metabolism; Glyoxylate and dicarboxylate metabolism	Amino Acid metabolism; Glycolysis and Gluconeogenesis; TCA Cycle	16	High	1
FALSE	High	Master Protein	Q07020	60S ribosomal protein L18 OS=Homo sapiens OX=9606 GN=RPL18 PE=1 SV=2	0	6.288	19	3	4	3	188	21.6	11.72	83	3	cell organization and biogenesis;metabolic process;transport	cytoplasm;cytosol;endoplasmic reticulum;membrane;nucleus;ribosome	RNA binding;structural molecule activity	Pf00828	6141	ENSG00000063177.12	RPL18	19	Peptide chain elongation; Eukaryotic Translation Termination; Viral mRNA Translation; L13a-mediated translational silencing of Ceruloplasmin expression; Nonsense Mediated Decay (NMD) independent of the Exon Junction Complex (EJC); Selenocysteine synthesis; Nonsense Mediated Decay (NMD) enhanced by the Exon Junction Complex (EJC); GTP hydrolysis and joining of the 60S ribosomal subunit; Major path…	Ribosome	Cytoplasmic Ribosomal Proteins	34	High	1
FALSE	High	Master Protein	P12273	Prolactin-inducible protein OS=Homo sapiens OX=9606 GN=PIP PE=1 SV=1	0	5.818	21	2	2	2	146	16.6	8.05	88	2	metabolic process;regulation of biological process;response to stimulus;transport	extracellular;membrane;nucleus	catalytic activity;protein binding	Pf05326	5304	ENSG00000159763.3	PIP	7	Miscellaneous transport and binding events			2	High	1
FALSE	High	Master Protein	P51654	Glypican-3 OS=Homo sapiens OX=9606 GN=GPC3 PE=1 SV=1	0	5.807	2	1	2	1	580	65.5	6.37	55	1	cell differentiation;cell proliferation;metabolic process;regulation of biological process	extracellular;membrane;organelle lumen;vacuole	enzyme regulator activity;protein binding	Pf01153	2719	ENSG00000147257.13	GPC3	X	Post-translational protein phosphorylation; Regulation of Insulin-like Growth Factor (IGF) transport and uptake by Insulin-like Growth Factor Binding Proteins (IGFBPs); Defective B4GALT7 causes EDS, progeroid type; Retinoid metabolism and transport; Defective EXT2 causes exostoses 2; Defective EXT1 causes exostoses 1, TRPS2 and CHDS; Signaling by GPCR; HS-GAG biosynthesis; A tetrasaccharide linke…	Proteoglycans in cancer		27	High	1
FALSE	High	Master Protein	P84098	60S ribosomal protein L19 OS=Homo sapiens OX=9606 GN=RPL19 PE=1 SV=1	0	5.721	13	2	2	2	196	23.5	11.47	87	2	cell organization and biogenesis;metabolic process;transport	cytosol;membrane;ribosome	protein binding;RNA binding;structural molecule activity	Pf01280	6143	ENSG00000108298.9	RPL19	17	Peptide chain elongation; Eukaryotic Translation Termination; Viral mRNA Translation; L13a-mediated translational silencing of Ceruloplasmin expression; Nonsense Mediated Decay (NMD) independent of the Exon Junction Complex (EJC); Selenocysteine synthesis; Nonsense Mediated Decay (NMD) enhanced by the Exon Junction Complex (EJC); GTP hydrolysis and joining of the 60S ribosomal subunit; Major path…	Ribosome	Cytoplasmic Ribosomal Proteins	34	High	1
FALSE	High	Master Protein	P50914	60S ribosomal protein L14 OS=Homo sapiens OX=9606 GN=RPL14 PE=1 SV=4	0	5.604	11	2	2	2	215	23.4	10.93	86	2	cell organization and biogenesis;metabolic process;transport	cytosol;membrane;ribosome	protein binding;RNA binding;structural molecule activity	Pf01929	9045	ENSG00000188846.13	RPL14	3	Peptide chain elongation; Eukaryotic Translation Termination; Viral mRNA Translation; L13a-mediated translational silencing of Ceruloplasmin expression; Nonsense Mediated Decay (NMD) independent of the Exon Junction Complex (EJC); Selenocysteine synthesis; Nonsense Mediated Decay (NMD) enhanced by the Exon Junction Complex (EJC); GTP hydrolysis and joining of the 60S ribosomal subunit; Major path…	Ribosome	Cytoplasmic Ribosomal Proteins	34	High	1
FALSE	High	Master Protein	P01040	Cystatin-A OS=Homo sapiens OX=9606 GN=CSTA PE=1 SV=1	0	5.527	34	2	3	2	98	11	5.5	76	2	cell death;cell differentiation;metabolic process;regulation of biological process	cytoplasm;cytoskeleton;cytosol	enzyme regulator activity;protein binding;structural molecule activity	Pf00031	1475	ENSG00000121552.3	CSTA	3	Formation of the cornified envelope			3	High	1
FALSE	High	Master Protein	P45880	Voltage-dependent anion-selective channel protein 2 OS=Homo sapiens OX=9606 GN=VDAC2 PE=1 SV=2	0	4.911	14	3	4	3	294	31.5	7.56	59	3	regulation of biological process;transport	membrane;mitochondrion;nucleus	nucleotide binding;protein binding;transporter activity	Pf01459	7417	ENSG00000165637.13	VDAC2	10	Mitochondrial calcium ion transport; Ub-specific processing proteases	NOD-like receptor signaling pathway; cGMP-PKG signaling pathway; Huntington's disease; HTLV-I infection; Parkinson's disease; Calcium signaling pathway		12	High	1
FALSE	High	Master Protein	Q6KB66	Keratin, type II cytoskeletal 80 OS=Homo sapiens OX=9606 GN=KRT80 PE=1 SV=2	0	4.816	5	2	9	1	452	50.5	5.67	329	2	cell death;regulation of biological process;transport	cytoplasm;cytoskeleton;cytosol	protein binding;structural molecule activity;transporter activity	Pf00038, Pf01496, Pf05557, Pf12128, Pf13166	144501	ENSG00000167767.13	KRT80	12	Formation of the cornified envelope			3	High	1
FALSE	High	Master Protein	Q99832	T-complex protein 1 subunit eta OS=Homo sapiens OX=9606 GN=CCT7 PE=1 SV=2	0	4.765	4	1	2	1	543	59.3	7.65	43	1	metabolic process;regulation of biological process;transport	cytoplasm;cytosol;mitochondrion	nucleotide binding;protein binding	Pf00118	10574	ENSG00000135624.15	CCT7	2	Prefoldin mediated transfer of substrate to CCT/TriC; Cooperation of PDCL (PhLP1) and TRiC/CCT in G-protein beta folding; Association of TriC/CCT with target proteins during biosynthesis; Formation of tubulin folding intermediates by CCT/TriC; Folding of actin by CCT/TriC			9	High	1
FALSE	High	Master Protein	Q9NR30	Nucleolar RNA helicase 2 OS=Homo sapiens OX=9606 GN=DDX21 PE=1 SV=5	0	4.731	5	3	3	3	783	87.3	9.28	52	3	cell differentiation;metabolic process;regulation of biological process;response to stimulus	cytoplasm;membrane;nucleus	catalytic activity;nucleotide binding;protein binding;RNA binding	Pf00270, Pf00271, Pf08152, Pf14617	9188	ENSG00000165732.12	DDX21	10	Major pathway of rRNA processing in the nucleolus and cytosol; B-WICH complex positively regulates rRNA expression			8	High	1
FALSE	High	Master Protein	P35221	Catenin alpha-1 OS=Homo sapiens OX=9606 GN=CTNNA1 PE=1 SV=1	0	4.526	6	2	4	2	906	100	6.29	57	2	cell organization and biogenesis;regulation of biological process;response to stimulus	cytoplasm;cytoskeleton;cytosol;Golgi;membrane	protein binding;RNA binding;structural molecule activity	Pf01044	1495	ENSG00000044115.20	CTNNA1	5	Adherens junctions interactions; CDO in myogenesis; VEGFR2 mediated vascular permeability; RHO GTPases activate IQGAPs	Arrhythmogenic right ventricular cardiomyopathy (ARVC); Tight junction; Hippo signaling pathway; Endometrial cancer; Pathways in cancer; Adherens junction; Leukocyte transendothelial migration; Bacterial invasion of epithelial cells	Arrhythmogenic Right Ventricular Cardiomyopathy; Apoptosis-related network due to altered Notch3 in ovarian cancer; VEGFA-VEGFR2 Signaling Pathway; White fat cell differentiation	27	High	1
FALSE	High	Master Protein	P49411	Elongation factor Tu, mitochondrial OS=Homo sapiens OX=9606 GN=TUFM PE=1 SV=2	0	4.334	8	2	2	2	452	49.5	7.61	41	2	metabolic process;response to stimulus	membrane;mitochondrion	catalytic activity;nucleotide binding;protein binding;RNA binding	Pf00009, Pf03143, Pf03144	7284		TUFM	16	Mitochondrial translation elongation			4	High	1
FALSE	High	Master Protein	P05109	Protein S100-A8 OS=Homo sapiens OX=9606 GN=S100A8 PE=1 SV=1	0	4.275	24	2	2	2	93	10.8	7.03	67	2	cell death;cellular component movement;defense response;metabolic process;regulation of biological process;response to stimulus;transport	cytoplasm;cytoskeleton;cytosol;extracellular;membrane;nucleus;organelle lumen	metal ion binding;protein binding	Pf01023, Pf13499	6279	ENSG00000143546.9	S100A8	1	Neutrophil degranulation; Metal sequestration by antimicrobial proteins; Regulation of TLR by endogenous ligand			7	High	1
FALSE	High	Master Protein	P11166	Solute carrier family 2, facilitated glucose transporter member 1 OS=Homo sapiens OX=9606 GN=SLC2A1 PE=1 SV=2	0	4.257	4	2	2	2	492	54	8.72	68	2	cell communication;cell organization and biogenesis;metabolic process;regulation of biological process;response to stimulus;transport	cytoplasm;cytoskeleton;cytosol;membrane;nucleus	protein binding;transporter activity	Pf00083, Pf07690, Pf13347	6513	ENSG00000117394.20	SLC2A1	1	Lactose synthesis; Defective SLC2A1 causes GLUT1 deficiency syndrome 1 (GLUT1DS1); Cellular hexose transport; Regulation of insulin secretion; Vitamin C (ascorbate) metabolism	HIF-1 signaling pathway; Central carbon metabolism in cancer; Bile secretion; Pathways in cancer; Thyroid hormone signaling pathway; Insulin secretion; Renal cell carcinoma; Glucagon signaling pathway; HTLV-I infection; Insulin resistance; Adipocytokine signaling pathway	Cori Cycle; NRF2 pathway; Photodynamic therapy-induced HIF-1 survival signaling; Angiopoietin Like Protein 8 Regulatory Pathway; Focal Adhesion-PI3K-Akt-mTOR-signaling pathway; Insulin Signaling; Glycolysis and Gluconeogenesis	33	High	1
FALSE	High	Master Protein	Q9NP55	BPI fold-containing family A member 1 OS=Homo sapiens OX=9606 GN=BPIFA1 PE=1 SV=1	0	4.091	4	1	1	1	256	26.7	5.76	90	1	cellular component movement;defense response;regulation of biological process;response to stimulus;transport	extracellular	protein binding;transporter activity	Pf01273	51297	ENSG00000198183.11	BPIFA1	20	Antimicrobial peptides			3	High	1
FALSE	High	Master Protein	Q9Y3Q0	N-acetylated-alpha-linked acidic dipeptidase 2 OS=Homo sapiens OX=9606 GN=NAALAD2 PE=1 SV=1	0	4.085	3	1	1	1	740	83.5	8.5	51	1	metabolic process	membrane	catalytic activity;metal ion binding	Pf02225, Pf04253, Pf04389	10003	ENSG00000077616.10	NAALAD2	11	Amino acid synthesis and interconversion (transamination)			3	High	1
FALSE	High	Master Protein	P12830	Cadherin-1 OS=Homo sapiens OX=9606 GN=CDH1 PE=1 SV=3	0	4.062	2	1	2	1	882	97.4	4.73	49	1	cell organization and biogenesis;regulation of biological process;response to stimulus	cytoplasm;cytoskeleton;endosome;extracellular;Golgi;membrane	metal ion binding;protein binding	Pf00028, Pf01049, Pf08758	999	ENSG00000039068.18	CDH1	16	Adherens junctions interactions; Integrin cell surface interactions; Degradation of the extracellular matrix; Immunoregulatory interactions between a Lymphoid and a non-Lymphoid cell; InlA-mediated entry of Listeria monocytogenes into host cells; Apoptotic cleavage of cell adhesion proteins; RHO GTPases activate IQGAPs	Pathogenic Escherichia coli infection; Hippo signaling pathway; Rap1 signaling pathway; Cell adhesion molecules (CAMs); Endometrial cancer; Pathways in cancer; Melanoma; Adherens junction; Bacterial invasion of epithelial cells; Bladder cancer; Thyroid cancer	Cell Cycle; Integrated Breast Cancer Pathway; Neural Crest Differentiation; Pathogenic Escherichia coli infection; Bladder Cancer; Preimplantation Embryo; H19 action Rb-E2F1 signaling and CDK-beta-catenin activity	41	High	1
FALSE	High	Master Protein	P61224	Ras-related protein Rap-1b OS=Homo sapiens OX=9606 GN=RAP1B PE=1 SV=1	0	4.039	7	1	2	1	184	20.8	5.78	104	1	cell organization and biogenesis;cell proliferation;regulation of biological process;response to stimulus;transport	cytoplasm;cytosol;membrane	catalytic activity;nucleotide binding;protein binding	Pf00009, Pf00071, Pf08477	5908	ENSG00000127314.17	RAP1B	12	Gene and protein expression by JAK-STAT signaling after Interleukin-12 stimulation; Signaling by BRAF and RAF fusions; MAP2K and MAPK activation; GRB2:SOS provides linkage to MAPK signaling for Integrins ; MET activates RAP1 and RAC1; Signaling by RAS mutants; Signaling by high-kinase activity BRAF mutants; Signaling by moderate kinase activity BRAF mutants; p130Cas linkage to MAPK signaling for …	Neurotrophin signaling pathway; Rap1 signaling pathway; MAPK signaling pathway; Long-term potentiation; Renal cell carcinoma; Pancreatic secretion; Focal adhesion; Leukocyte transendothelial migration; Ras signaling pathway; Chemokine signaling pathway; cAMP signaling pathway; Platelet activation	Integrin-mediated Cell Adhesion; Human Thyroid Stimulating Hormone (TSH) signaling pathway; Corticotropin-releasing hormone signaling pathway; Common Pathways Underlying Drug Addiction; Focal Adhesion; Signaling of Hepatocyte Growth Factor Receptor; MAPK Signaling Pathway; VEGFA-VEGFR2 Signaling Pathway; Chemokine signaling pathway	55	High	1
FALSE	High	Master Protein	Q15717	ELAV-like protein 1 OS=Homo sapiens OX=9606 GN=ELAVL1 PE=1 SV=2	0	4.016	3	1	2	1	326	36.1	9.17	46	1	development;metabolic process;regulation of biological process	cytoplasm;cytosol;membrane;nucleus	protein binding;RNA binding	Pf00076, Pf13893, Pf14259	1994	ENSG00000066044.14	ELAVL1	19	HuR (ELAVL1) binds and stabilizes mRNA; mRNA Splicing - Major Pathway	AMPK signaling pathway	AMP-activated Protein Kinase (AMPK) Signaling; Endoderm Differentiation; Preimplantation Embryo; Focal Adhesion-PI3K-Akt-mTOR-signaling pathway	11	High	1
FALSE	High	Master Protein	Q06830	Peroxiredoxin-1 OS=Homo sapiens OX=9606 GN=PRDX1 PE=1 SV=1	0	3.904	11	2	2	1	199	22.1	8.13	58	2	cell proliferation;cellular homeostasis;defense response;metabolic process;regulation of biological process;response to stimulus	cytoplasm;cytosol;mitochondrion;nucleus	antioxidant activity;catalytic activity;protein binding;RNA binding	Pf00578, Pf08534, Pf10417	5052	ENSG00000117450.13	PRDX1	1	TP53 Regulates Metabolic Genes; Deregulated CDK5 triggers multiple neurodegenerative pathways in Alzheimer's disease models; Detoxification of Reactive Oxygen Species	Peroxisome	Androgen receptor signaling pathway; Selenium Micronutrient Network; NRF2 pathway	15	High	1
FALSE	High	Master Protein	P47929	Galectin-7 OS=Homo sapiens OX=9606 GN=LGALS7 PE=1 SV=2	0	3.9	12	1	1	1	136	15.1	7.62	77	1	cell death	cytoplasm;extracellular;nucleus		Pf00337	3963; 653499	ENSG00000282902.1; ENSG00000283082.1; ENSG00000205076.4; ENSG00000178934.4	LGALS7; LGALS7B	19; CHR_HG26_PATCH				0	High	1
FALSE	High	Master Protein	Q6ZVX7	F-box only protein 50 OS=Homo sapiens OX=9606 GN=NCCRP1 PE=1 SV=1	0	3.882	4	1	2	1	275	30.8	6.62	54	1	regulation of biological process	cytoplasm		Pf04300	342897	ENSG00000188505.4	NCCRP1	19				0	High	1
FALSE	High	Master Protein	Q8WW52	Protein FAM151A OS=Homo sapiens OX=9606 GN=FAM151A PE=2 SV=2	0	3.739	4	1	3	1	585	64	6.67	53	1		membrane		Pf10223	338094	ENSG00000162391.11	FAM151A	1				0	High	1
FALSE	High	Master Protein	P32119	Peroxiredoxin-2 OS=Homo sapiens OX=9606 GN=PRDX2 PE=1 SV=5	0	3.734	15	2	2	1	198	21.9	5.97	43	2	cell communication;cellular homeostasis;metabolic process;regulation of biological process;response to stimulus	cytoplasm;cytosol;membrane	antioxidant activity;catalytic activity;protein binding	Pf00578, Pf08534, Pf10417	7001	ENSG00000167815.11	PRDX2	19	TP53 Regulates Metabolic Genes; Deregulated CDK5 triggers multiple neurodegenerative pathways in Alzheimer's disease models; Detoxification of Reactive Oxygen Species		Selenium Micronutrient Network	12	High	1
FALSE	High	Master Protein	Q08211	ATP-dependent RNA helicase A OS=Homo sapiens OX=9606 GN=DHX9 PE=1 SV=4	0	3.73	2	2	3	2	1270	140.9	6.84	75	2	cell death;cell differentiation;cell organization and biogenesis;defense response;metabolic process;regulation of biological process;response to stimulus;transport	cytoplasm;cytoskeleton;cytosol;membrane;nucleus;ribosome	catalytic activity;DNA binding;metal ion binding;nucleotide binding;protein binding;RNA binding	Pf00035, Pf00270, Pf00271, Pf04408, Pf07717	1660	ENSG00000135829.16	DHX9	1	TRAF6 mediated NF-kB activation; TAK1 activates NFkB by phosphorylation and activation of IKKs complex; RIP-mediated NFkB activation via ZBP1; Activated TLR4 signalling; Interleukin-1 family signaling; mRNA Splicing - Major Pathway; DEx/H-box helicases activate type I IFN and inflammatory cytokines production		mRNA Processing	34	High	1
FALSE	High	Master Protein	P62701	40S ribosomal protein S4, X isoform OS=Homo sapiens OX=9606 GN=RPS4X PE=1 SV=2	0	3.689	8	2	2	2	263	29.6	10.15	41	2	cell organization and biogenesis;development;metabolic process;regulation of biological process;transport	cytoplasm;cytosol;membrane;ribosome	protein binding;RNA binding;structural molecule activity	Pf00900, Pf08071	6191	ENSG00000198034.10	RPS4X	X	Peptide chain elongation; Eukaryotic Translation Termination; Viral mRNA Translation; Formation of the ternary complex, and subsequently, the 43S complex; L13a-mediated translational silencing of Ceruloplasmin expression; Selenocysteine synthesis; Nonsense Mediated Decay (NMD) independent of the Exon Junction Complex (EJC); Nonsense Mediated Decay (NMD) enhanced by the Exon Junction Complex (EJC)…	Ribosome	Cytoplasmic Ribosomal Proteins	38	High	1
FALSE	High	Master Protein	P08195	4F2 cell-surface antigen heavy chain OS=Homo sapiens OX=9606 GN=SLC3A2 PE=1 SV=3	0	3.671	5	2	2	2	630	68	5.01	38	2	cell growth;cellular component movement;metabolic process;response to stimulus;transport	cell surface;cytosol;membrane;nucleus	catalytic activity;protein binding;RNA binding;transporter activity	Pf00128	6520	ENSG00000168003.16	SLC3A2	11	Tryptophan catabolism; Basigin interactions; Amino acid transport across the plasma membrane	Protein digestion and absorption; mTOR signaling pathway		13	High	1
FALSE	High	Master Protein	Q7RTS7	Keratin, type II cytoskeletal 74 OS=Homo sapiens OX=9606 GN=KRT74 PE=1 SV=2	0	3.669	2	1	1	1	529	57.8	7.71	75	1	cell death;cell organization and biogenesis	cytoplasm;cytosol	protein binding;structural molecule activity	Pf00038	121391	ENSG00000170484.9	KRT74	12	Formation of the cornified envelope			3	High	1
FALSE	High	Master Protein	Q6E0U4	Dermokine OS=Homo sapiens OX=9606 GN=DMKN PE=1 SV=3	0	3.42	4	1	2	1	476	47.1	7.28	64	1		extracellular	protein binding		93099	ENSG00000161249.20	DMKN	19				0	High	1
FALSE	High	Master Protein	P48741	Putative heat shock 70 kDa protein 7 OS=Homo sapiens OX=9606 GN=HSPA7 PE=5 SV=2	0	3.341	4	1	1	1	367	40.2	7.87	57	1	cell organization and biogenesis		nucleotide binding	Pf00012, Pf06723	3311		HSPA7	1	Regulation of HSF1-mediated heat shock response			4	High	1
FALSE	High	Master Protein	Q8N1N4	Keratin, type II cytoskeletal 78 OS=Homo sapiens OX=9606 GN=KRT78 PE=1 SV=2	0	3.276	2	1	1	1	520	56.8	6.02	68	1	cell death	cytosol	structural molecule activity	Pf00038, Pf12128, Pf13166	196374	ENSG00000170423.12	KRT78	12	Formation of the cornified envelope			3	High	1
FALSE	High	Master Protein	P55000	Secreted Ly-6/uPAR-related protein 1 OS=Homo sapiens OX=9606 GN=SLURP1 PE=1 SV=2	0	3.272	24	1	1	1	103	11.2	5.33	53	1	regulation of biological process;response to stimulus	extracellular	protein binding	Pf00021	57152	ENSG00000126233.1	SLURP1	8				0	High	1
FALSE	High	Master Protein	P10599	Thioredoxin OS=Homo sapiens OX=9606 GN=TXN PE=1 SV=3	0	3.253	12	1	1	1	105	11.7	4.92	69	1	cell communication;cell proliferation;cellular component movement;cellular homeostasis;metabolic process;regulation of biological process;response to stimulus;transport	cytoplasm;cytosol;extracellular;mitochondrion;nucleus	antioxidant activity;catalytic activity;protein binding;RNA binding	Pf00085, Pf00462, Pf13098, Pf13899, Pf13905	7295	ENSG00000136810.12	TXN	9	Interconversion of nucleotide di- and triphosphates; Protein repair; TP53 Regulates Metabolic Genes; The NLRP3 inflammasome; Oxidative Stress Induced Senescence; Detoxification of Reactive Oxygen Species	NOD-like receptor signaling pathway	Selenium Micronutrient Network; TNF alpha Signaling Pathway; NRF2 pathway; VEGFA-VEGFR2 Signaling Pathway	25	High	1
FALSE	High	Master Protein	P38646	Stress-70 protein, mitochondrial OS=Homo sapiens OX=9606 GN=HSPA9 PE=1 SV=2	0	3.187	2	1	1	1	679	73.6	6.16	75	1	cell differentiation;cell organization and biogenesis;metabolic process;regulation of biological process;response to stimulus	cytoplasm;mitochondrion;nucleus;organelle lumen	nucleotide binding;protein binding;RNA binding	Pf00012, Pf06723	3313	ENSG00000113013.12	HSPA9	5	Gene and protein expression by JAK-STAT signaling after Interleukin-12 stimulation; Mitochondrial protein import; Regulation of HSF1-mediated heat shock response; Interleukin-12 family signaling; Cristae formation; Metabolism of proteins	Tuberculosis; RNA degradation	Parkin-Ubiquitin Proteasomal System pathway	17	High	1
FALSE	High	Master Protein	P62753	40S ribosomal protein S6 OS=Homo sapiens OX=9606 GN=RPS6 PE=1 SV=1	0	3.164	10	2	3	2	249	28.7	10.84	51	2	cell death;cell differentiation;cell organization and biogenesis;cell proliferation;metabolic process;regulation of biological process;response to stimulus;transport	cytoplasm;cytosol;membrane;nucleus;ribosome	protein binding;RNA binding;structural molecule activity	Pf01092	6194	ENSG00000137154.12	RPS6	9	Peptide chain elongation; Eukaryotic Translation Termination; Viral mRNA Translation; mTORC1-mediated signalling; Formation of the ternary complex, and subsequently, the 43S complex; L13a-mediated translational silencing of Ceruloplasmin expression; Selenocysteine synthesis; Nonsense Mediated Decay (NMD) independent of the Exon Junction Complex (EJC); Nonsense Mediated Decay (NMD) enhanced by the…	Ribosome; Insulin signaling pathway; HIF-1 signaling pathway; EGFR tyrosine kinase inhibitor resistance; Proteoglycans in cancer; mTOR signaling pathway; PI3K-Akt signaling pathway	IL-5 Signaling Pathway; Human Thyroid Stimulating Hormone (TSH) signaling pathway; Leptin signaling pathway; Follicle Stimulating Hormone (FSH) signaling pathway; Prolactin Signaling Pathway; Interleukin-11 Signaling Pathway; Oncostatin M Signaling Pathway; Brain-Derived Neurotrophic Factor (BDNF) signaling pathway; Kit receptor signaling pathway; Mecp2 and Associated Rett Syndrome; VEGFA-VEGFR2 …	62	High	1
FALSE	High	Master Protein	Q16629	Serine/arginine-rich splicing factor 7 OS=Homo sapiens OX=9606 GN=SRSF7 PE=1 SV=1	0	3.109	6	1	1	1	238	27.4	11.82	61	1	metabolic process;regulation of biological process;transport	cytoplasm;nucleus	metal ion binding;protein binding;RNA binding	Pf00076, Pf13893, Pf14259	6432	ENSG00000115875.18	SRSF7	2	Cleavage of Growing Transcript in the Termination Region ; Transport of Mature mRNA derived from an Intron-Containing Transcript; mRNA 3'-end processing; mRNA Splicing - Major Pathway; mRNA Splicing - Minor Pathway	Spliceosome; Herpes simplex infection	mRNA Processing	15	High	1
FALSE	High	Master Protein	P61254	60S ribosomal protein L26 OS=Homo sapiens OX=9606 GN=RPL26 PE=1 SV=1	0	3.109	6	1	1	1	145	17.2	10.55	34	1	cell organization and biogenesis;metabolic process;regulation of biological process;response to stimulus;transport	cytoplasm;cytosol;membrane;ribosome	protein binding;RNA binding;structural molecule activity	Pf00467	6154	ENSG00000161970.12	RPL26	17	Peptide chain elongation; Eukaryotic Translation Termination; Viral mRNA Translation; L13a-mediated translational silencing of Ceruloplasmin expression; Nonsense Mediated Decay (NMD) independent of the Exon Junction Complex (EJC); Selenocysteine synthesis; Nonsense Mediated Decay (NMD) enhanced by the Exon Junction Complex (EJC); GTP hydrolysis and joining of the 60S ribosomal subunit; Major path…	Ribosome	Cytoplasmic Ribosomal Proteins	34	High	1
FALSE	High	Master Protein	P12236	ADP/ATP translocase 3 OS=Homo sapiens OX=9606 GN=SLC25A6 PE=1 SV=4	0	3.051	4	1	1	1	298	32.8	9.74	68	1	cell death;cell organization and biogenesis;regulation of biological process;response to stimulus;transport	membrane;mitochondrion;nucleus	protein binding;transporter activity	Pf00153	293	ENSG00000169100.13	SLC25A6	X|Y; X	Mitochondrial protein import; Regulation of insulin secretion; Vpr-mediated induction of apoptosis by mitochondrial outer membrane permeabilization; Influenza Virus Induced Apoptosis; Metabolism of proteins	cGMP-PKG signaling pathway; Huntington's disease; HTLV-I infection; Parkinson's disease; Influenza A; Calcium signaling pathway	Electron Transport Chain	21	High	1
FALSE	High	Master Protein	P07339	Cathepsin D OS=Homo sapiens OX=9606 GN=CTSD PE=1 SV=1	0	2.972	3	1	2	1	412	44.5	6.54	89	1	metabolic process;transport	extracellular;membrane;organelle lumen;vacuole	catalytic activity;protein binding	Pf00026, Pf07966, Pf14541, Pf14543	1509	ENSG00000117984.13	CTSD	11	Collagen degradation; Metabolism of Angiotensinogen to Angiotensins; Neutrophil degranulation; MHC class II antigen presentation	Lysosome; Tuberculosis; Apoptosis; Sphingolipid signaling pathway	Prolactin Signaling Pathway	16	High	1
FALSE	High	Master Protein	Q96P63	Serpin B12 OS=Homo sapiens OX=9606 GN=SERPINB12 PE=1 SV=1	0	2.833	4	2	2	2	405	46.2	5.53	27	2	cell differentiation;regulation of biological process;transport	cytoplasm;membrane	enzyme regulator activity;protein binding	Pf00079	89777	ENSG00000166634.6	SERPINB12	18	Neutrophil degranulation			3	High	1
FALSE	High	Master Protein	Q9P035	Very-long-chain (3R)-3-hydroxyacyl-CoA dehydratase 3 OS=Homo sapiens OX=9606 GN=HACD3 PE=1 SV=2	0	2.805	6	1	1	1	362	43.1	8.94	30	1	metabolic process;regulation of biological process;response to stimulus	cytosol;endoplasmic reticulum;membrane;mitochondrion	catalytic activity;enzyme regulator activity;protein binding	Pf04387, Pf04969	51495	ENSG00000074696.12	PTPLAD1; HACD3	15	Synthesis of very long-chain fatty acyl-CoAs	Fatty acid elongation; Biosynthesis of unsaturated fatty acids; Fatty acid metabolism		8	High	1
FALSE	High	Master Protein	P12814	Alpha-actinin-1 OS=Homo sapiens OX=9606 GN=ACTN1 PE=1 SV=2	0	2.765	1	1	1	1	892	103	5.41	46	1	cell differentiation;cell organization and biogenesis;regulation of biological process;transport	cytoplasm;cytoskeleton;cytosol;extracellular;membrane;organelle lumen	metal ion binding;protein binding;RNA binding	Pf00036, Pf00307, Pf00435, Pf08726, Pf11971, Pf13405, Pf13499	87	ENSG00000072110.13	ACTN1	14	Platelet degranulation ; Nephrin family interactions; Regulation of cytoskeletal remodeling and cell spreading by IPP complex components; Syndecan interactions	Viral carcinogenesis; Amoebiasis; Arrhythmogenic right ventricular cardiomyopathy (ARVC); Tight junction; Focal adhesion; Adherens junction; Regulation of actin cytoskeleton; Leukocyte transendothelial migration; Systemic lupus erythematosus	Arrhythmogenic Right Ventricular Cardiomyopathy; Focal Adhesion; Regulation of Actin Cytoskeleton	24	High	1
FALSE	High	Master Protein	Q15233	Non-POU domain-containing octamer-binding protein OS=Homo sapiens OX=9606 GN=NONO PE=1 SV=4	0	2.739	5	1	4	1	471	54.2	8.95	57	1	defense response;metabolic process;regulation of biological process;response to stimulus	membrane;nucleus	DNA binding;protein binding;RNA binding	Pf00076, Pf08075, Pf13893, Pf14259	4841	ENSG00000147140.15	NONO	X			mRNA Processing	1	High	1
FALSE	High	Master Protein	P13639	Elongation factor 2 OS=Homo sapiens OX=9606 GN=EEF2 PE=1 SV=4	0	2.667	2	1	1	1	858	95.3	6.83	28	1	cell differentiation;cell proliferation;metabolic process;regulation of biological process;response to stimulus;transport	cytoplasm;cytosol;extracellular;membrane;nucleus;organelle lumen;ribosome	catalytic activity;nucleotide binding;protein binding;RNA binding	Pf00009, Pf00679, Pf03144, Pf03764, Pf14492	1938	ENSG00000167658.15	EEF2	19	Peptide chain elongation; Protein methylation; Synthesis of diphthamide-EEF2; Neutrophil degranulation; Uptake and function of diphtheria toxin	Oxytocin signaling pathway; AMPK signaling pathway	Translation Factors; AMP-activated Protein Kinase (AMPK) Signaling; Brain-Derived Neurotrophic Factor (BDNF) signaling pathway	20	High	1
FALSE	High	Master Protein	P25311	Zinc-alpha-2-glycoprotein OS=Homo sapiens OX=9606 GN=AZGP1 PE=1 SV=2	0	2.659	12	2	2	2	298	34.2	6.05	34	2	metabolic process;regulation of biological process;response to stimulus;transport	extracellular;membrane;nucleus	catalytic activity;protein binding;transporter activity	Pf00129, Pf07654	563	ENSG00000160862.12	AZGP1	7	Miscellaneous transport and binding events			2	High	1
FALSE	High	Master Protein	P62910	60S ribosomal protein L32 OS=Homo sapiens OX=9606 GN=RPL32 PE=1 SV=2	0	2.598	13	2	2	2	135	15.9	11.33	29	2	cell organization and biogenesis;metabolic process;response to stimulus;transport	cytosol;membrane;ribosome	RNA binding;structural molecule activity	Pf01655	6161	ENSG00000144713.12	RPL32	3	Peptide chain elongation; Eukaryotic Translation Termination; Viral mRNA Translation; L13a-mediated translational silencing of Ceruloplasmin expression; Nonsense Mediated Decay (NMD) independent of the Exon Junction Complex (EJC); Selenocysteine synthesis; Nonsense Mediated Decay (NMD) enhanced by the Exon Junction Complex (EJC); GTP hydrolysis and joining of the 60S ribosomal subunit; Major path…	Ribosome	Cytoplasmic Ribosomal Proteins	34	High	1
FALSE	High	Master Protein	Q12931	Heat shock protein 75 kDa, mitochondrial OS=Homo sapiens OX=9606 GN=TRAP1 PE=1 SV=3	0.005	2.412	2	1	1	1	704	80.1	8.21	71	1	metabolic process;regulation of biological process;response to stimulus	membrane;mitochondrion;organelle lumen	nucleotide binding;protein binding;RNA binding	Pf00183, Pf02518, Pf13589	10131	ENSG00000126602.10	TRAP1	16	Respiratory electron transport		TNF alpha Signaling Pathway; TGF-beta Signaling Pathway	6	High	1
FALSE	High	Master Protein	P46776	60S ribosomal protein L27a OS=Homo sapiens OX=9606 GN=RPL27A PE=1 SV=2	0.005	2.396	8	1	1	1	148	16.6	11	43	1	cell organization and biogenesis;metabolic process;transport	cytosol;endoplasmic reticulum;membrane;ribosome	protein binding;RNA binding;structural molecule activity	Pf00828	6157	ENSG00000166441.12	RPL27A	11	Peptide chain elongation; Eukaryotic Translation Termination; Viral mRNA Translation; L13a-mediated translational silencing of Ceruloplasmin expression; Nonsense Mediated Decay (NMD) independent of the Exon Junction Complex (EJC); Selenocysteine synthesis; Nonsense Mediated Decay (NMD) enhanced by the Exon Junction Complex (EJC); GTP hydrolysis and joining of the 60S ribosomal subunit; Major path…	Ribosome	Cytoplasmic Ribosomal Proteins	34	High	1
FALSE	High	Master Protein	O15260	Surfeit locus protein 4 OS=Homo sapiens OX=9606 GN=SURF4 PE=1 SV=3	0.005	2.39	7	1	2	1	269	30.4	7.78	84	1	cell organization and biogenesis;regulation of biological process;transport	endoplasmic reticulum;Golgi;membrane	protein binding	Pf02077	6836	ENSG00000280951.2; ENSG00000148248.13	SURF4	9; CHR_HG2030_PATCH	COPI-dependent Golgi-to-ER retrograde traffic; Neutrophil degranulation			8	High	1
FALSE	High	Master Protein	P01619	Immunoglobulin kappa variable 3-20 OS=Homo sapiens OX=9606 GN=IGKV3-20 PE=1 SV=2	0.005	2.334	8	1	2	1	116	12.5	4.96	82	1	cellular component movement;defense response;metabolic process;regulation of biological process;response to stimulus;transport	extracellular;membrane	catalytic activity	Pf00047, Pf07679, Pf07686, Pf13927	28912	ENSG00000282402.1; ENSG00000239951.1	IGKV3-20	2; CHR_HG2290_PATCH	FCERI mediated Ca+2 mobilization; Scavenging of heme from plasma; Classical antibody-mediated complement activation; FCERI mediated MAPK activation; FCERI mediated NF-kB activation; CD22 mediated BCR regulation; Regulation of Complement cascade; Immunoregulatory interactions between a Lymphoid and a non-Lymphoid cell; Cell surface interactions at the vascular wall; FCGR activation; Regulation of …			26	High	1
FALSE	High	Master Protein	P23284	Peptidyl-prolyl cis-trans isomerase B OS=Homo sapiens OX=9606 GN=PPIB PE=1 SV=2	0.005	2.332	6	1	1	1	216	23.7	9.41	43	1	metabolic process;regulation of biological process	endoplasmic reticulum;membrane;nucleus;organelle lumen	catalytic activity;protein binding;RNA binding	Pf00160	5479	ENSG00000166794.4	PPIB	15	Collagen biosynthesis and modifying enzymes		Prolactin Signaling Pathway	4	High	1
FALSE	High	Master Protein	P05089	Arginase-1 OS=Homo sapiens OX=9606 GN=ARG1 PE=1 SV=2	0.005	2.277	4	1	1	1	322	34.7	7.21	64	1	cell organization and biogenesis;defense response;metabolic process;regulation of biological process;response to stimulus;transport	cytoplasm;cytosol;extracellular;membrane;nucleus;organelle lumen	catalytic activity;metal ion binding	Pf00491	383	ENSG00000118520.14	ARG1	6	Urea cycle; Neutrophil degranulation	Arginine biosynthesis; Amoebiasis; Biosynthesis of amino acids; Metabolic pathways; Arginine and proline metabolism	Spinal Cord Injury; Amino Acid metabolism; Urea cycle and metabolism of amino groups	15	High	1
FALSE	High	Master Protein	P07237	Protein disulfide-isomerase OS=Homo sapiens OX=9606 GN=P4HB PE=1 SV=3	0.005	2.274	6	1	1	1	508	57.1	4.87	21	1	cell organization and biogenesis;cellular homeostasis;metabolic process;regulation of biological process;response to stimulus	endoplasmic reticulum;extracellular;membrane;organelle lumen	catalytic activity;metal ion binding;protein binding;RNA binding	Pf00085, Pf01216, Pf13098, Pf13848, Pf13899, Pf13905	5034	ENSG00000185624.14	P4HB	17	Post-translational protein phosphorylation; Regulation of Insulin-like Growth Factor (IGF) transport and uptake by Insulin-like Growth Factor Binding Proteins (IGFBPs); VLDL assembly; Chylomicron assembly; Collagen biosynthesis and modifying enzymes; Interleukin-12 family signaling; Detoxification of Reactive Oxygen Species; Hedgehog ligand biogenesis	Protein processing in endoplasmic reticulum		23	High	1
FALSE	High	Master Protein	P01859	Immunoglobulin heavy constant gamma 2 OS=Homo sapiens OX=9606 GN=IGHG2 PE=1 SV=2	0.005	2.272	8	2	2	2	326	35.9	7.59	29	2	cell organization and biogenesis;defense response;metabolic process;regulation of biological process;response to stimulus	extracellular;membrane	catalytic activity;protein binding	Pf07654, Pf08205	3501	ENSG00000211893.3; ENSG00000274497.2	IGHG2	14; CHR_HSCHR14_3_CTG1	FCGR activation; Regulation of actin dynamics for phagocytic cup formation; Regulation of Complement cascade; Role of phospholipids in phagocytosis; Classical antibody-mediated complement activation			11	High	1
FALSE	High	Master Protein	Q6NVV1	Putative 60S ribosomal protein L13a protein RPL13AP3 OS=Homo sapiens OX=9606 GN=RPL13AP3 PE=5 SV=1	0.005	2.234	11	1	1	1	102	12.1	10.76	44	1	metabolic process	nucleus;ribosome	RNA binding;structural molecule activity		645683		RPL13AP3	14				0	High	1
FALSE	High	Master Protein	Q15517	Corneodesmosin OS=Homo sapiens OX=9606 GN=CDSN PE=1 SV=3	0.005	2.155	3	1	1	1	529	51.5	8.35	34	1	cell death;cell differentiation;regulation of biological process	cytoskeleton;extracellular;membrane	protein binding		1041		CDSN	6	Formation of the cornified envelope			3	High	1
FALSE	High	Master Protein	Q9Y277	Voltage-dependent anion-selective channel protein 3 OS=Homo sapiens OX=9606 GN=VDAC3 PE=1 SV=1	0.005	2.143	4	1	1	1	283	30.6	8.66	48	1	cell communication;defense response;regulation of biological process;response to stimulus;transport	membrane;mitochondrion;nucleus	nucleotide binding;transporter activity	Pf01459	7419	ENSG00000078668.13	VDAC3	8	Mitochondrial calcium ion transport; Ub-specific processing proteases	Viral carcinogenesis; NOD-like receptor signaling pathway; Hepatitis B; cGMP-PKG signaling pathway; Huntington's disease; HTLV-I infection; Parkinson's disease; Calcium signaling pathway		14	High	1
FALSE	High	Master Protein	P63104	14-3-3 protein zeta/delta OS=Homo sapiens OX=9606 GN=YWHAZ PE=1 SV=1	0.004	2.136	4	1	1	1	245	27.7	4.79	47	1	cell organization and biogenesis;metabolic process;regulation of biological process;response to stimulus;transport	cytoplasm;cytosol;membrane;mitochondrion;nucleus	catalytic activity;protein binding;RNA binding	Pf00244	7534	ENSG00000164924.17	YWHAZ	8	Chk1/Chk2(Cds1) mediated inactivation of Cyclin B:Cdk1 complex; Interleukin-3, 5 and GM-CSF signaling; KSRP (KHSRP) binds and destabilizes mRNA; Activation of BAD and translocation to mitochondria ; GP1b-IX-V activation signalling; Translocation of GLUT4 to the plasma membrane; Rap1 signalling; Deactivation of the beta-catenin transactivating complex; TP53 Regulates Metabolic Genes; RHO GTPases a…	Viral carcinogenesis; Pathogenic Escherichia coli infection; Hepatitis B; Epstein-Barr virus infection; Hippo signaling pathway; Oocyte meiosis; Cell cycle; PI3K-Akt signaling pathway	Cell Cycle; Prolactin Signaling Pathway; Pathogenic Escherichia coli infection; Myometrial Relaxation and Contraction Pathways; Calcium Regulation in the Cardiac Cell; Sudden Infant Death Syndrome (SIDS) Susceptibility Pathways	51	High	1
FALSE	High	Master Protein	P61026	Ras-related protein Rab-10 OS=Homo sapiens OX=9606 GN=RAB10 PE=1 SV=1	0.004	2.084	6	1	1	1	200	22.5	8.38	48	1	cell differentiation;cell organization and biogenesis;regulation of biological process;response to stimulus;transport	cytosol;endoplasmic reticulum;endosome;Golgi;membrane	catalytic activity;nucleotide binding;protein binding	Pf00025, Pf00071, Pf04670, Pf08477	10890	ENSG00000084733.10	RAB10	2	Translocation of GLUT4 to the plasma membrane; Neutrophil degranulation; RAB GEFs exchange GTP for GDP on RABs; RAB geranylgeranylation	Endocytosis; AMPK signaling pathway	Focal Adhesion-PI3K-Akt-mTOR-signaling pathway	14	High	1
FALSE	High	Master Protein	P30405	Peptidyl-prolyl cis-trans isomerase F, mitochondrial OS=Homo sapiens OX=9606 GN=PPIF PE=1 SV=1	0.004	2.059	4	1	1	1	207	22	9.38	30	1	cell death;cell organization and biogenesis;metabolic process;regulation of biological process;response to stimulus	membrane;mitochondrion;organelle lumen	catalytic activity;protein binding	Pf00160	10105	ENSG00000108179.13	PPIF	10		cGMP-PKG signaling pathway; Huntington's disease; Toxoplasmosis; Parkinson's disease; Calcium signaling pathway		5	High	1
FALSE	High	Master Protein	P27635	60S ribosomal protein L10 OS=Homo sapiens OX=9606 GN=RPL10 PE=1 SV=4	0.004	2.038	6	1	1	1	214	24.6	10.08	0	1	cell organization and biogenesis;metabolic process;regulation of biological process;transport	cytosol;endoplasmic reticulum;membrane;nucleus;ribosome	protein binding;RNA binding;structural molecule activity;translation regulator activity	Pf00252	6134		RPL10	X	Peptide chain elongation; Eukaryotic Translation Termination; Viral mRNA Translation; L13a-mediated translational silencing of Ceruloplasmin expression; Nonsense Mediated Decay (NMD) independent of the Exon Junction Complex (EJC); Selenocysteine synthesis; Nonsense Mediated Decay (NMD) enhanced by the Exon Junction Complex (EJC); GTP hydrolysis and joining of the 60S ribosomal subunit; Major path…	Ribosome	Cytoplasmic Ribosomal Proteins	34	High	1
FALSE	High	Master Protein	Q14697	Neutral alpha-glucosidase AB OS=Homo sapiens OX=9606 GN=GANAB PE=1 SV=3	0.004	2.022	1	1	1	1	944	106.8	6.14	52	1	metabolic process	endoplasmic reticulum;Golgi;membrane;organelle lumen	catalytic activity;RNA binding	Pf01055, Pf13802	23193	ENSG00000089597.16	GANAB	11	Calnexin/calreticulin cycle	N-Glycan biosynthesis; Protein processing in endoplasmic reticulum; Metabolic pathways		8	High	1
FALSE	High	Master Protein	P62987	Ubiquitin-60S ribosomal protein L40 OS=Homo sapiens OX=9606 GN=UBA52 PE=1 SV=2	0.004	1.952	13	1	2	1	128	14.7	9.83	33	1	cell communication;cell organization and biogenesis;cellular homeostasis;defense response;metabolic process;regulation of biological process;response to stimulus;transport	cytoplasm;cytosol;endoplasmic reticulum;membrane;nucleus;ribosome	protein binding;structural molecule activity	Pf00240, Pf01020, Pf11976, Pf13019, Pf13881, Pf14560	7311	ENSG00000221983.7	UBA52	19	NOTCH1 Intracellular Domain Regulates Transcription; Activated NOTCH1 Transmits Signal to the Nucleus; Regulation of RAS by GAPs; Viral mRNA Translation; UCH proteinases; ISG15 antiviral mechanism; Regulation of PLK1 Activity at G2/M Transition; Constitutive Signaling by NOTCH1 HD+PEST Domain Mutants; Activated TLR4 signalling; Hh mutants that don't undergo autocatalytic processing are degraded b…	Ribosome	DNA Replication; Cytoplasmic Ribosomal Proteins	361	High	1
FALSE	High	Master Protein	Q96AG4	Leucine-rich repeat-containing protein 59 OS=Homo sapiens OX=9606 GN=LRRC59 PE=1 SV=1	0.004	1.949	4	1	1	1	307	34.9	9.57	34	1		endoplasmic reticulum;membrane;nucleus	protein binding;RNA binding	Pf12799, Pf13855	55379	ENSG00000108829.9	LRRC59	17				0	High	1
[truncated: 44 more rows]

## Sheet: spike -;Raw data
Table S1 Raw data of MS analysis for Caco-2 cells; first MS analysis: spike [-]
Checked	Protein FDR Confidence: Combined	Master	Accession	Description	Exp. q-value: Combined	Sum PEP Score	Coverage [%]	# Peptides	# PSMs	# Unique Peptides	# AAs	MW [kDa]	calc. pI	Score Mascot: Mascot	# Peptides (by Search Engine): Mascot	Biological Process	Cellular Component	Molecular Function	Pfam IDs	Entrez Gene ID	Ensembl Gene ID	Gene Symbol	Chromosome	Reactome Pathways	KEGG Pathways	WikiPathways	# Protein Pathway Groups	Found in Sample: [S5] F5: Sample	# Protein Groups
[truncated: 545 more rows]

## Sheet: spike - proteins total
Checked	Protein FDR Confidence: Combined	Master	Accession	Description	Exp. q-value: Combined	Sum PEP Score	Coverage [%]	# Peptides	# PSMs	# Unique Peptides	# AAs	MW [kDa]	calc. pI	Score Mascot: Mascot	# Peptides (by Search Engine): Mascot	Biological Process	Cellular Component	Molecular Function	Pfam IDs	Entrez Gene ID	Ensembl Gene ID	Gene Symbol	Chromosome	Reactome Pathways	KEGG Pathways	WikiPathways	# Protein Pathway Groups	Found in Sample: [S5] F5: Sample	# Protein Groups
[truncated: 59 more rows]

[truncated: 1 more sheets: spike(+)-spike(-)]
