# Supplementary material for: Host cell membrane proteins located near SARS-CoV-2 spike protein attachment sites are identified using proximity labeling and proteomic analysis
Source: J Biol Chem. 2022 Sep 22;298(11):102500. doi: 10.1016/j.jbc.2022.102500 (PMC9492400; doi:10.1016/j.jbc.2022.102500)
Supplement: Table S2 [file mmc3.xlsx]

## Sheet: spike  + ; Raw data
Table S2 Raw data of MS analysis for Caco-2 cells; second MS analysis: spike [+]
Checked	Protein FDR Confidence: Combined	Master	Accession	Description	Exp. q-value: Combined	Sum PEP Score	Coverage [%]	# Peptides	# PSMs	# Unique Peptides	# AAs	MW [kDa]	calc. pI	Score Mascot: Mascot	# Peptides (by Search Engine): Mascot	Biological Process	Cellular Component	Molecular Function	Pfam IDs	Entrez Gene ID	Ensembl Gene ID	Gene Symbol	Chromosome	Reactome Pathways	KEGG Pathways	WikiPathways	# Protein Pathway Groups	Found in Sample: [S8] F8: Sample	# Protein Groups
FALSE	High	Master Protein	P13645	Keratin, type I cytoskeletal 10 OS=Homo sapiens OX=9606 GN=KRT10 PE=1 SV=6	0	239.256	62	33	115	30	584	58.8	5.21	4300	33	cell death;cell differentiation;metabolic process	cytoplasm;cytoskeleton;cytosol;membrane;nucleus	structural molecule activity	Pf00038, Pf04111	3858	ENSG00000186395.7	KRT10	17	Formation of the cornified envelope	Staphylococcus aureus infection		4	High	1
	Checked	Protein Group ID	# Proteins	# Unique Peptides	# Peptides	# PSMs	Group Description	Found in Sample: [S8] F8: Sample
	FALSE	86	10	30	33	115	[Master Protein] Keratin, type I cytoskeletal 10 OS=Homo sapiens OX=9606 GN=KRT10 PE=1 SV=6	High
		Checked	Confidence	Sequence	Modifications	Qvality PEP	Qvality q-value	# Protein Groups	# Proteins	# PSMs	Master Protein Accessions	# Missed Cleavages	Theo. MH+ [Da]	Found in Sample: [S8] F8: Sample	Confidence (by Search Engine): Mascot	Percolator q-Value (by Search Engine): Mascot	Percolator PEP (by Search Engine): Mascot	Ions Score (by Search Engine): Mascot
		FALSE	High	ADLEMQIESLTEELAYLK		7.68156e-06	0.000703441	1	1	4	P13645	0	2096.05	High	High	0.0006562	2.402e-06	73
		FALSE	High	ADLEMQIESLTEELAYLK	1xOxidation [M5]	6.30329e-05	0.000703441	1	1	7	P13645	0	2112.04	High	High	0.0006562	2.419e-05	71
		FALSE	High	ADLEMQIESLTEELAYLKK		0.0108049	0.000703441	1	1	3	P13645	1	2224.14	High	High	0.0006562	0.006782	33
		FALSE	High	ADLEMQIESLTEELAYLKK	1xOxidation [M5]	0.000189546	0.000703441	1	1	2	P13645	1	2240.14	High	High	0.0006562	8.067e-05	45
		FALSE	High	AETECQNTEYQQLLDIK	1xCarbamidomethyl [C5]	0.000288756	0.000703441	1	1	3	P13645	0	2082.96	High	High	0.0006562	0.0001278	88
		FALSE	High	ALEESNYELEGK		0.000551792	0.000703441	1	1	2	P13645	0	1381.65	High	High	0.0006562	0.0002605	81
		FALSE	High	DAEAWFNEK		0.0133889	0.000703441	1	4	1	P13645	0	1109.49	High	High	0.0006562	0.008614	63
		FALSE	High	DAEAWFNEK	1xDeamidated [N7]	0.0381345	0.00223926	1	4	1	P13645	0	1110.47	High	High	0.001708	0.02713	52
		FALSE	High	ELTTEIDNNIEQISSYK		2.38135e-06	0.000703441	1	1	4	P13645	0	1996.97	High	High	0.0006562	6.639e-07	104
		FALSE	High	ELTTEIDNNIEQISSYK	1xDeamidated [N]	3.00339e-06	0.000703441	1	1	4	P13645	0	1997.95	High	High	0.0006562	8.588e-07	103
		FALSE	High	GSLGGGFSSGGFSGGSFSR		1.38814e-06	0.000703441	1	1	1	P13645	0	1707.77	High	High	0.0006562	3.68e-07	127
		FALSE	High	GSSGGGCFGGSSGGYGGLGGFGGGSFR	1xCarbamidomethyl [C7]	2.25186e-07	0.000703441	1	1	3	P13645	0	2342.98	High	High	0.0006562	5.018e-08	148
		FALSE	High	KDAEAWFNEK		0.028839	0.000703441	1	2	1	P13645	1	1237.58	High	High	0.0006562	0.01998	27
		FALSE	High	LAADDFR		0.0308909	0.000703441	8	17	2	P02533; Q15323; P08727; P13645; P05783; P19012; Q04695; P08779	0	807.4	High	High	0.0006562	0.02152	24
		FALSE	High	LASYLDK		0.0900637	0.00445544	7	8	1	P02533; P08727; P13645; P19012; Q04695; P35527; P08779	0	809.44	High	High	0.003249	0.06998	47
		FALSE	High	LENEIQTYR		0.00525726	0.000703441	1	1	1	P13645	0	1165.58	High	High	0.0006562	0.003092	56
		FALSE	High	LENEIQTYR	1xDeamidated [N3]	0.00503561	0.000703441	1	1	2	P13645	0	1166.57	High	High	0.0006562	0.00294	43
		FALSE	High	IKEWYEK		0.127108	0.00782698	1	1	1	P13645	1	995.52	High	High	0.005641	0.1025	18
		FALSE	High	LKYENEVALR		0.0184527	0.000703441	1	1	2	P13645	1	1234.68	High	High	0.0006562	0.01223	59
		FALSE	High	LKYENEVALR	1xDeamidated [N5]	0.0156366	0.000703441	1	1	2	P13645	1	1235.66	High	High	0.0006562	0.01021	47
		FALSE	High	IRLENEIQTYR		0.0158047	0.000703441	1	1	1	P13645	1	1434.77	High	High	0.0006562	0.01034	71
		FALSE	High	IRLENEIQTYR	1xDeamidated [N5]	0.0346913	0.00163557	1	1	1	P13645	1	1435.75	High	High	0.001297	0.02451	26
		FALSE	High	NHEEEMKDLR		0.029769	0.000703441	1	1	1	P13645	1	1300.6	High	High	0.0006562	0.02069	33
		FALSE	High	NHEEEMKDLR	1xOxidation [M6]	0.0563689	0.00223926	1	1	2	P13645	1	1316.59	High	High	0.001708	0.04169	17
		FALSE	High	NQILNLTTDNANILLQIDNAR		2.75492e-06	0.000703441	1	1	4	P13645	0	2367.26	High	High	0.0006562	7.792e-07	116
		FALSE	High	NQILNLTTDNANILLQIDNAR	1xDeamidated [N/Q]	7.16108e-06	0.000703441	1	1	8	P13645	0	2368.25	High	High	0.0006562	2.228e-06	103
		FALSE	High	NQILNLTTDNANILLQIDNAR	2xDeamidated [N12; Q16]	0.00360578	0.000703441	1	1	1	P13645	0	2369.23	High	High	0.0006562	0.002034	56
		FALSE	High	NVQALEIELQSQLALK		5.26474e-06	0.000703441	1	1	2	P13645	0	1797.01	High	High	0.0006562	1.584e-06	78
		FALSE	High	NVSTGDVNVEMNAAPGVDLTQLLNNMR		0.000722691	0.000703441	1	1	2	P13645	0	2872.39	High	High	0.0006562	0.0003508	69
		FALSE	High	NVSTGDVNVEMNAAPGVDLTQLLNNMR	1xOxidation [M]	0.000366148	0.000703441	1	1	5	P13645	0	2888.39	High	High	0.0006562	0.0001663	57
		FALSE	High	NVSTGDVNVEMNAAPGVDLTQLLNNMR	2xOxidation [M11; M26]	1.17657e-05	0.000703441	1	1	1	P13645	0	2904.38	High	High	0.0006562	3.826e-06	70
		FALSE	High	QSLEASLAETEGR		0.000171999	0.000703441	1	1	2	P13645	0	1390.68	High	High	0.0006562	7.245e-05	87
		FALSE	High	QSVEADINGLR		0.000456823	0.000703441	1	3	1	P13645	0	1201.62	High	High	0.0006562	0.0002112	67
		FALSE	High	QSVEADINGLR	1xDeamidated [N8]	0.0017602	0.000703441	1	3	3	P13645	0	1202.6	High	High	0.0006562	0.0009261	66
		FALSE	High	QSVEADINGLRR		0.066796	0.00223926	1	2	1	P13645	1	1357.72	High	High	0.001708	0.05028	21
		FALSE	High	QSVEADINGLRR	1xDeamidated [N8]	0.0566608	0.00223926	1	2	1	P13645	1	1358.7	High	High	0.001708	0.042	16
		FALSE	High	RVLDELTLTK		0.0255299	0.000703441	1	1	2	P13645	1	1187.7	High	High	0.0006562	0.01748	21
		FALSE	High	SEITELR		0.140569	0.00842081	1	1	1	P13645	0	847.452	High	High	0.006082	0.1146	31
		FALSE	High	SGGGGGGGGCGGGGGVSSLR	1xCarbamidomethyl [C10]	7.68156e-06	0.000703441	1	1	1	P13645	0	1549.68	High	High	0.0006562	2.398e-06	99
		FALSE	High	SKELTTEIDNNIEQISSYK		1.16796e-06	0.000703441	1	1	4	P13645	1	2212.1	High	High	0.0006562	3.041e-07	118
		FALSE	High	SKELTTEIDNNIEQISSYK	1xDeamidated [N11]	3.42537e-05	0.000703441	1	1	1	P13645	1	2213.08	High	High	0.0006562	1.239e-05	63
		FALSE	High	SLLEGEGSSGGGGR		0.000531337	0.000703441	1	1	1	P13645	0	1262.6	High	High	0.0006562	0.0002492	66
		FALSE	High	SQYEQLAEQNR		0.00296982	0.000703441	1	1	2	P13645	0	1365.64	High	High	0.0006562	0.00165	29
		FALSE	High	SQYEQLAEQNR	1xDeamidated [N10]	0.00795558	0.000703441	1	1	1	P13645	0	1366.62	High	High	0.0006562	0.004848	78
		FALSE	High	TIDDLKNQILNLTTDNANILLQIDNAR		8.46525e-06	0.000703441	1	1	2	P13645	1	3052.63	High	High	0.0006562	2.671e-06	96
		FALSE	High	TIDDLKNQILNLTTDNANILLQIDNAR	1xDeamidated [Q/N]	0.000190572	0.000703441	1	1	2	P13645	1	3053.61	High	High	0.0006562	8.12e-05	46
		FALSE	High	VLDELTLTK		0.0102954	0.000703441	1	1	1	P13645	0	1031.6	High	High	0.0006562	0.006455	59
		FALSE	High	VTMQNLNDR		0.00975734	0.000703441	3	7	2	P02533; P13645; P08779	0	1090.53	High	High	0.0006562	0.00606	63
		FALSE	High	VTMQNLNDR	1xDeamidated [N7]	0.0102954	0.000703441	3	7	2	P02533; P13645; P08779	0	1091.51	High	High	0.0006562	0.006429	57
		FALSE	High	VTMQNLNDR	1xOxidation [M3]	0.00330788	0.000703441	3	7	1	P02533; P13645; P08779	0	1106.53	High	High	0.0006562	0.001854	52
		FALSE	High	YCVQLSQIQAQISALEEQLQQIR	1xCarbamidomethyl [C2]	8.69679e-06	0.000703441	1	1	5	P13645	0	2746.42	High	High	0.0006562	2.752e-06	157
		FALSE	High	YCVQLSQIQAQISALEEQLQQIR	1xCarbamidomethyl [C2]; 1xDeamidated [Q]	0.0131754	0.000703441	1	1	2	P13645	0	2747.4	High	High	0.0006562	0.008457	42
		FALSE	High	YENEVALR		0.0264956	0.000703441	1	1	1	P13645	0	993.5	High	High	0.0006562	0.01822	42
		FALSE	High	YENEVALR	1xDeamidated [N3]	0.043926	0.00223926	1	1	1	P13645	0	994.484	High	High	0.001708	0.03167	24
FALSE	High	Master Protein	P35527	Keratin, type I cytoskeletal 9 OS=Homo sapiens OX=9606 GN=KRT9 PE=1 SV=3	0	201.275	66	31	112	30	623	62	5.24	4524	31	cell death;cell organization and biogenesis	cytosol;membrane;nucleus	structural molecule activity	Pf00038, Pf13166	3857	ENSG00000171403.9	KRT9	17	Formation of the cornified envelope			3	High	1
	Checked	Protein Group ID	# Proteins	# Unique Peptides	# Peptides	# PSMs	Group Description	Found in Sample: [S8] F8: Sample
	FALSE	302	1	30	31	112	[Master Protein] Keratin, type I cytoskeletal 9 OS=Homo sapiens OX=9606 GN=KRT9 PE=1 SV=3	High
		Checked	Confidence	Sequence	Modifications	Qvality PEP	Qvality q-value	# Protein Groups	# Proteins	# PSMs	Master Protein Accessions	# Missed Cleavages	Theo. MH+ [Da]	Found in Sample: [S8] F8: Sample	Confidence (by Search Engine): Mascot	Percolator q-Value (by Search Engine): Mascot	Percolator PEP (by Search Engine): Mascot	Ions Score (by Search Engine): Mascot
		FALSE	High	DIENQYETQITQIEHEVSSSGQEVQSSAK		3.26297e-05	0.000703441	1	1	2	P35527	0	3264.51	High	High	0.0006562	1.173e-05	96
		FALSE	High	DIENQYETQITQIEHEVSSSGQEVQSSAK	1xDeamidated [Q/N]	6.46316e-06	0.000703441	1	1	7	P35527	0	3265.5	High	High	0.0006562	1.984e-06	87
		FALSE	High	DQIVDLTVGNNK		0.00144953	0.000703441	1	1	1	P35527	0	1315.69	High	High	0.0006562	0.0007514	75
		FALSE	High	DQIVDLTVGNNK	1xDeamidated [N10]	0.00203614	0.000703441	1	1	1	P35527	0	1316.67	High	High	0.0006562	0.001091	74
		FALSE	High	EIETYHNLLEGGQEDFESSGAGK		1.4839e-05	0.000703441	1	1	2	P35527	0	2510.13	High	High	0.0006562	4.943e-06	68
		FALSE	High	FEMEQNLR	1xOxidation [M3]	0.0778226	0.00372532	1	1	1	P35527	0	1082.49	High	High	0.002746	0.05963	31
		FALSE	High	FSSSSGYGGGSSR		0.00017293	0.000703441	1	1	3	P35527	0	1235.53	High	High	0.0006562	7.276e-05	73
		FALSE	High	GGGGSFGYSYGGGSGGGFSASSLGGGFGGGSR		1.48615e-07	0.000703441	1	1	3	P35527	0	2705.16	High	High	0.0006562	3.174e-08	103
		FALSE	High	GGSGGSHGGGSGFGGESGGSYGGGEEASGSGGGYGGGSGK		9.42606e-09	0.000703441	1	1	2	P35527	0	3223.28	High	High	0.0006562	1.548e-09	127
		FALSE	High	GGSGGSYGGGGSGGGYGGGSGSR		1.16796e-06	0.000703441	1	1	2	P35527	0	1791.73	High	High	0.0006562	3.053e-07	108
		FALSE	High	HGVQELEIELQSQLSK		5.67795e-06	0.000703441	1	1	4	P35527	0	1837.97	High	High	0.0006562	1.728e-06	99
		FALSE	High	KDIENQYETQITQIEHEVSSSGQEVQSSAK		5.3035e-05	0.000703441	1	1	2	P35527	1	3392.61	High	High	0.0006562	2.001e-05	91
		FALSE	High	KGPAAIQK		0.0213089	0.000703441	1	1	1	P35527	1	812.499	High	High	0.0006562	0.01433	51
		FALSE	High	LASYLDK		0.0900637	0.00445544	7	8	1	P02533; P08727; P13645; P19012; Q04695; P35527; P08779	0	809.44	High	High	0.003249	0.06998	47
		FALSE	High	IKFEMEQNLR		0.000775207	0.000703441	1	1	1	P35527	1	1307.68	High	High	0.0006562	0.0003772	50
		FALSE	High	IKFEMEQNLR	1xOxidation [M5]	0.0419072	0.00223926	1	1	1	P35527	1	1323.67	High	High	0.001708	0.03009	32
		FALSE	High	IQDWYDK		0.135303	0.00842081	1	1	1	P35527	0	967.452	High	High	0.006082	0.1099	25
		FALSE	High	IQDWYDKK		0.109293	0.00577078	1	1	1	P35527	1	1095.55	High	High	0.00418	0.08666	29
		FALSE	High	MTLDDFR		0.120514	0.00643966	1	1	1	P35527	0	897.413	High	High	0.004656	0.09695	28
		FALSE	High	NHKEEMSQLTGQNSGDVNVEINVAPGK		7.80695e-06	0.000703441	1	1	2	P35527	1	2895.39	High	High	0.0006562	2.447e-06	59
		FALSE	High	NYSPYYNTIDDLK		0.0578431	0.00223926	1	1	1	P35527	0	1605.74	High	High	0.001708	0.04306	30
		FALSE	High	NYSPYYNTIDDLKDQIVDLTVGNNK		0.000372124	0.000703441	1	1	6	P35527	1	2902.41	High	High	0.0006562	0.000169	52
		FALSE	High	NYSPYYNTIDDLKDQIVDLTVGNNK	1xDeamidated [Q/N]	2.86655e-05	0.000703441	1	1	9	P35527	1	2903.39	High	High	0.0006562	1.015e-05	65
		FALSE	High	NYSPYYNTIDDLKDQIVDLTVGNNK	2xDeamidated [N7; Q/N]	0.00437762	0.000703441	1	1	4	P35527	1	2904.38	High	High	0.0006562	0.002527	39
		FALSE	High	QEIECQNQEYSLLLSIK	1xCarbamidomethyl [C5]	4.81252e-05	0.000703441	1	1	2	P35527	0	2095.04	High	High	0.0006562	1.791e-05	66
		FALSE	High	QEYEQLIAK		0.0735961	0.0030029	1	1	1	P35527	0	1121.58	High	High	0.002236	0.05614	39
		FALSE	High	QGVDADINGLR		0.0033618	0.000703441	1	1	1	P35527	0	1157.59	High	High	0.0006562	0.001892	58
		FALSE	High	QGVDADINGLR	1xDeamidated [N8]	0.00244589	0.000703441	1	1	3	P35527	0	1158.57	High	High	0.0006562	0.001334	70
		FALSE	High	QVLDNLTMEK	1xOxidation [M8]	0.022714	0.000703441	1	1	1	P35527	0	1206.6	High	High	0.0006562	0.01538	65
		FALSE	High	SDLEMQYETLQEELMALK		0.000113514	0.000703441	1	1	1	P35527	0	2171.02	High	High	0.0006562	4.605e-05	48
		FALSE	High	SDLEMQYETLQEELMALK	1xOxidation [M]	9.89948e-06	0.000703441	1	1	12	P35527	0	2187.02	High	High	0.0006562	3.165e-06	84
		FALSE	High	SDLEMQYETLQEELMALK	2xOxidation [M5; M15]	0.000185498	0.000703441	1	1	3	P35527	0	2203.01	High	High	0.0006562	7.87e-05	87
		FALSE	High	SDLEMQYETLQEELMALKK		0.0056081	0.000703441	1	1	1	P35527	1	2299.12	High	High	0.0006562	0.003312	36
		FALSE	High	SDLEMQYETLQEELMALKK	1xOxidation [M]	0.00316828	0.000703441	1	1	2	P35527	1	2315.11	High	High	0.0006562	0.001768	19
		FALSE	High	SDLEMQYETLQEELMALKK	2xOxidation [M5; M15]	0.00477161	0.000703441	1	1	2	P35527	1	2331.11	High	High	0.0006562	0.002769	30
		FALSE	High	SGGGGGGGLGSGGSIR		0.000108717	0.000703441	1	1	1	P35527	0	1232.6	High	High	0.0006562	4.376e-05	63
		FALSE	High	STMQELNSR		0.00766177	0.000703441	1	1	1	P35527	0	1065.5	High	High	0.0006562	0.004651	65
		FALSE	High	STMQELNSR	1xDeamidated [N7]	0.020749	0.000703441	1	1	2	P35527	0	1066.48	High	High	0.0006562	0.0139	52
		FALSE	High	STMQELNSR	1xOxidation [M3]	0.0131051	0.000703441	1	1	1	P35527	0	1081.49	High	High	0.0006562	0.008406	53
		FALSE	High	TLLDIDNTR		0.0313842	0.000703441	1	1	1	P35527	0	1060.56	High	High	0.0006562	0.02187	40
		FALSE	High	TLLDIDNTR	1xDeamidated [N7]	0.0430175	0.00223926	1	1	1	P35527	0	1061.55	High	High	0.001708	0.03105	55
		FALSE	High	TLNDMRQEYEQLIAK	1xOxidation [M5]	0.0145862	0.000703441	1	1	2	P35527	1	1867.92	High	High	0.0006562	0.009454	29
		FALSE	High	VQALEEANNDLENK		0.000220466	0.000703441	1	1	2	P35527	0	1586.77	High	High	0.0006562	9.508e-05	57
		FALSE	High	VQALEEANNDLENK	1xDeamidated [N]	0.000121764	0.000703441	1	1	3	P35527	0	1587.75	High	High	0.0006562	4.981e-05	99
		FALSE	High	YCGQLQMIQEQISNLEAQITDVR	1xCarbamidomethyl [C2]	3.12509e-05	0.000703441	1	1	4	P35527	0	2737.33	High	High	0.0006562	1.117e-05	99
		FALSE	High	YCGQLQMIQEQISNLEAQITDVR	1xCarbamidomethyl [C2]; 1xOxidation [M7]	0.00017766	0.000703441	1	1	3	P35527	0	2753.32	High	High	0.0006562	7.537e-05	111
		FALSE	High	YCGQLQMIQEQISNLEAQITDVR	1xCarbamidomethyl [C2]; 1xDeamidated [N/Q]; 1xOxidation [M7]	0.0213089	0.000703441	1	1	3	P35527	0	2754.31	High	High	0.0006562	0.0143	33
FALSE	High	Master Protein	P04264	Keratin, type II cytoskeletal 1 OS=Homo sapiens OX=9606 GN=KRT1 PE=1 SV=6	0	183.921	58	33	95	27	644	66	8.12	3132	33	cell death;defense response;metabolic process;regulation of biological process;response to stimulus;transport	cytoskeleton;cytosol;extracellular;membrane;nucleus	catalytic activity;motor activity;protein binding;receptor activity;structural molecule activity	Pf00038, Pf01576, Pf05103, Pf05957, Pf12128, Pf13166, Pf13514	3848	ENSG00000167768.4	KRT1	12	Formation of the cornified envelope; Neutrophil degranulation		Corticotropin-releasing hormone signaling pathway	7	High	1
	Checked	Protein Group ID	# Proteins	# Unique Peptides	# Peptides	# PSMs	Group Description	Found in Sample: [S8] F8: Sample
	FALSE	88	2	27	33	95	[Master Protein] Keratin, type II cytoskeletal 1 OS=Homo sapiens OX=9606 GN=KRT1 PE=1 SV=6	High
		Checked	Confidence	Sequence	Modifications	Qvality PEP	Qvality q-value	# Protein Groups	# Proteins	# PSMs	Master Protein Accessions	# Missed Cleavages	Theo. MH+ [Da]	Found in Sample: [S8] F8: Sample	Confidence (by Search Engine): Mascot	Percolator q-Value (by Search Engine): Mascot	Percolator PEP (by Search Engine): Mascot	Ions Score (by Search Engine): Mascot
		FALSE	High	AEAESLYQSK		0.00245911	0.000703441	1	1	1	P04264	0	1125.54	High	High	0.0006562	0.001342	67
		FALSE	High	AQYEDIAQK		0.0115852	0.000703441	1	1	1	P04264	0	1065.52	High	High	0.0006562	0.007357	47
		FALSE	High	DVDGAYMTK		0.0156366	0.000703441	1	1	2	P04264	0	999.445	High	High	0.0006562	0.01018	34
		FALSE	High	DVDGAYMTK	1xOxidation [M7]	0.00514525	0.000703441	1	1	1	P04264	0	1015.44	High	High	0.0006562	0.003003	43
		FALSE	High	DYQELMNTK		0.100996	0.00512442	1	1	2	P04264	0	1141.52	High	High	0.003723	0.07932	36
		FALSE	High	DYQELMNTK	1xDeamidated [N7]	0.044156	0.00223926	1	1	1	P04264	0	1142.5	High	High	0.001708	0.03189	37
		FALSE	High	DYQELMNTK	1xOxidation [M6]	0.0624879	0.00223926	1	1	1	P04264	0	1157.51	High	High	0.001708	0.04688	46
		FALSE	High	FLEQQNQVLQTK		7.37122e-05	0.000703441	2	3	1	P35908; P04264	0	1475.79	High	High	0.0006562	2.872e-05	92
		FALSE	High	FLEQQNQVLQTK	1xDeamidated [N6]	0.000225277	0.000703441	2	3	1	P35908; P04264	0	1476.77	High	High	0.0006562	9.759e-05	81
		FALSE	High	FSSCGGGGGSFGAGGGFGSR	1xCarbamidomethyl [C4]	3.92611e-07	0.000703441	1	1	3	P04264	0	1765.73	High	High	0.0006562	9.215e-08	119
		FALSE	High	GGGGGGYGSGGSSYGSGGGSYGSGGGGGGGR		5.80185e-06	0.000703441	1	1	2	P04264	0	2383.95	High	High	0.0006562	1.768e-06	71
		FALSE	High	GGSGGGGGGSSGGRGSGGGSSGGSIGGR		0.0141253	0.000703441	1	1	1	P04264	1	2079.91	High	High	0.0006562	0.009105	38
		FALSE	High	GSYGSGGSSYGSGGGSYGSGGGGGGHGSYGSGSSSGGYR		2.20044e-05	0.000703441	1	1	2	P04264	0	3312.31	High	High	0.0006562	7.629e-06	101
		FALSE	High	KDVDGAYMTK		0.0213089	0.000703441	1	1	2	P04264	1	1127.54	High	High	0.0006562	0.01433	27
		FALSE	High	KDVDGAYMTK	1xOxidation [M8]	0.00965312	0.000703441	1	1	2	P04264	1	1143.54	High	High	0.0006562	0.005994	35
		FALSE	High	KQISNLQQSISDAEQR		0.000125772	0.000703441	1	1	2	P04264	1	1844.95	High	High	0.0006562	5.138e-05	132
		FALSE	High	IEISELNR		0.0334353	0.000703441	2	2	4	P35908; P04264	0	973.531	High	High	0.0006562	0.02347	29
		FALSE	High	LNDLEDALQQAK		5.81311e-05	0.000703441	1	1	2	P04264	0	1357.7	High	High	0.0006562	2.205e-05	93
		FALSE	High	LNDLEDALQQAK	1xDeamidated [N2]	0.00175074	0.000703441	1	1	1	P04264	0	1358.68	High	High	0.0006562	0.000925	59
		FALSE	High	LRSEIDNVK		0.0578431	0.00223926	1	1	1	P04264	1	1073.59	High	High	0.001708	0.04304	39
		FALSE	High	MSGECAPNVSVSVSTSHTTISGGGSR	1xCarbamidomethyl [C5]	2.76028e-05	0.000703441	1	1	2	P04264	0	2565.17	High	High	0.0006562	9.788e-06	94
		FALSE	High	MSGECAPNVSVSVSTSHTTISGGGSR	1xCarbamidomethyl [C5]; 1xOxidation [M1]	0.000101351	0.000703441	1	1	2	P04264	0	2581.16	High	High	0.0006562	4.056e-05	47
		FALSE	High	NKLNDLEDALQQAK		0.000126452	0.000703441	1	1	2	P04264	1	1599.83	High	High	0.0006562	5.186e-05	75
		FALSE	High	NKLNDLEDALQQAK	1xDeamidated [N4]	0.00150531	0.000703441	1	1	2	P04264	1	1600.82	High	High	0.0006562	0.0007802	38
		FALSE	High	NKYEDEINK		0.0164073	0.000703441	5	7	2	P04264; P04259; P02538; P05787; P13647	1	1152.55	High	High	0.0006562	0.01076	34
		FALSE	High	NMQDMVEDYR		0.00275392	0.000703441	1	1	1	P04264	0	1300.53	High	High	0.0006562	0.001517	83
		FALSE	High	NMQDMVEDYR	1xOxidation [M]	0.0133173	0.000703441	1	1	3	P04264	0	1316.52	High	High	0.0006562	0.008553	50
		FALSE	High	NMQDMVEDYR	2xOxidation [M2; M5]	0.0128961	0.000703441	1	1	2	P04264	0	1332.52	High	High	0.0006562	0.008257	46
		FALSE	High	QISNLQQSISDAEQR		3.85721e-05	0.000703441	1	1	3	P04264	0	1716.85	High	High	0.0006562	1.408e-05	63
		FALSE	High	QISNLQQSISDAEQR	1xDeamidated [Q1]	0.000779401	0.000703441	1	1	1	P04264	0	1717.84	High	High	0.0006562	0.0003809	66
		FALSE	High	SGGGFSSGSAGIINYQR		0.000430494	0.000703441	1	1	1	P04264	0	1657.79	High	High	0.0006562	0.0001978	85
		FALSE	High	SKAEAESLYQSK		0.0056081	0.000703441	1	1	2	P04264	1	1340.67	High	High	0.0006562	0.003309	29
		FALSE	High	SLDLDSIIAEVK		0.000688432	0.000703441	1	1	2	P04264	0	1302.72	High	High	0.0006562	0.000331	81
		FALSE	High	SLDLDSIIAEVKAQYEDIAQK		0.000278051	0.000703441	1	1	2	P04264	1	2349.22	High	High	0.0006562	0.000123	39
		FALSE	High	SLNNQFASFIDK		0.000525633	0.000703441	1	1	3	P04264	0	1383.69	High	High	0.0006562	0.0002469	74
		FALSE	High	SLNNQFASFIDK	1xDeamidated [N4]	0.00778634	0.000703441	1	1	1	P04264	0	1384.67	High	High	0.0006562	0.004737	64
		FALSE	High	SLVNLGGSK		0.0487524	0.00223926	1	1	1	P04264	0	874.499	High	High	0.001708	0.03553	48
		FALSE	High	THNLEPYFESFINNLR		5.35067e-06	0.000703441	1	1	7	P04264	0	1993.98	High	High	0.0006562	1.616e-06	74
		FALSE	High	THNLEPYFESFINNLR	1xDeamidated [N]	0.000343187	0.000703441	1	1	9	P04264	0	1994.96	High	High	0.0006562	0.0001544	51
		FALSE	High	TLLEGEESR		0.0182568	0.000703441	1	1	1	P04264	0	1033.52	High	High	0.0006562	0.01208	53
		FALSE	High	TNAENEFVTIK		0.0082606	0.000703441	1	1	2	P04264	0	1265.64	High	High	0.0006562	0.005063	60
		FALSE	High	TNAENEFVTIK	1xDeamidated [N]	0.00466991	0.000703441	1	1	3	P04264	0	1266.62	High	High	0.0006562	0.0027	59
		FALSE	High	TNAENEFVTIKK		0.0145862	0.000703441	1	1	2	P04264	1	1393.73	High	High	0.0006562	0.009464	39
		FALSE	High	WELLQQVDTSTR		0.00145737	0.000703441	1	1	2	P04264	0	1475.75	High	High	0.0006562	0.0007572	69
		FALSE	High	YEDEINK		0.0814468	0.00372532	6	12	1	P35908; P04264; P04259; P02538; P05787; P13647	0	910.415	High	High	0.002746	0.06279	23
		FALSE	High	YEDEINKR		0.0651069	0.00223926	6	11	1	P35908; P04264; P04259; P02538; P05787; P13647	1	1066.52	High	High	0.001708	0.0491	28
		FALSE	High	YEDEINKR	1xDeamidated [N6]	0.0291458	0.000703441	6	11	1	P35908; P04264; P04259; P02538; P05787; P13647	1	1067.5	High	High	0.0006562	0.02018	20
		FALSE	High	YEELQITAGR		0.00241965	0.000703441	2	2	1	P04264; P04259	0	1179.6	High	High	0.0006562	0.001316	67
FALSE	High	Master Protein	P35908	Keratin, type II cytoskeletal 2 epidermal OS=Homo sapiens OX=9606 GN=KRT2 PE=1 SV=2	0	154.101	73	35	61	26	639	65.4	8	2324	35	cell death;cell organization and biogenesis;cell proliferation;cellular component movement;metabolic process	cytoskeleton;cytosol;membrane;nucleus	protein binding;structural molecule activity	Pf00038, Pf08614, Pf12128, Pf13166	3849	ENSG00000172867.3	KRT2	12	Formation of the cornified envelope			3	High	1
	Checked	Protein Group ID	# Proteins	# Unique Peptides	# Peptides	# PSMs	Group Description	Found in Sample: [S8] F8: Sample
	FALSE	46	3	26	35	61	[Master Protein] Keratin, type II cytoskeletal 2 epidermal OS=Homo sapiens OX=9606 GN=KRT2 PE=1 SV=2	High
		Checked	Confidence	Sequence	Modifications	Qvality PEP	Qvality q-value	# Protein Groups	# Proteins	# PSMs	Master Protein Accessions	# Missed Cleavages	Theo. MH+ [Da]	Found in Sample: [S8] F8: Sample	Confidence (by Search Engine): Mascot	Percolator q-Value (by Search Engine): Mascot	Percolator PEP (by Search Engine): Mascot	Ions Score (by Search Engine): Mascot
		FALSE	High	AQYEEIAQR		0.0187504	0.000703441	3	6	1	P35908; P04259; P02538	0	1107.54	High	High	0.0006562	0.01241	44
		FALSE	High	DVDNAYMIK		0.0798172	0.00372532	1	1	1	P35908	0	1068.5	High	High	0.002746	0.06144	39
		FALSE	High	DYQELMNVK		0.0878345	0.00445544	1	4	1	P35908	0	1139.54	High	High	0.003249	0.06821	44
		FALSE	High	FGGFGGPGGVGGLGGPGGFGPGGYPGGIHEVSVNQSLLQPLNVK		5.56747e-05	0.000703441	1	1	2	P35908	0	4092.07	High	High	0.0006562	2.11e-05	86
		FALSE	High	FGGFGGPGGVGGLGGPGGFGPGGYPGGIHEVSVNQSLLQPLNVK	1xDeamidated [Q35]	0.00247241	0.000703441	1	1	1	P35908	0	4093.06	High	High	0.0006562	0.001345	48
		FALSE	High	FLEQQNQVLQTK		7.37122e-05	0.000703441	2	3	1	P35908; P04264	0	1475.79	High	High	0.0006562	2.872e-05	92
		FALSE	High	FLEQQNQVLQTK	1xDeamidated [N6]	0.000225277	0.000703441	2	3	1	P35908; P04264	0	1476.77	High	High	0.0006562	9.759e-05	81
		FALSE	High	GFSSGSAVVSGGSR		1.63529e-05	0.000703441	1	1	1	P35908	0	1254.61	High	High	0.0006562	5.499e-06	98
		FALSE	High	GGGFGGGSSFGGGSGFSGGGFGGGGFGGGR		1.53021e-10	0.000703441	1	1	5	P35908	0	2399.02	High	High	0.000656168	1.68805e-11	112
		FALSE	High	GGSGGGGSISGGGYGSGGGSGGR		2.61018e-06	0.000703441	1	1	1	P35908	0	1741.75	High	High	0.0006562	7.349e-07	97
		FALSE	High	GGSISGGGYGSGGGK		0.000822612	0.000703441	1	1	1	P35908	0	1197.55	High	High	0.0006562	0.0004024	70
		FALSE	High	GGSSSGGGYGSGGGGSSSVK		0.00360578	0.000703441	1	1	1	P35908	0	1588.68	High	High	0.0006562	0.002039	42
		FALSE	High	GSSSGGGYSSGSSSYGSGGR		1.32233e-06	0.000703441	1	1	1	P35908	0	1740.71	High	High	0.0006562	3.483e-07	124
		FALSE	High	HGGGGGGFGGGGFGSR		0.000228954	0.000703441	1	1	2	P35908	0	1320.58	High	High	0.0006562	9.905e-05	77
		FALSE	High	KLLEGEECR	1xCarbamidomethyl [C8]	0.0178711	0.000703441	5	10	2	Q7RTS7; P35908; P04259; P02538; P13647	1	1133.56	High	High	0.0006562	0.01182	33
		FALSE	High	KYEDEINK		0.0710188	0.0030029	1	3	1	P35908	1	1038.51	High	High	0.002236	0.05401	29
		FALSE	High	LALDVEIATYR		0.00158019	0.000703441	4	9	1	P35908; P04259; P02538; P13647	0	1263.69	High	High	0.0006562	0.0008236	78
		FALSE	High	IEISELNR		0.0334353	0.000703441	2	2	4	P35908; P04264	0	973.531	High	High	0.0006562	0.02347	29
		FALSE	High	LLEGEECR	1xCarbamidomethyl [C7]	0.0194636	0.000703441	6	11	1	Q7RTS7; P35908; P04259; P02538; Q8N1N4; P13647	0	1005.47	High	High	0.0006562	0.01294	49
		FALSE	High	LNDLEEALQQAK		0.0012396	0.000703441	1	1	1	P35908	0	1371.71	High	High	0.0006562	0.0006333	80
		FALSE	High	LQGEIAHVK		0.00249921	0.000703441	1	1	2	P35908	0	994.568	High	High	0.0006562	0.00136	49
		FALSE	High	NLDLDSIIAEVK		0.000582386	0.000703441	4	7	2	P35908; P04259; P02538; P13647	0	1329.73	High	High	0.0006562	0.0002763	84
		FALSE	High	NVQDAIADAEQR		0.0119639	0.000703441	1	1	2	P35908	0	1329.64	High	High	0.0006562	0.007606	63
		FALSE	High	QSGSRGGSGGGGSISGGGYGSGGGSGGR	1xDeamidated [Q1]	0.0050628	0.000703441	1	1	1	P35908	1	2257.98	High	High	0.0006562	0.002953	43
		FALSE	High	SKEEAEALYHSK		0.0013734	0.000703441	1	1	2	P35908	1	1391.68	High	High	0.0006562	0.000708	48
		FALSE	High	SISISVAGGGGGFGAAGGFGGR		2.6294e-05	0.000703441	1	1	1	P35908	0	1838.91	High	High	0.0006562	9.263e-06	116
		FALSE	High	STSSFSCLSR	1xCarbamidomethyl [C7]	0.0198831	0.000703441	1	1	1	P35908	0	1131.51	High	High	0.0006562	0.01329	35
		FALSE	High	TAAENDFVTLK		0.0068805	0.000703441	1	1	1	P35908	0	1208.62	High	High	0.0006562	0.00413	48
		FALSE	High	TAAENDFVTLK	1xDeamidated [N5]	0.0285354	0.000703441	1	1	1	P35908	0	1209.6	High	High	0.0006562	0.01971	50
		FALSE	High	TAAENDFVTLKK		0.0120282	0.000703441	1	1	1	P35908	1	1336.71	High	High	0.0006562	0.007626	21
		FALSE	High	TSQNSELNNMQDLVEDYKK	1xOxidation [M10]	0.0529752	0.00223926	1	1	2	P35908	1	2272.04	High	High	0.001708	0.03897	35
		FALSE	High	VDLLNQEIEFLK		0.000548822	0.000703441	1	1	3	P35908	0	1460.8	High	High	0.0006562	0.0002581	77
		FALSE	High	VLYDAEISQIHQSVTDTNVILSMDNSR		0.000563832	0.000703441	1	1	1	P35908	0	3048.49	High	High	0.0006562	0.0002666	49
		FALSE	High	VLYDAEISQIHQSVTDTNVILSMDNSR	1xOxidation [M23]	0.000926294	0.000703441	1	1	2	P35908	0	3064.49	High	High	0.0006562	0.0004606	36
		FALSE	High	WELLQQMNVGTRPINLEPIFQGYIDSLK	1xOxidation [M7]	3.67433e-05	0.000703441	1	1	2	P35908	0	3318.72	High	High	0.0006562	1.332e-05	63
		FALSE	High	WELLQQMNVGTRPINLEPIFQGYIDSLK	1xDeamidated [Q5]; 1xOxidation [M7]	0.00144953	0.000703441	1	1	1	P35908	0	3319.7	High	High	0.0006562	0.0007512	44
		FALSE	High	YEDEINK		0.0814468	0.00372532	6	12	1	P35908; P04264; P04259; P02538; P05787; P13647	0	910.415	High	High	0.002746	0.06279	23
		FALSE	High	YEDEINKR		0.0651069	0.00223926	6	11	1	P35908; P04264; P04259; P02538; P05787; P13647	1	1066.52	High	High	0.001708	0.0491	28
		FALSE	High	YEDEINKR	1xDeamidated [N6]	0.0291458	0.000703441	6	11	1	P35908; P04264; P04259; P02538; P05787; P13647	1	1067.5	High	High	0.0006562	0.02018	20
		FALSE	High	YEELQVTVGR		0.000235216	0.000703441	1	1	1	P35908	0	1193.62	High	High	0.0006562	0.0001025	72
		FALSE	High	YLDGLTAER		0.00323733	0.000703441	1	1	2	P35908	0	1037.53	High	High	0.0006562	0.001814	49
FALSE	High	Master Protein	P05787	Keratin, type II cytoskeletal 8 OS=Homo sapiens OX=9606 GN=KRT8 PE=1 SV=7	0	153.268	76	36	70	31	483	53.7	5.59	2216	36	cell death;cell differentiation;cell organization and biogenesis;regulation of biological process;response to stimulus	cytoplasm;cytoskeleton;cytosol;membrane;nucleus	catalytic activity;motor activity;protein binding;structural molecule activity	Pf00038, Pf01576, Pf13166, Pf15003	3856	ENSG00000170421.12	KRT8	12	Formation of the cornified envelope		Primary Focal Segmental Glomerulosclerosis FSGS	4	High	1
	Checked	Protein Group ID	# Proteins	# Unique Peptides	# Peptides	# PSMs	Group Description	Found in Sample: [S8] F8: Sample
	FALSE	288	12	31	36	70	[Master Protein] Keratin, type II cytoskeletal 8 OS=Homo sapiens OX=9606 GN=KRT8 PE=1 SV=7	High
		Checked	Confidence	Sequence	Modifications	Qvality PEP	Qvality q-value	# Protein Groups	# Proteins	# PSMs	Master Protein Accessions	# Missed Cleavages	Theo. MH+ [Da]	Found in Sample: [S8] F8: Sample	Confidence (by Search Engine): Mascot	Percolator q-Value (by Search Engine): Mascot	Percolator PEP (by Search Engine): Mascot	Ions Score (by Search Engine): Mascot
		FALSE	High	AEAESMYQIK		0.00791293	0.000703441	1	1	1	P05787	0	1169.55	High	High	0.0006562	0.004815	58
		FALSE	High	AEAESMYQIK	1xOxidation [M6]	0.00638132	0.000703441	1	1	1	P05787	0	1185.55	High	High	0.0006562	0.003806	53
		FALSE	High	AQYEDIANR		0.0180629	0.000703441	1	2	1	P05787	0	1079.51	High	High	0.0006562	0.01192	46
		FALSE	High	AQYEDIANR	1xDeamidated [N8]	0.0202036	0.000703441	1	2	1	P05787	0	1080.5	High	High	0.0006562	0.01354	20
		FALSE	High	ASLEAAIADAEQR		2.92911e-05	0.000703441	1	1	3	P05787	0	1344.68	High	High	0.0006562	1.043e-05	54
		FALSE	High	DVDEAYMNK		0.0416885	0.00223926	1	1	1	P05787	0	1084.46	High	High	0.001708	0.03001	43
		FALSE	High	ELQSQISDTSVVLSMDNSR		8.66674e-05	0.000703441	1	1	2	P05787	0	2109.01	High	High	0.0006562	3.418e-05	95
		FALSE	High	ELQSQISDTSVVLSMDNSR	1xOxidation [M15]	4.99781e-05	0.000703441	1	1	1	P05787	0	2125.01	High	High	0.0006562	1.87e-05	83
		FALSE	High	EYQELMNVK		0.042127	0.00223926	3	4	1	P04259; P02538; P05787	0	1153.56	High	High	0.001708	0.03029	20
		FALSE	High	EYQELMNVK	1xOxidation [M6]	0.0341475	0.00163557	3	4	1	P04259; P02538; P05787	0	1169.55	High	High	0.001297	0.02409	28
		FALSE	High	FLEQQNK		0.108757	0.00577078	5	18	1	P04259; P02538; P05787; Q8N1N4; P13647	0	906.468	High	High	0.00418	0.08643	36
		FALSE	High	GGLGGGYGGASGMGGITAVTVNQSLLSPLVLEVDPNIQAVR		1.81188e-05	0.000703441	1	1	2	P05787	0	3925.05	High	High	0.0006562	6.146e-06	101
		FALSE	High	KDVDEAYMNK		0.0802217	0.00372532	1	1	1	P05787	1	1212.56	High	High	0.002746	0.06151	11
		FALSE	High	KLLEGEESR		0.0305662	0.000703441	1	5	2	P05787	1	1060.56	High	High	0.0006562	0.02132	53
		FALSE	High	LALDIEIATYR		0.00132966	0.000703441	1	5	3	P05787	0	1277.71	High	High	0.0006562	0.0006838	62
		FALSE	High	LEAELGNMQGLVEDFK		2.6294e-05	0.000703441	1	1	2	P05787	0	1792.88	High	High	0.0006562	9.231e-06	78
		FALSE	High	LEGLTDEINFLR		0.00017766	0.000703441	1	1	1	P05787	0	1419.75	High	High	0.0006562	7.53e-05	73
		FALSE	High	LEGLTDEINFLR	1xDeamidated [N9]	0.00356713	0.000703441	1	1	2	P05787	0	1420.73	High	High	0.0006562	0.002016	40
		FALSE	High	LESGMQNMSIHTK		0.0022803	0.000703441	1	1	2	P05787	0	1475.7	High	High	0.0006562	0.001233	61
		FALSE	High	LKLEAELGNMQGLVEDFK		2.05134e-05	0.000703441	1	1	2	P05787	1	2034.06	High	High	0.0006562	7.04e-06	111
		FALSE	High	LKLEAELGNMQGLVEDFK	1xOxidation [M10]	0.00017766	0.000703441	1	1	1	P05787	1	2050.05	High	High	0.0006562	7.511e-05	46
		FALSE	High	LLEGEESR		0.0230792	0.000703441	1	6	2	P05787	0	932.468	High	High	0.0006562	0.01567	55
		FALSE	High	LQAEIEGLK		0.0155533	0.000703441	1	1	1	P05787	0	1000.57	High	High	0.0006562	0.01016	35
		FALSE	High	LSELEAALQR		0.000309742	0.000703441	1	1	1	P05787	0	1129.62	High	High	0.0006562	0.000138	87
		FALSE	High	ISSSSFSR		0.0887201	0.00445544	1	1	2	P05787	0	870.432	High	High	0.003249	0.06891	39
		FALSE	High	LVSESSDVLPK		0.00782831	0.000703441	1	1	1	P05787	0	1173.64	High	High	0.0006562	0.004766	66
		FALSE	High	NKYEDEINK		0.0164073	0.000703441	5	7	2	P04264; P04259; P02538; P05787; P13647	1	1152.55	High	High	0.0006562	0.01076	34
		FALSE	High	QLYEEEIR		0.117045	0.00643966	1	1	1	P05787	0	1079.54	High	High	0.00418	0.09344	40
		FALSE	High	RQLETLGQEK		0.00247241	0.000703441	1	1	1	P05787	1	1201.65	High	High	0.0006562	0.001351	48
		FALSE	High	SLDMDSIIAEVK		0.00354796	0.000703441	1	1	2	P05787	0	1320.67	High	High	0.0006562	0.002001	99
		FALSE	High	SLDMDSIIAEVK	1xOxidation [M4]	0.067483	0.00223926	1	1	1	P05787	0	1336.67	High	High	0.001708	0.05086	55
		FALSE	High	SNMDNMFESYINNLR		2.38598e-05	0.000703441	1	1	2	P05787	0	1847.81	High	High	0.0006562	8.328e-06	51
		FALSE	High	SNMDNMFESYINNLR	1xOxidation [M3]	4.4623e-05	0.000703441	1	1	1	P05787	0	1863.8	High	High	0.0006562	1.651e-05	91
		FALSE	High	SRAEAESMYQIK		0.126496	0.00782698	1	1	1	P05787	1	1412.68	High	High	0.005641	0.102	55
		FALSE	High	SRAEAESMYQIK	1xOxidation [M8]	0.0102954	0.000703441	1	1	1	P05787	1	1428.68	High	High	0.0006562	0.006427	22
		FALSE	High	TEISEMNR		0.0560784	0.00223926	1	1	1	P05787	0	979.451	High	High	0.001708	0.04158	36
		FALSE	High	TEMENEFVLIK		0.00201429	0.000703441	1	1	1	P05787	0	1352.68	High	High	0.0006562	0.001076	66
		FALSE	High	TEMENEFVLIK	1xOxidation [M3]	0.010863	0.000703441	1	1	1	P05787	0	1368.67	High	High	0.0006562	0.006823	60
		FALSE	High	TKTEISEMNR		0.00511762	0.000703441	1	1	2	P05787	1	1208.59	High	High	0.0006562	0.002991	44
		FALSE	High	TKTEISEMNR	1xOxidation [M8]	0.0197774	0.000703441	1	1	2	P05787	1	1224.59	High	High	0.0006562	0.01319	33
		FALSE	High	TTSGYAGGLSSAYGGLTSPGLSYSLGSSFGSGAGSSSFSR		4.1888e-07	0.000703441	1	1	3	P05787	0	3725.72	High	High	0.0006562	9.916e-08	107
		FALSE	High	VELESRLEGLTDEINFLR		0.0106895	0.000703441	1	1	1	P05787	1	2133.12	High	High	0.0006562	0.006731	32
		FALSE	High	VGSSNFR		0.130207	0.00782698	1	1	1	P05787	0	766.384	High	High	0.005641	0.1052	58
		FALSE	High	VGSSNFR	1xDeamidated [N5]	0.12169	0.00643966	1	1	1	P05787	0	767.368	High	High	0.004656	0.09798	53
		FALSE	High	WSLLQQQK		0.0661155	0.00223926	1	1	1	P05787	0	1030.57	High	High	0.001708	0.0498	39
		FALSE	High	YEDEINK		0.0814468	0.00372532	6	12	1	P35908; P04264; P04259; P02538; P05787; P13647	0	910.415	High	High	0.002746	0.06279	23
		FALSE	High	YEDEINKR		0.0651069	0.00223926	6	11	1	P35908; P04264; P04259; P02538; P05787; P13647	1	1066.52	High	High	0.001708	0.0491	28
		FALSE	High	YEDEINKR	1xDeamidated [N6]	0.0291458	0.000703441	6	11	1	P35908; P04264; P04259; P02538; P05787; P13647	1	1067.5	High	High	0.0006562	0.02018	20
		FALSE	High	YEELQSLAGK		0.00382598	0.000703441	1	1	2	P05787	0	1137.58	High	High	0.0006562	0.002173	65
FALSE	High	Master Protein	P05783	Keratin, type I cytoskeletal 18 OS=Homo sapiens OX=9606 GN=KRT18 PE=1 SV=2	0	150.846	62	25	71	23	430	48	5.45	2409	25	cell death;cell organization and biogenesis;regulation of biological process;response to stimulus;transport	cytoplasm;cytosol;nucleus	protein binding;RNA binding;structural molecule activity	Pf00038	3875	ENSG00000111057.10	KRT18	12	Formation of the cornified envelope	Pathogenic Escherichia coli infection	Pathogenic Escherichia coli infection	5	High	1
	Checked	Protein Group ID	# Proteins	# Unique Peptides	# Peptides	# PSMs	Group Description	Found in Sample: [S8] F8: Sample
	FALSE	128	6	23	25	71	[Master Protein] Keratin, type I cytoskeletal 18 OS=Homo sapiens OX=9606 GN=KRT18 PE=1 SV=2	High
		Checked	Confidence	Sequence	Modifications	Qvality PEP	Qvality q-value	# Protein Groups	# Proteins	# PSMs	Master Protein Accessions	# Missed Cleavages	Theo. MH+ [Da]	Found in Sample: [S8] F8: Sample	Confidence (by Search Engine): Mascot	Percolator q-Value (by Search Engine): Mascot	Percolator PEP (by Search Engine): Mascot	Ions Score (by Search Engine): Mascot
		FALSE	High	AQIFANTVDNAR		0.00182793	0.000703441	1	1	2	P05783	0	1319.67	High	High	0.0006562	0.0009708	62
		FALSE	High	AQIFANTVDNAR	1xDeamidated [N]	0.00109494	0.000703441	1	1	5	P05783	0	1320.65	High	High	0.0006562	0.0005514	51
		FALSE	High	ASLENSLR		0.0609017	0.00223926	1	1	1	P05783	0	889.474	High	High	0.001708	0.04549	44
		FALSE	High	ASLENSLR	1xDeamidated [N5]	0.0529752	0.00223926	1	1	1	P05783	0	890.458	High	High	0.001708	0.03912	31
		FALSE	High	EELDKYWSQQIEESTTVVTTQSAEVGAAETTLTELR		0.000311418	0.000703441	1	1	1	P05783	1	4042.96	High	High	0.0006562	0.0001391	47
		FALSE	High	ETMQSLNDR		0.0237008	0.000703441	1	2	1	P05783	0	1093.49	High	High	0.0006562	0.01614	48
		FALSE	High	ETMQSLNDR	1xDeamidated [N7]	0.0332595	0.000703441	1	2	1	P05783	0	1094.48	High	High	0.0006562	0.0234	27
		FALSE	High	GGMGSGGLATGIAGGLAGMGGIQNEK		2.19191e-07	0.000703441	1	1	2	P05783	0	2261.1	High	High	0.0006562	4.857e-08	112
		FALSE	High	GLQAQIASSGLTVEVDAPK		9.37937e-06	0.000703441	1	1	2	P05783	0	1884.01	High	High	0.0006562	2.991e-06	107
		FALSE	High	KVIDDTNITR		0.0128961	0.000703441	1	1	1	P05783	1	1174.64	High	High	0.0006562	0.008232	51
		FALSE	High	LAADDFR		0.0308909	0.000703441	8	17	2	P02533; Q15323; P08727; P13645; P05783; P19012; Q04695; P08779	0	807.4	High	High	0.0006562	0.02152	24
		FALSE	High	LASYLDR		0.0430175	0.00223926	1	1	1	P05783	0	837.446	High	High	0.001708	0.03102	26
		FALSE	High	LEAEIATYR		0.00839486	0.000703441	1	1	1	P05783	0	1065.56	High	High	0.0006562	0.005138	61
		FALSE	High	LLEDGEDFNLGDALDSSNSMQTIQK		9.12965e-06	0.000703441	1	1	3	P05783	0	2740.26	High	High	0.0006562	2.903e-06	131
		FALSE	High	LLEDGEDFNLGDALDSSNSMQTIQK	1xOxidation [M20]	0.00154646	0.000703441	1	1	1	P05783	0	2756.26	High	High	0.0006562	0.0008055	35
		FALSE	High	LQLETEIEALK		0.00121313	0.000703441	1	1	1	P05783	0	1286.72	High	High	0.0006562	0.0006158	67
		FALSE	High	LQLETEIEALKEELLFMK		0.00235528	0.000703441	1	1	1	P05783	1	2177.18	High	High	0.0006562	0.001277	37
		FALSE	High	LQLETEIEALKEELLFMK	1xOxidation [M17]	0.000124421	0.000703441	1	1	3	P05783	1	2193.17	High	High	0.0006562	5.074e-05	74
		FALSE	High	IVLQIDNAR		0.0299268	0.000703441	2	2	2	P08727; P05783	0	1041.61	High	High	0.0006562	0.02077	32
		FALSE	High	IVLQIDNAR	1xDeamidated [N7]	0.00834986	0.000703441	2	2	1	P08727; P05783	0	1042.59	High	High	0.0006562	0.005135	56
		FALSE	High	QAQEYEALLNIK		0.00270974	0.000703441	1	1	4	P05783	0	1419.75	High	High	0.0006562	0.001486	52
		FALSE	High	QSVENDIHGLR		0.020749	0.000703441	1	1	1	P05783	0	1267.64	High	High	0.0006562	0.01389	64
		FALSE	High	QSVENDIHGLR	1xDeamidated [N5]	0.00726068	0.000703441	1	1	4	P05783	0	1268.62	High	High	0.0006562	0.004385	55
		FALSE	High	QSVENDIHGLRK	1xDeamidated [N5]	0.0299268	0.000703441	1	1	1	P05783	1	1396.72	High	High	0.0006562	0.02076	24
		FALSE	High	RTVQSLEIDLDSMR		0.000266302	0.000703441	1	1	1	P05783	1	1662.85	High	High	0.0006562	0.0001173	35
		FALSE	High	TVQSLEIDLDSMR		0.000456823	0.000703441	1	1	2	P05783	0	1506.75	High	High	0.0006562	0.0002111	45
		FALSE	High	TVQSLEIDLDSMR	1xOxidation [M12]	0.00595017	0.000703441	1	1	1	P05783	0	1522.74	High	High	0.0006562	0.003528	26
		FALSE	High	VKLEAEIATYR		0.0186506	0.000703441	1	1	2	P05783	1	1292.72	High	High	0.0006562	0.01239	60
		FALSE	High	VKYETELAMR		0.00259534	0.000703441	1	1	1	P05783	1	1239.64	High	High	0.0006562	0.001419	34
		FALSE	High	YALQMEQLNGILLHLESELAQTR		1.93311e-05	0.000703441	1	1	5	P05783	0	2670.39	High	High	0.0006562	6.619e-06	61
		FALSE	High	YALQMEQLNGILLHLESELAQTR	1xDeamidated [Q/N]	5.02486e-05	0.000703441	1	1	5	P05783	0	2671.38	High	High	0.0006562	1.878e-05	74
		FALSE	High	YALQMEQLNGILLHLESELAQTR	2xDeamidated [Q4; N9]	0.000887161	0.000703441	1	1	2	P05783	0	2672.36	High	High	0.0006562	0.0004381	58
		FALSE	High	YALQMEQLNGILLHLESELAQTR	1xDeamidated [Q/N]; 1xOxidation [M5]	1.91897e-06	0.000703441	1	1	3	P05783	0	2687.37	High	High	0.0006562	5.265e-07	80
		FALSE	High	YALQMEQLNGILLHLESELAQTR	2xDeamidated [Q4; N9]; 1xOxidation [M5]	0.000718802	0.000703441	1	1	1	P05783	0	2688.35	High	High	0.0006562	0.0003474	51
		FALSE	High	YETELAMR		0.0352434	0.00163557	1	1	1	P05783	0	1012.48	High	High	0.001297	0.02496	31
		FALSE	High	YETELAMR	1xOxidation [M7]	0.134013	0.00842081	1	1	1	P05783	0	1028.47	High	High	0.006082	0.1088	24
		FALSE	High	YWSQQIEESTTVVTTQSAEVGAAETTLTELR		0.00172263	0.000703441	1	1	2	P05783	0	3428.67	High	High	0.0006562	0.0009094	46
		FALSE	High	YWSQQIEESTTVVTTQSAEVGAAETTLTELRR		6.47294e-08	0.000703441	1	1	1	P05783	1	3584.77	High	High	0.0006562	1.275e-08	162
FALSE	High	Master Protein	P08727	Keratin, type I cytoskeletal 19 OS=Homo sapiens OX=9606 GN=KRT19 PE=1 SV=4	0	134.451	78	31	69	22	400	44.1	5.14	1750	31	cell death;cell differentiation;cell organization and biogenesis;regulation of biological process;response to stimulus	cytoskeleton;cytosol;membrane	protein binding;structural molecule activity	Pf00038	3880	ENSG00000171345.13	KRT19	17	Formation of the cornified envelope			3	High	1
	Checked	Protein Group ID	# Proteins	# Unique Peptides	# Peptides	# PSMs	Group Description	Found in Sample: [S8] F8: Sample
	FALSE	68	7	22	31	69	[Master Protein] Keratin, type I cytoskeletal 19 OS=Homo sapiens OX=9606 GN=KRT19 PE=1 SV=4	High
		Checked	Confidence	Sequence	Modifications	Qvality PEP	Qvality q-value	# Protein Groups	# Proteins	# PSMs	Master Protein Accessions	# Missed Cleavages	Theo. MH+ [Da]	Found in Sample: [S8] F8: Sample	Confidence (by Search Engine): Mascot	Percolator q-Value (by Search Engine): Mascot	Percolator PEP (by Search Engine): Mascot	Ions Score (by Search Engine): Mascot
		FALSE	High	AALEDTLAETEAR		5.65835e-05	0.000703441	1	1	2	P08727	0	1389.69	High	High	0.0006562	2.138e-05	83
		FALSE	High	ALEAANGELEVK		0.0163199	0.000703441	1	1	3	P08727	0	1243.65	High	High	0.0006562	0.01071	65
		FALSE	High	ALEAANGELEVK	1xDeamidated [N6]	0.0661155	0.00223926	1	1	3	P08727	0	1244.64	High	High	0.001708	0.04968	63
		FALSE	High	APSIHGGSGGR		0.00249921	0.000703441	1	1	3	P08727	0	995.502	High	High	0.0006562	0.001363	39
		FALSE	High	DAEAWFTSR		0.00905065	0.000703441	1	1	1	P08727	0	1082.49	High	High	0.0006562	0.005592	53
		FALSE	High	DYSHYYTTIQDLR		0.000554777	0.000703441	1	1	3	P08727	0	1674.78	High	High	0.0006562	0.0002617	38
		FALSE	High	EVAGHTEQLQMSR		0.0247297	0.000703441	1	1	1	P08727	0	1485.71	High	High	0.0006562	0.01689	26
		FALSE	High	EVAGHTEQLQMSR	1xOxidation [M11]	0.0222358	0.000703441	1	1	1	P08727	0	1501.71	High	High	0.0006562	0.01503	18
		FALSE	High	FETEQALR		0.0352434	0.00163557	2	2	1	P08727; Q04695	0	993.5	High	High	0.001297	0.02494	44
		FALSE	High	FGAQLAHIQALISGIEAQLGDVR		2.08483e-05	0.000703441	1	1	5	P08727	0	2407.31	High	High	0.0006562	7.166e-06	77
		FALSE	High	FGPGVAFR		0.022714	0.000703441	1	1	1	P08727	0	850.457	High	High	0.0006562	0.01541	34
		FALSE	High	GQVGGQVSVEVDSAPGTDLAK		6.24508e-07	0.000703441	1	1	1	P08727	0	2014.01	High	High	0.0006562	1.538e-07	78
		FALSE	High	GVSVSSAR		0.0631331	0.00223926	1	1	1	P08727	0	762.41	High	High	0.001708	0.04742	37
		FALSE	High	KDAEAWFTSR		0.0230792	0.000703441	1	1	1	P08727	1	1210.59	High	High	0.0006562	0.01568	11
		FALSE	High	KNHEEEISTLR		0.00919767	0.000703441	1	1	2	P08727	1	1355.69	High	High	0.0006562	0.005698	47
		FALSE	High	KNHEEEISTLR	1xDeamidated [N2]	0.00645036	0.000703441	1	1	1	P08727	1	1356.68	High	High	0.0006562	0.00385	36
		FALSE	High	LAADDFR		0.0308909	0.000703441	8	17	2	P02533; Q15323; P08727; P13645; P05783; P19012; Q04695; P08779	0	807.4	High	High	0.0006562	0.02152	24
		FALSE	High	LASYLDK		0.0900637	0.00445544	7	8	1	P02533; P08727; P13645; P19012; Q04695; P35527; P08779	0	809.44	High	High	0.003249	0.06998	47
		FALSE	High	LEQEIATYR		0.00464483	0.000703441	5	8	2	P02533; P08727; P19012; Q04695; P08779	0	1122.58	High	High	0.0006562	0.002697	61
		FALSE	High	ILGATIENSR		0.00469513	0.000703441	1	1	1	P08727	0	1073.59	High	High	0.0006562	0.002728	45
		FALSE	High	ILGATIENSR	1xDeamidated [N8]	0.00125305	0.000703441	1	1	2	P08727	0	1074.58	High	High	0.0006562	0.0006413	55
		FALSE	High	IRDWYQK		0.0373419	0.00223926	1	1	1	P08727	1	1008.53	High	High	0.001708	0.02653	19
		FALSE	High	IVLQIDNAR		0.0299268	0.000703441	2	2	2	P08727; P05783	0	1041.61	High	High	0.0006562	0.02077	32
		FALSE	High	IVLQIDNAR	1xDeamidated [N7]	0.00834986	0.000703441	2	2	1	P08727; P05783	0	1042.59	High	High	0.0006562	0.005135	56
		FALSE	High	MSVEADINGLR		0.00106006	0.000703441	2	2	1	P02533; P08727	0	1204.6	High	High	0.0006562	0.0005334	61
		FALSE	High	MSVEADINGLR	1xDeamidated [N8]	0.00144173	0.000703441	2	2	2	P02533; P08727	0	1205.58	High	High	0.0006562	0.0007473	59
		FALSE	High	MSVEADINGLR	1xOxidation [M1]	0.00138083	0.000703441	2	2	2	P02533; P08727	0	1220.59	High	High	0.0006562	0.0007097	44
		FALSE	High	NHEEEISTLR		0.0113393	0.000703441	1	1	2	P08727	0	1227.6	High	High	0.0006562	0.007145	33
		FALSE	High	QSSATSSFGGLGGGSVR		7.31736e-06	0.000703441	1	1	2	P08727	0	1554.75	High	High	0.0006562	2.278e-06	106
		FALSE	High	RVLDELTLAR		0.0118363	0.000703441	5	5	1	P02533; P08727; P19012; Q04695; P08779	1	1185.69	High	High	0.0006562	0.007492	50
		FALSE	High	SEVTDLR		0.0543649	0.00223926	1	2	1	P08727	0	819.421	High	High	0.001708	0.04005	46
		FALSE	High	SLLEGQEDHYNNLSASK		0.000591891	0.000703441	1	1	2	P08727	0	1904.9	High	High	0.0006562	0.0002813	50
		FALSE	High	SQYEVMAEQNR		0.000882387	0.000703441	1	1	1	P08727	0	1354.61	High	High	0.0006562	0.0004357	73
		FALSE	High	SRLEQEIATYR		0.013533	0.000703441	1	1	2	P08727	1	1365.71	High	High	0.0006562	0.008719	52
		FALSE	High	TDLEMQIEGLKEELAYLK		0.000972386	0.000703441	1	1	2	P08727	1	2123.09	High	High	0.0006562	0.0004856	63
		FALSE	High	TDLEMQIEGLKEELAYLK	1xOxidation [M5]	0.00296982	0.000703441	1	1	1	P08727	1	2139.09	High	High	0.0006562	0.001647	20
		FALSE	High	TKFETEQALR		0.0004035	0.000703441	2	2	2	P08727; Q04695	1	1222.64	High	High	0.0006562	0.0001843	42
		FALSE	High	TLQGLEIELQSQLSMK		9.03163e-06	0.000703441	1	2	3	P08727	0	1817.97	High	High	0.0006562	2.865e-06	99
		FALSE	High	TLQGLEIELQSQLSMK	1xOxidation [M15]	0.00113708	0.000703441	1	2	1	P08727	0	1833.96	High	High	0.0006562	0.0005759	45
		FALSE	High	VLDELTLAR		0.00514525	0.000703441	5	5	2	P02533; P08727; P19012; Q04695; P08779	0	1029.59	High	High	0.0006562	0.003011	44
FALSE	High	Master Protein	P02533	Keratin, type I cytoskeletal 14 OS=Homo sapiens OX=9606 GN=KRT14 PE=1 SV=4	0	116.98	56	24	58	9	472	51.5	5.16	1759	24	cell death;cell differentiation;cell organization and biogenesis;response to stimulus	cytoplasm;cytosol;nucleus	protein binding;structural molecule activity	Pf00038, Pf13514	3861	ENSG00000186847.5	KRT14	17	Formation of the cornified envelope; Type I hemidesmosome assembly		Corticotropin-releasing hormone signaling pathway	7	High	1
	Checked	Protein Group ID	# Proteins	# Unique Peptides	# Peptides	# PSMs	Group Description	Found in Sample: [S8] F8: Sample
	FALSE	58	8	9	24	58	[Master Protein] Keratin, type I cytoskeletal 14 OS=Homo sapiens OX=9606 GN=KRT14 PE=1 SV=4	High
		Checked	Confidence	Sequence	Modifications	Qvality PEP	Qvality q-value	# Protein Groups	# Proteins	# PSMs	Master Protein Accessions	# Missed Cleavages	Theo. MH+ [Da]	Found in Sample: [S8] F8: Sample	Confidence (by Search Engine): Mascot	Percolator q-Value (by Search Engine): Mascot	Percolator PEP (by Search Engine): Mascot	Ions Score (by Search Engine): Mascot
		FALSE	High	ADLEMQIESLKEELAYLK	1xOxidation [M5]	0.000662913	0.000703441	1	1	4	P02533	1	2139.09	High	High	0.0006562	0.0003177	42
		FALSE	High	APSTYGGGLSVSSSR		7.2138e-05	0.000703441	1	1	1	P02533	0	1425.7	High	High	0.0006562	2.806e-05	89
		FALSE	High	ASLENSLEETK		0.00120661	0.000703441	2	2	1	P02533; P08779	0	1220.6	High	High	0.0006562	0.0006133	57
		FALSE	High	ASLENSLEETK	1xDeamidated [N5]	0.0251267	0.000703441	2	2	1	P02533; P08779	0	1221.58	High	High	0.0006562	0.01716	38
		FALSE	High	CEMEQQNQEYK	1xCarbamidomethyl [C1]	0.00323733	0.000703441	2	2	1	P02533; Q04695	0	1486.59	High	High	0.0006562	0.001813	62
		FALSE	High	DAEEWFFTK		0.0502968	0.00223926	1	1	2	P02533	0	1172.53	High	High	0.001708	0.03686	45
		FALSE	High	EVATNSELVQSGK		0.000240349	0.000703441	2	2	1	P02533; Q04695	0	1361.69	High	High	0.0006562	0.0001049	85
		FALSE	High	EVATNSELVQSGK	1xDeamidated [N5]	0.00189827	0.000703441	2	2	1	P02533; Q04695	0	1362.67	High	High	0.0006562	0.001008	56
		FALSE	High	GQVGGDVNVEMDAAPGVDLSR	1xOxidation [M11]	1.4108e-06	0.000703441	1	1	1	P02533	0	2101.98	High	High	0.0006562	3.747e-07	104
		FALSE	High	GSCGIGGGIGGGSSR	1xCarbamidomethyl [C3]	0.000758654	0.000703441	2	2	1	P02533; P08779	0	1278.59	High	High	0.0006562	0.0003689	54
		FALSE	High	KDAEEWFFTK		0.0150621	0.000703441	1	1	1	P02533	1	1300.62	High	High	0.0006562	0.009778	22
		FALSE	High	KNHEEEMNALR		0.0158895	0.000703441	2	2	1	P02533; Q04695	1	1370.65	High	High	0.0006562	0.01041	34
		FALSE	High	LAADDFR		0.0308909	0.000703441	8	17	2	P02533; Q15323; P08727; P13645; P05783; P19012; Q04695; P08779	0	807.4	High	High	0.0006562	0.02152	24
		FALSE	High	LASYLDK		0.0900637	0.00445544	7	8	1	P02533; P08727; P13645; P19012; Q04695; P35527; P08779	0	809.44	High	High	0.003249	0.06998	47
		FALSE	High	LEQEIATYR		0.00464483	0.000703441	5	8	2	P02533; P08727; P19012; Q04695; P08779	0	1122.58	High	High	0.0006562	0.002697	61
		FALSE	High	LLEGEDAHLSSSQFSSGSQSSR		9.32888e-06	0.000703441	1	1	2	P02533	0	2309.06	High	High	0.0006562	2.973e-06	86
		FALSE	High	ILTATVDNANVLLQIDNAR		3.50013e-05	0.000703441	1	1	2	P02533	0	2054.12	High	High	0.0006562	1.264e-05	56
		FALSE	High	ISSVLAGGSCR	1xCarbamidomethyl [C10]	0.000554777	0.000703441	2	2	1	P02533; P08779	0	1106.56	High	High	0.0006562	0.0002621	80
		FALSE	High	MSVEADINGLR		0.00106006	0.000703441	2	2	1	P02533; P08727	0	1204.6	High	High	0.0006562	0.0005334	61
		FALSE	High	MSVEADINGLR	1xDeamidated [N8]	0.00144173	0.000703441	2	2	2	P02533; P08727	0	1205.58	High	High	0.0006562	0.0007473	59
		FALSE	High	MSVEADINGLR	1xOxidation [M1]	0.00138083	0.000703441	2	2	2	P02533; P08727	0	1220.59	High	High	0.0006562	0.0007097	44
		FALSE	High	NHEEEMNALR		0.00126664	0.000703441	2	2	2	P02533; Q04695	0	1242.55	High	High	0.0006562	0.0006465	39
		FALSE	High	NHEEEMNALR	1xOxidation [M6]	0.044853	0.00223926	2	2	2	P02533; Q04695	0	1258.55	High	High	0.001708	0.03254	23
		FALSE	High	RVLDELTLAR		0.0118363	0.000703441	5	5	1	P02533; P08727; P19012; Q04695; P08779	1	1185.69	High	High	0.0006562	0.007492	50
		FALSE	High	TKYETELNLR		0.0460382	0.00223926	1	1	2	P02533	1	1266.67	High	High	0.001708	0.03336	29
		FALSE	High	TRLEQEIATYR		0.00449712	0.000703441	4	6	3	P02533; P19012; Q04695; P08779	1	1379.73	High	High	0.0006562	0.002597	42
		FALSE	High	VLDELTLAR		0.00514525	0.000703441	5	5	2	P02533; P08727; P19012; Q04695; P08779	0	1029.59	High	High	0.0006562	0.003011	44
		FALSE	High	VTMQNLNDR		0.00975734	0.000703441	3	7	2	P02533; P13645; P08779	0	1090.53	High	High	0.0006562	0.00606	63
		FALSE	High	VTMQNLNDR	1xDeamidated [N7]	0.0102954	0.000703441	3	7	2	P02533; P13645; P08779	0	1091.51	High	High	0.0006562	0.006429	57
		FALSE	High	VTMQNLNDR	1xOxidation [M3]	0.00330788	0.000703441	3	7	1	P02533; P13645; P08779	0	1106.53	High	High	0.0006562	0.001854	52
		FALSE	High	YCMQLAQIQEMIGSVEEQLAQLR	1xCarbamidomethyl [C2]; 1xOxidation [M11]	0.0308909	0.000703441	1	1	1	P02533	0	2754.33	High	High	0.0006562	0.02151	31
		FALSE	High	YCMQLAQIQEMIGSVEEQLAQLR	1xCarbamidomethyl [C2]; 2xOxidation [M3; M11]	2.74542e-05	0.000703441	1	1	7	P02533	0	2770.32	High	High	0.0006562	9.715e-06	79
		FALSE	High	YCMQLAQIQEMIGSVEEQLAQLR	1xCarbamidomethyl [C2]; 1xDeamidated [Q18]; 2xOxidation [M3; M11]	0.0023937	0.000703441	1	1	2	P02533	0	2771.3	High	High	0.0006562	0.001299	59
FALSE	High	Master Protein	Q12864	Cadherin-17 OS=Homo sapiens OX=9606 GN=CDH17 PE=1 SV=3	0	100.997	40	24	37	24	832	92.2	5.14	1259	24	cell differentiation;cell organization and biogenesis;regulation of biological process;response to stimulus;transport	cell surface;membrane;nucleus	metal ion binding;protein binding;transporter activity	Pf00028	1015	ENSG00000079112.9	CDH17	8	Adherens junctions interactions			4	High	1
	Checked	Protein Group ID	# Proteins	# Unique Peptides	# Peptides	# PSMs	Group Description	Found in Sample: [S8] F8: Sample
	FALSE	16	1	24	24	37	[Master Protein] Cadherin-17 OS=Homo sapiens OX=9606 GN=CDH17 PE=1 SV=3	High
		Checked	Confidence	Sequence	Modifications	Qvality PEP	Qvality q-value	# Protein Groups	# Proteins	# PSMs	Master Protein Accessions	# Missed Cleavages	Theo. MH+ [Da]	Found in Sample: [S8] F8: Sample	Confidence (by Search Engine): Mascot	Percolator q-Value (by Search Engine): Mascot	Percolator PEP (by Search Engine): Mascot	Ions Score (by Search Engine): Mascot
		FALSE	High	DEENTANSFLNYR		0.0039945	0.000703441	1	1	1	Q12864	0	1572.69	High	High	0.0006562	0.002277	59
		FALSE	High	DEYGKPLSYPLEIHVK		0.00919767	0.000703441	1	1	1	Q12864	0	1887.99	High	High	0.0006562	0.005708	36
		FALSE	High	DINDNPPTCPSPVTVFEVQENER	1xCarbamidomethyl [C9]	0.134657	0.00842081	1	1	1	Q12864	0	2657.21	High	High	0.006082	0.1094	20
		FALSE	High	DINDNRPTFLQSK		0.0497769	0.00223926	1	1	1	Q12864	0	1547.78	High	High	0.001708	0.03642	43
		FALSE	High	DPEGLDISYSLR		0.00316828	0.000703441	1	1	1	Q12864	0	1364.67	High	High	0.0006562	0.00177	47
		FALSE	High	DYTGLFFCHPLSAPGSLIFEATDDDQHLFR	1xCarbamidomethyl [C8]	1.52153e-06	0.000703441	1	1	4	Q12864	0	3469.62	High	High	0.0006562	4.064e-07	84
		FALSE	High	EGLLYYNR		0.0739713	0.0030029	1	1	1	Q12864	0	1027.52	High	High	0.002236	0.05626	19
		FALSE	High	EGSQELNPAK		0.0624879	0.00223926	1	1	1	Q12864	0	1072.53	High	High	0.001708	0.04671	21
		FALSE	High	FPFSIDQEGDIYVTQPLDR		2.52701e-06	0.000703441	1	1	1	Q12864	0	2240.09	High	High	0.0006562	7.112e-07	80
		FALSE	High	FPFSIDQEGDIYVTQPLDREEK		0.000137857	0.000703441	1	1	1	Q12864	1	2626.27	High	High	0.0006562	5.681e-05	52
		FALSE	High	FTLIVTDVNEAPQFSQHVFQAK		0.000125772	0.000703441	1	1	2	Q12864	0	2519.29	High	High	0.0006562	5.147e-05	75
		FALSE	High	GKDNVESAQASEVKPLR		0.000522804	0.000703441	1	1	1	Q12864	1	1827.96	High	High	0.0006562	0.0002454	48
		FALSE	High	GPHFTFSLGSGSLQNDWEVSK		0.00079212	0.000703441	1	1	1	Q12864	0	2293.09	High	High	0.0006562	0.000388	33
		FALSE	High	KPLDFETAAVSNIVFK		6.22354e-06	0.000703441	1	1	2	Q12864	0	1778.97	High	High	0.0006562	1.909e-06	88
		FALSE	High	IDHVTGEIFSVAPLDR		0.000863546	0.000703441	1	1	2	Q12864	0	1768.92	High	High	0.0006562	0.0004248	80
		FALSE	High	LGNSIGTLTAHDR		0.0006665	0.000703441	1	1	2	Q12864	0	1354.71	High	High	0.0006562	0.0003208	59
		FALSE	High	LGNSIGTLTAHDR	1xDeamidated [N3]	0.000500714	0.000703441	1	1	1	Q12864	0	1355.69	High	High	0.0006562	0.0002347	41
		FALSE	High	LGNSIGTLTAHDRDEENTANSFLNYR		8.30051e-05	0.000703441	1	1	1	Q12864	1	2908.38	High	High	0.0006562	3.271e-05	73
		FALSE	High	LGVDTDPHTNTGYVIIK		0.00120661	0.000703441	1	1	2	Q12864	0	1842.96	High	High	0.0006562	0.0006136	51
		FALSE	High	ILYHIIK		0.0403991	0.00223926	1	1	1	Q12864	0	899.571	High	High	0.001708	0.02887	37
		FALSE	High	TGAISLTR		0.0210832	0.000703441	1	1	1	Q12864	0	818.473	High	High	0.0006562	0.01412	57
		FALSE	High	TLCFVQINVIDINDQIPIFEK	1xCarbamidomethyl [C3]	1.42119e-05	0.000703441	1	1	4	Q12864	0	2519.32	High	High	0.0006562	4.706e-06	96
		FALSE	High	VKDINDNPPTCPSPVTVFEVQENER	1xCarbamidomethyl [C11]	7.05974e-05	0.000703441	1	1	2	Q12864	1	2884.38	High	High	0.0006562	2.735e-05	66
		FALSE	High	VSEDVAIGTK		0.00156324	0.000703441	1	1	1	Q12864	0	1018.54	High	High	0.0006562	0.0008168	57
		FALSE	High	WNDPGAQYSLVDK		0.00150531	0.000703441	1	1	1	Q12864	0	1492.71	High	High	0.0006562	0.0007824	79
FALSE	High	Master Protein	P13647	Keratin, type II cytoskeletal 5 OS=Homo sapiens OX=9606 GN=KRT5 PE=1 SV=3	0	93.356	45	30	44	17	590	62.3	7.74	915	30	cell death;cell organization and biogenesis;metabolic process	cytoplasm;cytosol;membrane;mitochondrion;nucleus	catalytic activity;motor activity;protein binding;structural molecule activity	Pf00038, Pf01576, Pf02994, Pf03961, Pf04111, Pf05957, Pf12128	3852	ENSG00000186081.11	KRT5	12	Formation of the cornified envelope; Type I hemidesmosome assembly			6	High	1
	Checked	Protein Group ID	# Proteins	# Unique Peptides	# Peptides	# PSMs	Group Description	Found in Sample: [S8] F8: Sample
	FALSE	317	6	17	30	44	[Master Protein] Keratin, type II cytoskeletal 5 OS=Homo sapiens OX=9606 GN=KRT5 PE=1 SV=3	High
		Checked	Confidence	Sequence	Modifications	Qvality PEP	Qvality q-value	# Protein Groups	# Proteins	# PSMs	Master Protein Accessions	# Missed Cleavages	Theo. MH+ [Da]	Found in Sample: [S8] F8: Sample	Confidence (by Search Engine): Mascot	Percolator q-Value (by Search Engine): Mascot	Percolator PEP (by Search Engine): Mascot	Ions Score (by Search Engine): Mascot
		FALSE	High	AQYEEIANR		0.00648516	0.000703441	1	1	1	P13647	0	1093.53	High	High	0.0006562	0.003872	47
		FALSE	High	DVDAAYMNK		0.021537	0.000703441	3	6	1	P04259; P02538; P13647	0	1026.46	High	High	0.0006562	0.01446	52
		FALSE	High	EYQELMNTK		0.0905158	0.00445544	1	1	1	P13647	0	1155.54	High	High	0.003249	0.07031	25
		FALSE	High	EYQELMNTK	1xOxidation [M6]	0.0634581	0.00223926	1	1	1	P13647	0	1171.53	High	High	0.001708	0.04758	22
		FALSE	High	FLEQQNK		0.108757	0.00577078	5	18	1	P04259; P02538; P05787; Q8N1N4; P13647	0	906.468	High	High	0.00418	0.08643	36
		FALSE	High	GLGVGFGSGGGSSSSVK		4.41439e-05	0.000703441	1	1	1	P13647	0	1439.71	High	High	0.0006562	1.635e-05	67
		FALSE	High	HEISEMNR		0.0416885	0.00223926	1	1	1	P13647	0	1015.46	High	High	0.001708	0.02994	30
		FALSE	High	KLLEGEECR	1xCarbamidomethyl [C8]	0.0178711	0.000703441	5	10	2	Q7RTS7; P35908; P04259; P02538; P13647	1	1133.56	High	High	0.0006562	0.01182	33
		FALSE	High	KQCANLQNAIADAEQR	1xCarbamidomethyl [C3]	0.00591823	0.000703441	1	1	1	P13647	1	1829.89	High	High	0.0006562	0.003507	12
		FALSE	High	LAELEEALQK		0.0129654	0.000703441	1	1	1	P13647	0	1143.63	High	High	0.0006562	0.008302	45
		FALSE	High	LALDVEIATYR		0.00158019	0.000703441	4	9	1	P35908; P04259; P02538; P13647	0	1263.69	High	High	0.0006562	0.0008236	78
		FALSE	High	LDSELR		0.102002	0.00512442	4	9	1	Q7RTS7; P04259; P02538; P13647	0	732.389	High	High	0.003723	0.08045	21
		FALSE	High	LLEGEECR	1xCarbamidomethyl [C7]	0.0194636	0.000703441	6	11	1	Q7RTS7; P35908; P04259; P02538; Q8N1N4; P13647	0	1005.47	High	High	0.0006562	0.01294	49
		FALSE	High	LRAEIDNVK		0.0524289	0.00223926	1	1	2	P13647	1	1057.6	High	High	0.001708	0.03852	21
		FALSE	High	ISISTSGGSFR		0.00155483	0.000703441	1	1	1	P13647	0	1111.57	High	High	0.0006562	0.0008108	45
		FALSE	High	NKYEDEINK		0.0164073	0.000703441	5	7	2	P04264; P04259; P02538; P05787; P13647	1	1152.55	High	High	0.0006562	0.01076	34
		FALSE	High	NLDLDSIIAEVK		0.000582386	0.000703441	4	7	2	P35908; P04259; P02538; P13647	0	1329.73	High	High	0.0006562	0.0002763	84
		FALSE	High	NMQDLVEDFK		0.0322235	0.000703441	1	1	2	P13647	0	1238.57	High	High	0.0006562	0.02251	30
		FALSE	High	NMQDLVEDFK	1xOxidation [M2]	0.0315503	0.000703441	1	1	2	P13647	0	1254.57	High	High	0.0006562	0.022	25
		FALSE	High	QCANLQNAIADAEQR	1xCarbamidomethyl [C2]	0.000260615	0.000703441	1	1	3	P13647	0	1701.8	High	High	0.0006562	0.0001143	89
		FALSE	High	QLDSIVGER		0.0497769	0.00223926	2	3	1	P02538; P13647	0	1016.54	High	High	0.001708	0.03652	49
		FALSE	High	QNLEPLFEQYINNLR		0.0192572	0.000703441	3	4	1	P04259; P02538; P13647	0	1890.97	High	High	0.0006562	0.01282	45
		FALSE	High	QNLEPLFEQYINNLR	1xDeamidated [N12]	0.000232691	0.000703441	3	4	2	P04259; P02538; P13647	0	1891.95	High	High	0.0006562	0.0001013	74
		FALSE	High	SFSTASAITPSVSR		0.000916352	0.000703441	1	1	1	P13647	0	1410.72	High	High	0.0006562	0.0004544	55
		FALSE	High	SRTEAESWYQTK		0.00500857	0.000703441	1	1	1	P13647	1	1485.7	High	High	0.0006562	0.002929	31
		FALSE	High	TEAESWYQTK		0.0158895	0.000703441	1	1	1	P13647	0	1242.56	High	High	0.0006562	0.01036	55
		FALSE	High	TSFTSVSR		0.0961033	0.00512442	1	1	1	P13647	0	884.447	High	High	0.003723	0.07533	36
		FALSE	High	VDALMDEINFMK		0.000822612	0.000703441	1	1	1	P13647	0	1425.68	High	High	0.0006562	0.0004037	87
		FALSE	High	VDALMDEINFMK	2xOxidation [M5; M11]	0.000670106	0.000703441	1	1	1	P13647	0	1457.67	High	High	0.0006562	0.0003218	48
		FALSE	High	VSLAGACGVGGYGSR	1xCarbamidomethyl [C7]	3.69422e-05	0.000703441	1	1	1	P13647	0	1410.68	High	High	0.0006562	1.345e-05	83
		FALSE	High	WTLLQEQGTK		0.00256751	0.000703441	3	4	1	P04259; P02538; P13647	0	1203.64	High	High	0.0006562	0.001407	48
		FALSE	High	YEDEINK		0.0814468	0.00372532	6	12	1	P35908; P04264; P04259; P02538; P05787; P13647	0	910.415	High	High	0.002746	0.06279	23
		FALSE	High	YEDEINKR		0.0651069	0.00223926	6	11	1	P35908; P04264; P04259; P02538; P05787; P13647	1	1066.52	High	High	0.001708	0.0491	28
		FALSE	High	YEDEINKR	1xDeamidated [N6]	0.0291458	0.000703441	6	11	1	P35908; P04264; P04259; P02538; P05787; P13647	1	1067.5	High	High	0.0006562	0.02018	20
		FALSE	High	YEELQQTAGR		0.000645266	0.000703441	1	1	1	P13647	0	1194.57	High	High	0.0006562	0.0003096	53
FALSE	High	Master Protein	P02538	Keratin, type II cytoskeletal 6A OS=Homo sapiens OX=9606 GN=KRT6A PE=1 SV=3	0	88.774	49	31	41	4	564	60	8	1036	31	cell death;cell differentiation;cell organization and biogenesis;defense response;metabolic process;regulation of biological process;response to stimulus	cytosol;membrane;nucleus	protein binding;structural molecule activity	Pf00038, Pf04111, Pf13166	3853	ENSG00000205420.10	KRT6A	12	Formation of the cornified envelope		Ectoderm Differentiation	4	High	1
	Checked	Protein Group ID	# Proteins	# Unique Peptides	# Peptides	# PSMs	Group Description	Found in Sample: [S8] F8: Sample
	FALSE	95	6	4	31	41	[Master Protein] Keratin, type II cytoskeletal 6A OS=Homo sapiens OX=9606 GN=KRT6A PE=1 SV=3	High
		Checked	Confidence	Sequence	Modifications	Qvality PEP	Qvality q-value	# Protein Groups	# Proteins	# PSMs	Master Protein Accessions	# Missed Cleavages	Theo. MH+ [Da]	Found in Sample: [S8] F8: Sample	Confidence (by Search Engine): Mascot	Percolator q-Value (by Search Engine): Mascot	Percolator PEP (by Search Engine): Mascot	Ions Score (by Search Engine): Mascot
		FALSE	High	ADTLTDEINFLR		0.000560797	0.000703441	2	3	1	P04259; P02538	0	1407.71	High	High	0.0006562	0.0002648	66
		FALSE	High	AIGGGLSSVGGGSSTIK		1.37591e-05	0.000703441	1	2	2	P02538	0	1447.78	High	High	0.0006562	4.544e-06	93
		FALSE	High	AQYEEIAQR		0.0187504	0.000703441	3	6	1	P35908; P04259; P02538	0	1107.54	High	High	0.0006562	0.01241	44
		FALSE	High	DVDAAYMNK		0.021537	0.000703441	3	6	1	P04259; P02538; P13647	0	1026.46	High	High	0.0006562	0.01446	52
		FALSE	High	EYQELMNVK		0.042127	0.00223926	3	4	1	P04259; P02538; P05787	0	1153.56	High	High	0.001708	0.03029	20
		FALSE	High	EYQELMNVK	1xOxidation [M6]	0.0341475	0.00163557	3	4	1	P04259; P02538; P05787	0	1169.55	High	High	0.001297	0.02409	28
		FALSE	High	FLEQQNK		0.108757	0.00577078	5	18	1	P04259; P02538; P05787; Q8N1N4; P13647	0	906.468	High	High	0.00418	0.08643	36
		FALSE	High	GMQDLVEDFK		0.0262161	0.000703441	1	1	1	P02538	0	1181.55	High	High	0.0006562	0.01794	59
		FALSE	High	GSGGLGGACGGAGFGSR	1xCarbamidomethyl [C9]	0.00862346	0.000703441	2	3	1	P04259; P02538	0	1424.63	High	High	0.0006562	0.005304	58
		FALSE	High	KLLEGEECR	1xCarbamidomethyl [C8]	0.0178711	0.000703441	5	10	2	Q7RTS7; P35908; P04259; P02538; P13647	1	1133.56	High	High	0.0006562	0.01182	33
		FALSE	High	LALDVEIATYR		0.00158019	0.000703441	4	9	1	P35908; P04259; P02538; P13647	0	1263.69	High	High	0.0006562	0.0008236	78
		FALSE	High	LDSELR		0.102002	0.00512442	4	9	1	Q7RTS7; P04259; P02538; P13647	0	732.389	High	High	0.003723	0.08045	21
		FALSE	High	LEGLEDALQK		0.00352889	0.000703441	2	3	1	P04259; P02538	0	1115.59	High	High	0.0006562	0.001989	48
		FALSE	High	LLEGEECR	1xCarbamidomethyl [C7]	0.0194636	0.000703441	6	11	1	Q7RTS7; P35908; P04259; P02538; Q8N1N4; P13647	0	1005.47	High	High	0.0006562	0.01294	49
		FALSE	High	LRSEIDHVK		0.0136787	0.000703441	2	3	1	P04259; P02538	1	1096.61	High	High	0.0006562	0.008788	25
		FALSE	High	ISIGGGSCAISGGYGSR	1xCarbamidomethyl [C8]	0.00039702	0.000703441	2	3	1	P04259; P02538	0	1598.76	High	High	0.0006562	0.000181	82
		FALSE	High	NKLEGLEDALQK		0.00722174	0.000703441	2	3	2	P04259; P02538	1	1357.73	High	High	0.0006562	0.004373	39
		FALSE	High	NKYEDEINK		0.0164073	0.000703441	5	7	2	P04264; P04259; P02538; P05787; P13647	1	1152.55	High	High	0.0006562	0.01076	34
		FALSE	High	NLDLDSIIAEVK		0.000582386	0.000703441	4	7	2	P35908; P04259; P02538; P13647	0	1329.73	High	High	0.0006562	0.0002763	84
		FALSE	High	QCANLQAAIADAEQR	1xCarbamidomethyl [C2]	0.000437521	0.000703441	2	2	2	P04259; P02538	0	1658.79	High	High	0.0006562	0.0002014	103
		FALSE	High	QEIAEINR		0.0318852	0.000703441	2	3	1	P04259; P02538	0	972.511	High	High	0.0006562	0.02225	51
		FALSE	High	QLDSIVGER		0.0497769	0.00223926	2	3	1	P02538; P13647	0	1016.54	High	High	0.001708	0.03652	49
		FALSE	High	QNLEPLFEQYINNLR		0.0192572	0.000703441	3	4	1	P04259; P02538; P13647	0	1890.97	High	High	0.0006562	0.01282	45
		FALSE	High	QNLEPLFEQYINNLR	1xDeamidated [N12]	0.000232691	0.000703441	3	4	2	P04259; P02538; P13647	0	1891.95	High	High	0.0006562	0.0001013	74
		FALSE	High	SEIDHVK		0.11993	0.00643966	2	3	1	P04259; P02538	0	827.426	High	High	0.004656	0.09637	29
		FALSE	High	SEIDHVKK		0.066796	0.00223926	2	3	1	P04259; P02538	1	955.521	High	High	0.001708	0.0505	31
		FALSE	High	SGFSSVSVSR		0.00706805	0.000703441	1	1	1	P02538	0	1012.51	High	High	0.0006562	0.004264	75
		FALSE	High	SLYGLGGSK		0.0497769	0.00223926	2	3	1	P04259; P02538	0	881.473	High	High	0.001708	0.03633	26
		FALSE	High	TAAENEFVTLK		0.0171238	0.000703441	2	4	1	P04259; P02538	0	1222.63	High	High	0.0006562	0.01126	65
		FALSE	High	WTLLQEQGTK		0.00256751	0.000703441	3	4	1	P04259; P02538; P13647	0	1203.64	High	High	0.0006562	0.001407	48
		FALSE	High	YEDEINK		0.0814468	0.00372532	6	12	1	P35908; P04264; P04259; P02538; P05787; P13647	0	910.415	High	High	0.002746	0.06279	23
		FALSE	High	YEDEINKR		0.0651069	0.00223926	6	11	1	P35908; P04264; P04259; P02538; P05787; P13647	1	1066.52	High	High	0.001708	0.0491	28
		FALSE	High	YEDEINKR	1xDeamidated [N6]	0.0291458	0.000703441	6	11	1	P35908; P04264; P04259; P02538; P05787; P13647	1	1067.5	High	High	0.0006562	0.02018	20
		FALSE	High	YEELQVTAGR		0.00101528	0.000703441	1	3	1	P02538	0	1165.58	High	High	0.0006562	0.0005071	76
FALSE	High	Master Protein	Q04695	Keratin, type I cytoskeletal 17 OS=Homo sapiens OX=9606 GN=KRT17 PE=1 SV=2	0	85.941	45	21	37	9	432	48.1	5.02	975	21	cell death;cell organization and biogenesis;regulation of biological process;response to stimulus	cytoplasm;cytoskeleton;cytosol	protein binding;receptor activity;signal transducer activity;structural molecule activity	Pf00038, Pf07888	3872	ENSG00000128422.15	KRT17	17	Formation of the cornified envelope			3	High	1
	Checked	Protein Group ID	# Proteins	# Unique Peptides	# Peptides	# PSMs	Group Description	Found in Sample: [S8] F8: Sample
	FALSE	269	8	9	21	37	[Master Protein] Keratin, type I cytoskeletal 17 OS=Homo sapiens OX=9606 GN=KRT17 PE=1 SV=2	High
		Checked	Confidence	Sequence	Modifications	Qvality PEP	Qvality q-value	# Protein Groups	# Proteins	# PSMs	Master Protein Accessions	# Missed Cleavages	Theo. MH+ [Da]	Found in Sample: [S8] F8: Sample	Confidence (by Search Engine): Mascot	Percolator q-Value (by Search Engine): Mascot	Percolator PEP (by Search Engine): Mascot	Ions Score (by Search Engine): Mascot
		FALSE	High	ADLEMQIENLKEELAYLK		0.000579252	0.000703441	1	1	3	Q04695	1	2150.1	High	High	0.0006562	0.0002742	47
		FALSE	High	ADLEMQIENLKEELAYLK	1xOxidation [M5]	0.00315124	0.000703441	1	1	1	Q04695	1	2166.1	High	High	0.0006562	0.00176	48
		FALSE	High	ALEEANTELEVK		0.0031854	0.000703441	1	1	1	Q04695	0	1345.68	High	High	0.0006562	0.001781	63
		FALSE	High	ASLEGNLAETENR		0.000545868	0.000703441	1	1	1	Q04695	0	1403.68	High	High	0.0006562	0.0002568	74
		FALSE	High	ATMQNLNDR		0.0118363	0.000703441	1	2	1	Q04695	0	1062.5	High	High	0.0006562	0.007526	38
		FALSE	High	CEMEQQNQEYK	1xCarbamidomethyl [C1]	0.00323733	0.000703441	2	2	1	P02533; Q04695	0	1486.59	High	High	0.0006562	0.001813	62
		FALSE	High	DAEDWFFSK		0.0654415	0.00223926	1	1	1	Q04695	0	1144.49	High	High	0.001708	0.04917	57
		FALSE	High	EVATNSELVQSGK		0.000240349	0.000703441	2	2	1	P02533; Q04695	0	1361.69	High	High	0.0006562	0.0001049	85
		FALSE	High	EVATNSELVQSGK	1xDeamidated [N5]	0.00189827	0.000703441	2	2	1	P02533; Q04695	0	1362.67	High	High	0.0006562	0.001008	56
		FALSE	High	FETEQALR		0.0352434	0.00163557	2	2	1	P08727; Q04695	0	993.5	High	High	0.001297	0.02494	44
		FALSE	High	KNHEEEMNALR		0.0158895	0.000703441	2	2	1	P02533; Q04695	1	1370.65	High	High	0.0006562	0.01041	34
		FALSE	High	LAADDFR		0.0308909	0.000703441	8	17	2	P02533; Q15323; P08727; P13645; P05783; P19012; Q04695; P08779	0	807.4	High	High	0.0006562	0.02152	24
		FALSE	High	LASYLDK		0.0900637	0.00445544	7	8	1	P02533; P08727; P13645; P19012; Q04695; P35527; P08779	0	809.44	High	High	0.003249	0.06998	47
		FALSE	High	LEQEIATYR		0.00464483	0.000703441	5	8	2	P02533; P08727; P19012; Q04695; P08779	0	1122.58	High	High	0.0006562	0.002697	61
		FALSE	High	LLEGEDAHLTQYK		7.45122e-05	0.000703441	1	1	2	Q04695	0	1516.76	High	High	0.0006562	2.893e-05	65
		FALSE	High	ILTATVDNANILLQIDNAR		1.9398e-06	0.000703441	1	1	2	Q04695	0	2068.14	High	High	0.0006562	5.327e-07	58
		FALSE	High	LSGGLGAGSCR	1xCarbamidomethyl [C10]	0.000235216	0.000703441	1	1	1	Q04695	0	1034.5	High	High	0.0006562	0.0001025	63
		FALSE	High	LSVEADINGLR		0.000242957	0.000703441	1	1	1	Q04695	0	1186.64	High	High	0.0006562	0.0001061	67
		FALSE	High	LSVEADINGLR	1xDeamidated [N8]	0.00520095	0.000703441	1	1	1	Q04695	0	1187.63	High	High	0.0006562	0.003046	42
		FALSE	High	NHEEEMNALR		0.00126664	0.000703441	2	2	2	P02533; Q04695	0	1242.55	High	High	0.0006562	0.0006465	39
		FALSE	High	NHEEEMNALR	1xOxidation [M6]	0.044853	0.00223926	2	2	2	P02533; Q04695	0	1258.55	High	High	0.001708	0.03254	23
		FALSE	High	RVLDELTLAR		0.0118363	0.000703441	5	5	1	P02533; P08727; P19012; Q04695; P08779	1	1185.69	High	High	0.0006562	0.007492	50
		FALSE	High	TKFETEQALR		0.0004035	0.000703441	2	2	2	P08727; Q04695	1	1222.64	High	High	0.0006562	0.0001843	42
		FALSE	High	TRLEQEIATYR		0.00449712	0.000703441	4	6	3	P02533; P19012; Q04695; P08779	1	1379.73	High	High	0.0006562	0.002597	42
		FALSE	High	VLDELTLAR		0.00514525	0.000703441	5	5	2	P02533; P08727; P19012; Q04695; P08779	0	1029.59	High	High	0.0006562	0.003011	44
FALSE	High	Master Protein	P04259	Keratin, type II cytoskeletal 6B OS=Homo sapiens OX=9606 GN=KRT6B PE=1 SV=5	0	85.099	47	30	39	3	564	60	8	908	30	cell death;cell organization and biogenesis;metabolic process	cytosol	catalytic activity;motor activity;protein binding;structural molecule activity	Pf00038, Pf01576, Pf04111, Pf13166	3854	ENSG00000185479.5	KRT6B	12	Formation of the cornified envelope			3	High	1
	Checked	Protein Group ID	# Proteins	# Unique Peptides	# Peptides	# PSMs	Group Description	Found in Sample: [S8] F8: Sample
	FALSE	94	6	3	30	39	[Master Protein] Keratin, type II cytoskeletal 6B OS=Homo sapiens OX=9606 GN=KRT6B PE=1 SV=5	High
		Checked	Confidence	Sequence	Modifications	Qvality PEP	Qvality q-value	# Protein Groups	# Proteins	# PSMs	Master Protein Accessions	# Missed Cleavages	Theo. MH+ [Da]	Found in Sample: [S8] F8: Sample	Confidence (by Search Engine): Mascot	Percolator q-Value (by Search Engine): Mascot	Percolator PEP (by Search Engine): Mascot	Ions Score (by Search Engine): Mascot
		FALSE	High	ADTLTDEINFLR		0.000560797	0.000703441	2	3	1	P04259; P02538	0	1407.71	High	High	0.0006562	0.0002648	66
		FALSE	High	AQYEEIAQR		0.0187504	0.000703441	3	6	1	P35908; P04259; P02538	0	1107.54	High	High	0.0006562	0.01241	44
		FALSE	High	ATGGGLSSVGGGSSTIK		0.000321667	0.000703441	1	1	1	P04259	0	1435.74	High	High	0.0006562	0.0001441	74
		FALSE	High	DVDAAYMNK		0.021537	0.000703441	3	6	1	P04259; P02538; P13647	0	1026.46	High	High	0.0006562	0.01446	52
		FALSE	High	EYQELMNVK		0.042127	0.00223926	3	4	1	P04259; P02538; P05787	0	1153.56	High	High	0.001708	0.03029	20
		FALSE	High	EYQELMNVK	1xOxidation [M6]	0.0341475	0.00163557	3	4	1	P04259; P02538; P05787	0	1169.55	High	High	0.001297	0.02409	28
		FALSE	High	FLEQQNK		0.108757	0.00577078	5	18	1	P04259; P02538; P05787; Q8N1N4; P13647	0	906.468	High	High	0.00418	0.08643	36
		FALSE	High	GSGGLGGACGGAGFGSR	1xCarbamidomethyl [C9]	0.00862346	0.000703441	2	3	1	P04259; P02538	0	1424.63	High	High	0.0006562	0.005304	58
		FALSE	High	KLLEGEECR	1xCarbamidomethyl [C8]	0.0178711	0.000703441	5	10	2	Q7RTS7; P35908; P04259; P02538; P13647	1	1133.56	High	High	0.0006562	0.01182	33
		FALSE	High	LALDVEIATYR		0.00158019	0.000703441	4	9	1	P35908; P04259; P02538; P13647	0	1263.69	High	High	0.0006562	0.0008236	78
		FALSE	High	LDSELR		0.102002	0.00512442	4	9	1	Q7RTS7; P04259; P02538; P13647	0	732.389	High	High	0.003723	0.08045	21
		FALSE	High	LEGLEDALQK		0.00352889	0.000703441	2	3	1	P04259; P02538	0	1115.59	High	High	0.0006562	0.001989	48
		FALSE	High	LLEGEECR	1xCarbamidomethyl [C7]	0.0194636	0.000703441	6	11	1	Q7RTS7; P35908; P04259; P02538; Q8N1N4; P13647	0	1005.47	High	High	0.0006562	0.01294	49
		FALSE	High	LRSEIDHVK		0.0136787	0.000703441	2	3	1	P04259; P02538	1	1096.61	High	High	0.0006562	0.008788	25
		FALSE	High	ISIGGGSCAISGGYGSR	1xCarbamidomethyl [C8]	0.00039702	0.000703441	2	3	1	P04259; P02538	0	1598.76	High	High	0.0006562	0.000181	82
		FALSE	High	NKLEGLEDALQK		0.00722174	0.000703441	2	3	2	P04259; P02538	1	1357.73	High	High	0.0006562	0.004373	39
		FALSE	High	NKYEDEINK		0.0164073	0.000703441	5	7	2	P04264; P04259; P02538; P05787; P13647	1	1152.55	High	High	0.0006562	0.01076	34
		FALSE	High	NLDLDSIIAEVK		0.000582386	0.000703441	4	7	2	P35908; P04259; P02538; P13647	0	1329.73	High	High	0.0006562	0.0002763	84
		FALSE	High	QCANLQAAIADAEQR	1xCarbamidomethyl [C2]	0.000437521	0.000703441	2	2	2	P04259; P02538	0	1658.79	High	High	0.0006562	0.0002014	103
		FALSE	High	QEIAEINR		0.0318852	0.000703441	2	3	1	P04259; P02538	0	972.511	High	High	0.0006562	0.02225	51
		FALSE	High	QLDNIVGER		0.102508	0.00512442	1	1	1	P04259	0	1043.55	High	High	0.003723	0.08078	14
		FALSE	High	QNLEPLFEQYINNLR		0.0192572	0.000703441	3	4	1	P04259; P02538; P13647	0	1890.97	High	High	0.0006562	0.01282	45
		FALSE	High	QNLEPLFEQYINNLR	1xDeamidated [N12]	0.000232691	0.000703441	3	4	2	P04259; P02538; P13647	0	1891.95	High	High	0.0006562	0.0001013	74
		FALSE	High	SEIDHVK		0.11993	0.00643966	2	3	1	P04259; P02538	0	827.426	High	High	0.004656	0.09637	29
		FALSE	High	SEIDHVKK		0.066796	0.00223926	2	3	1	P04259; P02538	1	955.521	High	High	0.001708	0.0505	31
		FALSE	High	SGFSSISVSR		0.00352889	0.000703441	1	2	1	P04259	0	1026.52	High	High	0.0006562	0.001992	52
		FALSE	High	SLYGLGGSK		0.0497769	0.00223926	2	3	1	P04259; P02538	0	881.473	High	High	0.001708	0.03633	26
		FALSE	High	TAAENEFVTLK		0.0171238	0.000703441	2	4	1	P04259; P02538	0	1222.63	High	High	0.0006562	0.01126	65
		FALSE	High	WTLLQEQGTK		0.00256751	0.000703441	3	4	1	P04259; P02538; P13647	0	1203.64	High	High	0.0006562	0.001407	48
		FALSE	High	YEDEINK		0.0814468	0.00372532	6	12	1	P35908; P04264; P04259; P02538; P05787; P13647	0	910.415	High	High	0.002746	0.06279	23
		FALSE	High	YEDEINKR		0.0651069	0.00223926	6	11	1	P35908; P04264; P04259; P02538; P05787; P13647	1	1066.52	High	High	0.001708	0.0491	28
		FALSE	High	YEDEINKR	1xDeamidated [N6]	0.0291458	0.000703441	6	11	1	P35908; P04264; P04259; P02538; P05787; P13647	1	1067.5	High	High	0.0006562	0.02018	20
		FALSE	High	YEELQITAGR		0.00241965	0.000703441	2	2	1	P04264; P04259	0	1179.6	High	High	0.0006562	0.001316	67
FALSE	High	Master Protein	P08779	Keratin, type I cytoskeletal 16 OS=Homo sapiens OX=9606 GN=KRT16 PE=1 SV=4	0	77.859	49	21	44	11	473	51.2	5.05	1171	21	cell death;cell differentiation;cell organization and biogenesis;cell proliferation;cellular component movement;defense response;regulation of biological process;response to stimulus	cytoskeleton;cytosol;nucleus	protein binding;structural molecule activity	Pf00038, Pf07888, Pf13514	3868	ENSG00000186832.8	KRT16	17	Formation of the cornified envelope			3	High	1
	Checked	Protein Group ID	# Proteins	# Unique Peptides	# Peptides	# PSMs	Group Description	Found in Sample: [S8] F8: Sample
	FALSE	303	8	11	21	44	[Master Protein] Keratin, type I cytoskeletal 16 OS=Homo sapiens OX=9606 GN=KRT16 PE=1 SV=4	High
		Checked	Confidence	Sequence	Modifications	Qvality PEP	Qvality q-value	# Protein Groups	# Proteins	# PSMs	Master Protein Accessions	# Missed Cleavages	Theo. MH+ [Da]	Found in Sample: [S8] F8: Sample	Confidence (by Search Engine): Mascot	Percolator q-Value (by Search Engine): Mascot	Percolator PEP (by Search Engine): Mascot	Ions Score (by Search Engine): Mascot
		FALSE	High	APSTYGGGLSVSSR		0.00182793	0.000703441	1	1	1	P08779	0	1338.66	High	High	0.0006562	0.0009674	70
		FALSE	High	ASLENSLEETK		0.00120661	0.000703441	2	2	1	P02533; P08779	0	1220.6	High	High	0.0006562	0.0006133	57
		FALSE	High	ASLENSLEETK	1xDeamidated [N5]	0.0251267	0.000703441	2	2	1	P02533; P08779	0	1221.58	High	High	0.0006562	0.01716	38
		FALSE	High	DAETWFLSK		0.0162329	0.000703441	1	1	1	P08779	0	1096.53	High	High	0.0006562	0.01061	45
		FALSE	High	EVASNSELVQSSR		0.00787051	0.000703441	1	1	1	P08779	0	1405.69	High	High	0.0006562	0.004795	49
		FALSE	High	EVFTSSSSSSSR		0.0146645	0.000703441	1	1	1	P08779	0	1260.57	High	High	0.0006562	0.009508	74
		FALSE	High	GSCGIGGGIGGGSSR	1xCarbamidomethyl [C3]	0.000758654	0.000703441	2	2	1	P02533; P08779	0	1278.59	High	High	0.0006562	0.0003689	54
		FALSE	High	LAADDFR		0.0308909	0.000703441	8	17	2	P02533; Q15323; P08727; P13645; P05783; P19012; Q04695; P08779	0	807.4	High	High	0.0006562	0.02152	24
		FALSE	High	LASYLDK		0.0900637	0.00445544	7	8	1	P02533; P08727; P13645; P19012; Q04695; P35527; P08779	0	809.44	High	High	0.003249	0.06998	47
		FALSE	High	LEQEIATYR		0.00464483	0.000703441	5	8	2	P02533; P08727; P19012; Q04695; P08779	0	1122.58	High	High	0.0006562	0.002697	61
		FALSE	High	IIAATIENAQPILQIDNAR		1.39837e-05	0.000703441	1	1	5	P08779	0	2064.14	High	High	0.0006562	4.625e-06	43
		FALSE	High	LLEGEDAHLSSQQASGQSYSSR		0.000222858	0.000703441	1	1	1	P08779	0	2350.09	High	High	0.0006562	9.648e-05	41
		FALSE	High	ISSVLAGGSCR	1xCarbamidomethyl [C10]	0.000554777	0.000703441	2	2	1	P02533; P08779	0	1106.56	High	High	0.0006562	0.0002621	80
		FALSE	High	NHEEEMLALR		0.0189515	0.000703441	1	1	1	P08779	0	1241.59	High	High	0.0006562	0.01259	30
		FALSE	High	RVLDELTLAR		0.0118363	0.000703441	5	5	1	P02533; P08727; P19012; Q04695; P08779	1	1185.69	High	High	0.0006562	0.007492	50
		FALSE	High	TDLEMQIEGLKEELAYLR		0.000306417	0.000703441	1	1	1	P08779	1	2151.1	High	High	0.0006562	0.0001367	52
		FALSE	High	TDLEMQIEGLKEELAYLR	1xOxidation [M5]	0.000428177	0.000703441	1	1	4	P08779	1	2167.1	High	High	0.0006562	0.000197	58
		FALSE	High	TKYEHELALR		0.00469513	0.000703441	1	1	1	P08779	1	1259.67	High	High	0.0006562	0.002722	46
		FALSE	High	TRLEQEIATYR		0.00449712	0.000703441	4	6	3	P02533; P19012; Q04695; P08779	1	1379.73	High	High	0.0006562	0.002597	42
		FALSE	High	VLDELTLAR		0.00514525	0.000703441	5	5	2	P02533; P08727; P19012; Q04695; P08779	0	1029.59	High	High	0.0006562	0.003011	44
		FALSE	High	VTMQNLNDR		0.00975734	0.000703441	3	7	2	P02533; P13645; P08779	0	1090.53	High	High	0.0006562	0.00606	63
		FALSE	High	VTMQNLNDR	1xDeamidated [N7]	0.0102954	0.000703441	3	7	2	P02533; P13645; P08779	0	1091.51	High	High	0.0006562	0.006429	57
		FALSE	High	VTMQNLNDR	1xOxidation [M3]	0.00330788	0.000703441	3	7	1	P02533; P13645; P08779	0	1106.53	High	High	0.0006562	0.001854	52
		FALSE	High	YCMQLSQIQGLIGSVEEQLAQLR	1xCarbamidomethyl [C2]; 1xOxidation [M3]	0.00017293	0.000703441	1	1	5	P08779	0	2680.34	High	High	0.0006562	7.279e-05	44
		FALSE	High	YCMQLSQIQGLIGSVEEQLAQLR	1xCarbamidomethyl [C2]; 1xDeamidated [Q18]; 1xOxidation [M3]	0.0472535	0.00223926	1	1	1	P08779	0	2681.33	High	High	0.001708	0.03441	32
		FALSE	High	YEHELALR		0.0778226	0.00372532	1	1	1	P08779	0	1030.53	High	High	0.002746	0.05949	18
FALSE	High	Master Protein	P60709	Actin, cytoplasmic 1 OS=Homo sapiens OX=9606 GN=ACTB PE=1 SV=1	0	74.822	52	15	31	6	375	41.7	5.48	929	15	cell organization and biogenesis;cellular component movement;metabolic process;regulation of biological process;response to stimulus	cytoplasm;cytoskeleton;cytosol;membrane;nucleus	DNA binding;nucleotide binding;protein binding;structural molecule activity	Pf00022	60	ENSG00000075624.13	ACTB	7	Formation of annular gap junctions; Cell-extracellular matrix interactions; UCH proteinases; MAP2K and MAPK activation; Interaction between L1 and Ankyrins; Factors involved in megakaryocyte development and platelet production; Translocation of GLUT4 to the plasma membrane; EPH-ephrin mediated repulsion of cells; Prefoldin mediated transfer of substrate to CCT/TriC; EPHB-mediated forward signalin…	Arrhythmogenic right ventricular cardiomyopathy (ARVC); Tight junction; Pathogenic Escherichia coli infection; Dilated cardiomyopathy; Hippo signaling pathway; Rap1 signaling pathway; Oxytocin signaling pathway; Thyroid hormone signaling pathway; Phagosome; Apoptosis; Focal adhesion; Proteoglycans in cancer; Salmonella infection; Adherens junction; Regulation of actin cytoskeleton; Leukocyte tran…	Arrhythmogenic Right Ventricular Cardiomyopathy; Pathogenic Escherichia coli infection; Common Pathways Underlying Drug Addiction; Myometrial Relaxation and Contraction Pathways; Focal Adhesion; Fas Ligand (FasL) pathway and Stress induction of Heat Shock Proteins (HSP) regulation; Regulation of Actin Cytoskeleton	102	High	1
	Checked	Protein Group ID	# Proteins	# Unique Peptides	# Peptides	# PSMs	Group Description	Found in Sample: [S8] F8: Sample
	FALSE	151	4	6	15	31	[Master Protein] Actin, cytoplasmic 1 OS=Homo sapiens OX=9606 GN=ACTB PE=1 SV=1	High
		Checked	Confidence	Sequence	Modifications	Qvality PEP	Qvality q-value	# Protein Groups	# Proteins	# PSMs	Master Protein Accessions	# Missed Cleavages	Theo. MH+ [Da]	Found in Sample: [S8] F8: Sample	Confidence (by Search Engine): Mascot	Percolator q-Value (by Search Engine): Mascot	Percolator PEP (by Search Engine): Mascot	Ions Score (by Search Engine): Mascot
		FALSE	High	AGFAGDDAPR		0.00442503	0.000703441	3	10	2	P60709; Q6S8J3; P68133	0	976.448	High	High	0.0006562	0.002556	78
		FALSE	High	CDVDIR	1xCarbamidomethyl [C1]	0.0566608	0.00223926	1	3	1	P60709	0	777.356	High	High	0.001708	0.042	36
		FALSE	High	DLTDYLMK		0.14532	0.00911203	2	7	1	P60709; P68133	0	998.486	High	High	0.006569	0.1187	20
		FALSE	High	DLTDYLMK	1xOxidation [M7]	0.108224	0.00577078	2	7	1	P60709; P68133	0	1014.48	High	High	0.00418	0.08565	29
		FALSE	High	DLYANTVLSGGTTMYPGIADR		3.00922e-05	0.000703441	1	2	1	P60709	0	2215.07	High	High	0.0006562	1.07e-05	87
		FALSE	High	DLYANTVLSGGTTMYPGIADR	1xOxidation [M14]	2.92343e-06	0.000703441	1	2	4	P60709	0	2231.06	High	High	0.0006562	8.314e-07	70
		FALSE	High	DSYVGDEAQSK		0.00466991	0.000703441	2	6	1	P60709; P68133	0	1198.52	High	High	0.0006562	0.002703	60
		FALSE	High	GYSFTTTAER		0.00627914	0.000703441	1	2	1	P60709	0	1132.53	High	High	0.0006562	0.003744	59
		FALSE	High	HQGVMVGMGQK	1xOxidation [M5]	0.0245987	0.000703441	2	7	1	P60709; P68133	0	1187.57	High	High	0.0006562	0.01673	18
		FALSE	High	HQGVMVGMGQK	2xOxidation [M5; M8]	0.00130831	0.000703441	2	7	1	P60709; P68133	0	1203.56	High	High	0.0006562	0.000669	39
		FALSE	High	KDLYANTVLSGGTTMYPGIADR	1xOxidation [M15]	0.000156921	0.000703441	1	2	1	P60709	1	2359.16	High	High	0.0006562	6.551e-05	60
		FALSE	High	LCYVALDFEQEMATAASSSSLEK	1xCarbamidomethyl [C2]	1.03922e-05	0.000703441	2	3	3	P60709; Q6S8J3	0	2550.17	High	High	0.0006562	3.343e-06	111
		FALSE	High	IWHHTFYNELR		0.00433071	0.000703441	3	9	2	P60709; Q6S8J3; P68133	0	1515.75	High	High	0.0006562	0.0025	40
		FALSE	High	IWHHTFYNELR	1xDeamidated [N8]	0.0173077	0.000703441	3	9	1	P60709; Q6S8J3; P68133	0	1516.73	High	High	0.0006562	0.01143	31
		FALSE	High	QEYDESGPSIVHR		0.00134408	0.000703441	2	7	3	P60709; Q6S8J3	0	1516.7	High	High	0.0006562	0.0006915	36
		FALSE	High	RGILTLK		0.105591	0.00577078	3	10	1	P60709; Q6S8J3; P68133	1	800.535	High	High	0.00418	0.08348	31
		FALSE	High	SYELPDGQVITIGNER		0.0681767	0.00223926	3	10	2	P60709; Q6S8J3; P68133	0	1790.89	High	High	0.001708	0.05161	26
		FALSE	High	SYELPDGQVITIGNER	1xDeamidated [N14]	0.0487524	0.00223926	3	10	1	P60709; Q6S8J3; P68133	0	1791.88	High	High	0.001708	0.03553	46
		FALSE	High	TTGIVMDSGDGVTHTVPIYEGYALPHAILR		0.00204715	0.000703441	1	2	1	P60709	0	3183.61	High	High	0.0006562	0.001099	55
		FALSE	High	VAPEEHPVLLTEAPLNPK		6.90897e-05	0.000703441	1	2	2	P60709	0	1954.06	High	High	0.0006562	2.662e-05	65
FALSE	High	Master Protein	P27487	Dipeptidyl peptidase 4 OS=Homo sapiens OX=9606 GN=DPP4 PE=1 SV=2	0	74.398	35	25	37	25	766	88.2	6.04	772	25	cellular component movement;defense response;metabolic process;regulation of biological process;response to stimulus	cell surface;extracellular;membrane	catalytic activity;protein binding;receptor activity	Pf00326, Pf00930, Pf01738, Pf12695, Pf12697	1803	ENSG00000197635.9	DPP4	2	Synthesis, secretion, and inactivation of Glucagon-like Peptide-1 (GLP-1); Synthesis, secretion, and inactivation of Glucose-dependent Insulinotropic Polypeptide (GIP)	Protein digestion and absorption		6	High	1
	Checked	Protein Group ID	# Proteins	# Unique Peptides	# Peptides	# PSMs	Group Description	Found in Sample: [S8] F8: Sample
	FALSE	202	1	25	25	37	[Master Protein] Dipeptidyl peptidase 4 OS=Homo sapiens OX=9606 GN=DPP4 PE=1 SV=2	High
		Checked	Confidence	Sequence	Modifications	Qvality PEP	Qvality q-value	# Protein Groups	# Proteins	# PSMs	Master Protein Accessions	# Missed Cleavages	Theo. MH+ [Da]	Found in Sample: [S8] F8: Sample	Confidence (by Search Engine): Mascot	Percolator q-Value (by Search Engine): Mascot	Percolator PEP (by Search Engine): Mascot	Ions Score (by Search Engine): Mascot
		FALSE	High	CGIAVAPVSR	1xCarbamidomethyl [C1]	0.0233259	0.000703441	1	1	1	P27487	0	1029.55	High	High	0.0006562	0.01582	36
		FALSE	High	CQYYSVSFSK	1xCarbamidomethyl [C1]	0.0243388	0.000703441	1	1	2	P27487	0	1268.56	High	High	0.0006562	0.01657	25
		FALSE	High	CSGPGLPLYTLHSSVNDK	1xCarbamidomethyl [C1]	0.0149018	0.000703441	1	1	1	P27487	0	1944.95	High	High	0.0006562	0.00969	53
		FALSE	High	FRPSEPHFTLDGNSFYK		0.000235216	0.000703441	1	1	1	P27487	0	2041.98	High	High	0.0006562	0.0001021	31
		FALSE	High	FRPSEPHFTLDGNSFYK	1xDeamidated [N13]	0.000165622	0.000703441	1	1	1	P27487	0	2042.96	High	High	0.0006562	6.961e-05	25
		FALSE	High	HICYFQIDK	1xCarbamidomethyl [C3]	0.105071	0.00577078	1	1	1	P27487	0	1223.59	High	High	0.00418	0.08291	28
		FALSE	High	HSYTASYDIYDLNK		0.000707259	0.000703441	1	1	2	P27487	0	1689.78	High	High	0.0006562	0.0003411	64
		FALSE	High	KLDFIILNETK		0.0721129	0.0030029	1	1	1	P27487	1	1333.77	High	High	0.002236	0.05476	16
		FALSE	High	KTYTLTDYLK		0.0710188	0.0030029	1	1	1	P27487	1	1245.67	High	High	0.002236	0.05383	17
		FALSE	High	KYPLLLDVYAGPCSQK	1xCarbamidomethyl [C13]	0.0419072	0.00223926	1	1	1	P27487	1	1851.97	High	High	0.001708	0.03011	21
		FALSE	High	LAYVWNNDIYVK		0.0681767	0.00223926	1	1	1	P27487	0	1497.77	High	High	0.001708	0.05147	40
		FALSE	High	LGTFEVEDQIEAAR		0.000319936	0.000703441	1	1	1	P27487	0	1577.78	High	High	0.0006562	0.0001431	78
		FALSE	High	IISNEEGYR		0.0208598	0.000703441	1	1	1	P27487	0	1080.53	High	High	0.0006562	0.01397	48
		FALSE	High	IMHAINR		0.0951508	0.00512442	1	1	1	P27487	0	854.467	High	High	0.003723	0.07461	33
		FALSE	High	IMHAINR	1xOxidation [M2]	0.0513523	0.00223926	1	1	1	P27487	0	870.461	High	High	0.001708	0.03778	28
		FALSE	High	LNWATYLASTENIIVASFDGR		0.000295057	0.000703441	1	1	4	P27487	0	2341.18	High	High	0.0006562	0.0001312	57
		FALSE	High	IQLSDYTK		0.0909698	0.00445544	1	1	1	P27487	0	967.509	High	High	0.003249	0.07074	23
		FALSE	High	ISLQWLR		0.0399779	0.00223926	1	1	1	P27487	0	915.541	High	High	0.001708	0.02863	49
		FALSE	High	QHIEMSTTGWVGR		0.00881079	0.000703441	1	1	1	P27487	0	1501.72	High	High	0.0006562	0.005428	49
		FALSE	High	QLITEER		0.0782178	0.00372532	1	1	1	P27487	0	888.479	High	High	0.002746	0.05981	44
		FALSE	High	QVEYLLIHGTADDNVHFQQSAQISK		2.49126e-05	0.000703441	1	1	2	P27487	0	2841.42	High	High	0.0006562	8.715e-06	60
		FALSE	High	RLGTFEVEDQIEAAR		0.000684727	0.000703441	1	1	2	P27487	1	1733.88	High	High	0.0006562	0.0003292	51
		FALSE	High	TYTLTDYLK		0.139902	0.00842081	1	1	1	P27487	0	1117.58	High	High	0.006082	0.114	20
		FALSE	High	VLEDNSALDK		0.0263555	0.000703441	1	1	1	P27487	0	1103.56	High	High	0.0006562	0.01814	48
		FALSE	High	VTCLSCELNPER	2xCarbamidomethyl [C3; C6]	0.00189827	0.000703441	1	1	2	P27487	0	1477.68	High	High	0.0006562	0.001008	52
		FALSE	High	WISDHEYLYK		0.00691761	0.000703441	1	1	2	P27487	0	1353.65	High	High	0.0006562	0.004165	51
		FALSE	High	YPLLLDVYAGPCSQK	1xCarbamidomethyl [C12]	0.000101351	0.000703441	1	1	2	P27487	0	1723.87	High	High	0.0006562	4.066e-05	65
FALSE	High	Master Protein	P06576	ATP synthase subunit beta, mitochondrial OS=Homo sapiens OX=9606 GN=ATP5F1B PE=1 SV=3	0	69.181	41	14	30	14	529	56.5	5.4	1232	14	cell differentiation;cell organization and biogenesis;cellular homeostasis;metabolic process;regulation of biological process;transport	cell surface;membrane;mitochondrion;nucleus;organelle lumen	catalytic activity;nucleotide binding;protein binding;transporter activity	Pf00006, Pf00306, Pf02874	506	ENSG00000110955.8	ATP5B	12	Transcriptional activation of mitochondrial biogenesis; Cristae formation; Mitochondrial protein import; Formation of ATP by chemiosmotic coupling; Metabolism of proteins	Huntington's disease; Parkinson's disease; Alzheimer's disease; Oxidative phosphorylation; Metabolic pathways	Electron Transport Chain; Oxidative phosphorylation	17	High	1
	Checked	Protein Group ID	# Proteins	# Unique Peptides	# Peptides	# PSMs	Group Description	Found in Sample: [S8] F8: Sample
	FALSE	200	1	14	14	30	[Master Protein] ATP synthase subunit beta, mitochondrial OS=Homo sapiens OX=9606 GN=ATP5F1B PE=1 SV=3	High
		Checked	Confidence	Sequence	Modifications	Qvality PEP	Qvality q-value	# Protein Groups	# Proteins	# PSMs	Master Protein Accessions	# Missed Cleavages	Theo. MH+ [Da]	Found in Sample: [S8] F8: Sample	Confidence (by Search Engine): Mascot	Percolator q-Value (by Search Engine): Mascot	Percolator PEP (by Search Engine): Mascot	Ions Score (by Search Engine): Mascot
		FALSE	High	AHGGYSVFAGVGER		0.00039702	0.000703441	1	1	2	P06576	0	1406.68	High	High	0.0006562	0.0001815	64
		FALSE	High	AIAELGIYPAVDPLDSTSR		0.000105823	0.000703441	1	1	4	P06576	0	1988.03	High	High	0.0006562	4.249e-05	38
		FALSE	High	DQEGQDVLLFIDNIFR		4.58435e-05	0.000703441	1	1	5	P06576	0	1921.97	High	High	0.0006562	1.697e-05	98
		FALSE	High	FTQAGSEVSALLGR		0.00345363	0.000703441	1	1	2	P06576	0	1435.75	High	High	0.0006562	0.001948	17
		FALSE	High	KGSITSVQAIYVPADDLTDPAPATTFAHLDATTVLSR		9.58405e-06	0.000703441	1	1	2	P06576	1	3842.98	High	High	0.0006562	3.069e-06	72
		FALSE	High	IGLFGGAGVGK		0.0191548	0.000703441	1	1	1	P06576	0	975.562	High	High	0.0006562	0.01271	49
		FALSE	High	IPSAVGYQPTLATDMGTMQER	2xOxidation [M15; M18]	0.000188526	0.000703441	1	1	2	P06576	0	2298.07	High	High	0.0006562	8.013e-05	52
		FALSE	High	SLQDIIAILGMDELSEEDK	1xOxidation [M11]	0.00192923	0.000703441	1	1	2	P06576	0	2135.04	High	High	0.0006562	0.001028	35
		FALSE	High	SLQDIIAILGMDELSEEDKLTVSR	1xDeamidated [Q3]; 1xOxidation [M11]	0.00303455	0.000703441	1	1	1	P06576	1	2692.36	High	High	0.0006562	0.001689	56
		FALSE	High	TIAMDGTEGLVR		0.00114942	0.000703441	1	1	1	P06576	0	1262.64	High	High	0.0006562	0.0005808	53
		FALSE	High	TVLIMELINNVAK		0.000313103	0.000703441	1	1	1	P06576	0	1457.84	High	High	0.0006562	0.0001402	77
		FALSE	High	TVLIMELINNVAK	1xOxidation [M5]	0.000186502	0.000703441	1	1	3	P06576	0	1473.83	High	High	0.0006562	7.917e-05	70
		FALSE	High	VALTGLTVAEYFR		0.000231439	0.000703441	1	1	2	P06576	0	1439.79	High	High	0.0006562	0.0001002	78
		FALSE	High	VALVYGQMNEPPGAR	1xOxidation [M8]	0.000212293	0.000703441	1	1	1	P06576	0	1617.81	High	High	0.0006562	9.162e-05	89
		FALSE	High	VVDLLAPYAK		0.0280858	0.000703441	1	1	1	P06576	0	1088.64	High	High	0.0006562	0.01939	37
FALSE	High	Master Protein	Q86YZ3	Hornerin OS=Homo sapiens OX=9606 GN=HRNR PE=1 SV=2	0	65.143	18	15	24	15	2850	282.2	10.04	542	15	cell organization and biogenesis;development;transport	cytoplasm;cytoskeleton;extracellular;nucleus;organelle lumen	metal ion binding		388697	ENSG00000197915.5	HRNR	1	Neutrophil degranulation			3	High	1
	Checked	Protein Group ID	# Proteins	# Unique Peptides	# Peptides	# PSMs	Group Description	Found in Sample: [S8] F8: Sample
	FALSE	60	1	15	15	24	[Master Protein] Hornerin OS=Homo sapiens OX=9606 GN=HRNR PE=1 SV=2	High
		Checked	Confidence	Sequence	Modifications	Qvality PEP	Qvality q-value	# Protein Groups	# Proteins	# PSMs	Master Protein Accessions	# Missed Cleavages	Theo. MH+ [Da]	Found in Sample: [S8] F8: Sample	Confidence (by Search Engine): Mascot	Percolator q-Value (by Search Engine): Mascot	Percolator PEP (by Search Engine): Mascot	Ions Score (by Search Engine): Mascot
		FALSE	High	GEQHGSSSGSSSSYGQHGSGSR		3.8084e-06	0.000703441	1	1	2	Q86YZ3	0	2122.88	High	High	0.0006562	1.115e-06	55
		FALSE	High	GEQHGSSSGSSSSYGQHGSGSR	1xDeamidated [Q16]	0.0354294	0.00163557	1	1	1	Q86YZ3	0	2123.86	High	High	0.001297	0.02503	39
		FALSE	High	GPYESGSGHSSGLGHQESR		2.34766e-05	0.000703441	1	1	1	Q86YZ3	0	1928.85	High	High	0.0006562	8.169e-06	54
		FALSE	High	GPYESGSGHSSGLGHR		0.000125772	0.000703441	1	1	2	Q86YZ3	0	1584.71	High	High	0.0006562	5.135e-05	69
		FALSE	High	GRHGSGLGHSSSHGQHGSGSGR		0.0713818	0.0030029	1	1	1	Q86YZ3	1	2098.96	High	High	0.002236	0.05425	16
		FALSE	High	GRHGSGSGHSSSHGQHGSGSGR		0.082273	0.00372532	1	1	1	Q86YZ3	1	2072.91	High	High	0.002746	0.06332	15
		FALSE	High	GSGSGQSPSSGQHGTGFGR		0.060278	0.00223926	1	1	1	Q86YZ3	0	1747.77	High	High	0.001708	0.04505	28
		FALSE	High	HGSGLGHSSSHGQHGSGSGR		0.00423839	0.000703441	1	1	1	Q86YZ3	0	1885.84	High	High	0.0006562	0.002436	49
		FALSE	High	HGSGLGHSSSHGQHGSGSGR	1xDeamidated [Q13]	0.00101528	0.000703441	1	1	1	Q86YZ3	0	1886.82	High	High	0.0006562	0.0005076	33
		FALSE	High	HGSGSGHSSSYGQHGSGSGWSSSSGR		0.00128038	0.000703441	1	1	1	Q86YZ3	0	2477.02	High	High	0.0006562	0.0006556	37
		FALSE	High	HGSGSGQSSSYGPYGSGSGWSSSR		0.000946503	0.000703441	1	1	1	Q86YZ3	0	2318.97	High	High	0.0006562	0.0004706	57
		FALSE	High	HGSSSGSSSHYGQHGSGSR		0.000931306	0.000703441	1	1	1	Q86YZ3	0	1858.78	High	High	0.0006562	0.0004612	34
		FALSE	High	HGSSSGSSSSYGQHGSGSR		0.00454583	0.000703441	1	1	2	Q86YZ3	0	1808.75	High	High	0.0006562	0.002636	51
		FALSE	High	HGSSSGSSSSYGQHGSGSR	1xDeamidated [Q13]	0.0681767	0.00223926	1	1	1	Q86YZ3	0	1809.74	High	High	0.001708	0.05158	19
		FALSE	High	QGSSAGSSSSYGQHGSGSR		0.000221659	0.000703441	1	1	1	Q86YZ3	0	1783.76	High	High	0.0006562	9.567e-05	67
		FALSE	High	QSLGHGQHGSGSGQSPSPSR		0.00787051	0.000703441	1	1	2	Q86YZ3	0	1947.9	High	High	0.0006562	0.004812	20
		FALSE	High	QSLGHGQHGSGSGQSPSPSR	1xDeamidated [Q7]	0.00699242	0.000703441	1	1	1	Q86YZ3	0	1948.89	High	High	0.0006562	0.004224	36
		FALSE	High	QSLGHGQHGSGSGQSPSPSR	2xDeamidated [Q7; Q14]	0.0758743	0.00372532	1	1	1	Q86YZ3	0	1949.87	High	High	0.002746	0.058	14
		FALSE	High	SEQHGSSSGSSSSYGQHGSGSR		0.000459295	0.000703441	1	1	1	Q86YZ3	0	2152.89	High	High	0.0006562	0.0002134	50
		FALSE	High	SGSGQSSGYSQHGSGSSHSSGYR		0.0560784	0.00223926	1	1	1	Q86YZ3	0	2243.93	High	High	0.001708	0.04144	25
FALSE	High	Master Protein	Q6UWP8	Suprabasin OS=Homo sapiens OX=9606 GN=SBSN PE=1 SV=2	0	60.393	48	14	22	14	590	60.5	7.01	565	14		extracellular			374897	ENSG00000189001.10	SBSN	19				0	High	1
	Checked	Protein Group ID	# Proteins	# Unique Peptides	# Peptides	# PSMs	Group Description	Found in Sample: [S8] F8: Sample
	FALSE	215	1	14	14	22	[Master Protein] Suprabasin OS=Homo sapiens OX=9606 GN=SBSN PE=1 SV=2	High
		Checked	Confidence	Sequence	Modifications	Qvality PEP	Qvality q-value	# Protein Groups	# Proteins	# PSMs	Master Protein Accessions	# Missed Cleavages	Theo. MH+ [Da]	Found in Sample: [S8] F8: Sample	Confidence (by Search Engine): Mascot	Percolator q-Value (by Search Engine): Mascot	Percolator PEP (by Search Engine): Mascot	Ions Score (by Search Engine): Mascot
		FALSE	High	ALDGINSGITHAGR		0.0116475	0.000703441	1	1	1	Q6UWP8	0	1381.72	High	High	0.0006562	0.007371	45
		FALSE	High	FGQGAHHAAGQAGNEAGR		9.74049e-06	0.000703441	1	1	2	Q6UWP8	0	1735.8	High	High	0.0006562	3.113e-06	67
		FALSE	High	FGQGAHHAAGQAGNEAGR	1xDeamidated [N14]	0.00107156	0.000703441	1	1	1	Q6UWP8	0	1736.78	High	High	0.0006562	0.0005401	50
		FALSE	High	FGQGIHHAAGQVGK		0.00130127	0.000703441	1	1	1	Q6UWP8	0	1406.73	High	High	0.0006562	0.0006685	38
		FALSE	High	FGQGVDNAAGQAGNEAGR		0.00152987	0.000703441	1	1	1	Q6UWP8	0	1718.78	High	High	0.0006562	0.0007961	102
		FALSE	High	FGQGVHHAAGQAGNEAGR		1.82168e-05	0.000703441	1	1	3	Q6UWP8	0	1763.83	High	High	0.0006562	6.204e-06	44
		FALSE	High	FGQGVHHAASQFGK		0.00178892	0.000703441	1	1	1	Q6UWP8	0	1470.72	High	High	0.0006562	0.0009449	34
		FALSE	High	FGQGVHHAASQVGK		0.0300854	0.000703441	1	1	1	Q6UWP8	0	1422.72	High	High	0.0006562	0.02096	25
		FALSE	High	FGQGVHHGLSEGWK		0.00272439	0.000703441	1	1	2	Q6UWP8	0	1538.75	High	High	0.0006562	0.001497	39
		FALSE	High	FGQGVHHTAGQVGK		0.0249937	0.000703441	1	1	1	Q6UWP8	0	1422.72	High	High	0.0006562	0.01708	29
		FALSE	High	LGHGVNNAAGQVGK		0.00311745	0.000703441	1	1	2	Q6UWP8	0	1321.7	High	High	0.0006562	0.001737	37
		FALSE	High	LGQGAHHAAGQAGK		0.00909939	0.000703441	1	1	2	Q6UWP8	0	1302.67	High	High	0.0006562	0.005642	42
		FALSE	High	LGQGVNHAADQAGK		0.00444893	0.000703441	1	1	1	Q6UWP8	0	1365.69	High	High	0.0006562	0.002561	59
		FALSE	High	LIHHGVHHGANQAGSEAGK		0.0033618	0.000703441	1	1	1	Q6UWP8	0	1919.96	High	High	0.0006562	0.001887	43
		FALSE	High	VAHEINHGIGQAGK		0.00490184	0.000703441	1	1	2	Q6UWP8	0	1430.75	High	High	0.0006562	0.002861	40
FALSE	High	Master Protein	P20930	Filaggrin OS=Homo sapiens OX=9606 GN=FLG PE=1 SV=3	0	51.942	18	18	22	18	4061	434.9	9.25	374	18	cell death;cell differentiation;development;metabolic process	cytoskeleton;cytosol;nucleus	metal ion binding;protein binding;structural molecule activity	Pf01023	2312	ENSG00000143631.10	FLG	1	Formation of the cornified envelope			3	High	1
	Checked	Protein Group ID	# Proteins	# Unique Peptides	# Peptides	# PSMs	Group Description	Found in Sample: [S8] F8: Sample
	FALSE	216	1	18	18	22	[Master Protein] Filaggrin OS=Homo sapiens OX=9606 GN=FLG PE=1 SV=3	High
		Checked	Confidence	Sequence	Modifications	Qvality PEP	Qvality q-value	# Protein Groups	# Proteins	# PSMs	Master Protein Accessions	# Missed Cleavages	Theo. MH+ [Da]	Found in Sample: [S8] F8: Sample	Confidence (by Search Engine): Mascot	Percolator q-Value (by Search Engine): Mascot	Percolator PEP (by Search Engine): Mascot	Ions Score (by Search Engine): Mascot
		FALSE	High	HAETSSGGQAASSHEQAR		0.00167679	0.000703441	1	1	1	P20930	0	1810.81	High	High	0.0006562	0.0008789	30
		FALSE	High	HAETSSGGQAASSQEQAR		0.0105754	0.000703441	1	1	1	P20930	0	1801.81	High	High	0.0006562	0.006651	45
		FALSE	High	HAETSSGGQAASSQEQARSSPGER	1xDeamidated [Q16]	0.0810365	0.00372532	1	1	1	P20930	1	2416.07	High	High	0.002746	0.0625	29
		FALSE	High	HGSHHQLQSADSSR		0.0082606	0.000703441	1	1	1	P20930	0	1546.71	High	High	0.0006562	0.005071	22
		FALSE	High	HHEASSHADISR		0.00235528	0.000703441	1	1	1	P20930	0	1346.62	High	High	0.0006562	0.001276	51
		FALSE	High	HHEASTHADISR		0.00102629	0.000703441	1	1	1	P20930	0	1360.64	High	High	0.0006562	0.0005154	43
		FALSE	High	HSASQDGQDTIR		0.0618488	0.00223926	1	1	1	P20930	0	1314.6	High	High	0.001708	0.04638	18
		FALSE	High	HSASQEGQDTIR		0.010747	0.000703441	1	1	2	P20930	0	1328.62	High	High	0.0006562	0.00676	33
		FALSE	High	HSGIGHGQASSAVR		5.65835e-05	0.000703441	1	1	2	P20930	0	1363.68	High	High	0.0006562	2.142e-05	68
		FALSE	High	HSGIGHGQASSAVR	1xDeamidated [Q8]	0.0332595	0.000703441	1	1	1	P20930	0	1364.67	High	High	0.0006562	0.02331	23
		FALSE	High	HSQAVQGQSEGSR		0.072481	0.0030029	1	1	1	P20930	0	1370.64	High	High	0.002236	0.05525	14
		FALSE	High	HTQNSSSGQAASSHEQAR		0.00214896	0.000703441	1	1	1	P20930	0	1882.84	High	High	0.0006562	0.001157	24
		FALSE	High	HTQTSSGGQAASSHEQAR		7.99278e-05	0.000703441	1	1	2	P20930	0	1839.83	High	High	0.0006562	3.124e-05	46
		FALSE	High	LAQAYYESTR		0.00442503	0.000703441	1	1	1	P20930	0	1201.58	High	High	0.0006562	0.002555	57
		FALSE	High	NHHGSAQEQLR		0.00611245	0.000703441	1	1	1	P20930	0	1276.61	High	High	0.0006562	0.003631	42
		FALSE	High	NQGSSVSQDSDSQGHSEDSER		0.00126664	0.000703441	1	1	1	P20930	0	2235.9	High	High	0.0006562	0.0006467	35
		FALSE	High	QSGTHHAENSSGGQAASSHEQAR		0.00145737	0.000703441	1	1	1	P20930	0	2334.02	High	High	0.0006562	0.0007551	15
		FALSE	High	RQGSSVSQDSDSEGHSEDSER		0.0300854	0.000703441	1	1	1	P20930	1	2278.94	High	High	0.0006562	0.02097	32
		FALSE	High	SGHSGSHHSHTTSQGR		0.117617	0.00643966	1	1	1	P20930	0	1659.73	High	High	0.004656	0.09407	41
FALSE	High	Master Protein	P17301	Integrin alpha-2 OS=Homo sapiens OX=9606 GN=ITGA2 PE=1 SV=1	0	47.328	17	15	19	15	1181	129.2	5.31	652	15	cell differentiation;cell organization and biogenesis;cell proliferation;cellular component movement;coagulation;regulation of biological process;response to stimulus	cell surface;membrane;nucleus	metal ion binding;protein binding;receptor activity;signal transducer activity	Pf00092, Pf01839, Pf08441, Pf13517, Pf13519	3673		ITGA2	5	ECM proteoglycans; CHL1 interactions; Integrin cell surface interactions; Laminin interactions; MET activates PTK2 signaling; Platelet Adhesion to exposed collagen; Syndecan interactions	Arrhythmogenic right ventricular cardiomyopathy (ARVC); Dilated cardiomyopathy; Hematopoietic cell lineage; Pathways in cancer; Phagosome; Focal adhesion; Proteoglycans in cancer; Regulation of actin cytoskeleton; Small cell lung cancer; ECM-receptor interaction; PI3K-Akt signaling pathway; Hypertrophic cardiomyopathy (HCM); Platelet activation	Integrin-mediated Cell Adhesion; Arrhythmogenic Right Ventricular Cardiomyopathy; Interleukin-11 Signaling Pathway; Focal Adhesion; TGF-beta Signaling Pathway	35	High	1
	Checked	Protein Group ID	# Proteins	# Unique Peptides	# Peptides	# PSMs	Group Description	Found in Sample: [S8] F8: Sample
	FALSE	50	1	15	15	19	[Master Protein] Integrin alpha-2 OS=Homo sapiens OX=9606 GN=ITGA2 PE=1 SV=1	High
		Checked	Confidence	Sequence	Modifications	Qvality PEP	Qvality q-value	# Protein Groups	# Proteins	# PSMs	Master Protein Accessions	# Missed Cleavages	Theo. MH+ [Da]	Found in Sample: [S8] F8: Sample	Confidence (by Search Engine): Mascot	Percolator q-Value (by Search Engine): Mascot	Percolator PEP (by Search Engine): Mascot	Ions Score (by Search Engine): Mascot
		FALSE	High	AGDISCNADINPLK	1xCarbamidomethyl [C6]	8.07952e-05	0.000703441	1	1	1	P17301	0	1487.72	High	High	0.0006562	3.163e-05	73
		FALSE	High	CPVDLSTATCEK	2xCarbamidomethyl [C1; C10]	0.00885825	0.000703441	1	1	1	P17301	0	1380.61	High	High	0.0006562	0.005453	23
		FALSE	High	DCGEDGLCISDLVLDVR	2xCarbamidomethyl [C2; C8]	0.000131321	0.000703441	1	1	1	P17301	0	1935.88	High	High	0.0006562	5.401e-05	68
		FALSE	High	FGIAVLGYLNR		0.00106006	0.000703441	1	1	1	P17301	0	1222.69	High	High	0.0006562	0.0005312	63
		FALSE	High	FVQGLDIGPTK		0.0308909	0.000703441	1	1	1	P17301	0	1174.65	High	High	0.0006562	0.02148	50
		FALSE	High	IFSGPSSEQFGYAVQQFINPK		1.58011e-06	0.000703441	1	1	3	P17301	0	2344.16	High	High	0.0006562	4.243e-07	121
		FALSE	High	IGQTSSSVSFK		0.0747271	0.0030029	1	1	1	P17301	0	1140.59	High	High	0.002236	0.05702	52
		FALSE	High	ILGSDGAFR		0.0150621	0.000703441	1	1	1	P17301	0	935.495	High	High	0.0006562	0.009815	23
		FALSE	High	IPLLYDAEIHLTR		7.02174e-05	0.000703441	1	1	1	P17301	0	1553.87	High	High	0.0006562	2.716e-05	47
		FALSE	High	QAFDQILQDR		0.00522903	0.000703441	1	1	1	P17301	0	1233.62	High	High	0.0006562	0.003063	50
		FALSE	High	SHLQYFGR		0.0806282	0.00372532	1	1	2	P17301	0	1007.51	High	High	0.002746	0.06191	14
		FALSE	High	STNINFYEISSDGNVPSIVHSFEDVGPK		5.42746e-07	0.000703441	1	1	1	P17301	0	3052.45	High	High	0.0006562	1.313e-07	101
		FALSE	High	TQVGLIQYANNPR		0.044853	0.00223926	1	1	2	P17301	0	1473.78	High	High	0.001708	0.03239	67
		FALSE	High	TSHGHLIFPK		0.0167618	0.000703441	1	1	1	P17301	0	1136.62	High	High	0.0006562	0.01098	34
		FALSE	High	VVFNLNTYK		0.117617	0.00643966	1	1	1	P17301	0	1097.6	High	High	0.004656	0.09398	35
FALSE	High	Master Protein	O43490	Prominin-1 OS=Homo sapiens OX=9606 GN=PROM1 PE=1 SV=1	0	44.746	17	10	19	10	865	97.1	7.27	557	10	cell differentiation;regulation of biological process	cell surface;endoplasmic reticulum;membrane	protein binding	Pf05478	8842	ENSG00000007062.11	PROM1	4		Transcriptional misregulation in cancer	Extracellular vesicle-mediated signaling in recipient cells	2	High	1
	Checked	Protein Group ID	# Proteins	# Unique Peptides	# Peptides	# PSMs	Group Description	Found in Sample: [S8] F8: Sample
	FALSE	242	1	10	10	19	[Master Protein] Prominin-1 OS=Homo sapiens OX=9606 GN=PROM1 PE=1 SV=1	High
		Checked	Confidence	Sequence	Modifications	Qvality PEP	Qvality q-value	# Protein Groups	# Proteins	# PSMs	Master Protein Accessions	# Missed Cleavages	Theo. MH+ [Da]	Found in Sample: [S8] F8: Sample	Confidence (by Search Engine): Mascot	Percolator q-Value (by Search Engine): Mascot	Percolator PEP (by Search Engine): Mascot	Ions Score (by Search Engine): Mascot
		FALSE	High	AFTDLNSINSVLGGGILDR		0.000148676	0.000703441	1	1	2	O43490	0	1962.03	High	High	0.0006562	6.191e-05	102
		FALSE	High	LSLSQLNSNPELR		0.00251273	0.000703441	1	1	2	O43490	0	1470.79	High	High	0.0006562	0.001371	59
		FALSE	High	QLPPVDAELDNVNNVLR		0.000699667	0.000703441	1	1	2	O43490	0	1906	High	High	0.0006562	0.0003379	56
		FALSE	High	QTTTVVAGIK		0.033612	0.000703441	1	1	1	O43490	0	1017.59	High	High	0.0006562	0.02369	18
		FALSE	High	SLHQQSTQLSSSLTSVK		0.0092472	0.000703441	1	1	1	O43490	0	1830.96	High	High	0.0006562	0.005727	29
		FALSE	High	TDLDGLVQQGYQSLNDIPDR		5.05205e-05	0.000703441	1	1	3	O43490	0	2247.09	High	High	0.0006562	1.899e-05	117
		FALSE	High	TGNGLLER	1xDeamidated [N3]	0.0361827	0.00223926	1	1	1	O43490	0	860.447	High	High	0.001708	0.02568	46
		FALSE	High	TLLNETPEQIK		0.150916	0.00975754	1	1	1	O43490	0	1285.7	High	High	0.007014	0.1238	33
		FALSE	High	VLDTPYLLNEDWEYYLSGK		0.000269192	0.000703441	1	1	3	O43490	0	2318.12	High	High	0.0006562	0.0001186	17
		FALSE	High	VLPIEQSLSTLYQSVK		7.17497e-05	0.000703441	1	1	3	O43490	0	1805.01	High	High	0.0006562	2.778e-05	61
FALSE	High	Master Protein	P25705	ATP synthase subunit alpha, mitochondrial OS=Homo sapiens OX=9606 GN=ATP5F1A PE=1 SV=1	0	42.315	30	13	18	13	553	59.7	9.13	611	13	cell organization and biogenesis;metabolic process;regulation of biological process;transport	membrane;mitochondrion;organelle lumen	catalytic activity;nucleotide binding;protein binding;RNA binding;transporter activity	Pf00006, Pf00306, Pf02663, Pf02874, Pf05943	498	ENSG00000152234.15	ATP5A1	18	Cristae formation; Mitochondrial protein import; Formation of ATP by chemiosmotic coupling; Metabolism of proteins	Huntington's disease; Parkinson's disease; Alzheimer's disease; Oxidative phosphorylation; Metabolic pathways	Electron Transport Chain; Oxidative phosphorylation	16	High	1
	Checked	Protein Group ID	# Proteins	# Unique Peptides	# Peptides	# PSMs	Group Description	Found in Sample: [S8] F8: Sample
	FALSE	199	1	13	13	18	[Master Protein] ATP synthase subunit alpha, mitochondrial OS=Homo sapiens OX=9606 GN=ATP5F1A PE=1 SV=1	High
		Checked	Confidence	Sequence	Modifications	Qvality PEP	Qvality q-value	# Protein Groups	# Proteins	# PSMs	Master Protein Accessions	# Missed Cleavages	Theo. MH+ [Da]	Found in Sample: [S8] F8: Sample	Confidence (by Search Engine): Mascot	Percolator q-Value (by Search Engine): Mascot	Percolator PEP (by Search Engine): Mascot	Ions Score (by Search Engine): Mascot
		FALSE	High	APGIIPR		0.0631331	0.00223926	1	1	1	P25705	0	723.451	High	High	0.001708	0.04738	32
		FALSE	High	AVDSLVPIGR		0.0106323	0.000703441	1	1	1	P25705	0	1026.59	High	High	0.0006562	0.006683	46
		FALSE	High	EAYPGDVFYLHSR		0.0109802	0.000703441	1	1	2	P25705	0	1553.74	High	High	0.0006562	0.00692	46
		FALSE	High	EIVTNFLAGFEA		0.00975734	0.000703441	1	1	2	P25705	0	1310.66	High	High	0.0006562	0.006068	68
		FALSE	High	EVAAFAQFGSDLDAATQQLLSR		2.13355e-07	0.000703441	1	1	4	P25705	0	2338.17	High	High	0.0006562	4.724e-08	127
		FALSE	High	FENAFLSHVVSQHQALLGTIR		7.33155e-05	0.000703441	1	1	1	P25705	0	2367.26	High	High	0.0006562	2.855e-05	48
		FALSE	High	GIRPAINVGLSVSR		0.0664549	0.00223926	1	1	1	P25705	0	1438.85	High	High	0.001708	0.05018	20
		FALSE	High	LELAQYR		0.150916	0.00975754	1	1	1	P25705	0	892.489	High	High	0.007014	0.1239	28
		FALSE	High	ILGADTSVDLEETGR		0.000293469	0.000703441	1	1	1	P25705	0	1575.79	High	High	0.0006562	0.0001304	83
		FALSE	High	STVAQLVK		0.0628097	0.00223926	1	1	1	P25705	0	845.509	High	High	0.001708	0.04699	35
		FALSE	High	TGAIVDVPVGEELLGR		0.00142626	0.000703441	1	1	1	P25705	0	1624.89	High	High	0.0006562	0.0007355	43
		FALSE	High	VLSIGDGIAR		0.00753918	0.000703441	1	1	1	P25705	0	1000.58	High	High	0.0006562	0.004578	51
		FALSE	High	VVDALGNAIDGK		0.00290647	0.000703441	1	1	1	P25705	0	1171.63	High	High	0.0006562	0.001613	49
FALSE	High	Master Protein	P07355	Annexin A2 OS=Homo sapiens OX=9606 GN=ANXA2 PE=1 SV=2	0	38.746	44	12	19	12	339	38.6	7.75	513	12	cell organization and biogenesis;metabolic process;regulation of biological process;response to stimulus;transport	cell surface;cytoplasm;cytosol;endoplasmic reticulum;endosome;extracellular;membrane;nucleus;organelle lumen	enzyme regulator activity;metal ion binding;protein binding;RNA binding	Pf00191	302	ENSG00000182718.16	ANXA2	15	Dissolution of Fibrin Clot; Gene and protein expression by JAK-STAT signaling after Interleukin-12 stimulation; Smooth Muscle Contraction; Neutrophil degranulation; Interleukin-12 family signaling		Prostaglandin Synthesis and Regulation	12	High	1
	Checked	Protein Group ID	# Proteins	# Unique Peptides	# Peptides	# PSMs	Group Description	Found in Sample: [S8] F8: Sample
	FALSE	160	2	12	12	19	[Master Protein] Annexin A2 OS=Homo sapiens OX=9606 GN=ANXA2 PE=1 SV=2	High
		Checked	Confidence	Sequence	Modifications	Qvality PEP	Qvality q-value	# Protein Groups	# Proteins	# PSMs	Master Protein Accessions	# Missed Cleavages	Theo. MH+ [Da]	Found in Sample: [S8] F8: Sample	Confidence (by Search Engine): Mascot	Percolator q-Value (by Search Engine): Mascot	Percolator PEP (by Search Engine): Mascot	Ions Score (by Search Engine): Mascot
		FALSE	High	AYTNFDAER		0.139237	0.00842081	1	2	1	P07355	0	1086.49	High	High	0.006082	0.1133	19
		FALSE	High	DALNIETAIK		0.00890596	0.000703441	1	2	1	P07355	0	1087.6	High	High	0.0006562	0.005512	30
		FALSE	High	DIISDTSGDFR		0.00662623	0.000703441	1	2	1	P07355	0	1225.57	High	High	0.0006562	0.003978	53
		FALSE	High	GDLENAFLNLVQCIQNKPLYFADR	1xCarbamidomethyl [C13]	6.61701e-05	0.000703441	1	1	2	P07355	0	2838.42	High	High	0.0006562	2.539e-05	39
		FALSE	High	GLGTDEDSLIEIICSR	1xCarbamidomethyl [C14]	0.00866991	0.000703441	1	2	1	P07355	0	1777.86	High	High	0.0006562	0.005338	43
		FALSE	High	GVDEVTIVNILTNR		0.000165622	0.000703441	1	1	2	P07355	0	1542.85	High	High	0.0006562	6.959e-05	72
		FALSE	High	QDIAFAYQR		0.00655532	0.000703441	1	1	1	P07355	0	1111.55	High	High	0.0006562	0.003935	54
		FALSE	High	SALSGHLETVILGLLK		9.14733e-05	0.000703441	1	2	4	P07355	0	1650.98	High	High	0.0006562	3.625e-05	80
		FALSE	High	SLYYYIQQDTK		0.00183782	0.000703441	1	2	3	P07355	0	1421.69	High	High	0.0006562	0.0009714	59
		FALSE	High	TNQELQEINR		0.0165836	0.000703441	1	2	1	P07355	0	1244.62	High	High	0.0006562	0.01089	60
		FALSE	High	TPAQYDASELK		0.0121579	0.000703441	1	2	1	P07355	0	1222.6	High	High	0.0006562	0.007741	26
		FALSE	High	WISIMTER		0.114222	0.00577078	1	2	1	P07355	0	1035.53	High	High	0.00418	0.09094	17
FALSE	High	Master Protein	P10809	60 kDa heat shock protein, mitochondrial OS=Homo sapiens OX=9606 GN=HSPD1 PE=1 SV=2	0	38.659	26	11	17	11	573	61	5.87	615	11	cell organization and biogenesis;cell proliferation;metabolic process;regulation of biological process;response to stimulus;transport	cell surface;cytoplasm;cytosol;endosome;membrane;mitochondrion;organelle lumen	catalytic activity;DNA binding;nucleotide binding;protein binding;RNA binding	Pf00118	3329	ENSG00000144381.16	HSPD1	2	TFAP2A acts as a transcriptional repressor during retinoic acid induced cell differentiation; Mitochondrial protein import; Metabolism of proteins	Type I diabetes mellitus; Tuberculosis; RNA degradation; Legionellosis	Apoptosis-related network due to altered Notch3 in ovarian cancer; Sudden Infant Death Syndrome (SIDS) Susceptibility Pathways	13	High	1
	Checked	Protein Group ID	# Proteins	# Unique Peptides	# Peptides	# PSMs	Group Description	Found in Sample: [S8] F8: Sample
	FALSE	268	1	11	11	17	[Master Protein] 60 kDa heat shock protein, mitochondrial OS=Homo sapiens OX=9606 GN=HSPD1 PE=1 SV=2	High
		Checked	Confidence	Sequence	Modifications	Qvality PEP	Qvality q-value	# Protein Groups	# Proteins	# PSMs	Master Protein Accessions	# Missed Cleavages	Theo. MH+ [Da]	Found in Sample: [S8] F8: Sample	Confidence (by Search Engine): Mascot	Percolator q-Value (by Search Engine): Mascot	Percolator PEP (by Search Engine): Mascot	Ions Score (by Search Engine): Mascot
		FALSE	High	GANPVEIR		0.0965828	0.00512442	1	1	1	P10809	0	855.468	High	High	0.003723	0.07565	30
		FALSE	High	LSDGVAVLK		0.00634708	0.000703441	1	1	1	P10809	0	901.535	High	High	0.0006562	0.003784	53
		FALSE	High	ISSIQSIVPALEIANAHR		0.000648757	0.000703441	1	1	2	P10809	0	1919.07	High	High	0.0006562	0.0003111	33
		FALSE	High	LVQDVANNTNEEAGDGTTTATVLAR		3.25032e-07	0.000703441	1	1	2	P10809	0	2560.25	High	High	0.0006562	7.507e-08	125
		FALSE	High	TALLDAAGVASLLTTAEVVVTEIPKEEK		0.000260615	0.000703441	1	1	5	P10809	1	2868.58	High	High	0.0006562	0.0001145	45
		FALSE	High	TLNDELEIIEGMK		0.00293797	0.000703441	1	1	1	P10809	0	1504.76	High	High	0.0006562	0.001629	40
		FALSE	High	TVIIEQSWGSPK		0.0119639	0.000703441	1	1	1	P10809	0	1344.72	High	High	0.0006562	0.007593	57
		FALSE	High	VGEVIVTK		0.0174935	0.000703441	1	1	1	P10809	0	844.514	High	High	0.0006562	0.01151	37
		FALSE	High	VGGTSDVEVNEK		0.00509013	0.000703441	1	1	1	P10809	0	1233.6	High	High	0.0006562	0.002983	78
		FALSE	High	VGLQVVAVK		0.00585487	0.000703441	1	1	1	P10809	0	912.588	High	High	0.0006562	0.003462	53
		FALSE	High	VTDALNATR		0.00762069	0.000703441	1	1	1	P10809	0	960.511	High	High	0.0006562	0.004621	70
FALSE	High	Master Protein	P02768	Albumin OS=Homo sapiens OX=9606 GN=ALB PE=1 SV=2	0	36.721	26	15	19	15	609	69.3	6.28	346	15	cell communication;cell organization and biogenesis;metabolic process;regulation of biological process;response to stimulus;transport	cytoplasm;endoplasmic reticulum;extracellular;Golgi;nucleus;organelle lumen	antioxidant activity;catalytic activity;DNA binding;metal ion binding;protein binding	Pf00273	213	ENSG00000163631.16	ALB	4	Post-translational protein phosphorylation; Regulation of Insulin-like Growth Factor (IGF) transport and uptake by Insulin-like Growth Factor Binding Proteins (IGFBPs); Scavenging of heme from plasma; Platelet degranulation ; Defective SLCO1B1 causes hyperbilirubinemia, Rotor type (HBLRR); HDL remodeling; Defective SLCO1B3 causes hyperbilirubinemia, Rotor type (HBLRR); Transport of organic anions…	Thyroid hormone synthesis	Selenium Micronutrient Network; Vitamin B12 Metabolism; Folate Metabolism	32	High	1
	Checked	Protein Group ID	# Proteins	# Unique Peptides	# Peptides	# PSMs	Group Description	Found in Sample: [S8] F8: Sample
	FALSE	40	1	15	15	19	[Master Protein] Albumin OS=Homo sapiens OX=9606 GN=ALB PE=1 SV=2	High
		Checked	Confidence	Sequence	Modifications	Qvality PEP	Qvality q-value	# Protein Groups	# Proteins	# PSMs	Master Protein Accessions	# Missed Cleavages	Theo. MH+ [Da]	Found in Sample: [S8] F8: Sample	Confidence (by Search Engine): Mascot	Percolator q-Value (by Search Engine): Mascot	Percolator PEP (by Search Engine): Mascot	Ions Score (by Search Engine): Mascot
		FALSE	High	ALVLIAFAQYLQQCPFEDHVK	1xCarbamidomethyl [C14]	0.00260938	0.000703441	1	1	1	P02768	0	2490.28	High	High	0.0006562	0.001433	30
		FALSE	High	CCTESLVNR	2xCarbamidomethyl [C1; C2]	0.001641	0.000703441	1	1	1	P02768	0	1138.5	High	High	0.0006562	0.0008588	58
		FALSE	High	DDNPNLPR		0.103016	0.00512442	1	1	1	P02768	0	940.448	High	High	0.003723	0.08113	13
		FALSE	High	FKDLGEENFK		0.138574	0.00842081	1	1	1	P02768	1	1226.61	High	High	0.006082	0.1131	36
		FALSE	High	FQNALLVR		0.0238271	0.000703441	1	1	1	P02768	0	960.563	High	High	0.0006562	0.01621	47
		FALSE	High	KQTALVELVK		0.0190529	0.000703441	1	1	2	P02768	1	1128.7	High	High	0.0006562	0.01263	50
		FALSE	High	KVPQVSTPTLVEVSR		0.000326917	0.000703441	1	1	2	P02768	1	1639.94	High	High	0.0006562	0.0001469	52
		FALSE	High	LDELRDEGK		0.115909	0.00577078	1	1	1	P02768	1	1074.54	High	High	0.00418	0.09286	24
		FALSE	High	LVNEVTEFAK		0.0121579	0.000703441	1	1	2	P02768	0	1149.62	High	High	0.0006562	0.00775	41
		FALSE	High	QTALVELVK		0.0786148	0.00372532	1	1	1	P02768	0	1000.6	High	High	0.002746	0.06024	21
		FALSE	High	RHPDYSVVLLLR		0.000809403	0.000703441	1	1	1	P02768	1	1467.84	High	High	0.0006562	0.0003957	64
		FALSE	High	SLHTLFGDK		0.127722	0.00782698	1	1	1	P02768	0	1017.54	High	High	0.005641	0.1031	16
		FALSE	High	VFDEFKPLVEEPQNLIK		0.000703453	0.000703441	1	1	2	P02768	0	2045.1	High	High	0.0006562	0.0003392	55
		FALSE	High	YICENQDSISSK	1xCarbamidomethyl [C3]	0.000836036	0.000703441	1	1	1	P02768	0	1443.64	High	High	0.0006562	0.0004096	47
		FALSE	High	YLYEIAR		0.0361827	0.00223926	1	1	1	P02768	0	927.493	High	High	0.001708	0.02566	35
FALSE	High	Master Protein	P22626	Heterogeneous nuclear ribonucleoproteins A2/B1 OS=Homo sapiens OX=9606 GN=HNRNPA2B1 PE=1 SV=2	0	36.272	34	11	17	10	353	37.4	8.95	385	11	metabolic process;regulation of biological process;response to stimulus;transport	cytoplasm;extracellular;membrane;nucleus;spliceosomal complex	DNA binding;protein binding;RNA binding	Pf00076, Pf13893, Pf14259	3181	ENSG00000122566.20	HNRNPA2B1	7	Gene and protein expression by JAK-STAT signaling after Interleukin-12 stimulation; Interleukin-12 family signaling; mRNA Splicing - Major Pathway		mRNA Processing	10	High	1
	Checked	Protein Group ID	# Proteins	# Unique Peptides	# Peptides	# PSMs	Group Description	Found in Sample: [S8] F8: Sample
	FALSE	173	1	10	11	17	[Master Protein] Heterogeneous nuclear ribonucleoproteins A2/B1 OS=Homo sapiens OX=9606 GN=HNRNPA2B1 PE=1 SV=2	High
		Checked	Confidence	Sequence	Modifications	Qvality PEP	Qvality q-value	# Protein Groups	# Proteins	# PSMs	Master Protein Accessions	# Missed Cleavages	Theo. MH+ [Da]	Found in Sample: [S8] F8: Sample	Confidence (by Search Engine): Mascot	Percolator q-Value (by Search Engine): Mascot	Percolator PEP (by Search Engine): Mascot	Ions Score (by Search Engine): Mascot
		FALSE	High	EDTEEHHLR		0.010863	0.000703441	2	3	1	P22626; P09651	0	1165.52	High	High	0.0006562	0.006849	68
		FALSE	High	EESGKPGAHVTVK		0.0223544	0.000703441	1	1	1	P22626	0	1338.7	High	High	0.0006562	0.01509	10
		FALSE	High	GFGFVTFDDHDPVDK		0.000677377	0.000703441	1	1	3	P22626	0	1695.76	High	High	0.0006562	0.0003265	71
		FALSE	High	GGGGNFGPGPGSNFR		0.012355	0.000703441	1	1	1	P22626	0	1377.63	High	High	0.0006562	0.007852	41
		FALSE	High	GGNFGFGDSR		0.0178711	0.000703441	1	1	1	P22626	0	1013.44	High	High	0.0006562	0.01181	49
		FALSE	High	KLFIGGLSFETTEESLR		0.00158019	0.000703441	1	1	2	P22626	1	1927.02	High	High	0.0006562	0.0008267	62
		FALSE	High	IDTIEIITDR		0.00263767	0.000703441	1	1	1	P22626	0	1188.65	High	High	0.0006562	0.001449	70
		FALSE	High	LFIGGLSFETTEESLR		3.53811e-05	0.000703441	1	1	1	P22626	0	1798.92	High	High	0.0006562	1.285e-05	62
		FALSE	High	LTDCVVMR	1xCarbamidomethyl [C4]	0.119348	0.00643966	1	1	1	P22626	0	993.486	High	High	0.004656	0.09542	29
		FALSE	High	QEMQEVQSSR		0.000896786	0.000703441	1	1	1	P22626	0	1221.55	High	High	0.0006562	0.0004446	56
		FALSE	High	YHTINGHNAEVR		0.0923445	0.00512442	1	1	1	P22626	0	1410.69	High	High	0.003723	0.07197	6
		FALSE	High	YHTINGHNAEVR	1xDeamidated [N5]	0.00520095	0.000703441	1	1	3	P22626	0	1411.67	High	High	0.0006562	0.003051	27
FALSE	High	Master Protein	Q6S8J3	POTE ankyrin domain family member E OS=Homo sapiens OX=9606 GN=POTEE PE=2 SV=3	0	35.649	9	7	17	1	1075	121.3	6.2	501	7			protein binding	Pf00022, Pf00023, Pf12796, Pf13606, Pf13637, Pf13857, Pf14915	445582	ENSG00000188219.14	POTEE	2				0	High	1
	Checked	Protein Group ID	# Proteins	# Unique Peptides	# Peptides	# PSMs	Group Description	Found in Sample: [S8] F8: Sample
	FALSE	208	5	1	7	17	[Master Protein] POTE ankyrin domain family member E OS=Homo sapiens OX=9606 GN=POTEE PE=2 SV=3	High
		Checked	Confidence	Sequence	Modifications	Qvality PEP	Qvality q-value	# Protein Groups	# Proteins	# PSMs	Master Protein Accessions	# Missed Cleavages	Theo. MH+ [Da]	Found in Sample: [S8] F8: Sample	Confidence (by Search Engine): Mascot	Percolator q-Value (by Search Engine): Mascot	Percolator PEP (by Search Engine): Mascot	Ions Score (by Search Engine): Mascot
		FALSE	High	AGFAGDDAPR		0.00442503	0.000703441	3	10	2	P60709; Q6S8J3; P68133	0	976.448	High	High	0.0006562	0.002556	78
		FALSE	High	LCYVALDFEQEMATAASSSSLEK	1xCarbamidomethyl [C2]	1.03922e-05	0.000703441	2	3	3	P60709; Q6S8J3	0	2550.17	High	High	0.0006562	3.343e-06	111
		FALSE	High	IWHHTFYNELR		0.00433071	0.000703441	3	9	2	P60709; Q6S8J3; P68133	0	1515.75	High	High	0.0006562	0.0025	40
		FALSE	High	IWHHTFYNELR	1xDeamidated [N8]	0.0173077	0.000703441	3	9	1	P60709; Q6S8J3; P68133	0	1516.73	High	High	0.0006562	0.01143	31
		FALSE	High	QEYDESGPSIVHR		0.00134408	0.000703441	2	7	3	P60709; Q6S8J3	0	1516.7	High	High	0.0006562	0.0006915	36
		FALSE	High	RGILTLK		0.105591	0.00577078	3	10	1	P60709; Q6S8J3; P68133	1	800.535	High	High	0.00418	0.08348	31
		FALSE	High	SYELPDGQVITIGNER		0.0681767	0.00223926	3	10	2	P60709; Q6S8J3; P68133	0	1790.89	High	High	0.001708	0.05161	26
		FALSE	High	SYELPDGQVITIGNER	1xDeamidated [N14]	0.0487524	0.00223926	3	10	1	P60709; Q6S8J3; P68133	0	1791.88	High	High	0.001708	0.03553	46
		FALSE	High	VAPEEHPILLTEAPLNPK		0.00130127	0.000703441	1	4	2	Q6S8J3	0	1968.08	High	High	0.0006562	0.0006672	64
FALSE	High	Master Protein	P32004	Neural cell adhesion molecule L1 OS=Homo sapiens OX=9606 GN=L1CAM PE=1 SV=2	0	35.446	13	10	15	10	1257	139.9	6.24	555	10	cell differentiation;cell organization and biogenesis;cellular component movement;development;regulation of biological process;response to stimulus	cell surface;membrane	protein binding	Pf00041, Pf00047, Pf07679, Pf07686, Pf13882, Pf13895, Pf13927	3897	ENSG00000198910.12	L1CAM	X	Basigin interactions; Signal transduction by L1; Recycling pathway of L1; Interaction between L1 and Ankyrins	Cell adhesion molecules (CAMs); Axon guidance		11	High	1
	Checked	Protein Group ID	# Proteins	# Unique Peptides	# Peptides	# PSMs	Group Description	Found in Sample: [S8] F8: Sample
	FALSE	92	1	10	10	15	[Master Protein] Neural cell adhesion molecule L1 OS=Homo sapiens OX=9606 GN=L1CAM PE=1 SV=2	High
		Checked	Confidence	Sequence	Modifications	Qvality PEP	Qvality q-value	# Protein Groups	# Proteins	# PSMs	Master Protein Accessions	# Missed Cleavages	Theo. MH+ [Da]	Found in Sample: [S8] F8: Sample	Confidence (by Search Engine): Mascot	Percolator q-Value (by Search Engine): Mascot	Percolator PEP (by Search Engine): Mascot	Ions Score (by Search Engine): Mascot
		FALSE	High	AFGAPVPSVQWLDEDGTTVLQDER		9.2466e-05	0.000703441	1	1	3	P32004	0	2630.27	High	High	0.0006562	3.679e-05	119
		FALSE	High	AFGAPVPSVQWLDEDGTTVLQDER	1xDeamidated [Q10]	0.000378197	0.000703441	1	1	1	P32004	0	2631.26	High	High	0.0006562	0.0001717	66
		FALSE	High	AQLLVVGSPGPVPR		0.000800715	0.000703441	1	1	1	P32004	0	1389.82	High	High	0.0006562	0.000392	82
		FALSE	High	CEASGKPEVQFR	1xCarbamidomethyl [C1]	0.0365652	0.00223926	1	1	1	P32004	0	1407.67	High	High	0.001708	0.0259	23
		FALSE	High	DATQITQGPR		0.00703013	0.000703441	1	1	1	P32004	0	1086.55	High	High	0.0006562	0.004251	45
		FALSE	High	ETVKPVEVEEGESVVLPCNPPPSAEPLR	1xCarbamidomethyl [C18]	0.00144173	0.000703441	1	1	1	P32004	0	3058.54	High	High	0.0006562	0.0007443	40
		FALSE	High	FQLQATTK		0.127722	0.00782698	1	1	1	P32004	0	936.515	High	High	0.005641	0.1029	24
		FALSE	High	LVLSDLHLLTQSQVR		0.00017766	0.000703441	1	1	2	P32004	0	1721.99	High	High	0.0006562	7.53e-05	107
		FALSE	High	VGEEDDGEYR		0.00677036	0.000703441	1	1	1	P32004	0	1168.48	High	High	0.0006562	0.004072	68
		FALSE	High	WRPVDLAQVK		0.00258139	0.000703441	1	1	1	P32004	0	1211.69	High	High	0.0006562	0.001416	19
		FALSE	High	YGPGEPSPVSETVVTPEAAPEKNPVDVK		0.0197774	0.000703441	1	1	2	P32004	1	2893.45	High	High	0.0006562	0.01318	23
FALSE	High	Master Protein	P05362	Intercellular adhesion molecule 1 OS=Homo sapiens OX=9606 GN=ICAM1 PE=1 SV=2	0	34.851	35	14	18	14	532	57.8	7.99	463	14	cell communication;cell organization and biogenesis;cellular component movement;cellular homeostasis;defense response;regulation of biological process;response to stimulus	cell surface;membrane	protein binding;receptor activity;signal transducer activity	Pf03921, Pf07679, Pf13895	3383	ENSG00000090339.8	ICAM1	19	Integrin cell surface interactions; Interleukin-10 signaling; Interleukin-4 and 13 signaling; Immunoregulatory interactions between a Lymphoid and a non-Lymphoid cell; Interferon gamma signaling	TNF signaling pathway; Epstein-Barr virus infection; Cell adhesion molecules (CAMs); Natural killer cell mediated cytotoxicity; NF-kappa B signaling pathway; AGE-RAGE signaling pathway in diabetic complications; HTLV-I infection; Malaria; Leukocyte transendothelial migration; Viral myocarditis; Staphylococcus aureus infection; Influenza A; African trypanosomiasis; Rheumatoid arthritis	Selenium Micronutrient Network; Vitamin B12 Metabolism; Folate Metabolism; RANKL/RANK (Receptor activator of NFKB (ligand)) Signaling Pathway; Interleukin-11 Signaling Pathway; Spinal Cord Injury; IL1 and megakaryocytes in obesity; Photodynamic therapy-induced NF-kB survival signaling; VEGFA-VEGFR2 Signaling Pathway; Type II interferon signaling (IFNG)	35	High	1
	Checked	Protein Group ID	# Proteins	# Unique Peptides	# Peptides	# PSMs	Group Description	Found in Sample: [S8] F8: Sample
	FALSE	223	1	14	14	18	[Master Protein] Intercellular adhesion molecule 1 OS=Homo sapiens OX=9606 GN=ICAM1 PE=1 SV=2	High
		Checked	Confidence	Sequence	Modifications	Qvality PEP	Qvality q-value	# Protein Groups	# Proteins	# PSMs	Master Protein Accessions	# Missed Cleavages	Theo. MH+ [Da]	Found in Sample: [S8] F8: Sample	Confidence (by Search Engine): Mascot	Percolator q-Value (by Search Engine): Mascot	Percolator PEP (by Search Engine): Mascot	Ions Score (by Search Engine): Mascot
		FALSE	High	AQLLLK		0.115909	0.00577078	1	1	1	P05362	0	685.461	High	High	0.00418	0.09243	39
		FALSE	High	ASVSVTAEDEGTQR		0.00189827	0.000703441	1	1	1	P05362	0	1449.68	High	High	0.0006562	0.00101	59
		FALSE	High	CQVEGGAPR	1xCarbamidomethyl [C1]	0.0185514	0.000703441	1	1	1	P05362	0	973.452	High	High	0.0006562	0.0123	42
		FALSE	High	DGTFPLPIGESVTVTR		0.000766886	0.000703441	1	1	2	P05362	0	1688.89	High	High	0.0006562	0.0003742	47
		FALSE	High	DLEGTYLCR	1xCarbamidomethyl [C8]	0.0166725	0.000703441	1	1	2	P05362	0	1126.52	High	High	0.0006562	0.01095	31
		FALSE	High	EPAVGEPAEVTTTVLVR		0.00148114	0.000703441	1	1	1	P05362	0	1767.95	High	High	0.0006562	0.0007666	67
		FALSE	High	GGSVLVTCSTSCDQPK	2xCarbamidomethyl [C8; C12]	0.000239055	0.000703441	1	1	2	P05362	0	1695.77	High	High	0.0006562	0.0001041	67
		FALSE	High	LLGIETPLPK		0.118192	0.00643966	1	1	1	P05362	0	1080.67	High	High	0.004656	0.09468	21
		FALSE	High	REPAVGEPAEVTTTVLVR		0.0022077	0.000703441	1	1	2	P05362	1	1924.05	High	High	0.0006562	0.001194	47
		FALSE	High	SFSCSATLEVAGQLIHK	1xCarbamidomethyl [C4]	0.0365652	0.00223926	1	1	1	P05362	0	1847.93	High	High	0.001708	0.02601	14
		FALSE	High	TFLTVYWTPER		0.0181596	0.000703441	1	1	1	P05362	0	1412.72	High	High	0.0006562	0.01203	39
		FALSE	High	VELAPLPSWQPVGK		0.00356713	0.000703441	1	1	1	P05362	0	1520.85	High	High	0.0006562	0.002012	44
		FALSE	High	VLEVDTQGTVVCSLDGLFPVSEAQVHLALGDQR	1xCarbamidomethyl [C12]	0.0408245	0.00223926	1	1	1	P05362	0	3552.8	High	High	0.001708	0.02936	11
		FALSE	High	VTLNGVPAQPLGPR	1xDeamidated [N4]	0.0128961	0.000703441	1	1	1	P05362	0	1419.8	High	High	0.0006562	0.008273	48
FALSE	High	Master Protein	P0DUB6	Alpha-amylase 1A OS=Homo sapiens OX=9606 GN=AMY1A PE=1 SV=1	0	34.436	38	12	14	12	511	57.7	6.93	362	12												0	High	1
	Checked	Protein Group ID	# Proteins	# Unique Peptides	# Peptides	# PSMs	Group Description	Found in Sample: [S8] F8: Sample
	FALSE	37	3	12	12	14	[Master Protein] Alpha-amylase 1A OS=Homo sapiens OX=9606 GN=AMY1A PE=1 SV=1	High
		Checked	Confidence	Sequence	Modifications	Qvality PEP	Qvality q-value	# Protein Groups	# Proteins	# PSMs	Master Protein Accessions	# Missed Cleavages	Theo. MH+ [Da]	Found in Sample: [S8] F8: Sample	Confidence (by Search Engine): Mascot	Percolator q-Value (by Search Engine): Mascot	Percolator PEP (by Search Engine): Mascot	Ions Score (by Search Engine): Mascot
		FALSE	High	AHFSISNSAEDPFIAIHAESK		6.16867e-05	0.000703441	1	3	1	P0DUB6	0	2271.1	High	High	0.0006562	2.354e-05	52
		FALSE	High	ALVFVDNHDNQR		0.00509013	0.000703441	1	3	1	P0DUB6	0	1427.7	High	High	0.0006562	0.002983	52
		FALSE	High	DFPAVPYSGWDFNDGK		0.00214896	0.000703441	1	3	2	P0DUB6	0	1814.8	High	High	0.0006562	0.001158	38
		FALSE	High	GFGGVQVSPPNENVAIHNPFRPWWER		0.0169418	0.000703441	1	2	1	P0DUB6	0	2990.48	High	High	0.0006562	0.01112	36
		FALSE	High	GHGAGGASILTFWDAR		0.000136377	0.000703441	1	3	1	P0DUB6	0	1615.8	High	High	0.0006562	5.618e-05	53
		FALSE	High	IAEYMNHLIDIGVAGFR		0.00047441	0.000703441	1	3	1	P0DUB6	0	1918.98	High	High	0.0006562	0.0002212	42
		FALSE	High	LHNLNSNWFPEGSKPFIYQEVIDLGGEPIK		0.0578431	0.00223926	1	1	1	P0DUB6	0	3441.75	High	High	0.001708	0.04299	17
		FALSE	High	LSGLLDLALGK		0.00382598	0.000703441	1	1	1	P0DUB6	0	1099.67	High	High	0.0006562	0.002176	70
		FALSE	High	SGNEDEFR		0.0560784	0.00223926	1	3	1	P0DUB6	0	953.396	High	High	0.001708	0.04145	45
		FALSE	High	SSDYFGNGR	1xDeamidated [N7]	0.0132462	0.000703441	1	3	1	P0DUB6	0	1003.41	High	High	0.0006562	0.008516	43
		FALSE	High	TGSGDIENYNDATQVR		0.000508887	0.000703441	1	3	1	P0DUB6	0	1739.78	High	High	0.0006562	0.0002379	83
		FALSE	High	TSIVHLFEWR		0.0210832	0.000703441	1	3	2	P0DUB6	0	1287.68	High	High	0.0006562	0.01412	35
FALSE	High	Master Protein	P02786	Transferrin receptor protein 1 OS=Homo sapiens OX=9606 GN=TFRC PE=1 SV=2	0	34.173	26	14	15	14	760	84.8	6.61	401	14	cell differentiation;cell organization and biogenesis;cellular homeostasis;metabolic process;regulation of biological process;response to stimulus;transport	cell surface;endosome;extracellular;membrane	protein binding;receptor activity;RNA binding;transporter activity	Pf02225, Pf04253, Pf04389	7037	ENSG00000072274.12	TFRC	3	Cargo recognition for clathrin-mediated endocytosis; Transferrin endocytosis and recycling; Golgi Associated Vesicle Biogenesis	Endocytosis; HIF-1 signaling pathway; Hematopoietic cell lineage; Phagosome	Iron metabolism in placenta	15	High	1
	Checked	Protein Group ID	# Proteins	# Unique Peptides	# Peptides	# PSMs	Group Description	Found in Sample: [S8] F8: Sample
	FALSE	292	1	14	14	15	[Master Protein] Transferrin receptor protein 1 OS=Homo sapiens OX=9606 GN=TFRC PE=1 SV=2	High
		Checked	Confidence	Sequence	Modifications	Qvality PEP	Qvality q-value	# Protein Groups	# Proteins	# PSMs	Master Protein Accessions	# Missed Cleavages	Theo. MH+ [Da]	Found in Sample: [S8] F8: Sample	Confidence (by Search Engine): Mascot	Percolator q-Value (by Search Engine): Mascot	Percolator PEP (by Search Engine): Mascot	Ions Score (by Search Engine): Mascot
		FALSE	High	EAGSQKDENLALYVENQFR		0.0122232	0.000703441	1	1	1	P02786	1	2211.07	High	High	0.0006562	0.007804	15
		FALSE	High	GFVEPDHYVVVGAQR		0.0050628	0.000703441	1	1	1	P02786	0	1672.84	High	High	0.0006562	0.00296	27
		FALSE	High	HPVTGQFLYQDSNWASK		0.000484762	0.000703441	1	1	1	P02786	0	1977.95	High	High	0.0006562	0.0002262	38
		FALSE	High	HVFWGSGSHTLPALLENLK		0.0043541	0.000703441	1	1	1	P02786	0	2106.11	High	High	0.0006562	0.002502	43
		FALSE	High	LAVDEEENADNNTK		0.0327375	0.000703441	1	1	1	P02786	0	1561.7	High	High	0.0006562	0.02302	70
		FALSE	High	ILNIFGVIK		0.0279374	0.000703441	1	1	1	P02786	0	1016.65	High	High	0.0006562	0.01931	53
		FALSE	High	LTHDVELNLDYER		0.00154646	0.000703441	1	1	1	P02786	0	1616.79	High	High	0.0006562	0.0008057	40
		FALSE	High	LVHANFGTK		0.0147432	0.000703441	1	1	1	P02786	0	986.542	High	High	0.0006562	0.00955	36
		FALSE	High	SAFSNLFGGEPLSYTR		0.00677036	0.000703441	1	1	1	P02786	0	1745.85	High	High	0.0006562	0.00407	72
		FALSE	High	SGVGTALLLK		0.109831	0.00577078	1	1	1	P02786	0	958.593	High	High	0.00418	0.08736	18
		FALSE	High	VANAESLNAIGVLIYMDQTK		0.0009936	0.000703441	1	1	1	P02786	0	2150.12	High	High	0.0006562	0.0004967	70
		FALSE	High	VEYHFLSPYVSPK		0.0168516	0.000703441	1	1	1	P02786	0	1565.8	High	High	0.0006562	0.01106	12
		FALSE	High	VSASPLLYTLIEK		0.000242957	0.000703441	1	1	2	P02786	0	1433.83	High	High	0.0006562	0.0001062	77
		FALSE	High	YNSQLLSFVR		0.0114616	0.000703441	1	1	1	P02786	0	1226.65	High	High	0.0006562	0.007233	36
FALSE	High	Master Protein	P15924	Desmoplakin OS=Homo sapiens OX=9606 GN=DSP PE=1 SV=3	0	33.281	6	15	16	15	2871	331.6	6.81	403	15	cell death;cell differentiation;cell organization and biogenesis;metabolic process;regulation of biological process;response to stimulus;transport	cytoplasm;cytoskeleton;membrane;nucleus	catalytic activity;motor activity;protein binding;RNA binding;structural molecule activity	Pf00038, Pf00681, Pf01540, Pf01576, Pf02463, Pf04111, Pf04156, Pf05483, Pf05557, Pf05622, Pf06008, Pf06160, Pf06637, Pf07888, Pf10174, Pf12072, Pf12128, Pf13166	1832	ENSG00000096696.13	DSP	6	Apoptotic cleavage of cell adhesion proteins; Formation of the cornified envelope; Neutrophil degranulation	Arrhythmogenic right ventricular cardiomyopathy (ARVC)	Arrhythmogenic Right Ventricular Cardiomyopathy; Lung fibrosis	14	High	1
	Checked	Protein Group ID	# Proteins	# Unique Peptides	# Peptides	# PSMs	Group Description	Found in Sample: [S8] F8: Sample
	FALSE	134	1	15	15	16	[Master Protein] Desmoplakin OS=Homo sapiens OX=9606 GN=DSP PE=1 SV=3	High
		Checked	Confidence	Sequence	Modifications	Qvality PEP	Qvality q-value	# Protein Groups	# Proteins	# PSMs	Master Protein Accessions	# Missed Cleavages	Theo. MH+ [Da]	Found in Sample: [S8] F8: Sample	Confidence (by Search Engine): Mascot	Percolator q-Value (by Search Engine): Mascot	Percolator PEP (by Search Engine): Mascot	Ions Score (by Search Engine): Mascot
		FALSE	High	ETQSQLETER		0.00745854	0.000703441	1	1	1	P15924	0	1220.58	High	High	0.0006562	0.004536	31
		FALSE	High	GFFDPNTEENLTYLQLK		8.83875e-06	0.000703441	1	1	1	P15924	0	2028.99	High	High	0.0006562	2.803e-06	85
		FALSE	High	GYFNEELSEILSDPSDDTK		0.00503561	0.000703441	1	1	2	P15924	0	2158.97	High	High	0.0006562	0.002939	52
		FALSE	High	KIVQLKPR		0.0367579	0.00223926	1	1	1	P15924	1	981.657	High	High	0.001708	0.02606	36
		FALSE	High	LLQLQEQMR		0.00503561	0.000703441	1	1	1	P15924	0	1158.63	High	High	0.0006562	0.002936	46
		FALSE	High	LPVDIAYK		0.0434695	0.00223926	1	1	1	P15924	0	918.529	High	High	0.001708	0.03139	25
		FALSE	High	QLQNIIQATSR		0.0054007	0.000703441	1	1	1	P15924	0	1271.71	High	High	0.0006562	0.00317	47
		FALSE	High	SAIYQLEEEYENLLK		0.000608079	0.000703441	1	1	1	P15924	0	1841.92	High	High	0.0006562	0.000289	69
		FALSE	High	SNKPIILR		0.108224	0.00577078	1	1	1	P15924	0	940.594	High	High	0.00418	0.08586	28
		FALSE	High	SQLQISNNR		0.0377362	0.00223926	1	1	1	P15924	0	1059.55	High	High	0.001708	0.02687	49
		FALSE	High	STLEAETR		0.139237	0.00842081	1	1	1	P15924	0	906.453	High	High	0.006082	0.1136	27
		FALSE	High	TLELQGLINDLQR		0.00444893	0.000703441	1	1	1	P15924	0	1512.84	High	High	0.0006562	0.002572	77
		FALSE	High	VTQLTDR		0.0739713	0.0030029	1	1	1	P15924	0	832.452	High	High	0.002236	0.05624	30
		FALSE	High	YEVTSGGGGTSR		0.0162329	0.000703441	1	1	1	P15924	0	1170.54	High	High	0.0006562	0.01065	45
		FALSE	High	YIELLTR		0.0232022	0.000703441	1	1	1	P15924	0	907.525	High	High	0.0006562	0.01577	22
FALSE	High	Master Protein	Q02413	Desmoglein-1 OS=Homo sapiens OX=9606 GN=DSG1 PE=1 SV=2	0	31.594	15	11	14	11	1049	113.7	5.03	321	11	cell death;cell organization and biogenesis;regulation of biological process;response to stimulus;transport	cytoskeleton;cytosol;membrane	metal ion binding;protein binding	Pf00028, Pf01049	1828	ENSG00000134760.5	DSG1	18	Apoptotic cleavage of cell adhesion proteins; Formation of the cornified envelope; Neutrophil degranulation	Staphylococcus aureus infection		12	High	1
	Checked	Protein Group ID	# Proteins	# Unique Peptides	# Peptides	# PSMs	Group Description	Found in Sample: [S8] F8: Sample
	FALSE	125	1	11	11	14	[Master Protein] Desmoglein-1 OS=Homo sapiens OX=9606 GN=DSG1 PE=1 SV=2	High
		Checked	Confidence	Sequence	Modifications	Qvality PEP	Qvality q-value	# Protein Groups	# Proteins	# PSMs	Master Protein Accessions	# Missed Cleavages	Theo. MH+ [Da]	Found in Sample: [S8] F8: Sample	Confidence (by Search Engine): Mascot	Percolator q-Value (by Search Engine): Mascot	Percolator PEP (by Search Engine): Mascot	Ions Score (by Search Engine): Mascot
		FALSE	High	AEFHHSIMSQYK	1xOxidation [M8]	0.0482478	0.00223926	1	1	1	Q02413	0	1493.68	High	High	0.001708	0.03523	11
		FALSE	High	ALNSMGQDLERPLELR	1xOxidation [M5]	0.00454583	0.000703441	1	1	1	Q02413	0	1857.95	High	High	0.0006562	0.002624	29
		FALSE	High	ASAISVTVLNVIEGPVFRPGSK		0.000187511	0.000703441	1	1	2	Q02413	0	2241.26	High	High	0.0006562	7.974e-05	46
		FALSE	High	EQYGQYALAVR		0.0762603	0.00372532	1	1	1	Q02413	0	1297.65	High	High	0.002746	0.05818	23
		FALSE	High	ESSNVVVTER		0.0125552	0.000703441	1	1	1	Q02413	0	1119.56	High	High	0.0006562	0.007999	46
		FALSE	High	IHSDCAANQQVTYR	1xCarbamidomethyl [C5]	0.000618003	0.000703441	1	1	1	Q02413	0	1662.77	High	High	0.0006562	0.0002941	59
		FALSE	High	ISGVGIDQPPYGIFVINQK		0.000204422	0.000703441	1	1	2	Q02413	0	2045.11	High	High	0.0006562	8.784e-05	58
		FALSE	High	TMNNFLDR	1xOxidation [M2]	0.0624879	0.00223926	1	1	1	Q02413	0	1026.47	High	High	0.001708	0.04688	39
		FALSE	High	TYVVTGNMGSNDK	1xOxidation [M8]	0.00113708	0.000703441	1	1	1	Q02413	0	1401.63	High	High	0.0006562	0.0005743	55
		FALSE	High	VGDFVATDLDTGRPSTTVR		0.000670106	0.000703441	1	1	2	Q02413	0	2007.01	High	High	0.0006562	0.0003223	47
		FALSE	High	YQGTILSIDDNLQR		0.000779401	0.000703441	1	1	1	Q02413	0	1635.83	High	High	0.0006562	0.0003812	55
FALSE	High	Master Protein	P25311	Zinc-alpha-2-glycoprotein OS=Homo sapiens OX=9606 GN=AZGP1 PE=1 SV=2	0	29.833	39	9	15	9	298	34.2	6.05	347	9	metabolic process;regulation of biological process;response to stimulus;transport	extracellular;membrane;nucleus	catalytic activity;protein binding;transporter activity	Pf00129, Pf07654	563	ENSG00000160862.12	AZGP1	7	Miscellaneous transport and binding events			2	High	1
	Checked	Protein Group ID	# Proteins	# Unique Peptides	# Peptides	# PSMs	Group Description	Found in Sample: [S8] F8: Sample
	FALSE	142	1	9	9	15	[Master Protein] Zinc-alpha-2-glycoprotein OS=Homo sapiens OX=9606 GN=AZGP1 PE=1 SV=2	High
		Checked	Confidence	Sequence	Modifications	Qvality PEP	Qvality q-value	# Protein Groups	# Proteins	# PSMs	Master Protein Accessions	# Missed Cleavages	Theo. MH+ [Da]	Found in Sample: [S8] F8: Sample	Confidence (by Search Engine): Mascot	Percolator q-Value (by Search Engine): Mascot	Percolator PEP (by Search Engine): Mascot	Ions Score (by Search Engine): Mascot
		FALSE	High	AGEVQEPELR		0.00339824	0.000703441	1	1	1	P25311	0	1127.57	High	High	0.0006562	0.001907	33
		FALSE	High	AREDIFMETLK		0.0247297	0.000703441	1	1	1	P25311	1	1352.69	High	High	0.0006562	0.01691	42
		FALSE	High	AYLEEECPATLR	1xCarbamidomethyl [C7]	0.00229263	0.000703441	1	1	1	P25311	0	1451.68	High	High	0.0006562	0.001239	68
		FALSE	High	DYIEFNK		0.148796	0.00975754	1	1	1	P25311	0	928.441	High	High	0.007014	0.1223	20
		FALSE	High	EIPAWVPFDPAAQITK		0.0028753	0.000703441	1	1	2	P25311	0	1782.94	High	High	0.0006562	0.001592	30
		FALSE	High	HVEDVPAFQALGSLNDLQFFR		7.77998e-05	0.000703441	1	1	5	P25311	0	2403.21	High	High	0.0006562	3.031e-05	53
		FALSE	High	QDPPSVVVTSHQAPGEK		0.00293797	0.000703441	1	1	1	P25311	0	1775.89	High	High	0.0006562	0.001625	15
		FALSE	High	WEAEPVYVQR		0.0142773	0.000703441	1	1	1	P25311	0	1276.63	High	High	0.0006562	0.009235	26
		FALSE	High	YSLTYIYTGLSK		0.000836036	0.000703441	1	1	2	P25311	0	1408.74	High	High	0.0006562	0.0004108	76
FALSE	High	Master Protein	P31944	Caspase-14 OS=Homo sapiens OX=9606 GN=CASP14 PE=1 SV=2	0	29.717	46	12	16	12	242	27.7	5.58	351	12	cell death;cell differentiation;metabolic process	cytoplasm;cytosol;nucleus	catalytic activity;protein binding	Pf00656	23581	ENSG00000105141.5	CASP14	19	Formation of the cornified envelope			3	High	1
	Checked	Protein Group ID	# Proteins	# Unique Peptides	# Peptides	# PSMs	Group Description	Found in Sample: [S8] F8: Sample
	FALSE	6	1	12	12	16	[Master Protein] Caspase-14 OS=Homo sapiens OX=9606 GN=CASP14 PE=1 SV=2	High
		Checked	Confidence	Sequence	Modifications	Qvality PEP	Qvality q-value	# Protein Groups	# Proteins	# PSMs	Master Protein Accessions	# Missed Cleavages	Theo. MH+ [Da]	Found in Sample: [S8] F8: Sample	Confidence (by Search Engine): Mascot	Percolator q-Value (by Search Engine): Mascot	Percolator PEP (by Search Engine): Mascot	Ions Score (by Search Engine): Mascot
		FALSE	High	DPTAEQFQEELEK		0.0280858	0.000703441	1	1	2	P31944	0	1563.72	High	High	0.0006562	0.01939	41
		FALSE	High	EDPVSCAFVVLMAHGR	1xCarbamidomethyl [C6]	0.0549305	0.00223926	1	1	1	P31944	0	1787.86	High	High	0.001708	0.04067	34
		FALSE	High	EGSEEDLDALEHMFR		0.0172155	0.000703441	1	1	1	P31944	0	1777.77	High	High	0.0006562	0.01131	35
		FALSE	High	FQQAIDSR		0.022714	0.000703441	1	1	1	P31944	0	964.485	High	High	0.0006562	0.01536	43
		FALSE	High	GHILELLTEVTR		0.000442268	0.000703441	1	1	2	P31944	0	1380.78	High	High	0.0006562	0.0002045	73
		FALSE	High	GSCFIQTLVDVFTK	1xCarbamidomethyl [C3]	0.000519991	0.000703441	1	1	1	P31944	0	1614.82	High	High	0.0006562	0.0002441	69
		FALSE	High	KGHILELLTEVTR		0.0179668	0.000703441	1	1	1	P31944	1	1508.88	High	High	0.0006562	0.01191	35
		FALSE	High	KTNPEIQSTLR		0.0412543	0.00223926	1	1	3	P31944	1	1286.71	High	High	0.001708	0.02965	50
		FALSE	High	LALILCVTK	1xCarbamidomethyl [C6]	0.0389434	0.00223926	1	1	1	P31944	0	1030.63	High	High	0.001708	0.02781	23
		FALSE	High	LENLFEALNNK		0.000151103	0.000703441	1	1	1	P31944	0	1304.68	High	High	0.0006562	6.289e-05	83
		FALSE	High	RDPTAEQFQEELEK		0.04257	0.00223926	1	1	1	P31944	1	1719.82	High	High	0.001708	0.03069	16
		FALSE	High	TNPEIQSTLR		0.054647	0.00223926	1	1	1	P31944	0	1158.61	High	High	0.001708	0.04035	23
FALSE	High	Master Protein	P68133	Actin, alpha skeletal muscle OS=Homo sapiens OX=9606 GN=ACTA1 PE=1 SV=1	0	27.997	24	8	17	1	377	42	5.39	296	8	cell organization and biogenesis;cellular component movement;regulation of biological process;response to stimulus	cytoplasm;cytoskeleton;cytosol	nucleotide binding;protein binding;structural molecule activity	Pf00022	58	ENSG00000143632.14	ACTA1	1	Striated Muscle Contraction		Myometrial Relaxation and Contraction Pathways; Fas Ligand (FasL) pathway and Stress induction of Heat Shock Proteins (HSP) regulation; Association Between Physico-Chemical Features and Toxicity Associated Pathways; Striated Muscle Contraction	6	High	1
	Checked	Protein Group ID	# Proteins	# Unique Peptides	# Peptides	# PSMs	Group Description	Found in Sample: [S8] F8: Sample
	FALSE	217	4	1	8	17	[Master Protein] Actin, alpha skeletal muscle OS=Homo sapiens OX=9606 GN=ACTA1 PE=1 SV=1	High
		Checked	Confidence	Sequence	Modifications	Qvality PEP	Qvality q-value	# Protein Groups	# Proteins	# PSMs	Master Protein Accessions	# Missed Cleavages	Theo. MH+ [Da]	Found in Sample: [S8] F8: Sample	Confidence (by Search Engine): Mascot	Percolator q-Value (by Search Engine): Mascot	Percolator PEP (by Search Engine): Mascot	Ions Score (by Search Engine): Mascot
		FALSE	High	AGFAGDDAPR		0.00442503	0.000703441	3	10	2	P60709; Q6S8J3; P68133	0	976.448	High	High	0.0006562	0.002556	78
		FALSE	High	DLTDYLMK		0.14532	0.00911203	2	7	1	P60709; P68133	0	998.486	High	High	0.006569	0.1187	20
		FALSE	High	DLTDYLMK	1xOxidation [M7]	0.108224	0.00577078	2	7	1	P60709; P68133	0	1014.48	High	High	0.00418	0.08565	29
		FALSE	High	DSYVGDEAQSK		0.00466991	0.000703441	2	6	1	P60709; P68133	0	1198.52	High	High	0.0006562	0.002703	60
		FALSE	High	HQGVMVGMGQK	1xOxidation [M5]	0.0245987	0.000703441	2	7	1	P60709; P68133	0	1187.57	High	High	0.0006562	0.01673	18
		FALSE	High	HQGVMVGMGQK	2xOxidation [M5; M8]	0.00130831	0.000703441	2	7	1	P60709; P68133	0	1203.56	High	High	0.0006562	0.000669	39
		FALSE	High	IWHHTFYNELR		0.00433071	0.000703441	3	9	2	P60709; Q6S8J3; P68133	0	1515.75	High	High	0.0006562	0.0025	40
		FALSE	High	IWHHTFYNELR	1xDeamidated [N8]	0.0173077	0.000703441	3	9	1	P60709; Q6S8J3; P68133	0	1516.73	High	High	0.0006562	0.01143	31
		FALSE	High	RGILTLK		0.105591	0.00577078	3	10	1	P60709; Q6S8J3; P68133	1	800.535	High	High	0.00418	0.08348	31
		FALSE	High	SYELPDGQVITIGNER		0.0681767	0.00223926	3	10	2	P60709; Q6S8J3; P68133	0	1790.89	High	High	0.001708	0.05161	26
		FALSE	High	SYELPDGQVITIGNER	1xDeamidated [N14]	0.0487524	0.00223926	3	10	1	P60709; Q6S8J3; P68133	0	1791.88	High	High	0.001708	0.03553	46
		FALSE	High	YPIEHGIITNWDDMEK		0.00214896	0.000703441	1	4	3	P68133	0	1960.91	High	High	0.0006562	0.001153	24
FALSE	High	Master Protein	P09651	Heterogeneous nuclear ribonucleoprotein A1 OS=Homo sapiens OX=9606 GN=HNRNPA1 PE=1 SV=5	0	27.357	28	8	11	7	372	38.7	9.13	421	8	cell communication;metabolic process;regulation of biological process;response to stimulus;transport	cytoplasm;membrane;nucleus;spliceosomal complex	DNA binding;protein binding;RNA binding	Pf00076, Pf13893, Pf14259	3178	ENSG00000135486.17	HNRNPA1	12	mRNA Splicing - Major Pathway; FGFR2 alternative splicing	Spliceosome	mRNA Processing	11	High	1
	Checked	Protein Group ID	# Proteins	# Unique Peptides	# Peptides	# PSMs	Group Description	Found in Sample: [S8] F8: Sample
	FALSE	311	2	7	8	11	[Master Protein] Heterogeneous nuclear ribonucleoprotein A1 OS=Homo sapiens OX=9606 GN=HNRNPA1 PE=1 SV=5	High
		Checked	Confidence	Sequence	Modifications	Qvality PEP	Qvality q-value	# Protein Groups	# Proteins	# PSMs	Master Protein Accessions	# Missed Cleavages	Theo. MH+ [Da]	Found in Sample: [S8] F8: Sample	Confidence (by Search Engine): Mascot	Percolator q-Value (by Search Engine): Mascot	Percolator PEP (by Search Engine): Mascot	Ions Score (by Search Engine): Mascot
		FALSE	High	EDSQRPGAHLTVK		0.0153878	0.000703441	1	2	2	P09651	0	1437.74	High	High	0.0006562	0.01	19
		FALSE	High	EDTEEHHLR		0.010863	0.000703441	2	3	1	P22626; P09651	0	1165.52	High	High	0.0006562	0.006849	68
		FALSE	High	GFAFVTFDDHDSVDK		0.000176703	0.000703441	1	2	2	P09651	0	1699.76	High	High	0.0006562	7.469e-05	67
		FALSE	High	IEVIEIMTDR		0.000595094	0.000703441	1	2	1	P09651	0	1218.64	High	High	0.0006562	0.0002827	71
		FALSE	High	LFIGGLSFETTDESLR		6.6042e-06	0.000703441	1	2	2	P09651	0	1784.91	High	High	0.0006562	2.037e-06	84
		FALSE	High	NQGGYGGSSSSSSYGSGR		2.45125e-05	0.000703441	1	1	1	P09651	0	1694.7	High	High	0.0006562	8.588e-06	130
		FALSE	High	SESPKEPEQLR		0.11993	0.00643966	1	1	1	P09651	1	1299.65	High	High	0.004656	0.09621	23
		FALSE	High	YHTVNGHNCEVR	1xCarbamidomethyl [C9]; 1xDeamidated [N5]	0.0717465	0.0030029	1	1	1	P09651	0	1486.65	High	High	0.002236	0.05446	24
FALSE	High	Master Protein	Q5D862	Filaggrin-2 OS=Homo sapiens OX=9606 GN=FLG2 PE=1 SV=1	0	26.774	6	8	9	8	2391	247.9	8.31	220	8	transport	cytoplasm;extracellular;nucleus	metal ion binding;structural molecule activity		388698	ENSG00000143520.6	FLG2	1	Neutrophil degranulation			3	High	1
	Checked	Protein Group ID	# Proteins	# Unique Peptides	# Peptides	# PSMs	Group Description	Found in Sample: [S8] F8: Sample
	FALSE	123	1	8	8	9	[Master Protein] Filaggrin-2 OS=Homo sapiens OX=9606 GN=FLG2 PE=1 SV=1	High
		Checked	Confidence	Sequence	Modifications	Qvality PEP	Qvality q-value	# Protein Groups	# Proteins	# PSMs	Master Protein Accessions	# Missed Cleavages	Theo. MH+ [Da]	Found in Sample: [S8] F8: Sample	Confidence (by Search Engine): Mascot	Percolator q-Value (by Search Engine): Mascot	Percolator PEP (by Search Engine): Mascot	Ions Score (by Search Engine): Mascot
		FALSE	High	ASHFQSHSSER		0.00965312	0.000703441	1	1	2	Q5D862	0	1272.57	High	High	0.0006562	0.00599	32
		FALSE	High	FSNSSSSNEFSK		0.00191886	0.000703441	1	1	1	Q5D862	0	1320.57	High	High	0.0006562	0.001021	57
		FALSE	High	HGSSQVWK		0.0735961	0.0030029	1	1	1	Q5D862	0	928.464	High	High	0.002236	0.05605	31
		FALSE	High	HQEEESETEEDEEDTPGHK		9.46276e-07	0.000703441	1	1	1	Q5D862	0	2254.89	High	High	0.0006562	2.424e-07	66
		FALSE	High	HSEHIHTQAGSHYPK		0.0397689	0.00223926	1	1	1	Q5D862	0	1728.82	High	High	0.001708	0.02839	20
		FALSE	High	SGQSSYGQHSSGSSQSSGYGQHGSR		2.92911e-05	0.000703441	1	1	1	Q5D862	0	2500.05	High	High	0.0006562	1.043e-05	55
		FALSE	High	SQHGESESIVHER		0.00156324	0.000703441	1	1	1	Q5D862	0	1494.69	High	High	0.0006562	0.0008162	32
		FALSE	High	SVVTVIDVFYK		0.00808491	0.000703441	1	1	1	Q5D862	0	1269.71	High	High	0.0006562	0.004951	53
FALSE	High	Master Protein	P13688	Carcinoembryonic antigen-related cell adhesion molecule 1 OS=Homo sapiens OX=9606 GN=CEACAM1 PE=1 SV=2	0	26.473	16	5	11	4	526	57.5	5.97	453	5	cell proliferation;cellular component movement;metabolic process;regulation of biological process;response to stimulus;transport	cell surface;extracellular;membrane	protein binding;transporter activity	Pf00047, Pf07679, Pf07686, Pf13895, Pf13927	634	ENSG00000079385.21	CEACAM1	19	Neutrophil degranulation; Fibronectin matrix formation; Cell surface interactions at the vascular wall			7	High	1
	Checked	Protein Group ID	# Proteins	# Unique Peptides	# Peptides	# PSMs	Group Description	Found in Sample: [S8] F8: Sample
	FALSE	64	2	4	5	11	[Master Protein] Carcinoembryonic antigen-related cell adhesion molecule 1 OS=Homo sapiens OX=9606 GN=CEACAM1 PE=1 SV=2	High
		Checked	Confidence	Sequence	Modifications	Qvality PEP	Qvality q-value	# Protein Groups	# Proteins	# PSMs	Master Protein Accessions	# Missed Cleavages	Theo. MH+ [Da]	Found in Sample: [S8] F8: Sample	Confidence (by Search Engine): Mascot	Percolator q-Value (by Search Engine): Mascot	Percolator PEP (by Search Engine): Mascot	Ions Score (by Search Engine): Mascot
		FALSE	High	EDAGTYWCEVFNPISK	1xCarbamidomethyl [C8]	0.000537103	0.000703441	1	1	1	P13688	0	1915.85	High	High	0.0006562	0.0002535	62
		FALSE	High	EVLLLVHNLPQQLFGYSWYK		7.02174e-05	0.000703441	1	1	5	P13688	0	2447.31	High	High	0.0006562	2.717e-05	48
		FALSE	High	QIVGYAIGTQQATPGPANSGR		0.000604806	0.000703441	1	1	2	P13688	0	2086.07	High	High	0.0006562	0.0002871	40
		FALSE	High	TIIVTELSPVVAKPQIK		0.00084968	0.000703441	1	1	2	P13688	0	1836.12	High	High	0.0006562	0.000417	71
		FALSE	High	TLTLLSVTR		0.0163199	0.000703441	2	3	1	P13688; P06731	0	1003.61	High	High	0.0006562	0.01071	44
FALSE	High	Master Protein	P11021	Endoplasmic reticulum chaperone BiP OS=Homo sapiens OX=9606 GN=HSPA5 PE=1 SV=2	0	26.03	18	8	9	7	654	72.3	5.16	290	8	cell communication;cell death;cell differentiation;cell organization and biogenesis;metabolic process;regulation of biological process;response to stimulus;transport	cell surface;cytoplasm;endoplasmic reticulum;membrane;mitochondrion;nucleus;organelle lumen	catalytic activity;metal ion binding;nucleotide binding;protein binding	Pf00012, Pf01968, Pf06723	3309	ENSG00000044574.7	HSPA5	9	Platelet degranulation ; PERK regulates gene expression; ATF6 (ATF6-alpha) activates chaperone genes; Antigen Presentation: Folding, assembly and peptide loading of class I MHC; Regulation of HSF1-mediated heat shock response; IRE1alpha activates chaperones	Prion diseases; Protein export; Protein processing in endoplasmic reticulum; Thyroid hormone synthesis; Antigen processing and presentation	Parkin-Ubiquitin Proteasomal System pathway; Apoptosis-related network due to altered Notch3 in ovarian cancer; Photodynamic therapy-induced unfolded protein response; MAPK Signaling Pathway	27	High	1
	Checked	Protein Group ID	# Proteins	# Unique Peptides	# Peptides	# PSMs	Group Description	Found in Sample: [S8] F8: Sample
	FALSE	165	1	7	8	9	[Master Protein] Endoplasmic reticulum chaperone BiP OS=Homo sapiens OX=9606 GN=HSPA5 PE=1 SV=2	High
		Checked	Confidence	Sequence	Modifications	Qvality PEP	Qvality q-value	# Protein Groups	# Proteins	# PSMs	Master Protein Accessions	# Missed Cleavages	Theo. MH+ [Da]	Found in Sample: [S8] F8: Sample	Confidence (by Search Engine): Mascot	Percolator q-Value (by Search Engine): Mascot	Percolator PEP (by Search Engine): Mascot	Ions Score (by Search Engine): Mascot
		FALSE	High	DNHLLGTFDLTGIPPAPR		0.009448	0.000703441	1	1	2	P11021	0	1934.01	High	High	0.0006562	0.005872	35
		FALSE	High	IEWLESHQDADIEDFK		0.000982936	0.000703441	1	1	1	P11021	0	1974.91	High	High	0.0006562	0.0004901	38
		FALSE	High	IINEPTAAAIAYGLDK		9.22873e-06	0.000703441	2	4	1	P11142; P11021	0	1659.9	High	High	0.0006562	2.929e-06	89
		FALSE	High	ITPSYVAFTPEGER		0.00890596	0.000703441	1	1	1	P11021	0	1566.78	High	High	0.0006562	0.005491	50
		FALSE	High	NELESYAYSLK		0.00762069	0.000703441	1	1	1	P11021	0	1316.64	High	High	0.0006562	0.004634	41
		FALSE	High	NQLTSNPENTVFDAK		0.0018779	0.000703441	1	1	1	P11021	0	1677.81	High	High	0.0006562	0.0009961	57
		FALSE	High	SQIFSTASDNQPTVTIK		5.5077e-05	0.000703441	1	1	1	P11021	0	1836.93	High	High	0.0006562	2.076e-05	85
		FALSE	High	TWNDPSVQQDIK		0.00372427	0.000703441	1	1	1	P11021	0	1430.69	High	High	0.0006562	0.002106	32
FALSE	High	Master Protein	Q9Y3Q0	N-acetylated-alpha-linked acidic dipeptidase 2 OS=Homo sapiens OX=9606 GN=NAALAD2 PE=1 SV=1	0	25.955	13	7	11	7	740	83.5	8.5	420	7	metabolic process	membrane	catalytic activity;metal ion binding	Pf02225, Pf04253, Pf04389	10003	ENSG00000077616.10	NAALAD2	11	Amino acid synthesis and interconversion (transamination)			3	High	1
	Checked	Protein Group ID	# Proteins	# Unique Peptides	# Peptides	# PSMs	Group Description	Found in Sample: [S8] F8: Sample
	FALSE	52	1	7	7	11	[Master Protein] N-acetylated-alpha-linked acidic dipeptidase 2 OS=Homo sapiens OX=9606 GN=NAALAD2 PE=1 SV=1	High
		Checked	Confidence	Sequence	Modifications	Qvality PEP	Qvality q-value	# Protein Groups	# Proteins	# PSMs	Master Protein Accessions	# Missed Cleavages	Theo. MH+ [Da]	Found in Sample: [S8] F8: Sample	Confidence (by Search Engine): Mascot	Percolator q-Value (by Search Engine): Mascot	Percolator PEP (by Search Engine): Mascot	Ions Score (by Search Engine): Mascot
		FALSE	High	AFIDPLGLPGK		0.134013	0.00842081	1	1	1	Q9Y3Q0	0	1127.65	High	High	0.006082	0.1088	25
		FALSE	High	DSWVFGAIDPTSGVAVLQEIAR		4.82919e-06	0.000703441	1	1	5	Q9Y3Q0	0	2331.2	High	High	0.0006562	1.443e-06	90
		FALSE	High	HIIFAPSSHNK		0.00511762	0.000703441	1	1	1	Q9Y3Q0	0	1250.66	High	High	0.0006562	0.002992	22
		FALSE	High	LIQVDLNNPIAVR		0.00178892	0.000703441	1	1	1	Q9Y3Q0	0	1464.85	High	High	0.0006562	0.0009478	71
		FALSE	High	LPHLAGTEQNFLLAK		0.00733919	0.000703441	1	1	1	Q9Y3Q0	0	1651.92	High	High	0.0006562	0.004439	29
		FALSE	High	IPVHPIGYNDAEILLR		7.35696e-06	0.000703441	1	1	1	Q9Y3Q0	0	1820.01	High	High	0.0006562	2.285e-06	58
		FALSE	High	IYNVVGTIR		0.00454583	0.000703441	1	1	1	Q9Y3Q0	0	1034.6	High	High	0.0006562	0.002634	59
FALSE	High	Master Protein	P12830	Cadherin-1 OS=Homo sapiens OX=9606 GN=CDH1 PE=1 SV=3	0	25.926	15	7	12	7	882	97.4	4.73	468	7	cell organization and biogenesis;regulation of biological process;response to stimulus	cytoplasm;cytoskeleton;endosome;extracellular;Golgi;membrane	metal ion binding;protein binding	Pf00028, Pf01049, Pf08758	999	ENSG00000039068.18	CDH1	16	Adherens junctions interactions; Integrin cell surface interactions; Degradation of the extracellular matrix; Immunoregulatory interactions between a Lymphoid and a non-Lymphoid cell; InlA-mediated entry of Listeria monocytogenes into host cells; Apoptotic cleavage of cell adhesion proteins; RHO GTPases activate IQGAPs	Pathogenic Escherichia coli infection; Hippo signaling pathway; Rap1 signaling pathway; Cell adhesion molecules (CAMs); Endometrial cancer; Pathways in cancer; Melanoma; Adherens junction; Bacterial invasion of epithelial cells; Bladder cancer; Thyroid cancer	Cell Cycle; Integrated Breast Cancer Pathway; Neural Crest Differentiation; Pathogenic Escherichia coli infection; Bladder Cancer; Preimplantation Embryo; H19 action Rb-E2F1 signaling and CDK-beta-catenin activity	41	High	1
	Checked	Protein Group ID	# Proteins	# Unique Peptides	# Peptides	# PSMs	Group Description	Found in Sample: [S8] F8: Sample
	FALSE	119	1	7	7	12	[Master Protein] Cadherin-1 OS=Homo sapiens OX=9606 GN=CDH1 PE=1 SV=3	High
		Checked	Confidence	Sequence	Modifications	Qvality PEP	Qvality q-value	# Protein Groups	# Proteins	# PSMs	Master Protein Accessions	# Missed Cleavages	Theo. MH+ [Da]	Found in Sample: [S8] F8: Sample	Confidence (by Search Engine): Mascot	Percolator q-Value (by Search Engine): Mascot	Percolator PEP (by Search Engine): Mascot	Ions Score (by Search Engine): Mascot
		FALSE	High	AELDREDFEHVK		0.0739713	0.0030029	1	1	1	P12830	1	1487.71	High	High	0.002236	0.0564	40
		FALSE	High	DTANWLEINPDTGAISTR		4.00572e-05	0.000703441	1	1	2	P12830	0	1973.96	High	High	0.0006562	1.471e-05	62
		FALSE	High	GQVPENEANVVITTLK		0.00146525	0.000703441	1	1	1	P12830	0	1711.92	High	High	0.0006562	0.0007583	66
		FALSE	High	NTGVISVVTTGLDR		0.000503424	0.000703441	1	1	1	P12830	0	1431.78	High	High	0.0006562	0.0002354	97
		FALSE	High	VFYSITGQGADTPPVGVFIIER		3.87809e-05	0.000703441	1	1	3	P12830	0	2366.24	High	High	0.0006562	1.415e-05	50
		FALSE	High	VTDADAPNTPAWEAVYTILNDDGGQFVVTTNPVNNDGILK		0.00517302	0.000703441	1	1	3	P12830	0	4245.06	High	High	0.0006562	0.00303	49
		FALSE	High	VTEPLDR		0.139902	0.00842081	1	1	1	P12830	0	829.441	High	High	0.006082	0.1141	26
FALSE	High	Master Protein	P38646	Stress-70 protein, mitochondrial OS=Homo sapiens OX=9606 GN=HSPA9 PE=1 SV=2	0	23.939	14	7	7	7	679	73.6	6.16	257	7	cell differentiation;cell organization and biogenesis;metabolic process;regulation of biological process;response to stimulus	cytoplasm;mitochondrion;nucleus;organelle lumen	nucleotide binding;protein binding;RNA binding	Pf00012, Pf06723	3313	ENSG00000113013.12	HSPA9	5	Gene and protein expression by JAK-STAT signaling after Interleukin-12 stimulation; Mitochondrial protein import; Regulation of HSF1-mediated heat shock response; Interleukin-12 family signaling; Cristae formation; Metabolism of proteins	Tuberculosis; RNA degradation	Parkin-Ubiquitin Proteasomal System pathway	17	High	1
	Checked	Protein Group ID	# Proteins	# Unique Peptides	# Peptides	# PSMs	Group Description	Found in Sample: [S8] F8: Sample
	FALSE	266	1	7	7	7	[Master Protein] Stress-70 protein, mitochondrial OS=Homo sapiens OX=9606 GN=HSPA9 PE=1 SV=2	High
		Checked	Confidence	Sequence	Modifications	Qvality PEP	Qvality q-value	# Protein Groups	# Proteins	# PSMs	Master Protein Accessions	# Missed Cleavages	Theo. MH+ [Da]	Found in Sample: [S8] F8: Sample	Confidence (by Search Engine): Mascot	Percolator q-Value (by Search Engine): Mascot	Percolator PEP (by Search Engine): Mascot	Ions Score (by Search Engine): Mascot
		FALSE	High	AQFEGIVTDLIR		0.000528477	0.000703441	1	1	1	P38646	0	1361.74	High	High	0.0006562	0.0002478	78
		FALSE	High	DAGQISGLNVLR		0.00119366	0.000703441	1	1	1	P38646	0	1242.68	High	High	0.0006562	0.0006084	39
		FALSE	High	EQQIVIQSSGGLSK		0.00021115	0.000703441	1	1	1	P38646	0	1473.79	High	High	0.0006562	9.07e-05	46
		FALSE	High	KDSETGENIR		0.0664549	0.00223926	1	1	1	P38646	1	1148.55	High	High	0.001708	0.05016	31
		FALSE	High	STNGDTFLGGEDFDQALLR	1xDeamidated [N3]	3.57651e-05	0.000703441	1	1	1	P38646	0	2056.95	High	High	0.0006562	1.295e-05	61
		FALSE	High	VLENAEGAR		0.0325653	0.000703441	1	1	1	P38646	0	958.495	High	High	0.0006562	0.02288	57
		FALSE	High	VINEPTAAALAYGLDK		1.68002e-05	0.000703441	1	1	1	P38646	0	1645.88	High	High	0.0006562	5.657e-06	75
FALSE	High	Master Protein	P68104	Elongation factor 1-alpha 1 OS=Homo sapiens OX=9606 GN=EEF1A1 PE=1 SV=1	0	22.751	27	8	12	8	462	50.1	9.01	271	8	metabolic process;regulation of biological process;response to stimulus;transport	cytoplasm;cytoskeleton;cytosol;extracellular;membrane;nucleus;organelle lumen	catalytic activity;nucleotide binding;protein binding;RNA binding	Pf00009, Pf03143, Pf03144	1915	ENSG00000156508.17	EEF1A1	6	Peptide chain elongation; Protein methylation; Neutrophil degranulation; HSF1 activation	RNA transport; Legionellosis	Translation Factors	16	High	1
	Checked	Protein Group ID	# Proteins	# Unique Peptides	# Peptides	# PSMs	Group Description	Found in Sample: [S8] F8: Sample
	FALSE	148	3	8	8	12	[Master Protein] Elongation factor 1-alpha 1 OS=Homo sapiens OX=9606 GN=EEF1A1 PE=1 SV=1	High
		Checked	Confidence	Sequence	Modifications	Qvality PEP	Qvality q-value	# Protein Groups	# Proteins	# PSMs	Master Protein Accessions	# Missed Cleavages	Theo. MH+ [Da]	Found in Sample: [S8] F8: Sample	Confidence (by Search Engine): Mascot	Percolator q-Value (by Search Engine): Mascot	Percolator PEP (by Search Engine): Mascot	Ions Score (by Search Engine): Mascot
		FALSE	High	DGNASGTTLLEALDCILPPTRPTDKPLR	1xCarbamidomethyl [C15]	0.00482328	0.000703441	1	2	1	P68104	0	3021.57	High	High	0.0006562	0.002798	47
		FALSE	High	EHALLAYTLGVK		0.0128272	0.000703441	1	3	1	P68104	0	1314.74	High	High	0.0006562	0.008217	11
		FALSE	High	IGGIGTVPVGR		0.0012197	0.000703441	1	3	1	P68104	0	1025.61	High	High	0.0006562	0.000621	53
		FALSE	High	LPLQDVYK		0.0371462	0.00223926	1	3	2	P68104	0	975.551	High	High	0.001708	0.02642	39
		FALSE	High	NMITGTSQADCAVLIVAAGVGEFEAGISK	1xCarbamidomethyl [C11]	0.000323408	0.000703441	1	3	3	P68104	0	2909.44	High	High	0.0006562	0.0001446	52
		FALSE	High	NMITGTSQADCAVLIVAAGVGEFEAGISK	1xCarbamidomethyl [C11]; 1xDeamidated [Q8]	0.00372427	0.000703441	1	3	1	P68104	0	2910.42	High	High	0.0006562	0.002109	56
		FALSE	High	STTTGHLIYK		0.0634581	0.00223926	1	3	1	P68104	0	1120.6	High	High	0.001708	0.0475	44
		FALSE	High	THINIVVIGHVDSGK		0.00376463	0.000703441	1	3	1	P68104	0	1588.88	High	High	0.0006562	0.002135	40
		FALSE	High	YYVTIIDAPGHR		0.00276881	0.000703441	1	2	1	P68104	0	1404.73	High	High	0.0006562	0.001522	36
FALSE	High	Master Protein	P05556	Integrin beta-1 OS=Homo sapiens OX=9606 GN=ITGB1 PE=1 SV=2	0	22.567	16	10	11	10	798	88.4	5.39	270	10	cell differentiation;cell growth;cell organization and biogenesis;cellular component movement;defense response;metabolic process;regulation of biological process;response to stimulus;transport	cell surface;cytoplasm;endosome;membrane	enzyme regulator activity;metal ion binding;protein binding;receptor activity;signal transducer activity	Pf00362, Pf07965, Pf08725	3688	ENSG00000150093.18	ITGB1	10	Integrin cell surface interactions; Signal transduction by L1; Basigin interactions; MET activates PTK2 signaling; Molecules associated with elastic fibres; Platelet Adhesion to exposed collagen; Syndecan interactions; CHL1 interactions; ECM proteoglycans; Laminin interactions; Localization of the PINCH-ILK-PARVIN complex to focal adhesions; Immunoregulatory interactions between a Lymphoid and a …	Arrhythmogenic right ventricular cardiomyopathy (ARVC); Pathogenic Escherichia coli infection; Dilated cardiomyopathy; Leishmaniasis; Rap1 signaling pathway; Cell adhesion molecules (CAMs); Pathways in cancer; Pertussis; Toxoplasmosis; Phagosome; Focal adhesion; Proteoglycans in cancer; Regulation of actin cytoskeleton; Leukocyte transendothelial migration; Bacterial invasion of epithelial cells;…	Integrin-mediated Cell Adhesion; Prolactin Signaling Pathway; Neural Crest Differentiation; Arrhythmogenic Right Ventricular Cardiomyopathy; Pathogenic Escherichia coli infection; Primary Focal Segmental Glomerulosclerosis FSGS; Focal Adhesion; Signaling of Hepatocyte Growth Factor Receptor; Rac1/Pak1/p38/MMP-2 pathway; TGF-beta Signaling Pathway; Factors and pathways affecting insulin-like growt…	74	High	1
	Checked	Protein Group ID	# Proteins	# Unique Peptides	# Peptides	# PSMs	Group Description	Found in Sample: [S8] F8: Sample
	FALSE	300	1	10	10	11	[Master Protein] Integrin beta-1 OS=Homo sapiens OX=9606 GN=ITGB1 PE=1 SV=2	High
		Checked	Confidence	Sequence	Modifications	Qvality PEP	Qvality q-value	# Protein Groups	# Proteins	# PSMs	Master Protein Accessions	# Missed Cleavages	Theo. MH+ [Da]	Found in Sample: [S8] F8: Sample	Confidence (by Search Engine): Mascot	Percolator q-Value (by Search Engine): Mascot	Percolator PEP (by Search Engine): Mascot	Ions Score (by Search Engine): Mascot
		FALSE	High	FCECDNFNCDR	3xCarbamidomethyl [C2; C4; C9]	0.00469513	0.000703441	1	1	1	P05556	0	1536.53	High	High	0.0006562	0.002719	58
		FALSE	High	GICECGVCK	3xCarbamidomethyl [C3; C5; C8]	0.0937381	0.00512442	1	1	1	P05556	0	1082.44	High	High	0.003723	0.07315	32
		FALSE	High	IGFGSFVEK		0.0462789	0.00223926	1	1	1	P05556	0	983.52	High	High	0.001708	0.03362	28
		FALSE	High	LKPEDITQIQPQQLVLR		0.00386743	0.000703441	1	1	1	P05556	0	2019.16	High	High	0.0006562	0.002201	35
		FALSE	High	LLVFSTDAGFHFAGDGK		0.0263555	0.000703441	1	1	1	P05556	0	1781.89	High	High	0.0006562	0.01809	20
		FALSE	High	LSEGVTISYK		0.0732226	0.0030029	1	1	1	P05556	0	1096.59	High	High	0.002236	0.0556	30
		FALSE	High	LSENNIQTIFAVTEEFQPVYK		0.000321667	0.000703441	1	1	2	P05556	0	2470.25	High	High	0.0006562	0.0001437	83
		FALSE	High	SAVTTVVNPK		0.0147432	0.000703441	1	1	1	P05556	0	1015.58	High	High	0.0006562	0.009542	58
		FALSE	High	SGEPQTFTLK		0.0685261	0.00223926	1	1	1	P05556	0	1107.57	High	High	0.001708	0.05167	26
		FALSE	High	WDTGENPIYK		0.0713818	0.0030029	1	1	1	P05556	0	1222.57	High	High	0.002236	0.05435	36
FALSE	High	Master Protein	Q9HBB8	Cadherin-related family member 5 OS=Homo sapiens OX=9606 GN=CDHR5 PE=1 SV=3	0	22.307	8	4	5	4	845	88.2	4.93	273	4	cell differentiation;cell organization and biogenesis;metabolic process;regulation of biological process	membrane	metal ion binding;protein binding	Pf00028, Pf03153	53841	ENSG00000099834.18	CDHR5	11				0	High	1
	Checked	Protein Group ID	# Proteins	# Unique Peptides	# Peptides	# PSMs	Group Description	Found in Sample: [S8] F8: Sample
	FALSE	98	1	4	4	5	[Master Protein] Cadherin-related family member 5 OS=Homo sapiens OX=9606 GN=CDHR5 PE=1 SV=3	High
		Checked	Confidence	Sequence	Modifications	Qvality PEP	Qvality q-value	# Protein Groups	# Proteins	# PSMs	Master Protein Accessions	# Missed Cleavages	Theo. MH+ [Da]	Found in Sample: [S8] F8: Sample	Confidence (by Search Engine): Mascot	Percolator q-Value (by Search Engine): Mascot	Percolator PEP (by Search Engine): Mascot	Ions Score (by Search Engine): Mascot
		FALSE	High	GINQPIIYSIFR		0.00579218	0.000703441	1	1	1	Q9HBB8	0	1420.79	High	High	0.0006562	0.003427	64
		FALSE	High	IQAQDPEFSDLNSAITYR		3.03598e-06	0.000703441	1	1	1	Q9HBB8	0	2068	High	High	0.0006562	8.682e-07	104
		FALSE	High	SLLEAQLLCQSGGTLVTQLR	1xCarbamidomethyl [C9]	1.09685e-05	0.000703441	1	1	2	Q9HBB8	0	2187.18	High	High	0.0006562	3.553e-06	63
		FALSE	High	VFVSVLDVNDNAPEFPFK		3.50013e-05	0.000703441	1	1	1	Q9HBB8	0	2037.03	High	High	0.0006562	1.265e-05	81
FALSE	High	Master Protein	P04406	Glyceraldehyde-3-phosphate dehydrogenase OS=Homo sapiens OX=9606 GN=GAPDH PE=1 SV=3	0	22.231	22	5	9	5	335	36	8.46	459	5	cell death;cell organization and biogenesis;defense response;metabolic process;regulation of biological process;response to stimulus	cytoplasm;cytoskeleton;cytosol;membrane;nucleus	catalytic activity;enzyme regulator activity;nucleotide binding;protein binding	Pf00044, Pf02800	2597	ENSG00000111640.14	GAPDH	12	Gluconeogenesis; Glycolysis	HIF-1 signaling pathway; Carbon metabolism; Alzheimer's disease; Glycolysis / Gluconeogenesis; Biosynthesis of amino acids; Metabolic pathways	Cori Cycle; Alzheimers Disease; Glycolysis and Gluconeogenesis; Sudden Infant Death Syndrome (SIDS) Susceptibility Pathways	15	High	1
	Checked	Protein Group ID	# Proteins	# Unique Peptides	# Peptides	# PSMs	Group Description	Found in Sample: [S8] F8: Sample
	FALSE	162	1	5	5	9	[Master Protein] Glyceraldehyde-3-phosphate dehydrogenase OS=Homo sapiens OX=9606 GN=GAPDH PE=1 SV=3	High
		Checked	Confidence	Sequence	Modifications	Qvality PEP	Qvality q-value	# Protein Groups	# Proteins	# PSMs	Master Protein Accessions	# Missed Cleavages	Theo. MH+ [Da]	Found in Sample: [S8] F8: Sample	Confidence (by Search Engine): Mascot	Percolator q-Value (by Search Engine): Mascot	Percolator PEP (by Search Engine): Mascot	Ions Score (by Search Engine): Mascot
		FALSE	High	LISWYDNEFGYSNR		0.000670106	0.000703441	1	1	1	P04406	0	1763.8	High	High	0.0006562	0.0003231	67
		FALSE	High	LVINGNPITIFQER		0.000439888	0.000703441	1	1	3	P04406	0	1613.9	High	High	0.0006562	0.0002035	69
		FALSE	High	LVINGNPITIFQER	1xDeamidated [N4]	0.000579252	0.000703441	1	1	2	P04406	0	1614.88	High	High	0.0006562	0.0002749	79
		FALSE	High	VGVNGFGR	1xDeamidated [N4]	0.0475002	0.00223926	1	1	1	P04406	0	806.416	High	High	0.001708	0.03468	37
		FALSE	High	VIHDNFGIVEGLMTTVHAITATQK		5.66693e-07	0.000703441	1	1	1	P04406	0	2595.36	High	High	0.0006562	1.382e-07	80
		FALSE	High	VPTANVSVVDLTCR	1xCarbamidomethyl [C13]	0.0013225	0.000703441	1	1	1	P04406	0	1530.79	High	High	0.0006562	0.0006786	81
FALSE	High	Master Protein	P12273	Prolactin-inducible protein OS=Homo sapiens OX=9606 GN=PIP PE=1 SV=1	0	22.213	49	5	8	5	146	16.6	8.05	281	5	metabolic process;regulation of biological process;response to stimulus;transport	extracellular;membrane;nucleus	catalytic activity;protein binding	Pf05326	5304	ENSG00000159763.3	PIP	7	Miscellaneous transport and binding events			2	High	1
	Checked	Protein Group ID	# Proteins	# Unique Peptides	# Peptides	# PSMs	Group Description	Found in Sample: [S8] F8: Sample
	FALSE	122	1	5	5	8	[Master Protein] Prolactin-inducible protein OS=Homo sapiens OX=9606 GN=PIP PE=1 SV=1	High
		Checked	Confidence	Sequence	Modifications	Qvality PEP	Qvality q-value	# Protein Groups	# Proteins	# PSMs	Master Protein Accessions	# Missed Cleavages	Theo. MH+ [Da]	Found in Sample: [S8] F8: Sample	Confidence (by Search Engine): Mascot	Percolator q-Value (by Search Engine): Mascot	Percolator PEP (by Search Engine): Mascot	Ions Score (by Search Engine): Mascot
		FALSE	High	ELGICPDDAAVIPIK	1xCarbamidomethyl [C5]	0.00382598	0.000703441	1	1	1	P12273	0	1610.85	High	High	0.0006562	0.002173	21
		FALSE	High	FYTIEILKVE		0.039561	0.00223926	1	1	1	P12273	1	1254.7	High	High	0.001708	0.02831	49
		FALSE	High	SVRPNDEVTAVLAVQTELK		0.000611369	0.000703441	1	1	2	P12273	0	2069.12	High	High	0.0006562	0.0002919	42
		FALSE	High	TVQIAAVVDVIR		0.000419034	0.000703441	1	1	1	P12273	0	1283.77	High	High	0.0006562	0.0001922	78
		FALSE	High	TYLISSIPLQGAFNYK		0.000279556	0.000703441	1	1	3	P12273	0	1814.97	High	High	0.0006562	0.0001234	42
FALSE	High	Master Protein	Q96DA0	Zymogen granule protein 16 homolog B OS=Homo sapiens OX=9606 GN=ZG16B PE=1 SV=3	0	21.969	40	5	7	5	208	22.7	7.39	251	5		extracellular			124220	ENSG00000283056.1; ENSG00000162078.11	ZG16B	16; CHR_HSCHR16_5_CTG1				0	High	1
	Checked	Protein Group ID	# Proteins	# Unique Peptides	# Peptides	# PSMs	Group Description	Found in Sample: [S8] F8: Sample
	FALSE	196	1	5	5	7	[Master Protein] Zymogen granule protein 16 homolog B OS=Homo sapiens OX=9606 GN=ZG16B PE=1 SV=3	High
		Checked	Confidence	Sequence	Modifications	Qvality PEP	Qvality q-value	# Protein Groups	# Proteins	# PSMs	Master Protein Accessions	# Missed Cleavages	Theo. MH+ [Da]	Found in Sample: [S8] F8: Sample	Confidence (by Search Engine): Mascot	Percolator q-Value (by Search Engine): Mascot	Percolator PEP (by Search Engine): Mascot	Ions Score (by Search Engine): Mascot
		FALSE	High	LDGQISSAYPSQEGQVLVGIYGQYQLLGIK		6.65282e-05	0.000703441	1	1	2	Q96DA0	0	3224.68	High	High	0.0006562	2.554e-05	52
		FALSE	High	LGALGGNTQEVTLQPGEYITK		1.0505e-05	0.000703441	1	1	1	Q96DA0	0	2189.14	High	High	0.0006562	3.391e-06	72
		FALSE	High	LGDSWDVK		0.00949887	0.000703441	1	1	1	Q96DA0	0	919.452	High	High	0.0006562	0.005888	39
		FALSE	High	VSVGLLLVK		0.00566881	0.000703441	1	1	1	Q96DA0	0	927.624	High	High	0.0006562	0.003341	44
		FALSE	High	YFSTTEDYDHEITGLR		3.85721e-05	0.000703441	1	1	2	Q96DA0	0	1946.88	High	High	0.0006562	1.407e-05	74
FALSE	High	Master Protein	P14923	Junction plakoglobin OS=Homo sapiens OX=9606 GN=JUP PE=1 SV=3	0	21.258	11	7	11	7	745	81.7	6.14	196	7	cell death;cell organization and biogenesis;cellular component movement;regulation of biological process;response to stimulus;transport	cytoplasm;cytoskeleton;cytosol;extracellular;membrane;nucleus;organelle lumen	protein binding;signal transducer activity;structural molecule activity	Pf00514	3728	ENSG00000173801.16	JUP	17	Adherens junctions interactions; Neutrophil degranulation; Formation of the cornified envelope; VEGFR2 mediated vascular permeability	Arrhythmogenic right ventricular cardiomyopathy (ARVC); Acute myeloid leukemia; Pathways in cancer; Transcriptional misregulation in cancer	Arrhythmogenic Right Ventricular Cardiomyopathy; Corticotropin-releasing hormone signaling pathway; Ectoderm Differentiation	22	High	1
	Checked	Protein Group ID	# Proteins	# Unique Peptides	# Peptides	# PSMs	Group Description	Found in Sample: [S8] F8: Sample
	FALSE	169	1	7	7	11	[Master Protein] Junction plakoglobin OS=Homo sapiens OX=9606 GN=JUP PE=1 SV=3	High
		Checked	Confidence	Sequence	Modifications	Qvality PEP	Qvality q-value	# Protein Groups	# Proteins	# PSMs	Master Protein Accessions	# Missed Cleavages	Theo. MH+ [Da]	Found in Sample: [S8] F8: Sample	Confidence (by Search Engine): Mascot	Percolator q-Value (by Search Engine): Mascot	Percolator PEP (by Search Engine): Mascot	Ions Score (by Search Engine): Mascot
		FALSE	High	ATIGLIR		0.0932715	0.00512442	1	1	1	P14923	0	743.477	High	High	0.003723	0.07273	33
		FALSE	High	HVAAGTQQPYTDGVR		0.00787051	0.000703441	1	1	1	P14923	0	1599.79	High	High	0.0006562	0.004797	23
		FALSE	High	LLNDEDPVVVTK		0.0251267	0.000703441	1	1	1	P14923	0	1341.73	High	High	0.0006562	0.01721	21
		FALSE	High	ISEDKNPDYR		0.0159746	0.000703441	1	1	1	P14923	1	1236.59	High	High	0.0006562	0.01044	23
		FALSE	High	TLVTQNSGVEALIHAILR		0.000101899	0.000703441	1	1	3	P14923	0	1935.1	High	High	0.0006562	4.086e-05	58
		FALSE	High	TLVTQNSGVEALIHAILR	1xDeamidated [Q5]	0.00378497	0.000703441	1	1	1	P14923	0	1936.09	High	High	0.0006562	0.002152	30
		FALSE	High	TMQNTSDLDTAR	1xOxidation [M2]	0.0778226	0.00372532	1	1	1	P14923	0	1368.61	High	High	0.002746	0.05949	46
		FALSE	High	VSVELTNSLFK		0.0117101	0.000703441	1	1	2	P14923	0	1236.68	High	High	0.0006562	0.007424	45
FALSE	High	Master Protein	P21796	Voltage-dependent anion-selective channel protein 1 OS=Homo sapiens OX=9606 GN=VDAC1 PE=1 SV=2	0	20.832	37	7	8	7	283	30.8	8.54	359	7	cell communication;cell death;cell differentiation;defense response;metabolic process;regulation of biological process;response to stimulus;transport	membrane;mitochondrion;nucleus	protein binding;transporter activity	Pf01459	7416	ENSG00000213585.10	VDAC1	5	Mitochondrial calcium ion transport; Ub-specific processing proteases; Mitochondrial protein import; Pink/Parkin Mediated Mitophagy	NOD-like receptor signaling pathway; cGMP-PKG signaling pathway; Huntington's disease; HTLV-I infection; Parkinson's disease; Influenza A; Calcium signaling pathway		16	High	1
	Checked	Protein Group ID	# Proteins	# Unique Peptides	# Peptides	# PSMs	Group Description	Found in Sample: [S8] F8: Sample
	FALSE	139	1	7	7	8	[Master Protein] Voltage-dependent anion-selective channel protein 1 OS=Homo sapiens OX=9606 GN=VDAC1 PE=1 SV=2	High
		Checked	Confidence	Sequence	Modifications	Qvality PEP	Qvality q-value	# Protein Groups	# Proteins	# PSMs	Master Protein Accessions	# Missed Cleavages	Theo. MH+ [Da]	Found in Sample: [S8] F8: Sample	Confidence (by Search Engine): Mascot	Percolator q-Value (by Search Engine): Mascot	Percolator PEP (by Search Engine): Mascot	Ions Score (by Search Engine): Mascot
		FALSE	High	LTFDSSFSPNTGK		0.0173077	0.000703441	1	1	1	P21796	0	1400.67	High	High	0.0006562	0.0114	28
		FALSE	High	SENGLEFTSSGSANTETTK	1xDeamidated [N3]	0.000197909	0.000703441	1	1	1	P21796	0	1960.86	High	High	0.0006562	8.451e-05	87
		FALSE	High	VNNSSLIGLGYTQTLKPGIK		0.00233002	0.000703441	1	1	1	P21796	0	2103.18	High	High	0.0006562	0.001266	39
		FALSE	High	VTQSNFAVGYK		0.0128272	0.000703441	1	1	1	P21796	0	1213.62	High	High	0.0006562	0.008213	47
		FALSE	High	WNTDNTLGTEITVEDQLAR		1.99673e-05	0.000703441	1	1	2	P21796	0	2176.05	High	High	0.0006562	6.832e-06	124
		FALSE	High	WTEYGLTFTEK		0.00955001	0.000703441	1	1	1	P21796	0	1374.66	High	High	0.0006562	0.005927	39
		FALSE	High	YQIDPDACFSAK	1xCarbamidomethyl [C8]	0.00611245	0.000703441	1	1	1	P21796	0	1414.63	High	High	0.0006562	0.003628	46
FALSE	High	Master Protein	Q9NP55	BPI fold-containing family A member 1 OS=Homo sapiens OX=9606 GN=BPIFA1 PE=1 SV=1	0	19.583	21	4	6	4	256	26.7	5.76	269	4	cellular component movement;defense response;regulation of biological process;response to stimulus;transport	extracellular	protein binding;transporter activity	Pf01273	51297	ENSG00000198183.11	BPIFA1	20	Antimicrobial peptides			3	High	1
	Checked	Protein Group ID	# Proteins	# Unique Peptides	# Peptides	# PSMs	Group Description	Found in Sample: [S8] F8: Sample
	FALSE	4	1	4	4	6	[Master Protein] BPI fold-containing family A member 1 OS=Homo sapiens OX=9606 GN=BPIFA1 PE=1 SV=1	High
		Checked	Confidence	Sequence	Modifications	Qvality PEP	Qvality q-value	# Protein Groups	# Proteins	# PSMs	Master Protein Accessions	# Missed Cleavages	Theo. MH+ [Da]	Found in Sample: [S8] F8: Sample	Confidence (by Search Engine): Mascot	Percolator q-Value (by Search Engine): Mascot	Percolator PEP (by Search Engine): Mascot	Ions Score (by Search Engine): Mascot
		FALSE	High	LDITAEILAVR		2.43805e-05	0.000703441	1	1	1	Q9NP55	0	1213.72	High	High	0.0006562	8.496e-06	102
		FALSE	High	LYVTIPLGIK		0.0403991	0.00223926	1	1	1	Q9NP55	0	1116.7	High	High	0.001708	0.02901	38
		FALSE	High	VTDPQLLELGLVQSPDGHR		1.02253e-05	0.000703441	1	1	3	Q9NP55	0	2074.09	High	High	0.0006562	3.284e-06	67
		FALSE	High	VTSVIPGLNNIIDIK		0.00866991	0.000703441	1	1	1	Q9NP55	0	1595.94	High	High	0.0006562	0.005322	35
FALSE	High	Master Protein	P01834	Immunoglobulin kappa constant OS=Homo sapiens OX=9606 GN=IGKC PE=1 SV=2	0	18.888	66	4	7	4	107	11.8	6.52	224	4	cell organization and biogenesis;cellular component movement;defense response;metabolic process;regulation of biological process;response to stimulus;transport	extracellular;membrane	catalytic activity;protein binding	Pf07654	3514		IGKC	2	FCERI mediated Ca+2 mobilization; Scavenging of heme from plasma; Classical antibody-mediated complement activation; FCERI mediated MAPK activation; FCERI mediated NF-kB activation; CD22 mediated BCR regulation; Regulation of Complement cascade; Immunoregulatory interactions between a Lymphoid and a non-Lymphoid cell; Cell surface interactions at the vascular wall; FCGR activation; Regulation of …			26	High	1
	Checked	Protein Group ID	# Proteins	# Unique Peptides	# Peptides	# PSMs	Group Description	Found in Sample: [S8] F8: Sample
	FALSE	65	2	4	4	7	[Master Protein] Immunoglobulin kappa constant OS=Homo sapiens OX=9606 GN=IGKC PE=1 SV=2	High
		Checked	Confidence	Sequence	Modifications	Qvality PEP	Qvality q-value	# Protein Groups	# Proteins	# PSMs	Master Protein Accessions	# Missed Cleavages	Theo. MH+ [Da]	Found in Sample: [S8] F8: Sample	Confidence (by Search Engine): Mascot	Percolator q-Value (by Search Engine): Mascot	Percolator PEP (by Search Engine): Mascot	Ions Score (by Search Engine): Mascot
		FALSE	High	SGTASVVCLLNNFYPR	1xCarbamidomethyl [C8]	0.00164988	0.000703441	1	2	3	P01834	0	1797.9	High	High	0.0006562	0.0008665	32
		FALSE	High	TVAAPSVFIFPPSDEQLK		0.000160345	0.000703441	1	1	1	P01834	0	1946.03	High	High	0.0006562	6.711e-05	34
		FALSE	High	VDNALQSGNSQESVTEQDSK		5.78183e-05	0.000703441	1	2	2	P01834	0	2135.97	High	High	0.0006562	2.195e-05	103
		FALSE	High	VYACEVTHQGLSSPVTK	1xCarbamidomethyl [C4]	0.00144173	0.000703441	1	2	1	P01834	0	1875.93	High	High	0.0006562	0.0007472	41
FALSE	High	Master Protein	P17931	Galectin-3 OS=Homo sapiens OX=9606 GN=LGALS3 PE=1 SV=5	0	18.741	32	7	8	7	250	26.1	8.56	216	7	cell differentiation;cellular component movement;defense response;metabolic process;regulation of biological process;response to stimulus;transport	cytoplasm;extracellular;membrane;nucleus;spliceosomal complex	protein binding;RNA binding	Pf00337	3958	ENSG00000131981.15	LGALS3	14	RUNX2 regulates genes involved in differentiation of myeloid cells; Advanced glycosylation endproduct receptor signaling; Neutrophil degranulation; RUNX1 regulates transcription of genes involved in differentiation of myeloid cells		AGE/RAGE pathway; Spinal Cord Injury	13	High	1
	Checked	Protein Group ID	# Proteins	# Unique Peptides	# Peptides	# PSMs	Group Description	Found in Sample: [S8] F8: Sample
	FALSE	209	1	7	7	8	[Master Protein] Galectin-3 OS=Homo sapiens OX=9606 GN=LGALS3 PE=1 SV=5	High
		Checked	Confidence	Sequence	Modifications	Qvality PEP	Qvality q-value	# Protein Groups	# Proteins	# PSMs	Master Protein Accessions	# Missed Cleavages	Theo. MH+ [Da]	Found in Sample: [S8] F8: Sample	Confidence (by Search Engine): Mascot	Percolator q-Value (by Search Engine): Mascot	Percolator PEP (by Search Engine): Mascot	Ions Score (by Search Engine): Mascot
		FALSE	High	GNDVAFHFNPR		0.00206935	0.000703441	1	1	1	P17931	0	1273.61	High	High	0.0006562	0.001107	66
		FALSE	High	IALDFQR		0.0566608	0.00223926	1	1	1	P17931	0	862.478	High	High	0.001708	0.04211	38
		FALSE	High	IQVLVEPDHFK		0.0174935	0.000703441	1	1	1	P17931	0	1324.73	High	High	0.0006562	0.01156	24
		FALSE	High	MLITILGTVKPNANR		0.000977646	0.000703441	1	1	2	P17931	0	1640.95	High	High	0.0006562	0.0004878	69
		FALSE	High	QSVFPFESGKPFK		0.0518879	0.00223926	1	1	1	P17931	0	1497.77	High	High	0.001708	0.03823	18
		FALSE	High	RVIVCNTK	1xCarbamidomethyl [C5]	0.0126905	0.000703441	1	1	1	P17931	1	989.556	High	High	0.0006562	0.008122	51
		FALSE	High	VAVNDAHLLQYNHR		0.00251273	0.000703441	1	1	1	P17931	0	1649.85	High	High	0.0006562	0.001374	32
FALSE	High	Master Protein	Q02878	60S ribosomal protein L6 OS=Homo sapiens OX=9606 GN=RPL6 PE=1 SV=3	0	18.595	33	9	13	9	288	32.7	10.58	214	9	cell organization and biogenesis;metabolic process;regulation of biological process;transport	cytosol;membrane;nucleus;ribosome	DNA binding;protein binding;RNA binding;structural molecule activity	Pf01159, Pf03868	6128	ENSG00000089009.15	RPL6	12	Peptide chain elongation; Eukaryotic Translation Termination; Viral mRNA Translation; L13a-mediated translational silencing of Ceruloplasmin expression; Nonsense Mediated Decay (NMD) independent of the Exon Junction Complex (EJC); Selenocysteine synthesis; Nonsense Mediated Decay (NMD) enhanced by the Exon Junction Complex (EJC); GTP hydrolysis and joining of the 60S ribosomal subunit; Major path…	Ribosome	Cytoplasmic Ribosomal Proteins	34	High	1
	Checked	Protein Group ID	# Proteins	# Unique Peptides	# Peptides	# PSMs	Group Description	Found in Sample: [S8] F8: Sample
	FALSE	62	1	9	9	13	[Master Protein] 60S ribosomal protein L6 OS=Homo sapiens OX=9606 GN=RPL6 PE=1 SV=3	High
		Checked	Confidence	Sequence	Modifications	Qvality PEP	Qvality q-value	# Protein Groups	# Proteins	# PSMs	Master Protein Accessions	# Missed Cleavages	Theo. MH+ [Da]	Found in Sample: [S8] F8: Sample	Confidence (by Search Engine): Mascot	Percolator q-Value (by Search Engine): Mascot	Percolator PEP (by Search Engine): Mascot	Ions Score (by Search Engine): Mascot
		FALSE	High	AIPQLQGYLR		0.102002	0.00512442	1	1	1	Q02878	0	1158.66	High	High	0.003723	0.08051	10
		FALSE	High	ASITPGTILIILTGR		0.00118723	0.000703441	1	1	4	Q02878	0	1525.93	High	High	0.0006562	0.0006037	65
		FALSE	High	HQEGEIFDTEK		0.00799846	0.000703441	1	1	1	Q02878	0	1332.61	High	High	0.0006562	0.004887	36
		FALSE	High	KPFSQHVR		0.0223544	0.000703441	1	1	1	Q02878	0	998.553	High	High	0.0006562	0.01509	29
		FALSE	High	NPVLVR		0.114782	0.00577078	1	1	1	Q02878	0	697.436	High	High	0.00418	0.09168	36
		FALSE	High	QLASGLLLVTGPLVLNR		0.0141253	0.000703441	1	1	1	Q02878	0	1764.07	High	High	0.0006562	0.009115	50
		FALSE	High	VLATVTKPVGGDK		0.0747271	0.0030029	1	1	2	Q02878	0	1284.75	High	High	0.002236	0.05712	42
		FALSE	High	YEITEQR		0.0495189	0.00223926	1	1	1	Q02878	0	938.458	High	High	0.001708	0.03626	26
		FALSE	High	YYPTEDVPR		0.040188	0.00223926	1	1	1	Q02878	0	1139.54	High	High	0.001708	0.02875	23
FALSE	High	Master Protein	P61978	Heterogeneous nuclear ribonucleoprotein K OS=Homo sapiens OX=9606 GN=HNRNPK PE=1 SV=1	0	18.395	17	5	6	5	463	50.9	5.54	179	5	metabolic process;regulation of biological process;response to stimulus	cytoplasm;membrane;nucleus;spliceosomal complex	DNA binding;protein binding;RNA binding	Pf00013, Pf08067, Pf13014, Pf13083	3190	ENSG00000165119.20	HNRNPK	9	mRNA Splicing - Major Pathway; SUMOylation of RNA binding proteins	Viral carcinogenesis; MicroRNAs in cancer; Spliceosome; Herpes simplex infection	mRNA Processing	14	High	1
	Checked	Protein Group ID	# Proteins	# Unique Peptides	# Peptides	# PSMs	Group Description	Found in Sample: [S8] F8: Sample
	FALSE	185	1	5	5	6	[Master Protein] Heterogeneous nuclear ribonucleoprotein K OS=Homo sapiens OX=9606 GN=HNRNPK PE=1 SV=1	High
		Checked	Confidence	Sequence	Modifications	Qvality PEP	Qvality q-value	# Protein Groups	# Proteins	# PSMs	Master Protein Accessions	# Missed Cleavages	Theo. MH+ [Da]	Found in Sample: [S8] F8: Sample	Confidence (by Search Engine): Mascot	Percolator q-Value (by Search Engine): Mascot	Percolator PEP (by Search Engine): Mascot	Ions Score (by Search Engine): Mascot
		FALSE	High	GSDFDCELR	1xCarbamidomethyl [C6]	0.0104065	0.000703441	1	1	1	P61978	0	1098.45	High	High	0.0006562	0.006539	53
		FALSE	High	LLIHQSLAGGIIGVK		0.000179588	0.000703441	1	1	2	P61978	0	1518.94	High	High	0.0006562	7.617e-05	40
		FALSE	High	ILSISADIETIGEILK		0.00285984	0.000703441	1	1	1	P61978	0	1714.98	High	High	0.0006562	0.001582	62
		FALSE	High	IITITGTQDQIQNAQYLLQNSVK		5.62789e-05	0.000703441	1	1	1	P61978	0	2589.39	High	High	0.0006562	2.137e-05	44
		FALSE	High	TDYNASVSVPDSSGPER		0.0117101	0.000703441	1	1	1	P61978	0	1780.8	High	High	0.0006562	0.007418	21
FALSE	High	Master Protein	P19012	Keratin, type I cytoskeletal 15 OS=Homo sapiens OX=9606 GN=KRT15 PE=1 SV=3	0	17.293	10	7	13	1	456	49.2	4.77	294	7	cell death;cell organization and biogenesis	cytosol;nucleus	protein binding;structural molecule activity	Pf00038	3866	ENSG00000171346.15	KRT15	17	Formation of the cornified envelope			3	High	1
	Checked	Protein Group ID	# Proteins	# Unique Peptides	# Peptides	# PSMs	Group Description	Found in Sample: [S8] F8: Sample
	FALSE	170	7	1	7	13	[Master Protein] Keratin, type I cytoskeletal 15 OS=Homo sapiens OX=9606 GN=KRT15 PE=1 SV=3	High
		Checked	Confidence	Sequence	Modifications	Qvality PEP	Qvality q-value	# Protein Groups	# Proteins	# PSMs	Master Protein Accessions	# Missed Cleavages	Theo. MH+ [Da]	Found in Sample: [S8] F8: Sample	Confidence (by Search Engine): Mascot	Percolator q-Value (by Search Engine): Mascot	Percolator PEP (by Search Engine): Mascot	Ions Score (by Search Engine): Mascot
		FALSE	High	LAADDFR		0.0308909	0.000703441	8	17	2	P02533; Q15323; P08727; P13645; P05783; P19012; Q04695; P08779	0	807.4	High	High	0.0006562	0.02152	24
		FALSE	High	LASYLDK		0.0900637	0.00445544	7	8	1	P02533; P08727; P13645; P19012; Q04695; P35527; P08779	0	809.44	High	High	0.003249	0.06998	47
		FALSE	High	LEQEIATYR		0.00464483	0.000703441	5	8	2	P02533; P08727; P19012; Q04695; P08779	0	1122.58	High	High	0.0006562	0.002697	61
		FALSE	High	ITMQNLNDR		0.0363735	0.00223926	1	2	1	P19012	0	1104.55	High	High	0.001708	0.0258	46
		FALSE	High	ITMQNLNDR	1xOxidation [M3]	0.0213089	0.000703441	1	2	1	P19012	0	1120.54	High	High	0.0006562	0.01436	31
		FALSE	High	RVLDELTLAR		0.0118363	0.000703441	5	5	1	P02533; P08727; P19012; Q04695; P08779	1	1185.69	High	High	0.0006562	0.007492	50
		FALSE	High	TRLEQEIATYR		0.00449712	0.000703441	4	6	3	P02533; P19012; Q04695; P08779	1	1379.73	High	High	0.0006562	0.002597	42
		FALSE	High	VLDELTLAR		0.00514525	0.000703441	5	5	2	P02533; P08727; P19012; Q04695; P08779	0	1029.59	High	High	0.0006562	0.003011	44
FALSE	High	Master Protein	P40926	Malate dehydrogenase, mitochondrial OS=Homo sapiens OX=9606 GN=MDH2 PE=1 SV=3	0	17.172	21	5	6	5	338	35.5	8.68	224	5	metabolic process	membrane;mitochondrion;nucleus;organelle lumen	catalytic activity;nucleotide binding;protein binding;RNA binding	Pf00056, Pf01073, Pf01118, Pf02866, Pf13460	4191	ENSG00000146701.11	MDH2	7	Gluconeogenesis; Citric acid cycle (TCA cycle)	Citrate cycle (TCA cycle); Carbon metabolism; Pyruvate metabolism; Metabolic pathways; Cysteine and methionine metabolism; Glyoxylate and dicarboxylate metabolism	Amino Acid metabolism; Glycolysis and Gluconeogenesis; TCA Cycle	16	High	1
	Checked	Protein Group ID	# Proteins	# Unique Peptides	# Peptides	# PSMs	Group Description	Found in Sample: [S8] F8: Sample
	FALSE	114	1	5	5	6	[Master Protein] Malate dehydrogenase, mitochondrial OS=Homo sapiens OX=9606 GN=MDH2 PE=1 SV=3	High
		Checked	Confidence	Sequence	Modifications	Qvality PEP	Qvality q-value	# Protein Groups	# Proteins	# PSMs	Master Protein Accessions	# Missed Cleavages	Theo. MH+ [Da]	Found in Sample: [S8] F8: Sample	Confidence (by Search Engine): Mascot	Percolator q-Value (by Search Engine): Mascot	Percolator PEP (by Search Engine): Mascot	Ions Score (by Search Engine): Mascot
		FALSE	High	ANTFVAELK		0.0286868	0.000703441	1	1	1	P40926	0	992.541	High	High	0.0006562	0.01984	37
		FALSE	High	IQEAGTEVVK		0.0223544	0.000703441	1	1	1	P40926	0	1073.58	High	High	0.0006562	0.01511	34
		FALSE	High	LTLYDIAHTPGVAADLSHIETK		5.49703e-06	0.000703441	1	1	1	P40926	0	2365.24	High	High	0.0006562	1.665e-06	65
		FALSE	High	VAVLGASGGIGQPLSLLLK		3.51224e-06	0.000703441	1	1	2	P40926	0	1793.09	High	High	0.0006562	1.02e-06	93
		FALSE	High	VNVPVIGGHAGK		0.0197774	0.000703441	1	1	1	P40926	0	1147.66	High	High	0.0006562	0.01323	23
FALSE	High	Master Protein	P06702	Protein S100-A9 OS=Homo sapiens OX=9606 GN=S100A9 PE=1 SV=1	0	17.019	45	4	6	4	114	13.2	6.13	221	4	cell communication;cell death;cellular component movement;defense response;metabolic process;regulation of biological process;response to stimulus;transport	cytoplasm;cytoskeleton;cytosol;extracellular;membrane;nucleus;organelle lumen	antioxidant activity;catalytic activity;metal ion binding;protein binding;signal transducer activity	Pf00036, Pf01023, Pf13499, Pf13833	6280	ENSG00000163220.10	S100A9	1	Neutrophil degranulation; Metal sequestration by antimicrobial proteins; Regulation of TLR by endogenous ligand		IL1 and megakaryocytes in obesity	8	High	1
	Checked	Protein Group ID	# Proteins	# Unique Peptides	# Peptides	# PSMs	Group Description	Found in Sample: [S8] F8: Sample
	FALSE	146	1	4	4	6	[Master Protein] Protein S100-A9 OS=Homo sapiens OX=9606 GN=S100A9 PE=1 SV=1	High
		Checked	Confidence	Sequence	Modifications	Qvality PEP	Qvality q-value	# Protein Groups	# Proteins	# PSMs	Master Protein Accessions	# Missed Cleavages	Theo. MH+ [Da]	Found in Sample: [S8] F8: Sample	Confidence (by Search Engine): Mascot	Percolator q-Value (by Search Engine): Mascot	Percolator PEP (by Search Engine): Mascot	Ions Score (by Search Engine): Mascot
		FALSE	High	KDLQNFLK		0.0399779	0.00223926	1	1	1	P06702	1	1005.57	High	High	0.001708	0.02861	40
		FALSE	High	LGHPDTLNQGEFK		0.00611245	0.000703441	1	1	1	P06702	0	1455.72	High	High	0.0006562	0.003643	52
		FALSE	High	NIETIINTFHQYSVK		0.010863	0.000703441	1	1	1	P06702	0	1806.94	High	High	0.0006562	0.006843	68
		FALSE	High	VIEHIMEDLDTNADK		0.000201139	0.000703441	1	1	1	P06702	0	1742.83	High	High	0.0006562	8.611e-05	84
		FALSE	High	VIEHIMEDLDTNADK	1xOxidation [M6]	9.70682e-05	0.000703441	1	1	2	P06702	0	1758.82	High	High	0.0006562	3.879e-05	50
FALSE	High	Master Protein	Q71DI3	Histone H3.2 OS=Homo sapiens OX=9606 GN=H3C15 PE=1 SV=3	0	16.668	35	3	9	1	136	15.4	11.27	318	3	cell organization and biogenesis;coagulation;metabolic process;regulation of biological process;response to stimulus	chromosome;extracellular;nucleus	DNA binding;protein binding	Pf00125	333932; 126961; 653604	ENSG00000203852.3; ENSG00000183598.3; ENSG00000203811.1	HIST2H3A; HIST2H3C; HIST2H3D	1	SIRT1 negatively regulates rRNA expression; RMTs methylate histone arginines; Activation of anterior HOX genes in hindbrain development during early embryogenesis; NoRC negatively regulates rRNA expression; Interleukin-7 signaling; Factors involved in megakaryocyte development and platelet production; Transcriptional regulation by small RNAs; Meiotic recombination; PRC2 methylates histones and DN…	Transcriptional misregulation in cancer; Systemic lupus erythematosus; Alcoholism	Histone Modifications	64	High	1
	Checked	Protein Group ID	# Proteins	# Unique Peptides	# Peptides	# PSMs	Group Description	Found in Sample: [S8] F8: Sample
	FALSE	244	4	1	3	9	[Master Protein] Histone H3.2 OS=Homo sapiens OX=9606 GN=H3C15 PE=1 SV=3	High
		Checked	Confidence	Sequence	Modifications	Qvality PEP	Qvality q-value	# Protein Groups	# Proteins	# PSMs	Master Protein Accessions	# Missed Cleavages	Theo. MH+ [Da]	Found in Sample: [S8] F8: Sample	Confidence (by Search Engine): Mascot	Percolator q-Value (by Search Engine): Mascot	Percolator PEP (by Search Engine): Mascot	Ions Score (by Search Engine): Mascot
		FALSE	High	FQSSAVMALQEASEAYLVGLFEDTNLCAIHAK	1xCarbamidomethyl [C27]; 1xDeamidated [Q10]	0.00749876	0.000703441	1	1	1	Q71DI3	0	3514.69	High	High	0.0006562	0.00454	40
		FALSE	High	FQSSAVMALQEASEAYLVGLFEDTNLCAIHAK	1xCarbamidomethyl [C27]; 1xOxidation [M7]	4.42968e-06	0.000703441	1	1	4	Q71DI3	0	3529.7	High	High	0.0006562	1.311e-06	89
		FALSE	High	FQSSAVMALQEASEAYLVGLFEDTNLCAIHAK	1xCarbamidomethyl [C27]; 1xDeamidated [Q10]; 1xOxidation [M7]	0.000161213	0.000703441	1	1	1	Q71DI3	0	3530.68	High	High	0.0006562	6.769e-05	74
		FALSE	High	STELLIR		0.0839488	0.00445544	3	6	1	P84243; P68431; Q71DI3	0	831.493	High	High	0.003249	0.06471	35
		FALSE	High	YRPGTVALR		0.0143539	0.000703441	3	6	2	P84243; P68431; Q71DI3	0	1032.59	High	High	0.0006562	0.009261	31
FALSE	High	Master Protein	P0DPH7	Tubulin alpha-3C chain OS=Homo sapiens OX=9606 GN=TUBA3C PE=1 SV=1	0	16.668	14	5	7	5	450	49.9	5.1	250	5												0	High	1
	Checked	Protein Group ID	# Proteins	# Unique Peptides	# Peptides	# PSMs	Group Description	Found in Sample: [S8] F8: Sample
	FALSE	15	3	5	5	7	[Master Protein] Tubulin alpha-3C chain OS=Homo sapiens OX=9606 GN=TUBA3C PE=1 SV=1	High
		Checked	Confidence	Sequence	Modifications	Qvality PEP	Qvality q-value	# Protein Groups	# Proteins	# PSMs	Master Protein Accessions	# Missed Cleavages	Theo. MH+ [Da]	Found in Sample: [S8] F8: Sample	Confidence (by Search Engine): Mascot	Percolator q-Value (by Search Engine): Mascot	Percolator PEP (by Search Engine): Mascot	Ions Score (by Search Engine): Mascot
		FALSE	High	AVFVDLEPTVVDEVR		0.000287202	0.000703441	1	2	2	P0DPH7	0	1687.89	High	High	0.0006562	0.0001271	66
		FALSE	High	DVNAAIATIK		0.0543649	0.00223926	1	5	1	P0DPH7	0	1015.58	High	High	0.001708	0.04013	36
		FALSE	High	EIVDLVLDR		0.0661155	0.00223926	1	2	1	P0DPH7	0	1071.6	High	High	0.001708	0.04992	30
		FALSE	High	LIGQIVSSITASLR		0.000227722	0.000703441	1	3	2	P0DPH7	0	1457.87	High	High	0.0006562	9.881e-05	93
		FALSE	High	TIQFVDWCPTGFK	1xCarbamidomethyl [C8]	0.00306745	0.000703441	1	5	1	P0DPH7	0	1598.77	High	High	0.0006562	0.001708	50
FALSE	High	Master Protein	Q9NZU0	Leucine-rich repeat transmembrane protein FLRT3 OS=Homo sapiens OX=9606 GN=FLRT3 PE=1 SV=1	0	16.411	14	5	5	5	649	73	7.64	105	5	cell growth;cell organization and biogenesis;cellular component movement;development;regulation of biological process;response to stimulus	cytoplasm;endoplasmic reticulum;extracellular;membrane	enzyme regulator activity;protein binding;signal transducer activity	Pf00041, Pf01462, Pf12799, Pf13855	23767	ENSG00000125848.9	FLRT3	20	Downstream signaling of activated FGFR1; Signaling by ROBO receptors			8	High	1
	Checked	Protein Group ID	# Proteins	# Unique Peptides	# Peptides	# PSMs	Group Description	Found in Sample: [S8] F8: Sample
	FALSE	20	1	5	5	5	[Master Protein] Leucine-rich repeat transmembrane protein FLRT3 OS=Homo sapiens OX=9606 GN=FLRT3 PE=1 SV=1	High
		Checked	Confidence	Sequence	Modifications	Qvality PEP	Qvality q-value	# Protein Groups	# Proteins	# PSMs	Master Protein Accessions	# Missed Cleavages	Theo. MH+ [Da]	Found in Sample: [S8] F8: Sample	Confidence (by Search Engine): Mascot	Percolator q-Value (by Search Engine): Mascot	Percolator PEP (by Search Engine): Mascot	Ions Score (by Search Engine): Mascot
		FALSE	High	KLYLQDNHINR		0.0251267	0.000703441	1	1	1	Q9NZU0	1	1413.76	High	High	0.0006562	0.01715	24
		FALSE	High	LGHSPAFGSITETIVTGER		0.00183782	0.000703441	1	1	1	Q9NZU0	0	1972.01	High	High	0.0006562	0.0009729	30
		FALSE	High	IPYLEELHLDDNSVSAVSIEEGAFR		2.07361e-05	0.000703441	1	1	1	Q9NZU0	0	2803.38	High	High	0.0006562	7.152e-06	61
		FALSE	High	ISTISSPSLQGLTSLK		0.000242957	0.000703441	1	1	1	Q9NZU0	0	1631.92	High	High	0.0006562	0.000106	43
		FALSE	High	IYLYHNSLDEFPTNLPK		0.00522903	0.000703441	1	1	1	Q9NZU0	0	2064.04	High	High	0.0006562	0.003071	18
FALSE	High	Master Protein	Q14002	Carcinoembryonic antigen-related cell adhesion molecule 7 OS=Homo sapiens OX=9606 GN=CEACAM7 PE=1 SV=1	0	16.257	23	4	7	4	265	29.4	5.54	266	4	metabolic process	extracellular;membrane	protein binding	Pf07679, Pf13895, Pf13927	1087		CEACAM7	19	Post-translational modification: synthesis of GPI-anchored proteins			3	High	1
	Checked	Protein Group ID	# Proteins	# Unique Peptides	# Peptides	# PSMs	Group Description	Found in Sample: [S8] F8: Sample
	FALSE	274	1	4	4	7	[Master Protein] Carcinoembryonic antigen-related cell adhesion molecule 7 OS=Homo sapiens OX=9606 GN=CEACAM7 PE=1 SV=1	High
		Checked	Confidence	Sequence	Modifications	Qvality PEP	Qvality q-value	# Protein Groups	# Proteins	# PSMs	Master Protein Accessions	# Missed Cleavages	Theo. MH+ [Da]	Found in Sample: [S8] F8: Sample	Confidence (by Search Engine): Mascot	Percolator q-Value (by Search Engine): Mascot	Percolator PEP (by Search Engine): Mascot	Ions Score (by Search Engine): Mascot
		FALSE	High	ENLVNEEVTR		0.00729983	0.000703441	1	1	1	Q14002	0	1202.6	High	High	0.0006562	0.004414	47
		FALSE	High	NDIGPYECEIQNPVGASR	1xCarbamidomethyl [C8]	3.16994e-06	0.000703441	1	1	3	Q14002	0	2018.92	High	High	0.0006562	9.102e-07	93
		FALSE	High	QFYVFSEPPKPSITSNNFNPVENK		5.13452e-05	0.000703441	1	1	2	Q14002	0	2783.37	High	High	0.0006562	1.927e-05	56
		FALSE	High	TLVLLSATK		0.0259395	0.000703441	1	1	1	Q14002	0	945.598	High	High	0.0006562	0.01776	38
FALSE	High	Master Protein	Q5ZPR3	CD276 antigen OS=Homo sapiens OX=9606 GN=CD276 PE=1 SV=1	0	16.257	22	4	5	4	534	57.2	4.91	150	4	cell proliferation;regulation of biological process;response to stimulus	membrane	protein binding	Pf00047, Pf07654, Pf07679, Pf08205, Pf13895, Pf13927	80381	ENSG00000103855.17	CD276	15		Cell adhesion molecules (CAMs)		1	High	1
	Checked	Protein Group ID	# Proteins	# Unique Peptides	# Peptides	# PSMs	Group Description	Found in Sample: [S8] F8: Sample
	FALSE	124	1	4	4	5	[Master Protein] CD276 antigen OS=Homo sapiens OX=9606 GN=CD276 PE=1 SV=1	High
		Checked	Confidence	Sequence	Modifications	Qvality PEP	Qvality q-value	# Protein Groups	# Proteins	# PSMs	Master Protein Accessions	# Missed Cleavages	Theo. MH+ [Da]	Found in Sample: [S8] F8: Sample	Confidence (by Search Engine): Mascot	Percolator q-Value (by Search Engine): Mascot	Percolator PEP (by Search Engine): Mascot	Ions Score (by Search Engine): Mascot
		FALSE	High	CSFSPEPGFSLAQLNLIWQLTDTK	1xCarbamidomethyl [C1]	0.00075051	0.000703441	1	1	1	Q5ZPR3	0	2752.37	High	High	0.0006562	0.0003645	21
		FALSE	High	CSFSPEPGFSLAQLNLIWQLTDTK	1xCarbamidomethyl [C1]; 1xDeamidated [Q13]	0.0206388	0.000703441	1	1	1	Q5ZPR3	0	2753.35	High	High	0.0006562	0.01386	13
		FALSE	High	NPVLQQDAHSSVTITPQR		0.000137857	0.000703441	1	1	1	Q5ZPR3	0	1991.03	High	High	0.0006562	5.68e-05	59
		FALSE	High	SPTGAVEVQVPEDPVVALVGTDATLR		0.000380244	0.000703441	1	1	1	Q5ZPR3	0	2620.38	High	High	0.0006562	0.0001727	55
		FALSE	High	VADEGSFTCFVSIR	1xCarbamidomethyl [C9]	0.00208054	0.000703441	1	1	1	Q5ZPR3	0	1587.75	High	High	0.0006562	0.001117	69
FALSE	High	Master Protein	P10696	Alkaline phosphatase, germ cell type OS=Homo sapiens OX=9606 GN=ALPG PE=1 SV=4	0	16.212	20	8	10	5	532	57.3	6.34	129	8	metabolic process	extracellular;membrane	catalytic activity;metal ion binding	Pf00245	251	ENSG00000163286.8	ALPPL2	2	Post-translational modification: synthesis of GPI-anchored proteins	Folate biosynthesis; Thiamine metabolism; Metabolic pathways		6	High	1
	Checked	Protein Group ID	# Proteins	# Unique Peptides	# Peptides	# PSMs	Group Description	Found in Sample: [S8] F8: Sample
	FALSE	191	2	5	8	10	[Master Protein] Alkaline phosphatase, germ cell type OS=Homo sapiens OX=9606 GN=ALPG PE=1 SV=4	High
		Checked	Confidence	Sequence	Modifications	Qvality PEP	Qvality q-value	# Protein Groups	# Proteins	# PSMs	Master Protein Accessions	# Missed Cleavages	Theo. MH+ [Da]	Found in Sample: [S8] F8: Sample	Confidence (by Search Engine): Mascot	Percolator q-Value (by Search Engine): Mascot	Percolator PEP (by Search Engine): Mascot	Ions Score (by Search Engine): Mascot
		FALSE	High	FPYVALSK		0.0202036	0.000703441	1	2	2	P10696	0	924.519	High	High	0.0006562	0.01349	25
		FALSE	High	GNFQTIGLSAAAR		0.00514525	0.000703441	1	2	1	P10696	0	1305.69	High	High	0.0006562	0.003007	59
		FALSE	High	GSSIFGLAPGK		0.0141253	0.000703441	1	2	1	P10696	0	1033.57	High	High	0.0006562	0.009136	27
		FALSE	High	NLVQEWLAK		0.0410389	0.00223926	2	3	1	P10696; P09923	0	1100.61	High	High	0.001708	0.0295	44
		FALSE	High	QAAEALGAAK		0.0487524	0.00223926	1	1	1	P10696	0	929.505	High	High	0.001708	0.03566	27
		FALSE	High	QAAEALGAAK	1xDeamidated [Q1]	0.0141253	0.000703441	1	1	1	P10696	0	930.489	High	High	0.0006562	0.009139	28
		FALSE	High	QEGCQDIATQLISNMDIDVILGGGR	1xCarbamidomethyl [C4]	0.0217675	0.000703441	2	3	1	P10696; P09923	0	2703.31	High	High	0.0006562	0.01465	24
		FALSE	High	QQSAVPLDGETHAGEDVAVFAR		0.0518879	0.00223926	1	1	1	P10696	0	2297.12	High	High	0.001708	0.03813	25
		FALSE	High	SVGVVTTTR		0.0427932	0.00223926	2	3	1	P10696; P09923	0	919.521	High	High	0.001708	0.03084	43
FALSE	High	Master Protein	Q13308	Inactive tyrosine-protein kinase 7 OS=Homo sapiens OX=9606 GN=PTK7 PE=1 SV=2	0	16.128	6	4	4	4	1070	118.3	7.09	136	4	cell differentiation;cell organization and biogenesis;cellular component movement;metabolic process;regulation of biological process;response to stimulus	membrane	catalytic activity;nucleotide binding;protein binding	Pf00047, Pf00069, Pf07679, Pf07714, Pf13895, Pf13927, Pf14575	5754	ENSG00000112655.15	PTK7	6				0	High	1
	Checked	Protein Group ID	# Proteins	# Unique Peptides	# Peptides	# PSMs	Group Description	Found in Sample: [S8] F8: Sample
	FALSE	131	1	4	4	4	[Master Protein] Inactive tyrosine-protein kinase 7 OS=Homo sapiens OX=9606 GN=PTK7 PE=1 SV=2	High
		Checked	Confidence	Sequence	Modifications	Qvality PEP	Qvality q-value	# Protein Groups	# Proteins	# PSMs	Master Protein Accessions	# Missed Cleavages	Theo. MH+ [Da]	Found in Sample: [S8] F8: Sample	Confidence (by Search Engine): Mascot	Percolator q-Value (by Search Engine): Mascot	Percolator PEP (by Search Engine): Mascot	Ions Score (by Search Engine): Mascot
		FALSE	High	CEVEAPGPVHVYWLLDGAPVQDTER	1xCarbamidomethyl [C1]	1.93311e-05	0.000703441	1	1	1	Q13308	0	2837.36	High	High	0.0006562	6.605e-06	30
		FALSE	High	FAQGSSLSFAAVDR		1.76364e-05	0.000703441	1	1	1	Q13308	0	1455.72	High	High	0.0006562	5.958e-06	87
		FALSE	High	HPASEAEIQPQTQVTLR		0.00245911	0.000703441	1	1	1	Q13308	0	1904.98	High	High	0.0006562	0.001341	16
		FALSE	High	LQDSGTFQCVAR	1xCarbamidomethyl [C9]	0.00258139	0.000703441	1	1	1	Q13308	0	1381.65	High	High	0.0006562	0.001412	63
FALSE	High	Master Protein	P62805	Histone H4 OS=Homo sapiens OX=9606 GN=H4C1 PE=1 SV=2	0	16.053	51	6	8	6	103	11.4	11.36	174	6	cell organization and biogenesis;metabolic process;regulation of biological process;response to stimulus	chromosome;extracellular;membrane;nucleus	DNA binding;protein binding;RNA binding	Pf00125, Pf02969, Pf15630	8359; 8361; 8360; 8363; 8370; 554313; 8365; 8364; 121504; 8367; 8294; 8366; 8362; 8368	ENSG00000197061.4; ENSG00000275126.1; ENSG00000273542.1; ENSG00000197238.4; ENSG00000197837.3; ENSG00000276966.2; ENSG00000158406.4; ENSG00000270882.2; ENSG00000274618.1; ENSG00000278637.1; ENSG00000277157.1; ENSG00000278705.1; ENSG00000270276.2; ENSG00000276180.1	HIST1H4A; HIST1H4F; HIST1H4D; HIST1H4J; HIST2H4A; HIST2H4B; HIST1H4H; HIST1H4C; HIST4H4; HIST1H4E; HIST1H4I; HIST1H4B; HIST1H4K; HIST1H4L	6; 1; 12	SIRT1 negatively regulates rRNA expression; RMTs methylate histone arginines; Nonhomologous End-Joining (NHEJ); Activation of anterior HOX genes in hindbrain development during early embryogenesis; NoRC negatively regulates rRNA expression; Meiotic synapsis; Transcriptional regulation by small RNAs; Meiotic recombination; PRC2 methylates histones and DNA; Recruitment and ATM-mediated phosphorylat…	Viral carcinogenesis; Systemic lupus erythematosus; Alcoholism	Gastric Cancer Network 1; Histone Modifications; Type II interferon signaling (IFNG)	82	High	1
	Checked	Protein Group ID	# Proteins	# Unique Peptides	# Peptides	# PSMs	Group Description	Found in Sample: [S8] F8: Sample
	FALSE	184	1	6	6	8	[Master Protein] Histone H4 OS=Homo sapiens OX=9606 GN=H4C1 PE=1 SV=2	High
		Checked	Confidence	Sequence	Modifications	Qvality PEP	Qvality q-value	# Protein Groups	# Proteins	# PSMs	Master Protein Accessions	# Missed Cleavages	Theo. MH+ [Da]	Found in Sample: [S8] F8: Sample	Confidence (by Search Engine): Mascot	Percolator q-Value (by Search Engine): Mascot	Percolator PEP (by Search Engine): Mascot	Ions Score (by Search Engine): Mascot
		FALSE	High	DAVTYTEHAK		0.00423839	0.000703441	1	1	2	P62805	0	1134.54	High	High	0.0006562	0.002435	43
		FALSE	High	DNIQGITKPAIR		0.0178711	0.000703441	1	1	2	P62805	0	1325.75	High	High	0.0006562	0.01181	35
		FALSE	High	KTVTAMDVVYALK		0.00131539	0.000703441	1	1	1	P62805	1	1438.8	High	High	0.0006562	0.0006731	50
		FALSE	High	ISGLIYEETR		0.00276881	0.000703441	1	1	1	P62805	0	1180.62	High	High	0.0006562	0.001529	62
		FALSE	High	TVTAMDVVYALK		0.0203115	0.000703441	1	1	1	P62805	0	1310.7	High	High	0.0006562	0.01363	41
		FALSE	High	VFLENVIR		0.104554	0.00577078	1	1	1	P62805	0	989.578	High	High	0.00418	0.08275	42
FALSE	High	Master Protein	P01876	Immunoglobulin heavy constant alpha 1 OS=Homo sapiens OX=9606 GN=IGHA1 PE=1 SV=2	0	15.881	27	7	7	7	353	37.6	6.51	164	7	cell organization and biogenesis;cellular component movement;defense response;metabolic process;regulation of biological process;response to stimulus;transport	extracellular;membrane	protein binding	Pf07654, Pf08205	3493	ENSG00000211895.4; ENSG00000282633.1	IGHA1	14; CHR_HSCHR14_3_CTG1	Scavenging of heme from plasma; Cell surface interactions at the vascular wall		Inflammatory Response Pathway	6	High	1
	Checked	Protein Group ID	# Proteins	# Unique Peptides	# Peptides	# PSMs	Group Description	Found in Sample: [S8] F8: Sample
	FALSE	48	3	7	7	7	[Master Protein] Immunoglobulin heavy constant alpha 1 OS=Homo sapiens OX=9606 GN=IGHA1 PE=1 SV=2	High
		Checked	Confidence	Sequence	Modifications	Qvality PEP	Qvality q-value	# Protein Groups	# Proteins	# PSMs	Master Protein Accessions	# Missed Cleavages	Theo. MH+ [Da]	Found in Sample: [S8] F8: Sample	Confidence (by Search Engine): Mascot	Percolator q-Value (by Search Engine): Mascot	Percolator PEP (by Search Engine): Mascot	Ions Score (by Search Engine): Mascot
		FALSE	High	DASGVTFTWTPSSGK		0.0102954	0.000703441	1	1	1	P01876	0	1540.73	High	High	0.0006562	0.006441	43
		FALSE	High	QEPSQGTTTFAVTSILR		2.24846e-05	0.000703441	1	1	1	P01876	0	1835.95	High	High	0.0006562	7.802e-06	117
		FALSE	High	SGNTFRPEVHLLPPPSEELALNELVTLTCLAR	1xCarbamidomethyl [C29]	0.00219582	0.000703441	1	3	1	P01876	0	3573.87	High	High	0.0006562	0.00118	35
		FALSE	High	TPLTATLSK		0.0575453	0.00223926	1	1	1	P01876	0	931.546	High	High	0.001708	0.04282	28
		FALSE	High	VAAEDWK		0.0552153	0.00223926	1	3	1	P01876	0	818.404	High	High	0.001708	0.04089	22
		FALSE	High	WLQGSQELPR		0.0385369	0.00223926	1	3	1	P01876	0	1213.63	High	High	0.001708	0.02745	15
		FALSE	High	YLTWASR		0.0618488	0.00223926	1	3	1	P01876	0	896.462	High	High	0.001708	0.04619	18
FALSE	High	Master Protein	P29508	Serpin B3 OS=Homo sapiens OX=9606 GN=SERPINB3 PE=1 SV=2	0	15.679	25	8	9	8	390	44.5	6.81	113	8	cell communication;regulation of biological process;transport	cytoplasm;extracellular;nucleus;organelle lumen	enzyme regulator activity;protein binding;receptor activity	Pf00079	6317	ENSG00000057149.15	SERPINB3	18	Neutrophil degranulation	Amoebiasis		4	High	1
	Checked	Protein Group ID	# Proteins	# Unique Peptides	# Peptides	# PSMs	Group Description	Found in Sample: [S8] F8: Sample
	FALSE	47	2	8	8	9	[Master Protein] Serpin B3 OS=Homo sapiens OX=9606 GN=SERPINB3 PE=1 SV=2	High
		Checked	Confidence	Sequence	Modifications	Qvality PEP	Qvality q-value	# Protein Groups	# Proteins	# PSMs	Master Protein Accessions	# Missed Cleavages	Theo. MH+ [Da]	Found in Sample: [S8] F8: Sample	Confidence (by Search Engine): Mascot	Percolator q-Value (by Search Engine): Mascot	Percolator PEP (by Search Engine): Mascot	Ions Score (by Search Engine): Mascot
		FALSE	High	FKVEESYDLK		0.0318852	0.000703441	1	1	1	P29508	1	1257.64	High	High	0.0006562	0.02227	35
		FALSE	High	GLVLSGVLHK		0.0430175	0.00223926	1	1	1	P29508	0	1022.64	High	High	0.001708	0.03109	35
		FALSE	High	KVLHFDQVTENTTGK		0.0860876	0.00445544	1	1	1	P29508	1	1716.89	High	High	0.003249	0.06651	19
		FALSE	High	NLIPEGNIGSNTTLVLVNAIYFK		0.00706805	0.000703441	1	1	1	P29508	0	2490.36	High	High	0.0006562	0.004269	31
		FALSE	High	SGNVHHQFQK		0.00669791	0.000703441	1	2	2	P29508	0	1181.58	High	High	0.0006562	0.004022	39
		FALSE	High	STDAYELK		0.114222	0.00577078	1	2	1	P29508	0	926.447	High	High	0.00418	0.09102	24
		FALSE	High	TNSILFYGR		0.0477482	0.00223926	1	2	1	P29508	0	1070.56	High	High	0.001708	0.03489	31
		FALSE	High	TYLFLQEYLDAIKK		0.0293004	0.000703441	1	1	1	P29508	1	1744.95	High	High	0.0006562	0.02032	20
FALSE	High	Master Protein	P06748	Nucleophosmin OS=Homo sapiens OX=9606 GN=NPM1 PE=1 SV=2	0	15.629	16	3	7	3	294	32.6	4.78	239	3	cell growth;cell organization and biogenesis;cellular homeostasis;metabolic process;regulation of biological process;response to stimulus;transport	cytoplasm;cytoskeleton;cytosol;membrane;nucleus	DNA binding;enzyme regulator activity;protein binding;RNA binding	Pf03066	4869	ENSG00000181163.13	NPM1	5	Nuclear import of Rev protein; TFAP2A acts as a transcriptional repressor during retinoic acid induced cell differentiation; TP53 regulates transcription of additional cell cycle genes whose exact role in the p53 pathway remain uncertain; Deposition of new CENPA-containing nucleosomes at the centromere			18	High	1
	Checked	Protein Group ID	# Proteins	# Unique Peptides	# Peptides	# PSMs	Group Description	Found in Sample: [S8] F8: Sample
	FALSE	243	1	3	3	7	[Master Protein] Nucleophosmin OS=Homo sapiens OX=9606 GN=NPM1 PE=1 SV=2	High
		Checked	Confidence	Sequence	Modifications	Qvality PEP	Qvality q-value	# Protein Groups	# Proteins	# PSMs	Master Protein Accessions	# Missed Cleavages	Theo. MH+ [Da]	Found in Sample: [S8] F8: Sample	Confidence (by Search Engine): Mascot	Percolator q-Value (by Search Engine): Mascot	Percolator PEP (by Search Engine): Mascot	Ions Score (by Search Engine): Mascot
		FALSE	High	MSVQPTVSLGGFEITPPVVLR		6.5814e-05	0.000703441	1	1	4	P06748	0	2227.22	High	High	0.0006562	2.527e-05	56
		FALSE	High	MTDQEAIQDLWQWR		0.000621347	0.000703441	1	1	2	P06748	0	1819.84	High	High	0.0006562	0.000297	50
		FALSE	High	VDNDENEHQLSLR		0.00245911	0.000703441	1	1	1	P06748	0	1568.73	High	High	0.0006562	0.001337	30
FALSE	High	Master Protein	P02788	Lactotransferrin OS=Homo sapiens OX=9606 GN=LTF PE=1 SV=6	0	15.33	7	4	6	4	710	78.1	8.12	232	4	cellular homeostasis;defense response;metabolic process;regulation of biological process;response to stimulus;transport	cell surface;cytoplasm;extracellular;nucleus;organelle lumen	catalytic activity;DNA binding;enzyme regulator activity;metal ion binding;protein binding	Pf00405	4057	ENSG00000012223.12	LTF	3	Neutrophil degranulation; Mtb iron assimilation by chelation; Amyloid fiber formation; Metal sequestration by antimicrobial proteins			12	High	1
	Checked	Protein Group ID	# Proteins	# Unique Peptides	# Peptides	# PSMs	Group Description	Found in Sample: [S8] F8: Sample
	FALSE	256	1	4	4	6	[Master Protein] Lactotransferrin OS=Homo sapiens OX=9606 GN=LTF PE=1 SV=6	High
		Checked	Confidence	Sequence	Modifications	Qvality PEP	Qvality q-value	# Protein Groups	# Proteins	# PSMs	Master Protein Accessions	# Missed Cleavages	Theo. MH+ [Da]	Found in Sample: [S8] F8: Sample	Confidence (by Search Engine): Mascot	Percolator q-Value (by Search Engine): Mascot	Percolator PEP (by Search Engine): Mascot	Ions Score (by Search Engine): Mascot
		FALSE	High	DGAGDVAFIR		0.010863	0.000703441	1	1	1	P02788	0	1020.51	High	High	0.0006562	0.006822	46
		FALSE	High	FFSASCVPGADK	1xCarbamidomethyl [C6]	0.029612	0.000703441	1	1	1	P02788	0	1285.59	High	High	0.0006562	0.02061	15
		FALSE	High	IDSGLYLGSGYFTAIQNLR		5.37963e-06	0.000703441	1	1	3	P02788	0	2088.08	High	High	0.0006562	1.623e-06	89
		FALSE	High	VPSHAVVAR		0.00360578	0.000703441	1	1	1	P02788	0	935.542	High	High	0.0006562	0.002043	32
FALSE	High	Master Protein	P22223	Cadherin-3 OS=Homo sapiens OX=9606 GN=CDH3 PE=1 SV=2	0	15.196	9	5	5	5	829	91.4	4.75	146	5	cell organization and biogenesis;regulation of biological process;response to stimulus	cytoplasm;membrane	metal ion binding	Pf00028, Pf01049	1001	ENSG00000062038.13	CDH3	16	Adherens junctions interactions	Cell adhesion molecules (CAMs)	Overview of nanoparticle effects	6	High	1
	Checked	Protein Group ID	# Proteins	# Unique Peptides	# Peptides	# PSMs	Group Description	Found in Sample: [S8] F8: Sample
	FALSE	257	1	5	5	5	[Master Protein] Cadherin-3 OS=Homo sapiens OX=9606 GN=CDH3 PE=1 SV=2	High
		Checked	Confidence	Sequence	Modifications	Qvality PEP	Qvality q-value	# Protein Groups	# Proteins	# PSMs	Master Protein Accessions	# Missed Cleavages	Theo. MH+ [Da]	Found in Sample: [S8] F8: Sample	Confidence (by Search Engine): Mascot	Percolator q-Value (by Search Engine): Mascot	Percolator PEP (by Search Engine): Mascot	Ions Score (by Search Engine): Mascot
		FALSE	High	ETGWLLLNKPLDR		0.0318852	0.000703441	1	1	1	P22223	0	1554.86	High	High	0.0006562	0.0223	13
		FALSE	High	LTVTDLDAPNSPAWR		0.00528564	0.000703441	1	1	1	P22223	0	1655.84	High	High	0.0006562	0.003108	54
		FALSE	High	NQHTLYVEVTNEAPFVLK		0.00474598	0.000703441	1	1	1	P22223	0	2102.09	High	High	0.0006562	0.00276	50
		FALSE	High	STGTISVISSGLDR		0.000703453	0.000703441	1	1	1	P22223	0	1392.73	High	High	0.0006562	0.0003391	54
		FALSE	High	YEAHVPENAVGHEVQR		2.77521e-05	0.000703441	1	1	1	P22223	0	1834.88	High	High	0.0006562	9.822e-06	51
FALSE	High	Master Protein	P27824	Calnexin OS=Homo sapiens OX=9606 GN=CANX PE=1 SV=2	0	15.063	9	4	6	4	592	67.5	4.6	96	4	metabolic process;regulation of biological process;response to stimulus;transport	cytoplasm;endoplasmic reticulum;membrane;organelle lumen;ribosome	metal ion binding;protein binding;RNA binding	Pf00262	821	ENSG00000127022.14; ENSG00000283777.1	CANX	5; CHR_HG30_PATCH	Assembly of Viral Components at the Budding Site; Antigen Presentation: Folding, assembly and peptide loading of class I MHC; Interleukin-35 Signalling; Calnexin/calreticulin cycle; MHC class II antigen presentation	Protein processing in endoplasmic reticulum; HTLV-I infection; Phagosome; Thyroid hormone synthesis; Antigen processing and presentation		25	High	1
	Checked	Protein Group ID	# Proteins	# Unique Peptides	# Peptides	# PSMs	Group Description	Found in Sample: [S8] F8: Sample
	FALSE	204	1	4	4	6	[Master Protein] Calnexin OS=Homo sapiens OX=9606 GN=CANX PE=1 SV=2	High
		Checked	Confidence	Sequence	Modifications	Qvality PEP	Qvality q-value	# Protein Groups	# Proteins	# PSMs	Master Protein Accessions	# Missed Cleavages	Theo. MH+ [Da]	Found in Sample: [S8] F8: Sample	Confidence (by Search Engine): Mascot	Percolator q-Value (by Search Engine): Mascot	Percolator PEP (by Search Engine): Mascot	Ions Score (by Search Engine): Mascot
		FALSE	High	GTLSGWILSK		0.0120929	0.000703441	1	1	1	P27824	0	1061.6	High	High	0.0006562	0.007711	45
		FALSE	High	KIPNPDFFEDLEPFR		0.000407878	0.000703441	1	1	1	P27824	1	1863.93	High	High	0.0006562	0.000187	40
		FALSE	High	IPDPEAVKPDDWDEDAPAK		0.000140865	0.000703441	1	1	2	P27824	0	2107.98	High	High	0.0006562	5.825e-05	29
		FALSE	High	TPELNLDQFHDK		0.00258139	0.000703441	1	1	2	P27824	0	1456.71	High	High	0.0006562	0.001415	23
FALSE	High	Master Protein	P84243	Histone H3.3 OS=Homo sapiens OX=9606 GN=H3-3A PE=1 SV=2	0	14.613	35	3	6	1	136	15.3	11.27	237	3	cell differentiation;cell organization and biogenesis;cell proliferation;coagulation;metabolic process;regulation of biological process;response to stimulus	chromosome;extracellular;nucleus	DNA binding;protein binding	Pf00125, Pf15630	3020; 440926; 3021	ENSG00000132475.10; ENSG00000163041.9	H3F3A; H3F3AP4; H3F3B	1; 2; 17	SIRT1 negatively regulates rRNA expression; Activation of anterior HOX genes in hindbrain development during early embryogenesis; NoRC negatively regulates rRNA expression; Factors involved in megakaryocyte development and platelet production; Transcriptional regulation by small RNAs; Meiotic recombination; PRC2 methylates histones and DNA; Formation of the beta-catenin:TCF transactivating comple…	Transcriptional misregulation in cancer; Systemic lupus erythematosus; Alcoholism	Gastric Cancer Network 1; Histone Modifications	54	High	1
	Checked	Protein Group ID	# Proteins	# Unique Peptides	# Peptides	# PSMs	Group Description	Found in Sample: [S8] F8: Sample
	FALSE	14	4	1	3	6	[Master Protein] Histone H3.3 OS=Homo sapiens OX=9606 GN=H3-3A PE=1 SV=2	High
		Checked	Confidence	Sequence	Modifications	Qvality PEP	Qvality q-value	# Protein Groups	# Proteins	# PSMs	Master Protein Accessions	# Missed Cleavages	Theo. MH+ [Da]	Found in Sample: [S8] F8: Sample	Confidence (by Search Engine): Mascot	Percolator q-Value (by Search Engine): Mascot	Percolator PEP (by Search Engine): Mascot	Ions Score (by Search Engine): Mascot
		FALSE	High	FQSAAIGALQEASEAYLVGLFEDTNLCAIHAK	1xCarbamidomethyl [C27]	1.4839e-05	0.000703441	1	1	1	P84243	0	3437.7	High	High	0.0006562	4.948e-06	116
		FALSE	High	FQSAAIGALQEASEAYLVGLFEDTNLCAIHAK	1xCarbamidomethyl [C27]; 1xDeamidated [N/Q]	2.6294e-05	0.000703441	1	1	2	P84243	0	3438.69	High	High	0.0006562	9.241e-06	81
		FALSE	High	STELLIR		0.0839488	0.00445544	3	6	1	P84243; P68431; Q71DI3	0	831.493	High	High	0.003249	0.06471	35
		FALSE	High	YRPGTVALR		0.0143539	0.000703441	3	6	2	P84243; P68431; Q71DI3	0	1032.59	High	High	0.0006562	0.009261	31
FALSE	High	Master Protein	O75367	Core histone macro-H2A.1 OS=Homo sapiens OX=9606 GN=MACROH2A1 PE=1 SV=4	0	13.804	23	6	7	6	372	39.6	9.79	197	6	cell organization and biogenesis;regulation of biological process	chromosome;nucleus	DNA binding;enzyme regulator activity;protein binding	Pf00125, Pf01661	9555	ENSG00000113648.16	H2AFY	5		Systemic lupus erythematosus; Alcoholism	H19 action Rb-E2F1 signaling and CDK-beta-catenin activity	3	High	1
	Checked	Protein Group ID	# Proteins	# Unique Peptides	# Peptides	# PSMs	Group Description	Found in Sample: [S8] F8: Sample
	FALSE	211	2	6	6	7	[Master Protein] Core histone macro-H2A.1 OS=Homo sapiens OX=9606 GN=MACROH2A1 PE=1 SV=4	High
		Checked	Confidence	Sequence	Modifications	Qvality PEP	Qvality q-value	# Protein Groups	# Proteins	# PSMs	Master Protein Accessions	# Missed Cleavages	Theo. MH+ [Da]	Found in Sample: [S8] F8: Sample	Confidence (by Search Engine): Mascot	Percolator q-Value (by Search Engine): Mascot	Percolator PEP (by Search Engine): Mascot	Ions Score (by Search Engine): Mascot
		FALSE	High	AASADSTTEGTPADGFTVLSTK		0.0159746	0.000703441	1	1	1	O75367	0	2127.01	High	High	0.0006562	0.01045	71
		FALSE	High	EFVEAVLELR		0.0032901	0.000703441	1	1	1	O75367	0	1204.66	High	High	0.0006562	0.001842	52
		FALSE	High	GVTIASGGVLPNIHPELLAK		0.00624545	0.000703441	1	1	1	O75367	0	1986.14	High	High	0.0006562	0.003728	28
		FALSE	High	HILLAVANDEELNQLLK		0.000248259	0.000703441	1	2	2	O75367	0	1933.08	High	High	0.0006562	0.0001082	71
		FALSE	High	NCLALADDKK	1xCarbamidomethyl [C2]	0.0269204	0.000703441	1	1	1	O75367	1	1147.58	High	High	0.0006562	0.01857	30
		FALSE	High	SLFLGQK		0.134013	0.00842081	1	1	1	O75367	0	792.461	High	High	0.006082	0.109	34
FALSE	High	Master Protein	P08195	4F2 cell-surface antigen heavy chain OS=Homo sapiens OX=9606 GN=SLC3A2 PE=1 SV=3	0	13.74	11	5	5	5	630	68	5.01	198	5	cell growth;cellular component movement;metabolic process;response to stimulus;transport	cell surface;cytosol;membrane;nucleus	catalytic activity;protein binding;RNA binding;transporter activity	Pf00128	6520	ENSG00000168003.16	SLC3A2	11	Tryptophan catabolism; Basigin interactions; Amino acid transport across the plasma membrane	Protein digestion and absorption; mTOR signaling pathway		13	High	1
	Checked	Protein Group ID	# Proteins	# Unique Peptides	# Peptides	# PSMs	Group Description	Found in Sample: [S8] F8: Sample
	FALSE	141	1	5	5	5	[Master Protein] 4F2 cell-surface antigen heavy chain OS=Homo sapiens OX=9606 GN=SLC3A2 PE=1 SV=3	High
		Checked	Confidence	Sequence	Modifications	Qvality PEP	Qvality q-value	# Protein Groups	# Proteins	# PSMs	Master Protein Accessions	# Missed Cleavages	Theo. MH+ [Da]	Found in Sample: [S8] F8: Sample	Confidence (by Search Engine): Mascot	Percolator q-Value (by Search Engine): Mascot	Percolator PEP (by Search Engine): Mascot	Ions Score (by Search Engine): Mascot
		FALSE	High	GQSEDPGSLLSLFR		0.0164952	0.000703441	1	1	1	P08195	0	1505.76	High	High	0.0006562	0.01083	69
		FALSE	High	IGDLQAFQGHGAGNLAGLK		0.00192923	0.000703441	1	1	1	P08195	0	1866.98	High	High	0.0006562	0.001026	40
		FALSE	High	LKLEPHEGLLLR		0.0369515	0.00223926	1	1	1	P08195	1	1417.85	High	High	0.001708	0.02627	26
		FALSE	High	LLTSFLPAQLLR		0.0129654	0.000703441	1	1	1	P08195	0	1371.84	High	High	0.0006562	0.008306	44
		FALSE	High	VAEDEAEAAAAAK		2.17681e-05	0.000703441	1	1	1	P08195	0	1245.6	High	High	0.0006562	7.514e-06	91
FALSE	High	Master Protein	Q08188	Protein-glutamine gamma-glutamyltransferase E OS=Homo sapiens OX=9606 GN=TGM3 PE=1 SV=4	0	13.161	10	6	6	6	693	76.6	5.86	128	6	cell differentiation;cell organization and biogenesis;metabolic process	cytoplasm	catalytic activity;metal ion binding	Pf00868, Pf00927, Pf01841	7053	ENSG00000125780.11	TGM3	20				0	High	1
	Checked	Protein Group ID	# Proteins	# Unique Peptides	# Peptides	# PSMs	Group Description	Found in Sample: [S8] F8: Sample
	FALSE	27	1	6	6	6	[Master Protein] Protein-glutamine gamma-glutamyltransferase E OS=Homo sapiens OX=9606 GN=TGM3 PE=1 SV=4	High
		Checked	Confidence	Sequence	Modifications	Qvality PEP	Qvality q-value	# Protein Groups	# Proteins	# PSMs	Master Protein Accessions	# Missed Cleavages	Theo. MH+ [Da]	Found in Sample: [S8] F8: Sample	Confidence (by Search Engine): Mascot	Percolator q-Value (by Search Engine): Mascot	Percolator PEP (by Search Engine): Mascot	Ions Score (by Search Engine): Mascot
		FALSE	High	DIILDNPTLTLEVLNEAR		1.46797e-05	0.000703441	1	1	1	Q08188	0	2039.1	High	High	0.0006562	4.892e-06	82
		FALSE	High	FSSQELILR		0.0379348	0.00223926	1	1	1	Q08188	0	1092.6	High	High	0.001708	0.02699	29
		FALSE	High	ITWLYDNTTGK		0.0282349	0.000703441	1	1	1	Q08188	0	1311.66	High	High	0.0006562	0.01956	15
		FALSE	High	NSVNSHTIGR		0.00770307	0.000703441	1	1	1	Q08188	0	1084.55	High	High	0.0006562	0.004688	48
		FALSE	High	VITNFNSAHDTDR		0.0713818	0.0030029	1	1	1	Q08188	0	1489.7	High	High	0.002236	0.05434	28
		FALSE	High	YKYPEGSDQER		0.129582	0.00782698	1	1	1	Q08188	1	1371.62	High	High	0.005641	0.1048	16
FALSE	High	Master Protein	P81605	Dermcidin OS=Homo sapiens OX=9606 GN=DCD PE=1 SV=2	0	13.147	41	5	7	5	110	11.3	6.54	214	5	defense response;metabolic process;response to stimulus	extracellular	catalytic activity;protein binding;RNA binding	Pf15291	117159	ENSG00000161634.11	DCD	12	Antimicrobial peptides			3	High	1
	Checked	Protein Group ID	# Proteins	# Unique Peptides	# Peptides	# PSMs	Group Description	Found in Sample: [S8] F8: Sample
	FALSE	246	1	5	5	7	[Master Protein] Dermcidin OS=Homo sapiens OX=9606 GN=DCD PE=1 SV=2	High
		Checked	Confidence	Sequence	Modifications	Qvality PEP	Qvality q-value	# Protein Groups	# Proteins	# PSMs	Master Protein Accessions	# Missed Cleavages	Theo. MH+ [Da]	Found in Sample: [S8] F8: Sample	Confidence (by Search Engine): Mascot	Percolator q-Value (by Search Engine): Mascot	Percolator PEP (by Search Engine): Mascot	Ions Score (by Search Engine): Mascot
		FALSE	High	DAVEDLESVGK		0.00200346	0.000703441	1	1	2	P81605	0	1161.56	High	High	0.0006562	0.00107	70
		FALSE	High	ENAGEDPGLAR		0.00834986	0.000703441	1	1	1	P81605	0	1128.53	High	High	0.0006562	0.005108	48
		FALSE	High	ENAGEDPGLAR	1xDeamidated [N2]	0.0009936	0.000703441	1	1	1	P81605	0	1129.51	High	High	0.0006562	0.0004965	57
		FALSE	High	GAVHDVKDVLDSVL		0.108757	0.00577078	1	1	1	P81605	1	1466.78	High	High	0.00418	0.0864	42
		FALSE	High	LGKDAVEDLESVGK		0.0043541	0.000703441	1	1	1	P81605	1	1459.76	High	High	0.0006562	0.002513	35
		FALSE	High	SSLLEK		0.147398	0.00975754	1	1	1	P81605	0	676.388	High	High	0.007014	0.1211	42
FALSE	High	Master Protein	Q00839	Heterogeneous nuclear ribonucleoprotein U OS=Homo sapiens OX=9606 GN=HNRNPU PE=1 SV=6	0	12.776	9	5	5	5	825	90.5	6	133	5	cell differentiation;metabolic process;regulation of biological process;response to stimulus	cell surface;chromosome;cytoplasm;membrane;nucleus;spliceosomal complex	DNA binding;nucleotide binding;protein binding;RNA binding	Pf00622, Pf13671	3192	ENSG00000153187.18	HNRNPU	1	mRNA Splicing - Major Pathway	Spliceosome	mRNA Processing	6	High	1
	Checked	Protein Group ID	# Proteins	# Unique Peptides	# Peptides	# PSMs	Group Description	Found in Sample: [S8] F8: Sample
	FALSE	152	1	5	5	5	[Master Protein] Heterogeneous nuclear ribonucleoprotein U OS=Homo sapiens OX=9606 GN=HNRNPU PE=1 SV=6	High
		Checked	Confidence	Sequence	Modifications	Qvality PEP	Qvality q-value	# Protein Groups	# Proteins	# PSMs	Master Protein Accessions	# Missed Cleavages	Theo. MH+ [Da]	Found in Sample: [S8] F8: Sample	Confidence (by Search Engine): Mascot	Percolator q-Value (by Search Engine): Mascot	Percolator PEP (by Search Engine): Mascot	Ions Score (by Search Engine): Mascot
		FALSE	High	AEGGGGGGRPGAPAAGDGK		0.0794145	0.00372532	1	1	1	Q00839	0	1538.73	High	High	0.002746	0.06095	16
		FALSE	High	DIDIHEVR		0.028992	0.000703441	1	1	1	Q00839	0	996.511	High	High	0.0006562	0.02008	19
		FALSE	High	EKPYFPIPEEYTFIQNVPLEDR		0.000242957	0.000703441	1	1	1	Q00839	0	2724.36	High	High	0.0006562	0.0001062	45
		FALSE	High	FIEIAAR		0.0681767	0.00223926	1	1	1	Q00839	0	819.472	High	High	0.001708	0.05141	32
		FALSE	High	NFILDQTNVSAAAQR		6.51074e-05	0.000703441	1	1	1	Q00839	0	1647.84	High	High	0.0006562	2.506e-05	101
FALSE	High	Master Protein	Q99623	Prohibitin-2 OS=Homo sapiens OX=9606 GN=PHB2 PE=1 SV=2	0	12.564	15	4	7	4	299	33.3	9.83	256	4	cell organization and biogenesis;metabolic process;regulation of biological process;response to stimulus;transport	cell surface;cytoplasm;membrane;mitochondrion;nucleus	protein binding	Pf01145	11331	ENSG00000215021.8	PHB2	12	Processing of SMDT1			3	High	1
	Checked	Protein Group ID	# Proteins	# Unique Peptides	# Peptides	# PSMs	Group Description	Found in Sample: [S8] F8: Sample
	FALSE	111	1	4	4	7	[Master Protein] Prohibitin-2 OS=Homo sapiens OX=9606 GN=PHB2 PE=1 SV=2	High
		Checked	Confidence	Sequence	Modifications	Qvality PEP	Qvality q-value	# Protein Groups	# Proteins	# PSMs	Master Protein Accessions	# Missed Cleavages	Theo. MH+ [Da]	Found in Sample: [S8] F8: Sample	Confidence (by Search Engine): Mascot	Percolator q-Value (by Search Engine): Mascot	Percolator PEP (by Search Engine): Mascot	Ions Score (by Search Engine): Mascot
		FALSE	High	AQVSLLIR		0.0732226	0.0030029	1	1	1	Q99623	0	899.567	High	High	0.002236	0.05568	22
		FALSE	High	FNASQLITQR		0.00393046	0.000703441	1	1	1	Q99623	0	1177.63	High	High	0.0006562	0.002237	59
		FALSE	High	LGLDYEER		0.047008	0.00223926	1	1	1	Q99623	0	994.484	High	High	0.001708	0.03426	23
		FALSE	High	IYLTADNLVLNLQDESFTR		0.000326917	0.000703441	1	1	4	Q99623	0	2225.14	High	High	0.0006562	0.0001467	44
FALSE	High	Master Protein	P15529	Membrane cofactor protein OS=Homo sapiens OX=9606 GN=CD46 PE=1 SV=3	0	12.4	16	6	9	6	392	43.7	6.74	93	6	defense response;metabolic process;regulation of biological process;response to stimulus	cell surface;cytoplasm;Golgi;membrane	catalytic activity;enzyme regulator activity;protein binding;receptor activity	Pf00084	4179	ENSG00000117335.19	CD46	1	Regulation of Complement cascade	Complement and coagulation cascades; Measles	Complement and Coagulation Cascades	7	High	1
	Checked	Protein Group ID	# Proteins	# Unique Peptides	# Peptides	# PSMs	Group Description	Found in Sample: [S8] F8: Sample
	FALSE	81	1	6	6	9	[Master Protein] Membrane cofactor protein OS=Homo sapiens OX=9606 GN=CD46 PE=1 SV=3	High
		Checked	Confidence	Sequence	Modifications	Qvality PEP	Qvality q-value	# Protein Groups	# Proteins	# PSMs	Master Protein Accessions	# Missed Cleavages	Theo. MH+ [Da]	Found in Sample: [S8] F8: Sample	Confidence (by Search Engine): Mascot	Percolator q-Value (by Search Engine): Mascot	Percolator PEP (by Search Engine): Mascot	Ions Score (by Search Engine): Mascot
		FALSE	High	ETCPYIR	1xCarbamidomethyl [C3]	0.152342	0.00975754	1	1	1	P15529	0	938.44	High	High	0.007014	0.1257	21
		FALSE	High	GSVAIWSGKPPICEK	1xCarbamidomethyl [C13]	0.00408152	0.000703441	1	1	2	P15529	0	1628.85	High	High	0.0006562	0.002329	24
		FALSE	High	GYFYIPPLATHTICDR	1xCarbamidomethyl [C14]	0.047008	0.00223926	1	1	1	P15529	0	1923.94	High	High	0.001708	0.03426	22
		FALSE	High	KGTYLTDETHR		0.00733919	0.000703441	1	1	1	P15529	1	1320.65	High	High	0.0006562	0.004439	53
		FALSE	High	QISGFGK		0.0985224	0.00512442	1	1	1	P15529	0	736.399	High	High	0.003723	0.07717	23
		FALSE	High	VLCTPPPK	1xCarbamidomethyl [C3]	0.0412543	0.00223926	1	1	3	P15529	0	911.502	High	High	0.001708	0.02967	15
FALSE	High	Master Protein	O15031	Plexin-B2 OS=Homo sapiens OX=9606 GN=PLXNB2 PE=1 SV=3	0	12.373	4	4	4	4	1838	205	6.24	173	4	cell proliferation;development;regulation of biological process;response to stimulus	cell surface;membrane	protein binding;receptor activity;signal transducer activity	Pf01403, Pf01437, Pf01833, Pf08337	23654	ENSG00000196576.14	PLXNB2	22		Axon guidance		1	High	1
	Checked	Protein Group ID	# Proteins	# Unique Peptides	# Peptides	# PSMs	Group Description	Found in Sample: [S8] F8: Sample
	FALSE	296	1	4	4	4	[Master Protein] Plexin-B2 OS=Homo sapiens OX=9606 GN=PLXNB2 PE=1 SV=3	High
		Checked	Confidence	Sequence	Modifications	Qvality PEP	Qvality q-value	# Protein Groups	# Proteins	# PSMs	Master Protein Accessions	# Missed Cleavages	Theo. MH+ [Da]	Found in Sample: [S8] F8: Sample	Confidence (by Search Engine): Mascot	Percolator q-Value (by Search Engine): Mascot	Percolator PEP (by Search Engine): Mascot	Ions Score (by Search Engine): Mascot
		FALSE	High	AEEASHWLWSR		0.150206	0.00975754	1	1	1	O15031	0	1371.64	High	High	0.007014	0.1238	7
		FALSE	High	ELNHLAVDEASGVVYLGAVNALYQLDAK		0.00236802	0.000703441	1	1	1	O15031	0	2972.54	High	High	0.0006562	0.001288	53
		FALSE	High	FGAQLQCVTGPQATR	1xCarbamidomethyl [C7]	0.00010755	0.000703441	1	1	1	O15031	0	1633.81	High	High	0.0006562	4.337e-05	83
		FALSE	High	LPVQECLSYPTCTQCR	3xCarbamidomethyl [C6; C12; C15]	0.000147876	0.000703441	1	1	1	O15031	0	2011.9	High	High	0.0006562	6.129e-05	77
FALSE	High	Master Protein	P05109	Protein S100-A8 OS=Homo sapiens OX=9606 GN=S100A8 PE=1 SV=1	0	12.14	40	4	5	4	93	10.8	7.03	110	4	cell death;cellular component movement;defense response;metabolic process;regulation of biological process;response to stimulus;transport	cytoplasm;cytoskeleton;cytosol;extracellular;membrane;nucleus;organelle lumen	metal ion binding;protein binding	Pf01023, Pf13499	6279	ENSG00000143546.9	S100A8	1	Neutrophil degranulation; Metal sequestration by antimicrobial proteins; Regulation of TLR by endogenous ligand			7	High	1
	Checked	Protein Group ID	# Proteins	# Unique Peptides	# Peptides	# PSMs	Group Description	Found in Sample: [S8] F8: Sample
	FALSE	87	1	4	4	5	[Master Protein] Protein S100-A8 OS=Homo sapiens OX=9606 GN=S100A8 PE=1 SV=1	High
		Checked	Confidence	Sequence	Modifications	Qvality PEP	Qvality q-value	# Protein Groups	# Proteins	# PSMs	Master Protein Accessions	# Missed Cleavages	Theo. MH+ [Da]	Found in Sample: [S8] F8: Sample	Confidence (by Search Engine): Mascot	Percolator q-Value (by Search Engine): Mascot	Percolator PEP (by Search Engine): Mascot	Ions Score (by Search Engine): Mascot
		FALSE	High	ALNSIIDVYHK		0.00109494	0.000703441	1	1	2	P05109	0	1272.69	High	High	0.0006562	0.0005531	34
		FALSE	High	GADVWFK		0.0751077	0.00372532	1	1	1	P05109	0	822.414	High	High	0.002236	0.05725	24
		FALSE	High	GNFHAVYR		0.0183545	0.000703441	1	1	1	P05109	0	963.48	High	High	0.0006562	0.01217	37
		FALSE	High	LLETECPQYIR	1xCarbamidomethyl [C6]	0.00144173	0.000703441	1	1	1	P05109	0	1421.71	High	High	0.0006562	0.000746	64
FALSE	High	Master Protein	Q13885	Tubulin beta-2A chain OS=Homo sapiens OX=9606 GN=TUBB2A PE=1 SV=1	0	11.791	10	3	5	2	445	49.9	4.89	128	3	cell organization and biogenesis	cytoplasm;cytoskeleton;nucleus	catalytic activity;nucleotide binding;protein binding;structural molecule activity	Pf00091, Pf03953, Pf10644	7280	ENSG00000137267.5	TUBB2A	6	COPI-independent Golgi-to-ER retrograde traffic; COPI-dependent Golgi-to-ER retrograde traffic; Carboxyterminal post-translational modifications of tubulin; Recruitment of NuMA to mitotic centrosomes; Hedgehog 'off' state; Translocation of GLUT4 to the plasma membrane; Prefoldin mediated transfer of substrate to CCT/TriC; Microtubule-dependent trafficking of connexons from Golgi to the plasma mem…	Pathogenic Escherichia coli infection; Gap junction; Phagosome	Pathogenic Escherichia coli infection; Parkin-Ubiquitin Proteasomal System pathway	65	High	1
	Checked	Protein Group ID	# Proteins	# Unique Peptides	# Peptides	# PSMs	Group Description	Found in Sample: [S8] F8: Sample
	FALSE	41	9	2	3	5	[Master Protein] Tubulin beta-2A chain OS=Homo sapiens OX=9606 GN=TUBB2A PE=1 SV=1	High
		Checked	Confidence	Sequence	Modifications	Qvality PEP	Qvality q-value	# Protein Groups	# Proteins	# PSMs	Master Protein Accessions	# Missed Cleavages	Theo. MH+ [Da]	Found in Sample: [S8] F8: Sample	Confidence (by Search Engine): Mascot	Percolator q-Value (by Search Engine): Mascot	Percolator PEP (by Search Engine): Mascot	Ions Score (by Search Engine): Mascot
		FALSE	High	AILVDLEPGTMDSVR	1xOxidation [M11]	0.000557779	0.000703441	1	4	2	Q13885	0	1631.83	High	High	0.0006562	0.0002635	50
		FALSE	High	FPGQLNADLR		0.144633	0.00911203	2	10	1	Q13885; Q9BUF5	0	1130.6	High	High	0.006569	0.1185	17
		FALSE	High	GHYTEGAELVDSVLDVVR		5.02486e-05	0.000703441	1	5	2	Q13885	0	1958.98	High	High	0.0006562	1.882e-05	77
FALSE	High	Master Protein	P06731	Carcinoembryonic antigen-related cell adhesion molecule 5 OS=Homo sapiens OX=9606 GN=CEACAM5 PE=1 SV=3	0	11.706	8	4	4	3	702	76.7	5.92	162	4	cellular component movement;metabolic process;regulation of biological process	extracellular;membrane	protein binding	Pf00047, Pf07679, Pf07686, Pf13895, Pf13927	1048		CEACAM5	19	Post-translational modification: synthesis of GPI-anchored proteins; Cell surface interactions at the vascular wall			5	High	1
	Checked	Protein Group ID	# Proteins	# Unique Peptides	# Peptides	# PSMs	Group Description	Found in Sample: [S8] F8: Sample
	FALSE	158	2	3	4	4	[Master Protein] Carcinoembryonic antigen-related cell adhesion molecule 5 OS=Homo sapiens OX=9606 GN=CEACAM5 PE=1 SV=3	High
		Checked	Confidence	Sequence	Modifications	Qvality PEP	Qvality q-value	# Protein Groups	# Proteins	# PSMs	Master Protein Accessions	# Missed Cleavages	Theo. MH+ [Da]	Found in Sample: [S8] F8: Sample	Confidence (by Search Engine): Mascot	Percolator q-Value (by Search Engine): Mascot	Percolator PEP (by Search Engine): Mascot	Ions Score (by Search Engine): Mascot
		FALSE	High	CETQNPVSAR	1xCarbamidomethyl [C1]	0.00799846	0.000703441	1	1	1	P06731	0	1161.53	High	High	0.0006562	0.004896	49
		FALSE	High	RSDSVILNVLYGPDAPTISPLNTSYR		0.000827063	0.000703441	1	1	1	P06731	1	2848.48	High	High	0.0006562	0.000406	60
		FALSE	High	SDLVNEEATGQFR		0.000214596	0.000703441	1	1	1	P06731	0	1465.69	High	High	0.0006562	9.239e-05	70
		FALSE	High	TLTLLSVTR		0.0163199	0.000703441	2	3	1	P13688; P06731	0	1003.61	High	High	0.0006562	0.01071	44
FALSE	High	Master Protein	Q9UNN8	Endothelial protein C receptor OS=Homo sapiens OX=9606 GN=PROCR PE=1 SV=1	0	11.605	22	4	6	4	238	26.7	7.18	183	4	cellular component movement;coagulation;regulation of biological process	cell surface;extracellular;membrane	protein binding;receptor activity	Pf00129	10544	ENSG00000101000.5	PROCR	20	Common Pathway of Fibrin Clot Formation; Cell surface interactions at the vascular wall	Complement and coagulation cascades		5	High	1
	Checked	Protein Group ID	# Proteins	# Unique Peptides	# Peptides	# PSMs	Group Description	Found in Sample: [S8] F8: Sample
	FALSE	7	1	4	4	6	[Master Protein] Endothelial protein C receptor OS=Homo sapiens OX=9606 GN=PROCR PE=1 SV=1	High
		Checked	Confidence	Sequence	Modifications	Qvality PEP	Qvality q-value	# Protein Groups	# Proteins	# PSMs	Master Protein Accessions	# Missed Cleavages	Theo. MH+ [Da]	Found in Sample: [S8] F8: Sample	Confidence (by Search Engine): Mascot	Percolator q-Value (by Search Engine): Mascot	Percolator PEP (by Search Engine): Mascot	Ions Score (by Search Engine): Mascot
		FALSE	High	CFLGCELPPEGSR	2xCarbamidomethyl [C1; C5]	0.125886	0.00782698	1	1	1	Q9UNN8	0	1521.68	High	High	0.005641	0.1013	45
		FALSE	High	EFLEDTCVQYVQK	1xCarbamidomethyl [C7]	0.000916352	0.000703441	1	1	2	Q9UNN8	0	1658.77	High	High	0.0006562	0.000455	62
		FALSE	High	TLAFPLTIR		0.0538049	0.00223926	1	1	1	Q9UNN8	0	1031.62	High	High	0.001708	0.03958	27
		FALSE	High	TQSGLQSYLLQFHGLVR		0.00122629	0.000703441	1	1	2	Q9UNN8	0	1947.04	High	High	0.0006562	0.0006236	48
FALSE	High	Master Protein	P14625	Endoplasmin OS=Homo sapiens OX=9606 GN=HSP90B1 PE=1 SV=1	0	11.475	8	6	7	6	803	92.4	4.84	177	6	cell organization and biogenesis;metabolic process;regulation of biological process;response to stimulus;transport	cytosol;endoplasmic reticulum;extracellular;membrane;nucleus;organelle lumen	metal ion binding;nucleotide binding;protein binding;RNA binding	Pf00183, Pf02518, Pf13589	7184	ENSG00000166598.14	HSP90B1	12	Post-translational protein phosphorylation; Regulation of Insulin-like Growth Factor (IGF) transport and uptake by Insulin-like Growth Factor Binding Proteins (IGFBPs); ATF6 (ATF6-alpha) activates chaperone genes; Interleukin-4 and 13 signaling; Trafficking and processing of endosomal TLR; Scavenging by Class A Receptors	Pathways in cancer; Prostate cancer; Protein processing in endoplasmic reticulum; Thyroid hormone synthesis; Estrogen signaling pathway; PI3K-Akt signaling pathway	Photodynamic therapy-induced unfolded protein response; Focal Adhesion-PI3K-Akt-mTOR-signaling pathway; Sudden Infant Death Syndrome (SIDS) Susceptibility Pathways	26	High	1
	Checked	Protein Group ID	# Proteins	# Unique Peptides	# Peptides	# PSMs	Group Description	Found in Sample: [S8] F8: Sample
	FALSE	21	2	6	6	7	[Master Protein] Endoplasmin OS=Homo sapiens OX=9606 GN=HSP90B1 PE=1 SV=1	High
		Checked	Confidence	Sequence	Modifications	Qvality PEP	Qvality q-value	# Protein Groups	# Proteins	# PSMs	Master Protein Accessions	# Missed Cleavages	Theo. MH+ [Da]	Found in Sample: [S8] F8: Sample	Confidence (by Search Engine): Mascot	Percolator q-Value (by Search Engine): Mascot	Percolator PEP (by Search Engine): Mascot	Ions Score (by Search Engine): Mascot
		FALSE	High	ELISNASDALDK		0.00737876	0.000703441	1	2	1	P14625	0	1275.64	High	High	0.0006562	0.004464	26
		FALSE	High	GVVDSDDLPLNVSR		0.000522804	0.000703441	1	1	2	P14625	0	1485.75	High	High	0.0006562	0.0002455	74
		FALSE	High	LGVIEDHSNR		0.115344	0.00577078	1	2	1	P14625	0	1139.58	High	High	0.00418	0.092	39
		FALSE	High	SGTSEFLNK		0.151628	0.00975754	1	1	1	P14625	0	982.484	High	High	0.007014	0.1245	16
		FALSE	High	SGYLLPDTK		0.0878345	0.00445544	1	1	1	P14625	0	993.525	High	High	0.003249	0.06833	35
		FALSE	High	SILFVPTSAPR		0.00652014	0.000703441	1	1	1	P14625	0	1187.68	High	High	0.0006562	0.003908	37
FALSE	High	Master Protein	O75223	Gamma-glutamylcyclotransferase OS=Homo sapiens OX=9606 GN=GGCT PE=1 SV=1	0	11.448	26	3	4	3	188	21	5.14	106	3	cell organization and biogenesis;metabolic process	cytosol	catalytic activity;protein binding	Pf06094, Pf13772	79017	ENSG00000006625.17	GGCT	7	Glutathione synthesis and recycling	Glutathione metabolism		6	High	1
	Checked	Protein Group ID	# Proteins	# Unique Peptides	# Peptides	# PSMs	Group Description	Found in Sample: [S8] F8: Sample
	FALSE	322	1	3	3	4	[Master Protein] Gamma-glutamylcyclotransferase OS=Homo sapiens OX=9606 GN=GGCT PE=1 SV=1	High
		Checked	Confidence	Sequence	Modifications	Qvality PEP	Qvality q-value	# Protein Groups	# Proteins	# PSMs	Master Protein Accessions	# Missed Cleavages	Theo. MH+ [Da]	Found in Sample: [S8] F8: Sample	Confidence (by Search Engine): Mascot	Percolator q-Value (by Search Engine): Mascot	Percolator PEP (by Search Engine): Mascot	Ions Score (by Search Engine): Mascot
		FALSE	High	SNLNSLDEQEGVK		0.00202519	0.000703441	1	1	1	O75223	0	1432.69	High	High	0.0006562	0.001081	55
		FALSE	High	TSQTWHGGIATIFQSPGDEVWGVVWK		0.000573034	0.000703441	1	1	1	O75223	0	2886.42	High	High	0.0006562	0.0002721	50
		FALSE	High	TSQTWHGGIATIFQSPGDEVWGVVWK	1xDeamidated [Q3]	0.000956773	0.000703441	1	1	1	O75223	0	2887.4	High	High	0.0006562	0.0004752	41
		FALSE	High	VSEEIEDIIK		0.0359929	0.00223926	1	1	1	O75223	0	1174.62	High	High	0.001297	0.0255	28
FALSE	High	Master Protein	P68431	Histone H3.1 OS=Homo sapiens OX=9606 GN=H3C1 PE=1 SV=2	0	11.382	35	3	5	1	136	15.4	11.12	90	3	cell organization and biogenesis;coagulation;metabolic process;regulation of biological process;response to stimulus	chromosome;extracellular;membrane;nucleus	catalytic activity;DNA binding;protein binding	Pf00125, Pf15630	8968; 8352; 8351; 8355; 8357; 8358; 8350; 8353; 8354; 8356	ENSG00000197153.4; ENSG00000275379.1; ENSG00000278272.1; ENSG00000277775.1; ENSG00000273983.1; ENSG00000274750.2; ENSG00000274267.1; ENSG00000197409.7; ENSG00000275714.1; ENSG00000278828.1	HIST1H3F; HIST1H3C; HIST1H3D; HIST1H3G; HIST1H3H; HIST1H3B; HIST1H3A; HIST1H3E; HIST1H3I; HIST1H3J	6	SIRT1 negatively regulates rRNA expression; RMTs methylate histone arginines; Activation of anterior HOX genes in hindbrain development during early embryogenesis; NoRC negatively regulates rRNA expression; Interleukin-7 signaling; Factors involved in megakaryocyte development and platelet production; Transcriptional regulation by small RNAs; Meiotic recombination; PRC2 methylates histones and DN…	Transcriptional misregulation in cancer; Systemic lupus erythematosus; Alcoholism	Histone Modifications	64	High	1
	Checked	Protein Group ID	# Proteins	# Unique Peptides	# Peptides	# PSMs	Group Description	Found in Sample: [S8] F8: Sample
	FALSE	201	4	1	3	5	[Master Protein] Histone H3.1 OS=Homo sapiens OX=9606 GN=H3C1 PE=1 SV=2	High
		Checked	Confidence	Sequence	Modifications	Qvality PEP	Qvality q-value	# Protein Groups	# Proteins	# PSMs	Master Protein Accessions	# Missed Cleavages	Theo. MH+ [Da]	Found in Sample: [S8] F8: Sample	Confidence (by Search Engine): Mascot	Percolator q-Value (by Search Engine): Mascot	Percolator PEP (by Search Engine): Mascot	Ions Score (by Search Engine): Mascot
		FALSE	High	FQSSAVMALQEACEAYLVGLFEDTNLCAIHAK	2xCarbamidomethyl [C13; C27]	0.000221659	0.000703441	1	1	1	P68431	0	3586.7	High	High	0.0006562	9.582e-05	55
		FALSE	High	FQSSAVMALQEACEAYLVGLFEDTNLCAIHAK	2xCarbamidomethyl [C13; C27]; 1xOxidation [M7]	0.00155483	0.000703441	1	1	1	P68431	0	3602.7	High	High	0.0006562	0.0008128	32
		FALSE	High	STELLIR		0.0839488	0.00445544	3	6	1	P84243; P68431; Q71DI3	0	831.493	High	High	0.003249	0.06471	35
		FALSE	High	YRPGTVALR		0.0143539	0.000703441	3	6	2	P84243; P68431; Q71DI3	0	1032.59	High	High	0.0006562	0.009261	31
FALSE	High	Master Protein	P31151	Protein S100-A7 OS=Homo sapiens OX=9606 GN=S100A7 PE=1 SV=4	0	11.372	44	4	6	4	101	11.5	6.77	168	4	cell differentiation;defense response;regulation of biological process;response to stimulus;transport	cytoplasm;cytosol;endoplasmic reticulum;extracellular;nucleus;organelle lumen	metal ion binding;protein binding	Pf01023	6278	ENSG00000143556.8	S100A7	1	Neutrophil degranulation; Metal sequestration by antimicrobial proteins			5	High	1
	Checked	Protein Group ID	# Proteins	# Unique Peptides	# Peptides	# PSMs	Group Description	Found in Sample: [S8] F8: Sample
	FALSE	74	2	4	4	6	[Master Protein] Protein S100-A7 OS=Homo sapiens OX=9606 GN=S100A7 PE=1 SV=4	High
		Checked	Confidence	Sequence	Modifications	Qvality PEP	Qvality q-value	# Protein Groups	# Proteins	# PSMs	Master Protein Accessions	# Missed Cleavages	Theo. MH+ [Da]	Found in Sample: [S8] F8: Sample	Confidence (by Search Engine): Mascot	Percolator q-Value (by Search Engine): Mascot	Percolator PEP (by Search Engine): Mascot	Ions Score (by Search Engine): Mascot
		FALSE	High	ENFPNFLSACDK	1xCarbamidomethyl [C10]	0.0128272	0.000703441	1	2	1	P31151	0	1441.64	High	High	0.0006562	0.00821	53
		FALSE	High	GTNYLADVFEK		0.00733919	0.000703441	1	1	1	P31151	0	1256.62	High	High	0.0006562	0.004449	54
		FALSE	High	KGTNYLADVFEK		0.0251267	0.000703441	1	1	1	P31151	1	1384.71	High	High	0.0006562	0.01722	26
		FALSE	High	KIDFSEFLSLLGDIATDYHK		1.97529e-05	0.000703441	1	1	3	P31151	1	2312.18	High	High	0.0006562	6.752e-06	49
FALSE	High	Master Protein	P36578	60S ribosomal protein L4 OS=Homo sapiens OX=9606 GN=RPL4 PE=1 SV=5	0	11.204	11	3	3	3	427	47.7	11.06	110	3	cell organization and biogenesis;metabolic process;transport	cytoplasm;cytosol;endoplasmic reticulum;membrane;nucleus;ribosome	protein binding;RNA binding;structural molecule activity	Pf00573, Pf14374	6124	ENSG00000174444.14	RPL4	15	Peptide chain elongation; Eukaryotic Translation Termination; Viral mRNA Translation; L13a-mediated translational silencing of Ceruloplasmin expression; Nonsense Mediated Decay (NMD) independent of the Exon Junction Complex (EJC); Selenocysteine synthesis; Nonsense Mediated Decay (NMD) enhanced by the Exon Junction Complex (EJC); GTP hydrolysis and joining of the 60S ribosomal subunit; Major path…	Ribosome	Cytoplasmic Ribosomal Proteins	34	High	1
	Checked	Protein Group ID	# Proteins	# Unique Peptides	# Peptides	# PSMs	Group Description	Found in Sample: [S8] F8: Sample
	FALSE	89	1	3	3	3	[Master Protein] 60S ribosomal protein L4 OS=Homo sapiens OX=9606 GN=RPL4 PE=1 SV=5	High
		Checked	Confidence	Sequence	Modifications	Qvality PEP	Qvality q-value	# Protein Groups	# Proteins	# PSMs	Master Protein Accessions	# Missed Cleavages	Theo. MH+ [Da]	Found in Sample: [S8] F8: Sample	Confidence (by Search Engine): Mascot	Percolator q-Value (by Search Engine): Mascot	Percolator PEP (by Search Engine): Mascot	Ions Score (by Search Engine): Mascot
		FALSE	High	AAAAAAALQAK		0.00160597	0.000703441	1	1	1	P36578	0	956.552	High	High	0.0006562	0.0008384	67
		FALSE	High	APIRPDIVNFVHTNLR		5.71975e-05	0.000703441	1	1	1	P36578	0	1862.04	High	High	0.0006562	2.174e-05	42
		FALSE	High	QPYAVSELAGHQTSAESWGTGR		0.000711086	0.000703441	1	1	1	P36578	0	2332.1	High	High	0.0006562	0.0003432	35
FALSE	High	Master Protein	P30101	Protein disulfide-isomerase A3 OS=Homo sapiens OX=9606 GN=PDIA3 PE=1 SV=4	0	11.193	17	6	6	6	505	56.7	6.35	127	6	cellular homeostasis;metabolic process;regulation of biological process;response to stimulus;transport	cell surface;endoplasmic reticulum;membrane;nucleus;organelle lumen	catalytic activity;protein binding;RNA binding	Pf00085, Pf13098, Pf13848, Pf13899, Pf13905	2923	ENSG00000167004.12	PDIA3	15	ER-Phagosome pathway; Calnexin/calreticulin cycle; Antigen Presentation: Folding, assembly and peptide loading of class I MHC	Protein processing in endoplasmic reticulum; Antigen processing and presentation		13	High	1
	Checked	Protein Group ID	# Proteins	# Unique Peptides	# Peptides	# PSMs	Group Description	Found in Sample: [S8] F8: Sample
	FALSE	181	1	6	6	6	[Master Protein] Protein disulfide-isomerase A3 OS=Homo sapiens OX=9606 GN=PDIA3 PE=1 SV=4	High
		Checked	Confidence	Sequence	Modifications	Qvality PEP	Qvality q-value	# Protein Groups	# Proteins	# PSMs	Master Protein Accessions	# Missed Cleavages	Theo. MH+ [Da]	Found in Sample: [S8] F8: Sample	Confidence (by Search Engine): Mascot	Percolator q-Value (by Search Engine): Mascot	Percolator PEP (by Search Engine): Mascot	Ions Score (by Search Engine): Mascot
		FALSE	High	DASIVGFFDDSFSEAHSEFLK		0.0743483	0.0030029	1	1	1	P30101	0	2348.07	High	High	0.002236	0.05675	23
		FALSE	High	ELSDFISYLQR		0.0120929	0.000703441	1	1	1	P30101	0	1370.7	High	High	0.0006562	0.007703	37
		FALSE	High	LNFAVASR		0.133372	0.00842081	1	1	1	P30101	0	877.489	High	High	0.005641	0.108	57
		FALSE	High	QAGPASVPLR		0.0131051	0.000703441	1	1	1	P30101	0	995.563	High	High	0.0006562	0.008379	47
		FALSE	High	TADGIVSHLK		0.150206	0.00975754	1	1	1	P30101	0	1040.57	High	High	0.007014	0.1232	20
		FALSE	High	TFSHELSDFGLESTAGEIPVVAIR		0.000296654	0.000703441	1	1	1	P30101	0	2575.3	High	High	0.0006562	0.0001317	41
FALSE	High	Master Protein	P50454	Serpin H1 OS=Homo sapiens OX=9606 GN=SERPINH1 PE=1 SV=2	0	10.912	15	4	7	4	418	46.4	8.69	121	4	cell organization and biogenesis;metabolic process;regulation of biological process;response to stimulus	cytoplasm;endoplasmic reticulum;membrane;organelle lumen	enzyme regulator activity;protein binding;RNA binding	Pf00079	871	ENSG00000149257.13	SERPINH1	11	Collagen biosynthesis and modifying enzymes		Endochondral Ossification	4	High	1
	Checked	Protein Group ID	# Proteins	# Unique Peptides	# Peptides	# PSMs	Group Description	Found in Sample: [S8] F8: Sample
	FALSE	283	1	4	4	7	[Master Protein] Serpin H1 OS=Homo sapiens OX=9606 GN=SERPINH1 PE=1 SV=2	High
		Checked	Confidence	Sequence	Modifications	Qvality PEP	Qvality q-value	# Protein Groups	# Proteins	# PSMs	Master Protein Accessions	# Missed Cleavages	Theo. MH+ [Da]	Found in Sample: [S8] F8: Sample	Confidence (by Search Engine): Mascot	Percolator q-Value (by Search Engine): Mascot	Percolator PEP (by Search Engine): Mascot	Ions Score (by Search Engine): Mascot
		FALSE	High	AVLSAEQLR		0.0538049	0.00223926	1	1	1	P50454	0	986.563	High	High	0.001708	0.03959	23
		FALSE	High	DQAVENILVSPVVVASSLGLVSLGGK		0.000166518	0.000703441	1	1	4	P50454	0	2551.43	High	High	0.0006562	7e-05	36
		FALSE	High	HLAGLGLTEAIDK		0.0502968	0.00223926	1	1	1	P50454	0	1337.74	High	High	0.001708	0.03674	28
		FALSE	High	LYGPSSVSFADDFVR		0.000273586	0.000703441	1	1	1	P50454	0	1659.8	High	High	0.0006562	0.0001204	66
FALSE	High	Master Protein	Q9UGT4	Sushi domain-containing protein 2 OS=Homo sapiens OX=9606 GN=SUSD2 PE=1 SV=1	0	10.524	9	4	9	4	822	90.2	6.28	146	4	regulation of biological process;response to stimulus;transport	membrane	protein binding;receptor activity	Pf00084, Pf00094, Pf01033, Pf03782	56241	ENSG00000099994.10	SUSD2	22				0	High	1
	Checked	Protein Group ID	# Proteins	# Unique Peptides	# Peptides	# PSMs	Group Description	Found in Sample: [S8] F8: Sample
	FALSE	207	1	4	4	9	[Master Protein] Sushi domain-containing protein 2 OS=Homo sapiens OX=9606 GN=SUSD2 PE=1 SV=1	High
		Checked	Confidence	Sequence	Modifications	Qvality PEP	Qvality q-value	# Protein Groups	# Proteins	# PSMs	Master Protein Accessions	# Missed Cleavages	Theo. MH+ [Da]	Found in Sample: [S8] F8: Sample	Confidence (by Search Engine): Mascot	Percolator q-Value (by Search Engine): Mascot	Percolator PEP (by Search Engine): Mascot	Ions Score (by Search Engine): Mascot
		FALSE	High	HDPTFEPLFPSETTLNPSLAQEAAK		0.0022803	0.000703441	1	1	2	Q9UGT4	0	2740.35	High	High	0.0006562	0.00123	49
		FALSE	High	MSSPTDASVICR	1xCarbamidomethyl [C11]	0.0317173	0.000703441	1	1	1	Q9UGT4	0	1323.6	High	High	0.0006562	0.02221	21
		FALSE	High	TQCQAWEELEDQLPNFLEELPDCPCTLTQAR	3xCarbamidomethyl [C3; C23; C25]	0.0050628	0.000703441	1	1	4	Q9UGT4	0	3791.7	High	High	0.0006562	0.002962	49
		FALSE	High	VAHQLHQR		0.0174004	0.000703441	1	1	2	Q9UGT4	0	988.544	High	High	0.0006562	0.01148	25
FALSE	High	Master Protein	P11142	Heat shock cognate 71 kDa protein OS=Homo sapiens OX=9606 GN=HSPA8 PE=1 SV=1	0	10.502	7	3	3	2	646	70.9	5.52	118	3	cell communication;cell organization and biogenesis;metabolic process;regulation of biological process;response to stimulus;transport	cytoplasm;cytosol;endosome;extracellular;membrane;nucleus;organelle lumen;spliceosomal complex	catalytic activity;nucleotide binding;protein binding;RNA binding	Pf00012, Pf02463, Pf06723	3312	ENSG00000109971.13	HSPA8	11	Protein methylation; Clathrin-mediated endocytosis; Regulation of HSF1-mediated heat shock response; Golgi Associated Vesicle Biogenesis; GABA synthesis, release, reuptake and degradation; Lysosome Vesicle Biogenesis; CHL1 interactions; AUF1 (hnRNP D0) binds and destabilizes mRNA; Attenuation phase; Neutrophil degranulation; mRNA Splicing - Major Pathway; Interleukin-4 and 13 signaling; HSP90 cha…	Endocytosis; Longevity regulating pathway - multiple species; Epstein-Barr virus infection; Spliceosome; MAPK signaling pathway; Protein processing in endoplasmic reticulum; Toxoplasmosis; Measles; Influenza A; Estrogen signaling pathway; Legionellosis; Antigen processing and presentation	Parkin-Ubiquitin Proteasomal System pathway; MAPK Signaling Pathway; Exercise-induced Circadian Regulation	52	High	1
	Checked	Protein Group ID	# Proteins	# Unique Peptides	# Peptides	# PSMs	Group Description	Found in Sample: [S8] F8: Sample
	FALSE	145	6	2	3	3	[Master Protein] Heat shock cognate 71 kDa protein OS=Homo sapiens OX=9606 GN=HSPA8 PE=1 SV=1	High
		Checked	Confidence	Sequence	Modifications	Qvality PEP	Qvality q-value	# Protein Groups	# Proteins	# PSMs	Master Protein Accessions	# Missed Cleavages	Theo. MH+ [Da]	Found in Sample: [S8] F8: Sample	Confidence (by Search Engine): Mascot	Percolator q-Value (by Search Engine): Mascot	Percolator PEP (by Search Engine): Mascot	Ions Score (by Search Engine): Mascot
		FALSE	High	IINEPTAAAIAYGLDK		9.22873e-06	0.000703441	2	4	1	P11142; P11021	0	1659.9	High	High	0.0006562	2.929e-06	89
		FALSE	High	NQTAEKEEFEHQQK		0.0980343	0.00512442	1	1	1	P11142	1	1745.81	High	High	0.003723	0.0771	18
		FALSE	High	TTPSYVAFTDTER		0.000311418	0.000703441	1	6	1	P11142	0	1487.7	High	High	0.0006562	0.0001394	49
FALSE	High	Master Protein	Q7RTS7	Keratin, type II cytoskeletal 74 OS=Homo sapiens OX=9606 GN=KRT74 PE=1 SV=2	0	10.406	5	4	5	1	529	57.8	7.71	139	4	cell death;cell organization and biogenesis	cytoplasm;cytosol	protein binding;structural molecule activity	Pf00038	121391	ENSG00000170484.9	KRT74	12	Formation of the cornified envelope			3	High	1
	Checked	Protein Group ID	# Proteins	# Unique Peptides	# Peptides	# PSMs	Group Description	Found in Sample: [S8] F8: Sample
	FALSE	30	4	1	4	5	[Master Protein] Keratin, type II cytoskeletal 74 OS=Homo sapiens OX=9606 GN=KRT74 PE=1 SV=2	High
		Checked	Confidence	Sequence	Modifications	Qvality PEP	Qvality q-value	# Protein Groups	# Proteins	# PSMs	Master Protein Accessions	# Missed Cleavages	Theo. MH+ [Da]	Found in Sample: [S8] F8: Sample	Confidence (by Search Engine): Mascot	Percolator q-Value (by Search Engine): Mascot	Percolator PEP (by Search Engine): Mascot	Ions Score (by Search Engine): Mascot
		FALSE	High	FLEQQNQVLETK		0.000188526	0.000703441	1	4	1	Q7RTS7	0	1476.77	High	High	0.0006562	8.014e-05	81
		FALSE	High	KLLEGEECR	1xCarbamidomethyl [C8]	0.0178711	0.000703441	5	10	2	Q7RTS7; P35908; P04259; P02538; P13647	1	1133.56	High	High	0.0006562	0.01182	33
		FALSE	High	LDSELR		0.102002	0.00512442	4	9	1	Q7RTS7; P04259; P02538; P13647	0	732.389	High	High	0.003723	0.08045	21
		FALSE	High	LLEGEECR	1xCarbamidomethyl [C7]	0.0194636	0.000703441	6	11	1	Q7RTS7; P35908; P04259; P02538; Q8N1N4; P13647	0	1005.47	High	High	0.0006562	0.01294	49
FALSE	High	Master Protein	P45880	Voltage-dependent anion-selective channel protein 2 OS=Homo sapiens OX=9606 GN=VDAC2 PE=1 SV=2	0	10.184	18	4	5	4	294	31.5	7.56	169	4	regulation of biological process;transport	membrane;mitochondrion;nucleus	nucleotide binding;protein binding;transporter activity	Pf01459	7417	ENSG00000165637.13	VDAC2	10	Mitochondrial calcium ion transport; Ub-specific processing proteases	NOD-like receptor signaling pathway; cGMP-PKG signaling pathway; Huntington's disease; HTLV-I infection; Parkinson's disease; Calcium signaling pathway		12	High	1
	Checked	Protein Group ID	# Proteins	# Unique Peptides	# Peptides	# PSMs	Group Description	Found in Sample: [S8] F8: Sample
	FALSE	112	1	4	4	5	[Master Protein] Voltage-dependent anion-selective channel protein 2 OS=Homo sapiens OX=9606 GN=VDAC2 PE=1 SV=2	High
		Checked	Confidence	Sequence	Modifications	Qvality PEP	Qvality q-value	# Protein Groups	# Proteins	# PSMs	Master Protein Accessions	# Missed Cleavages	Theo. MH+ [Da]	Found in Sample: [S8] F8: Sample	Confidence (by Search Engine): Mascot	Percolator q-Value (by Search Engine): Mascot	Percolator PEP (by Search Engine): Mascot	Ions Score (by Search Engine): Mascot
		FALSE	High	LTFDTTFSPNTGK		0.010747	0.000703441	1	1	1	P45880	0	1428.7	High	High	0.0006562	0.006776	54
		FALSE	High	LTLSALVDGK		0.020749	0.000703441	1	1	1	P45880	0	1016.6	High	High	0.0006562	0.01387	47
		FALSE	High	NNFAVGYR		0.0860876	0.00445544	1	1	1	P45880	0	940.464	High	High	0.003249	0.06677	19
		FALSE	High	WNTDNTLGTEIAIEDQICQGLK	1xCarbamidomethyl [C18]	0.000196844	0.000703441	1	1	2	P45880	0	2519.21	High	High	0.0006562	8.39e-05	90
FALSE	High	Master Protein	P16070	CD44 antigen OS=Homo sapiens OX=9606 GN=CD44 PE=1 SV=3	0	9.797	5	4	4	4	742	81.5	5.33	84	4	cell organization and biogenesis;cellular component movement;metabolic process;regulation of biological process;response to stimulus;transport	cell surface;cytosol;Golgi;membrane	protein binding;receptor activity;signal transducer activity	Pf00193	960	ENSG00000026508.17	CD44	11	Integrin cell surface interactions; Degradation of the extracellular matrix; Neutrophil degranulation; Hyaluronan uptake and degradation; Interferon gamma signaling; Cell surface interactions at the vascular wall	Hematopoietic cell lineage; MicroRNAs in cancer; Epstein-Barr virus infection; Proteoglycans in cancer; ECM-receptor interaction; Shigellosis	Hepatitis C and Hepatocellular Carcinoma; Wnt Signaling Pathway and Pluripotency; Senescence and Autophagy in Cancer	25	High	1
	Checked	Protein Group ID	# Proteins	# Unique Peptides	# Peptides	# PSMs	Group Description	Found in Sample: [S8] F8: Sample
	FALSE	212	1	4	4	4	[Master Protein] CD44 antigen OS=Homo sapiens OX=9606 GN=CD44 PE=1 SV=3	High
		Checked	Confidence	Sequence	Modifications	Qvality PEP	Qvality q-value	# Protein Groups	# Proteins	# PSMs	Master Protein Accessions	# Missed Cleavages	Theo. MH+ [Da]	Found in Sample: [S8] F8: Sample	Confidence (by Search Engine): Mascot	Percolator q-Value (by Search Engine): Mascot	Percolator PEP (by Search Engine): Mascot	Ions Score (by Search Engine): Mascot
		FALSE	High	ALSIGFETCR	1xCarbamidomethyl [C9]	0.00691761	0.000703441	1	1	1	P16070	0	1153.57	High	High	0.0006562	0.004162	46
		FALSE	High	FAGVFHVEK		0.0190529	0.000703441	1	1	1	P16070	0	1033.55	High	High	0.0006562	0.01269	23
		FALSE	High	TEAADLCK	1xCarbamidomethyl [C7]	0.0379348	0.00223926	1	1	1	P16070	0	907.419	High	High	0.001708	0.02696	35
		FALSE	High	YGFIEGHVVIPR		0.000255049	0.000703441	1	1	1	P16070	0	1386.75	High	High	0.0006562	0.000112	47
FALSE	High	Master Protein	P01857	Immunoglobulin heavy constant gamma 1 OS=Homo sapiens OX=9606 GN=IGHG1 PE=1 SV=1	0	9.787	14	3	4	3	330	36.1	8.19	70	3	cell organization and biogenesis;cellular component movement;defense response;metabolic process;regulation of biological process;response to stimulus;transport	extracellular;membrane	catalytic activity;metal ion binding;protein binding	Pf07654, Pf08205	3500	ENSG00000277633.5; ENSG00000211896.7	IGHG1	14; CHR_HSCHR14_3_CTG1	Regulation of Complement cascade; Classical antibody-mediated complement activation; FCGR activation; Regulation of actin dynamics for phagocytic cup formation; Interleukin-4 and 13 signaling; Role of phospholipids in phagocytosis			14	High	1
	Checked	Protein Group ID	# Proteins	# Unique Peptides	# Peptides	# PSMs	Group Description	Found in Sample: [S8] F8: Sample
	FALSE	25	4	3	3	4	[Master Protein] Immunoglobulin heavy constant gamma 1 OS=Homo sapiens OX=9606 GN=IGHG1 PE=1 SV=1	High
		Checked	Confidence	Sequence	Modifications	Qvality PEP	Qvality q-value	# Protein Groups	# Proteins	# PSMs	Master Protein Accessions	# Missed Cleavages	Theo. MH+ [Da]	Found in Sample: [S8] F8: Sample	Confidence (by Search Engine): Mascot	Percolator q-Value (by Search Engine): Mascot	Percolator PEP (by Search Engine): Mascot	Ions Score (by Search Engine): Mascot
		FALSE	High	FNWYVDGVEVHNAK		0.00251273	0.000703441	1	2	1	P01857	0	1677.8	High	High	0.0006562	0.001372	25
		FALSE	High	TTPPVLDSDGSFFLYSK		0.000281068	0.000703441	1	2	1	P01857	0	1873.92	High	High	0.0006562	0.0001246	59
		FALSE	High	VVSVLTVLHQDWLNGK		0.102002	0.00512442	1	4	1	P01857	0	1808.01	High	High	0.003723	0.08048	28
		FALSE	High	VVSVLTVLHQDWLNGK	1xDeamidated [N14]	0.0179668	0.000703441	1	4	1	P01857	0	1808.99	High	High	0.0006562	0.01187	23
FALSE	High	Master Protein	Q9BYE9	Cadherin-related family member 2 OS=Homo sapiens OX=9606 GN=CDHR2 PE=1 SV=2	0	9.75	3	4	4	4	1310	141.5	4.5	109	4	cell differentiation;cell organization and biogenesis;regulation of biological process	membrane	metal ion binding;protein binding	Pf00028	54825	ENSG00000074276.10	CDHR2	5				0	High	1
	Checked	Protein Group ID	# Proteins	# Unique Peptides	# Peptides	# PSMs	Group Description	Found in Sample: [S8] F8: Sample
	FALSE	91	1	4	4	4	[Master Protein] Cadherin-related family member 2 OS=Homo sapiens OX=9606 GN=CDHR2 PE=1 SV=2	High
		Checked	Confidence	Sequence	Modifications	Qvality PEP	Qvality q-value	# Protein Groups	# Proteins	# PSMs	Master Protein Accessions	# Missed Cleavages	Theo. MH+ [Da]	Found in Sample: [S8] F8: Sample	Confidence (by Search Engine): Mascot	Percolator q-Value (by Search Engine): Mascot	Percolator PEP (by Search Engine): Mascot	Ions Score (by Search Engine): Mascot
		FALSE	High	EFYSASVAEDAAK		0.0028753	0.000703441	1	1	1	Q9BYE9	0	1387.64	High	High	0.0006562	0.001588	47
		FALSE	High	SAFYQLELK		0.0350584	0.00163557	1	1	1	Q9BYE9	0	1098.58	High	High	0.001297	0.02471	27
		FALSE	High	TFVIIPELVLPNR		0.000998976	0.000703441	1	1	1	Q9BYE9	0	1510.9	High	High	0.0006562	0.0004987	56
		FALSE	High	VSALVDYER		0.0141253	0.000703441	1	1	1	Q9BYE9	0	1051.54	High	High	0.0006562	0.009096	35
FALSE	High	Master Protein	P26599	Polypyrimidine tract-binding protein 1 OS=Homo sapiens OX=9606 GN=PTBP1 PE=1 SV=1	0	9.721	8	2	3	2	531	57.2	9.17	114	2	metabolic process;regulation of biological process;response to stimulus	membrane;nucleus	protein binding;RNA binding	Pf00076, Pf13893, Pf14259	5725	ENSG00000011304.19	PTBP1	19	mRNA Splicing - Major Pathway; FGFR2 alternative splicing		mir-124 predicted interactions with cell cycle and differentiation; mRNA Processing	11	High	1
	Checked	Protein Group ID	# Proteins	# Unique Peptides	# Peptides	# PSMs	Group Description	Found in Sample: [S8] F8: Sample
	FALSE	120	1	2	2	3	[Master Protein] Polypyrimidine tract-binding protein 1 OS=Homo sapiens OX=9606 GN=PTBP1 PE=1 SV=1	High
		Checked	Confidence	Sequence	Modifications	Qvality PEP	Qvality q-value	# Protein Groups	# Proteins	# PSMs	Master Protein Accessions	# Missed Cleavages	Theo. MH+ [Da]	Found in Sample: [S8] F8: Sample	Confidence (by Search Engine): Mascot	Percolator q-Value (by Search Engine): Mascot	Percolator PEP (by Search Engine): Mascot	Ions Score (by Search Engine): Mascot
		FALSE	High	KLPIDVTEGEVISLGLPFGK		0.00588646	0.000703441	1	1	1	P26599	1	2112.2	High	High	0.0006562	0.003482	27
		FALSE	High	IAIPGLAGAGNSVLLVSNLNPER		8.06389e-06	0.000703441	1	1	2	P26599	0	2275.28	High	High	0.0006562	2.537e-06	91
FALSE	High	Master Protein	P30084	Enoyl-CoA hydratase, mitochondrial OS=Homo sapiens OX=9606 GN=ECHS1 PE=1 SV=4	0	9.588	9	2	4	2	290	31.4	8.07	149	2	metabolic process	mitochondrion;organelle lumen	catalytic activity;protein binding	Pf00378, Pf01343	1892	ENSG00000127884.4	ECHS1	10	Beta oxidation of hexanoyl-CoA to butanoyl-CoA; Beta oxidation of butanoyl-CoA to acetyl-CoA; Beta oxidation of decanoyl-CoA to octanoyl-CoA-CoA; Beta oxidation of octanoyl-CoA to hexanoyl-CoA; Beta oxidation of lauroyl-CoA to decanoyl-CoA-CoA	Butanoate metabolism; Fatty acid degradation; Propanoate metabolism; Carbon metabolism; Lysine degradation; beta-Alanine metabolism; Fatty acid elongation; Metabolic pathways; Tryptophan metabolism; Valine, leucine and isoleucine degradation; Fatty acid metabolism	Fatty Acid Beta Oxidation; Fatty Acid Biosynthesis; Tryptophan metabolism	24	High	1
	Checked	Protein Group ID	# Proteins	# Unique Peptides	# Peptides	# PSMs	Group Description	Found in Sample: [S8] F8: Sample
	FALSE	324	1	2	2	4	[Master Protein] Enoyl-CoA hydratase, mitochondrial OS=Homo sapiens OX=9606 GN=ECHS1 PE=1 SV=4	High
		Checked	Confidence	Sequence	Modifications	Qvality PEP	Qvality q-value	# Protein Groups	# Proteins	# PSMs	Master Protein Accessions	# Missed Cleavages	Theo. MH+ [Da]	Found in Sample: [S8] F8: Sample	Confidence (by Search Engine): Mascot	Percolator q-Value (by Search Engine): Mascot	Percolator PEP (by Search Engine): Mascot	Ions Score (by Search Engine): Mascot
		FALSE	High	AFAAGADIK		0.0244684	0.000703441	1	1	1	P30084	0	863.462	High	High	0.0006562	0.01666	40
		FALSE	High	ICPVETLVEEAIQCAEK	2xCarbamidomethyl [C2; C14]	0.000207759	0.000703441	1	1	3	P30084	0	1988.97	High	High	0.0006562	8.937e-05	55
FALSE	High	Master Protein	P23280	Carbonic anhydrase 6 OS=Homo sapiens OX=9606 GN=CA6 PE=1 SV=3	0	9.352	10	2	4	2	308	35.3	7.02	144	2	metabolic process;response to stimulus;transport	cytoplasm;cytosol;extracellular	catalytic activity;metal ion binding	Pf00194	765	ENSG00000131686.14	CA6	1	Reversible hydration of carbon dioxide	Nitrogen metabolism		3	High	1
	Checked	Protein Group ID	# Proteins	# Unique Peptides	# Peptides	# PSMs	Group Description	Found in Sample: [S8] F8: Sample
	FALSE	194	1	2	2	4	[Master Protein] Carbonic anhydrase 6 OS=Homo sapiens OX=9606 GN=CA6 PE=1 SV=3	High
		Checked	Confidence	Sequence	Modifications	Qvality PEP	Qvality q-value	# Protein Groups	# Proteins	# PSMs	Master Protein Accessions	# Missed Cleavages	Theo. MH+ [Da]	Found in Sample: [S8] F8: Sample	Confidence (by Search Engine): Mascot	Percolator q-Value (by Search Engine): Mascot	Percolator PEP (by Search Engine): Mascot	Ions Score (by Search Engine): Mascot
		FALSE	High	LENSLLDHR		0.0242099	0.000703441	1	1	1	P23280	0	1096.57	High	High	0.0006562	0.01644	34
		FALSE	High	SYDIAQDAPDGLAVLAAFVEVK		0.000113514	0.000703441	1	1	3	P23280	0	2292.18	High	High	0.0006562	4.6e-05	38
FALSE	High	Master Protein	Q13151	Heterogeneous nuclear ribonucleoprotein A0 OS=Homo sapiens OX=9606 GN=HNRNPA0 PE=1 SV=1	0	9.137	18	4	4	4	305	30.8	9.29	87	4	defense response;metabolic process;regulation of biological process;response to stimulus	nucleus	protein binding;RNA binding	Pf00076, Pf13893, Pf14259	10949	ENSG00000177733.6	HNRNPA0	5	mRNA Splicing - Major Pathway			4	High	1
	Checked	Protein Group ID	# Proteins	# Unique Peptides	# Peptides	# PSMs	Group Description	Found in Sample: [S8] F8: Sample
	FALSE	57	1	4	4	4	[Master Protein] Heterogeneous nuclear ribonucleoprotein A0 OS=Homo sapiens OX=9606 GN=HNRNPA0 PE=1 SV=1	High
		Checked	Confidence	Sequence	Modifications	Qvality PEP	Qvality q-value	# Protein Groups	# Proteins	# PSMs	Master Protein Accessions	# Missed Cleavages	Theo. MH+ [Da]	Found in Sample: [S8] F8: Sample	Confidence (by Search Engine): Mascot	Percolator q-Value (by Search Engine): Mascot	Percolator PEP (by Search Engine): Mascot	Ions Score (by Search Engine): Mascot
		FALSE	High	EDIYSGGGGGGSR		0.017776	0.000703441	1	1	1	Q13151	0	1211.53	High	High	0.0006562	0.01177	52
		FALSE	High	FHPIQGHR		0.0325653	0.000703441	1	1	1	Q13151	0	991.522	High	High	0.0006562	0.02286	31
		FALSE	High	GDVAEGDLIEHFSQFGTVEK		0.000796406	0.000703441	1	1	1	Q13151	0	2178.03	High	High	0.0006562	0.0003885	40
		FALSE	High	GFGFVYFQNHDAADK		0.0110392	0.000703441	1	1	1	Q13151	0	1715.78	High	High	0.0006562	0.006975	20
FALSE	High	Master Protein	P31943	Heterogeneous nuclear ribonucleoprotein H OS=Homo sapiens OX=9606 GN=HNRNPH1 PE=1 SV=4	0	9.033	10	3	3	2	449	49.2	6.3	105	3	metabolic process;regulation of biological process;response to stimulus	cytosol;membrane;nucleus;spliceosomal complex	protein binding;RNA binding	Pf00076, Pf08080, Pf14259	3187	ENSG00000169045.17; ENSG00000284254.1	HNRNPH1	5; CHR_HG30_PATCH	mRNA Splicing - Major Pathway; FGFR2 alternative splicing		Mecp2 and Associated Rett Syndrome; mRNA Processing	11	High	1
	Checked	Protein Group ID	# Proteins	# Unique Peptides	# Peptides	# PSMs	Group Description	Found in Sample: [S8] F8: Sample
	FALSE	140	2	2	3	3	[Master Protein] Heterogeneous nuclear ribonucleoprotein H OS=Homo sapiens OX=9606 GN=HNRNPH1 PE=1 SV=4	High
		Checked	Confidence	Sequence	Modifications	Qvality PEP	Qvality q-value	# Protein Groups	# Proteins	# PSMs	Master Protein Accessions	# Missed Cleavages	Theo. MH+ [Da]	Found in Sample: [S8] F8: Sample	Confidence (by Search Engine): Mascot	Percolator q-Value (by Search Engine): Mascot	Percolator PEP (by Search Engine): Mascot	Ions Score (by Search Engine): Mascot
		FALSE	High	HTGPNSPDTANDGFVR		0.00447296	0.000703441	1	2	1	P31943	0	1684.77	High	High	0.0006562	0.002579	29
		FALSE	High	STGEAFVQFASQEIAEK		4.41439e-05	0.000703441	1	2	1	P31943	0	1841.89	High	High	0.0006562	1.63e-05	83
		FALSE	High	VHIEIGPDGR		0.0315503	0.000703441	2	3	1	P31943; P52597	0	1092.58	High	High	0.0006562	0.02204	27
FALSE	High	Master Protein	P01040	Cystatin-A OS=Homo sapiens OX=9606 GN=CSTA PE=1 SV=1	0	8.932	38	3	3	3	98	11	5.5	106	3	cell death;cell differentiation;metabolic process;regulation of biological process	cytoplasm;cytoskeleton;cytosol	enzyme regulator activity;protein binding;structural molecule activity	Pf00031	1475	ENSG00000121552.3	CSTA	3	Formation of the cornified envelope			3	High	1
	Checked	Protein Group ID	# Proteins	# Unique Peptides	# Peptides	# PSMs	Group Description	Found in Sample: [S8] F8: Sample
	FALSE	189	1	3	3	3	[Master Protein] Cystatin-A OS=Homo sapiens OX=9606 GN=CSTA PE=1 SV=1	High
		Checked	Confidence	Sequence	Modifications	Qvality PEP	Qvality q-value	# Protein Groups	# Proteins	# PSMs	Master Protein Accessions	# Missed Cleavages	Theo. MH+ [Da]	Found in Sample: [S8] F8: Sample	Confidence (by Search Engine): Mascot	Percolator q-Value (by Search Engine): Mascot	Percolator PEP (by Search Engine): Mascot	Ions Score (by Search Engine): Mascot
		FALSE	High	LEAVQYK		0.1495	0.00975754	1	1	1	P01040	0	850.467	High	High	0.007014	0.1228	26
		FALSE	High	SLPGQNEDLVLTGYQVDK		2.13032e-05	0.000703441	1	1	1	P01040	0	1976	High	High	0.0006562	7.342e-06	73
		FALSE	High	TQVVAGTNYYIK		0.0023937	0.000703441	1	1	1	P01040	0	1356.72	High	High	0.0006562	0.001298	53
FALSE	High	Master Protein	P12235	ADP/ATP translocase 1 OS=Homo sapiens OX=9606 GN=SLC25A4 PE=1 SV=4	0	8.813	19	4	4	2	298	33	9.76	109	4	cell organization and biogenesis;metabolic process;regulation of biological process;transport	membrane;mitochondrion;nucleus	protein binding;transporter activity	Pf00153	291	ENSG00000151729.10	SLC25A4	4	Vpr-mediated induction of apoptosis by mitochondrial outer membrane permeabilization; Mitochondrial protein import; Metabolism of proteins; Regulation of insulin secretion	cGMP-PKG signaling pathway; Huntington's disease; HTLV-I infection; Parkinson's disease; Calcium signaling pathway	Electron Transport Chain; Synaptic Vesicle Pathway; Sudden Infant Death Syndrome (SIDS) Susceptibility Pathways	19	High	1
	Checked	Protein Group ID	# Proteins	# Unique Peptides	# Peptides	# PSMs	Group Description	Found in Sample: [S8] F8: Sample
	FALSE	159	3	2	4	4	[Master Protein] ADP/ATP translocase 1 OS=Homo sapiens OX=9606 GN=SLC25A4 PE=1 SV=4	High
		Checked	Confidence	Sequence	Modifications	Qvality PEP	Qvality q-value	# Protein Groups	# Proteins	# PSMs	Master Protein Accessions	# Missed Cleavages	Theo. MH+ [Da]	Found in Sample: [S8] F8: Sample	Confidence (by Search Engine): Mascot	Percolator q-Value (by Search Engine): Mascot	Percolator PEP (by Search Engine): Mascot	Ions Score (by Search Engine): Mascot
		FALSE	High	EQGFLSFWR		0.0188507	0.000703441	1	1	1	P12235	0	1169.57	High	High	0.0006562	0.01256	26
		FALSE	High	GAWSNVLR		0.0341475	0.00163557	2	3	1	P05141; P12235	0	902.484	High	High	0.0006562	0.02402	41
		FALSE	High	YFAGNLASGGAAGATSLCFVYPLDFAR	1xCarbamidomethyl [C18]	0.00345363	0.000703441	1	2	1	P12235	0	2796.35	High	High	0.0006562	0.00194	56
		FALSE	High	YFPTQALNFAFK		0.00454583	0.000703441	2	4	1	P05141; P12235	0	1446.74	High	High	0.0006562	0.00263	54
FALSE	High	Master Protein	Q16778	Histone H2B type 2-E OS=Homo sapiens OX=9606 GN=H2BC21 PE=1 SV=3	0	8.627	26	3	3	3	126	13.9	10.32	122	3	cell organization and biogenesis;defense response;response to stimulus	chromosome;cytosol;nucleus	DNA binding;protein binding	Pf00125, Pf00808	8349	ENSG00000184678.10	HIST2H2BE	1	SIRT1 negatively regulates rRNA expression; Nonhomologous End-Joining (NHEJ); Activation of anterior HOX genes in hindbrain development during early embryogenesis; NoRC negatively regulates rRNA expression; Meiotic synapsis; Transcriptional regulation by small RNAs; Meiotic recombination; PRC2 methylates histones and DNA; Recruitment and ATM-mediated phosphorylation of repair and signaling protei…	Viral carcinogenesis; Systemic lupus erythematosus; Alcoholism		75	High	1
	Checked	Protein Group ID	# Proteins	# Unique Peptides	# Peptides	# PSMs	Group Description	Found in Sample: [S8] F8: Sample
	FALSE	34	15	3	3	3	[Master Protein] Histone H2B type 2-E OS=Homo sapiens OX=9606 GN=H2BC21 PE=1 SV=3	High
		Checked	Confidence	Sequence	Modifications	Qvality PEP	Qvality q-value	# Protein Groups	# Proteins	# PSMs	Master Protein Accessions	# Missed Cleavages	Theo. MH+ [Da]	Found in Sample: [S8] F8: Sample	Confidence (by Search Engine): Mascot	Percolator q-Value (by Search Engine): Mascot	Percolator PEP (by Search Engine): Mascot	Ions Score (by Search Engine): Mascot
		FALSE	High	AMGIMNSFVNDIFER		0.000118522	0.000703441	1	14	1	Q16778	0	1743.82	High	High	0.0006562	4.83e-05	99
		FALSE	High	EIQTAVR		0.151628	0.00975754	1	14	1	Q16778	0	816.457	High	High	0.007014	0.1249	18
		FALSE	High	QVHPDTGISSK		0.000800715	0.000703441	1	15	1	Q16778	0	1168.6	High	High	0.0006562	0.0003916	47
FALSE	High	Master Protein	P20700	Lamin-B1 OS=Homo sapiens OX=9606 GN=LMNB1 PE=1 SV=2	0	8.543	11	3	6	2	586	66.4	5.16	152	3	regulation of biological process;response to stimulus	membrane;nucleus	catalytic activity;motor activity;protein binding;structural molecule activity	Pf00038, Pf00932, Pf01576, Pf07888, Pf09726, Pf09731, Pf10186, Pf12128	4001	ENSG00000113368.11	LMNB1	5	Gene and protein expression by JAK-STAT signaling after Interleukin-12 stimulation; Breakdown of the nuclear lamina; Initiation of Nuclear Envelope Reformation; Clearance of Nuclear Envelope Membranes from Chromatin; Meiotic synapsis; Depolymerisation of the Nuclear Lamina; Formation of Senescence-Associated Heterochromatin Foci (SAHF); Deregulated CDK5 triggers multiple neurodegenerative pathway…	Apoptosis	Fas Ligand (FasL) pathway and Stress induction of Heat Shock Proteins (HSP) regulation	34	High	1
	Checked	Protein Group ID	# Proteins	# Unique Peptides	# Peptides	# PSMs	Group Description	Found in Sample: [S8] F8: Sample
	FALSE	107	2	2	3	6	[Master Protein] Lamin-B1 OS=Homo sapiens OX=9606 GN=LMNB1 PE=1 SV=2	High
		Checked	Confidence	Sequence	Modifications	Qvality PEP	Qvality q-value	# Protein Groups	# Proteins	# PSMs	Master Protein Accessions	# Missed Cleavages	Theo. MH+ [Da]	Found in Sample: [S8] F8: Sample	Confidence (by Search Engine): Mascot	Percolator q-Value (by Search Engine): Mascot	Percolator PEP (by Search Engine): Mascot	Ions Score (by Search Engine): Mascot
		FALSE	High	LLEGEEER		0.0612159	0.00223926	2	3	1	P20700; P02545	0	974.479	High	High	0.001708	0.04587	48
		FALSE	High	SLEGDLEDLKDQIAQLEASLAAAK		0.000684727	0.000703441	1	1	3	P20700	1	2528.31	High	High	0.0006562	0.0003305	41
		FALSE	High	TTIPEEEEEEEEAAGVVVEEELFHQQGTPR		0.000412304	0.000703441	1	1	2	P20700	0	3411.57	High	High	0.0006562	0.0001888	74
FALSE	High	Master Protein	Q9H853	Putative tubulin-like protein alpha-4B OS=Homo sapiens OX=9606 GN=TUBA4B PE=5 SV=2	0	8.489	11	2	4	2	241	27.5	7.83	101	2	cell organization and biogenesis	cytoplasm;cytoskeleton	catalytic activity;nucleotide binding;structural molecule activity	Pf00091	80086	ENSG00000243910.7	TUBA4B	2	COPI-independent Golgi-to-ER retrograde traffic; COPI-dependent Golgi-to-ER retrograde traffic; Carboxyterminal post-translational modifications of tubulin; Cilium Assembly; Recruitment of NuMA to mitotic centrosomes; Translocation of GLUT4 to the plasma membrane; Microtubule-dependent trafficking of connexons from Golgi to the plasma membrane; Separation of Sister Chromatids; COPI-mediated anter…		Parkin-Ubiquitin Proteasomal System pathway	57	High	1
	Checked	Protein Group ID	# Proteins	# Unique Peptides	# Peptides	# PSMs	Group Description	Found in Sample: [S8] F8: Sample
	FALSE	305	2	2	2	4	[Master Protein] Putative tubulin-like protein alpha-4B OS=Homo sapiens OX=9606 GN=TUBA4B PE=5 SV=2	High
		Checked	Confidence	Sequence	Modifications	Qvality PEP	Qvality q-value	# Protein Groups	# Proteins	# PSMs	Master Protein Accessions	# Missed Cleavages	Theo. MH+ [Da]	Found in Sample: [S8] F8: Sample	Confidence (by Search Engine): Mascot	Percolator q-Value (by Search Engine): Mascot	Percolator PEP (by Search Engine): Mascot	Ions Score (by Search Engine): Mascot
		FALSE	High	LISQIVSSITASLR		0.000977646	0.000703441	1	5	3	Q9H853	0	1487.88	High	High	0.0006562	0.0004883	27
		FALSE	High	QIFHPEQLITGK		0.00795558	0.000703441	1	1	1	Q9H853	0	1410.77	High	High	0.0006562	0.004859	14
FALSE	High	Master Protein	Q14126	Desmoglein-2 OS=Homo sapiens OX=9606 GN=DSG2 PE=1 SV=2	0	8.292	7	5	5	5	1118	122.2	5.24	86	5	cell death;cell organization and biogenesis;regulation of biological process;response to stimulus	cell surface;cytoskeleton;membrane	metal ion binding;protein binding	Pf00028, Pf01049	1829	ENSG00000046604.12	DSG2	18	Apoptotic cleavage of cell adhesion proteins; Formation of the cornified envelope	Arrhythmogenic right ventricular cardiomyopathy (ARVC)	Arrhythmogenic Right Ventricular Cardiomyopathy	10	High	1
	Checked	Protein Group ID	# Proteins	# Unique Peptides	# Peptides	# PSMs	Group Description	Found in Sample: [S8] F8: Sample
	FALSE	294	1	5	5	5	[Master Protein] Desmoglein-2 OS=Homo sapiens OX=9606 GN=DSG2 PE=1 SV=2	High
		Checked	Confidence	Sequence	Modifications	Qvality PEP	Qvality q-value	# Protein Groups	# Proteins	# PSMs	Master Protein Accessions	# Missed Cleavages	Theo. MH+ [Da]	Found in Sample: [S8] F8: Sample	Confidence (by Search Engine): Mascot	Percolator q-Value (by Search Engine): Mascot	Percolator PEP (by Search Engine): Mascot	Ions Score (by Search Engine): Mascot
		FALSE	High	AWITAPVALR		0.0467638	0.00223926	1	1	1	Q14126	0	1097.65	High	High	0.001708	0.03407	18
		FALSE	High	DNWISVDSVTSEIK		0.00316828	0.000703441	1	1	1	Q14126	0	1592.78	High	High	0.0006562	0.001767	32
		FALSE	High	GQIIGNFQAFDEDTGLPAHAR		0.0508219	0.00223926	1	1	1	Q14126	0	2257.1	High	High	0.001708	0.03725	25
		FALSE	High	ILDVNDNIPVVENK		0.0918842	0.00512442	1	1	1	Q14126	0	1581.85	High	High	0.003249	0.07163	45
		FALSE	High	IVSLEPAYPPVFYLNK		0.043926	0.00223926	1	1	1	Q14126	0	1850.01	High	High	0.001708	0.03175	32
FALSE	High	Master Protein	P38159	RNA-binding motif protein, X chromosome OS=Homo sapiens OX=9606 GN=RBMX PE=1 SV=3	0	8.078	11	4	4	4	391	42.3	10.05	71	4	cell differentiation;cell organization and biogenesis;metabolic process;regulation of biological process;response to stimulus	membrane;nucleus;spliceosomal complex	DNA binding;protein binding;RNA binding	Pf00076, Pf08081, Pf13893, Pf14259	27316	ENSG00000147274.14	RBMX	X	mRNA Splicing - Major Pathway	Spliceosome	mRNA Processing	6	High	1
	Checked	Protein Group ID	# Proteins	# Unique Peptides	# Peptides	# PSMs	Group Description	Found in Sample: [S8] F8: Sample
	FALSE	76	2	4	4	4	[Master Protein] RNA-binding motif protein, X chromosome OS=Homo sapiens OX=9606 GN=RBMX PE=1 SV=3	High
		Checked	Confidence	Sequence	Modifications	Qvality PEP	Qvality q-value	# Protein Groups	# Proteins	# PSMs	Master Protein Accessions	# Missed Cleavages	Theo. MH+ [Da]	Found in Sample: [S8] F8: Sample	Confidence (by Search Engine): Mascot	Percolator q-Value (by Search Engine): Mascot	Percolator PEP (by Search Engine): Mascot	Ions Score (by Search Engine): Mascot
		FALSE	High	ALEAVFGK		0.130207	0.00782698	1	1	1	P38159	0	834.472	High	High	0.005641	0.1051	30
		FALSE	High	LFIGGLNTETNEK		0.000439888	0.000703441	1	2	1	P38159	0	1435.74	High	High	0.0006562	0.0002036	58
		FALSE	High	SDLYSSGR		0.0513523	0.00223926	1	1	1	P38159	0	884.411	High	High	0.001708	0.03776	13
		FALSE	High	VEQATKPSFESGR		0.0158047	0.000703441	1	1	1	P38159	0	1435.72	High	High	0.0006562	0.01034	29
FALSE	High	Master Protein	Q08554	Desmocollin-1 OS=Homo sapiens OX=9606 GN=DSC1 PE=1 SV=2	0	8.07	4	3	3	3	894	99.9	5.43	56	3	cell death;transport	cytoskeleton;membrane	metal ion binding	Pf00028, Pf01049, Pf08758	1823	ENSG00000134765.9	DSC1	18	Formation of the cornified envelope; Neutrophil degranulation			6	High	1
	Checked	Protein Group ID	# Proteins	# Unique Peptides	# Peptides	# PSMs	Group Description	Found in Sample: [S8] F8: Sample
	FALSE	307	1	3	3	3	[Master Protein] Desmocollin-1 OS=Homo sapiens OX=9606 GN=DSC1 PE=1 SV=2	High
		Checked	Confidence	Sequence	Modifications	Qvality PEP	Qvality q-value	# Protein Groups	# Proteins	# PSMs	Master Protein Accessions	# Missed Cleavages	Theo. MH+ [Da]	Found in Sample: [S8] F8: Sample	Confidence (by Search Engine): Mascot	Percolator q-Value (by Search Engine): Mascot	Percolator PEP (by Search Engine): Mascot	Ions Score (by Search Engine): Mascot
		FALSE	High	VQDQDLPNTPHSK		0.00500857	0.000703441	1	1	1	Q08554	0	1478.72	High	High	0.0006562	0.002927	28
		FALSE	High	VTATDLDEPDTLHTR		6.83479e-05	0.000703441	1	1	1	Q08554	0	1683.82	High	High	0.0006562	2.632e-05	52
		FALSE	High	VTIFTVPENCR	1xCarbamidomethyl [C10]	0.135952	0.00842081	1	1	1	Q08554	0	1335.67	High	High	0.006082	0.1106	3
FALSE	High	Master Protein	Q16777	Histone H2A type 2-C OS=Homo sapiens OX=9606 GN=H2AC20 PE=1 SV=4	0	8.045	22	2	4	2	129	14	10.9	113	2	regulation of biological process	chromosome;nucleus	DNA binding;protein binding	Pf00125, Pf00808	8338	ENSG00000184260.5	HIST2H2AC	1	SIRT1 negatively regulates rRNA expression; UCH proteinases; RMTs methylate histone arginines; Activation of anterior HOX genes in hindbrain development during early embryogenesis; NoRC negatively regulates rRNA expression; Meiotic synapsis; Transcriptional regulation by small RNAs; Meiotic recombination; PRC2 methylates histones and DNA; HDACs deacetylate histones; Formation of the beta-catenin:…	Systemic lupus erythematosus; Alcoholism		66	High	1
	Checked	Protein Group ID	# Proteins	# Unique Peptides	# Peptides	# PSMs	Group Description	Found in Sample: [S8] F8: Sample
	FALSE	5	15	2	2	4	[Master Protein] Histone H2A type 2-C OS=Homo sapiens OX=9606 GN=H2AC20 PE=1 SV=4	High
		Checked	Confidence	Sequence	Modifications	Qvality PEP	Qvality q-value	# Protein Groups	# Proteins	# PSMs	Master Protein Accessions	# Missed Cleavages	Theo. MH+ [Da]	Found in Sample: [S8] F8: Sample	Confidence (by Search Engine): Mascot	Percolator q-Value (by Search Engine): Mascot	Percolator PEP (by Search Engine): Mascot	Ions Score (by Search Engine): Mascot
		FALSE	High	AGLQFPVGR		0.0596603	0.00223926	1	15	1	Q16777	0	944.531	High	High	0.001708	0.04455	33
		FALSE	High	VTIAQGGVLPNIQAVLLPK		9.34695e-05	0.000703441	1	10	3	Q16777	0	1931.17	High	High	0.0006562	3.723e-05	40
FALSE	High	Master Protein	P62424	60S ribosomal protein L7a OS=Homo sapiens OX=9606 GN=RPL7A PE=1 SV=2	0	7.979	13	3	3	3	266	30	10.61	110	3	cell organization and biogenesis;metabolic process;transport	cytoplasm;cytosol;membrane;nucleus;ribosome	protein binding;RNA binding;structural molecule activity	Pf01248	6130	ENSG00000280858.2; ENSG00000148303.16	RPL7A	9; CHR_HG2030_PATCH	Peptide chain elongation; Eukaryotic Translation Termination; Viral mRNA Translation; L13a-mediated translational silencing of Ceruloplasmin expression; Nonsense Mediated Decay (NMD) independent of the Exon Junction Complex (EJC); Selenocysteine synthesis; Nonsense Mediated Decay (NMD) enhanced by the Exon Junction Complex (EJC); GTP hydrolysis and joining of the 60S ribosomal subunit; Major path…	Ribosome	Cytoplasmic Ribosomal Proteins	34	High	1
	Checked	Protein Group ID	# Proteins	# Unique Peptides	# Peptides	# PSMs	Group Description	Found in Sample: [S8] F8: Sample
	FALSE	178	1	3	3	3	[Master Protein] 60S ribosomal protein L7a OS=Homo sapiens OX=9606 GN=RPL7A PE=1 SV=2	High
		Checked	Confidence	Sequence	Modifications	Qvality PEP	Qvality q-value	# Protein Groups	# Proteins	# PSMs	Master Protein Accessions	# Missed Cleavages	Theo. MH+ [Da]	Found in Sample: [S8] F8: Sample	Confidence (by Search Engine): Mascot	Percolator q-Value (by Search Engine): Mascot	Percolator PEP (by Search Engine): Mascot	Ions Score (by Search Engine): Mascot
		FALSE	High	AGVNTVTTLVENK		0.000576135	0.000703441	1	1	1	P62424	0	1345.73	High	High	0.0006562	0.000273	63
		FALSE	High	NFGIGQDIQPK		0.0273517	0.000703441	1	1	1	P62424	0	1216.63	High	High	0.0006562	0.01886	43
		FALSE	High	RHWGGNVLGPK		0.00360578	0.000703441	1	1	1	P62424	1	1220.66	High	High	0.0006562	0.002037	50
FALSE	High	Master Protein	P56199	Integrin alpha-1 OS=Homo sapiens OX=9606 GN=ITGA1 PE=1 SV=2	0	7.959	5	3	3	3	1179	130.8	6.29	103	3	cell organization and biogenesis;cellular component movement;regulation of biological process;response to stimulus	cell surface;membrane	metal ion binding;protein binding	Pf00092, Pf01839, Pf08441, Pf13517, Pf13519, Pf14312	3672	ENSG00000213949.8	ITGA1	5	CHL1 interactions; Other semaphorin interactions; Integrin cell surface interactions; Smooth Muscle Contraction; Laminin interactions; Platelet Adhesion to exposed collagen	Arrhythmogenic right ventricular cardiomyopathy (ARVC); Dilated cardiomyopathy; Hematopoietic cell lineage; Focal adhesion; Regulation of actin cytoskeleton; ECM-receptor interaction; PI3K-Akt signaling pathway; Hypertrophic cardiomyopathy (HCM)	Integrin-mediated Cell Adhesion; Arrhythmogenic Right Ventricular Cardiomyopathy; miRNA targets in ECM and membrane receptors; Signaling of Hepatocyte Growth Factor Receptor; NOTCH1 regulation of human endothelial cell calcification; Regulation of Actin Cytoskeleton	27	High	1
	Checked	Protein Group ID	# Proteins	# Unique Peptides	# Peptides	# PSMs	Group Description	Found in Sample: [S8] F8: Sample
	FALSE	280	1	3	3	3	[Master Protein] Integrin alpha-1 OS=Homo sapiens OX=9606 GN=ITGA1 PE=1 SV=2	High
		Checked	Confidence	Sequence	Modifications	Qvality PEP	Qvality q-value	# Protein Groups	# Proteins	# PSMs	Master Protein Accessions	# Missed Cleavages	Theo. MH+ [Da]	Found in Sample: [S8] F8: Sample	Confidence (by Search Engine): Mascot	Percolator q-Value (by Search Engine): Mascot	Percolator PEP (by Search Engine): Mascot	Ions Score (by Search Engine): Mascot
		FALSE	High	ILQTLSGEQIGSYFGSILTTTDIDK		0.00195016	0.000703441	1	1	1	P56199	0	2700.4	High	High	0.0006562	0.001038	49
		FALSE	High	SKEDTIYEADLQYR		0.00167679	0.000703441	1	1	1	P56199	1	1730.82	High	High	0.0006562	0.0008781	38
		FALSE	High	TIVHYSPNLVFSGIEAIQK		0.0182568	0.000703441	1	1	1	P56199	0	2116.14	High	High	0.0006562	0.01207	52
FALSE	High	Master Protein	P31946	14-3-3 protein beta/alpha OS=Homo sapiens OX=9606 GN=YWHAB PE=1 SV=3	0	7.901	21	4	4	3	246	28.1	4.83	67	4	cell organization and biogenesis;metabolic process;regulation of biological process;response to stimulus;transport	cytoplasm;cytosol;membrane;mitochondrion;nucleus	protein binding	Pf00244	7529	ENSG00000166913.12	YWHAB	20	MAP2K and MAPK activation; mTORC1-mediated signalling; Negative regulation of MAPK pathway; ARMS-mediated activation; Tristetraprolin (TTP, ZFP36) binds and destabilizes mRNA; Translocation of GLUT4 to the plasma membrane; Rap1 signalling; Paradoxical activation of RAF signaling by kinase inactive BRAF; Frs2-mediated activation; Butyrate Response Factor 1 (BRF1) binds and destabilizes mRNA; Inter…	Viral carcinogenesis; Hepatitis B; Epstein-Barr virus infection; Hippo signaling pathway; Oocyte meiosis; Cell cycle; PI3K-Akt signaling pathway	Cell Cycle; IL-3 Signaling Pathway; Myometrial Relaxation and Contraction Pathways; Calcium Regulation in the Cardiac Cell; Sudden Infant Death Syndrome (SIDS) Susceptibility Pathways	68	High	1
	Checked	Protein Group ID	# Proteins	# Unique Peptides	# Peptides	# PSMs	Group Description	Found in Sample: [S8] F8: Sample
	FALSE	43	4	3	4	4	[Master Protein] 14-3-3 protein beta/alpha OS=Homo sapiens OX=9606 GN=YWHAB PE=1 SV=3	High
		Checked	Confidence	Sequence	Modifications	Qvality PEP	Qvality q-value	# Protein Groups	# Proteins	# PSMs	Master Protein Accessions	# Missed Cleavages	Theo. MH+ [Da]	Found in Sample: [S8] F8: Sample	Confidence (by Search Engine): Mascot	Percolator q-Value (by Search Engine): Mascot	Percolator PEP (by Search Engine): Mascot	Ions Score (by Search Engine): Mascot
		FALSE	High	AVTEQGHELSNEER		0.00965312	0.000703441	1	1	1	P31946	0	1598.74	High	High	0.0006562	0.005996	21
		FALSE	High	DSTLIMQLLR		0.00548864	0.000703441	4	7	1	P63104; P31947; P31946; P62258	0	1189.66	High	High	0.0006562	0.003237	56
		FALSE	High	TAFDEAIAELDTLNEESYK	1xDeamidated [N14]	0.0202036	0.000703441	1	1	1	P31946	0	2159.99	High	High	0.0006562	0.01351	33
		FALSE	High	VISSIEQK		0.0637847	0.00223926	1	4	1	P31946	0	903.515	High	High	0.001708	0.04787	22
FALSE	High	Master Protein	P62258	14-3-3 protein epsilon OS=Homo sapiens OX=9606 GN=YWHAE PE=1 SV=1	0	7.831	11	2	3	1	255	29.2	4.74	170	2	cell organization and biogenesis;cellular component movement;cellular homeostasis;metabolic process;regulation of biological process;response to stimulus;transport	cytoplasm;cytosol;membrane;mitochondrion;nucleus	protein binding;RNA binding	Pf00244	7531	ENSG00000108953.16; ENSG00000274474.3	YWHAE	17; CHR_HSCHR17_2_CTG2	Regulation of PLK1 Activity at G2/M Transition; Recruitment of NuMA to mitotic centrosomes; Loss of Nlp from mitotic centrosomes; NADE modulates death signalling; Translocation of GLUT4 to the plasma membrane; Deregulated CDK5 triggers multiple neurodegenerative pathways in Alzheimer's disease models; Chk1/Chk2(Cds1) mediated inactivation of Cyclin B:Cdk1 complex; Signaling by Hippo; AURKA Activa…	Viral carcinogenesis; Epstein-Barr virus infection; Neurotrophin signaling pathway; Hippo signaling pathway; Oocyte meiosis; Cell cycle; PI3K-Akt signaling pathway	Cell Cycle; Myometrial Relaxation and Contraction Pathways; VEGFA-VEGFR2 Signaling Pathway; Calcium Regulation in the Cardiac Cell; Sudden Infant Death Syndrome (SIDS) Susceptibility Pathways	65	High	1
	Checked	Protein Group ID	# Proteins	# Unique Peptides	# Peptides	# PSMs	Group Description	Found in Sample: [S8] F8: Sample
	FALSE	309	1	1	2	3	[Master Protein] 14-3-3 protein epsilon OS=Homo sapiens OX=9606 GN=YWHAE PE=1 SV=1	High
		Checked	Confidence	Sequence	Modifications	Qvality PEP	Qvality q-value	# Protein Groups	# Proteins	# PSMs	Master Protein Accessions	# Missed Cleavages	Theo. MH+ [Da]	Found in Sample: [S8] F8: Sample	Confidence (by Search Engine): Mascot	Percolator q-Value (by Search Engine): Mascot	Percolator PEP (by Search Engine): Mascot	Ions Score (by Search Engine): Mascot
		FALSE	High	AAFDDAIAELDTLSEESYK		1.37591e-05	0.000703441	1	1	2	P62258	0	2087.97	High	High	0.0006562	4.557e-06	64
		FALSE	High	DSTLIMQLLR		0.00548864	0.000703441	4	7	1	P63104; P31947; P31946; P62258	0	1189.66	High	High	0.0006562	0.003237	56
FALSE	High	Master Protein	P07339	Cathepsin D OS=Homo sapiens OX=9606 GN=CTSD PE=1 SV=1	0	7.637	8	3	6	3	412	44.5	6.54	61	3	metabolic process;transport	extracellular;membrane;organelle lumen;vacuole	catalytic activity;protein binding	Pf00026, Pf07966, Pf14541, Pf14543	1509	ENSG00000117984.13	CTSD	11	Collagen degradation; Metabolism of Angiotensinogen to Angiotensins; Neutrophil degranulation; MHC class II antigen presentation	Lysosome; Tuberculosis; Apoptosis; Sphingolipid signaling pathway	Prolactin Signaling Pathway	16	High	1
	Checked	Protein Group ID	# Proteins	# Unique Peptides	# Peptides	# PSMs	Group Description	Found in Sample: [S8] F8: Sample
	FALSE	310	1	3	3	6	[Master Protein] Cathepsin D OS=Homo sapiens OX=9606 GN=CTSD PE=1 SV=1	High
		Checked	Confidence	Sequence	Modifications	Qvality PEP	Qvality q-value	# Protein Groups	# Proteins	# PSMs	Master Protein Accessions	# Missed Cleavages	Theo. MH+ [Da]	Found in Sample: [S8] F8: Sample	Confidence (by Search Engine): Mascot	Percolator q-Value (by Search Engine): Mascot	Percolator PEP (by Search Engine): Mascot	Ions Score (by Search Engine): Mascot
		FALSE	High	ISVNNVLPVFDNLMQQK		0.00551826	0.000703441	1	1	3	P07339	0	1959.04	High	High	0.0006562	0.003252	17
		FALSE	High	QVFGEATK		0.0790137	0.00372532	1	1	1	P07339	0	879.457	High	High	0.002746	0.06048	25
		FALSE	High	VGFAEAAR		0.014431	0.000703441	1	1	2	P07339	0	820.431	High	High	0.0006562	0.009358	50
FALSE	High	Master Protein	P19075	Tetraspanin-8 OS=Homo sapiens OX=9606 GN=TSPAN8 PE=1 SV=1	0	7.613	10	2	3	2	237	26	5.6	98	2	regulation of biological process;response to stimulus	cell surface;membrane	protein binding	Pf00335	7103	ENSG00000127324.8	TSPAN8	12			Extracellular vesicle-mediated signaling in recipient cells	1	High	1
	Checked	Protein Group ID	# Proteins	# Unique Peptides	# Peptides	# PSMs	Group Description	Found in Sample: [S8] F8: Sample
	FALSE	182	1	2	2	3	[Master Protein] Tetraspanin-8 OS=Homo sapiens OX=9606 GN=TSPAN8 PE=1 SV=1	High
		Checked	Confidence	Sequence	Modifications	Qvality PEP	Qvality q-value	# Protein Groups	# Proteins	# PSMs	Master Protein Accessions	# Missed Cleavages	Theo. MH+ [Da]	Found in Sample: [S8] F8: Sample	Confidence (by Search Engine): Mascot	Percolator q-Value (by Search Engine): Mascot	Percolator PEP (by Search Engine): Mascot	Ions Score (by Search Engine): Mascot
		FALSE	High	LLSATGESEK		0.104554	0.00577078	1	1	1	P19075	0	1034.54	High	High	0.00418	0.08281	28
		FALSE	High	QFQEAIIVFQEEFK		0.000961949	0.000703441	1	1	2	P19075	0	1755.9	High	High	0.0006562	0.000479	73
FALSE	High	Master Protein	P10321	HLA class I histocompatibility antigen, C alpha chain OS=Homo sapiens OX=9606 GN=HLA-C PE=1 SV=3	0	7.598	13	3	3	2	366	40.6	6.04	82	3	regulation of biological process;response to stimulus;transport	cell surface;endoplasmic reticulum;Golgi;membrane	protein binding	Pf00129, Pf07654	3107	ENSG00000204525.16	HLA-C	6	Interferon alpha/beta signaling; ER-Phagosome pathway; Neutrophil degranulation; Immunoregulatory interactions between a Lymphoid and a non-Lymphoid cell; Endosomal/Vacuolar pathway; Interferon gamma signaling; Antigen Presentation: Folding, assembly and peptide loading of class I MHC	Viral carcinogenesis; Endocytosis; Allograft rejection; Epstein-Barr virus infection; Type I diabetes mellitus; Cell adhesion molecules (CAMs); Natural killer cell mediated cytotoxicity; HTLV-I infection; Phagosome; Autoimmune thyroid disease; Herpes simplex infection; Viral myocarditis; Graft-versus-host disease; Antigen processing and presentation	Proteasome Degradation; Allograft Rejection	30	High	1
	Checked	Protein Group ID	# Proteins	# Unique Peptides	# Peptides	# PSMs	Group Description	Found in Sample: [S8] F8: Sample
	FALSE	264	1	2	3	3	[Master Protein] HLA class I histocompatibility antigen, C alpha chain OS=Homo sapiens OX=9606 GN=HLA-C PE=1 SV=3	High
		Checked	Confidence	Sequence	Modifications	Qvality PEP	Qvality q-value	# Protein Groups	# Proteins	# PSMs	Master Protein Accessions	# Missed Cleavages	Theo. MH+ [Da]	Found in Sample: [S8] F8: Sample	Confidence (by Search Engine): Mascot	Percolator q-Value (by Search Engine): Mascot	Percolator PEP (by Search Engine): Mascot	Ions Score (by Search Engine): Mascot
		FALSE	High	AYLEGTCVEWLR	1xCarbamidomethyl [C7]	0.00386743	0.000703441	1	1	1	P10321	0	1496.72	High	High	0.0006562	0.002208	55
		FALSE	High	DGEDQTQDTELVETRPAGDGTFQK		0.0304051	0.000703441	2	3	1	P04439; P10321	0	2637.19	High	High	0.0006562	0.02116	26
		FALSE	High	WAAVVVPSGQEQR		0.00107156	0.000703441	1	1	1	P10321	0	1426.74	High	High	0.0006562	0.0005398	49
FALSE	High	Master Protein	P62987	Ubiquitin-60S ribosomal protein L40 OS=Homo sapiens OX=9606 GN=UBA52 PE=1 SV=2	0	7.578	27	3	4	3	128	14.7	9.83	84	3	cell communication;cell organization and biogenesis;cellular homeostasis;defense response;metabolic process;regulation of biological process;response to stimulus;transport	cytoplasm;cytosol;endoplasmic reticulum;membrane;nucleus;ribosome	protein binding;structural molecule activity	Pf00240, Pf01020, Pf11976, Pf13019, Pf13881, Pf14560	7311	ENSG00000221983.7	UBA52	19	NOTCH1 Intracellular Domain Regulates Transcription; Activated NOTCH1 Transmits Signal to the Nucleus; Regulation of RAS by GAPs; Viral mRNA Translation; UCH proteinases; ISG15 antiviral mechanism; Regulation of PLK1 Activity at G2/M Transition; Constitutive Signaling by NOTCH1 HD+PEST Domain Mutants; Activated TLR4 signalling; Hh mutants that don't undergo autocatalytic processing are degraded b…	Ribosome	DNA Replication; Cytoplasmic Ribosomal Proteins	361	High	1
	Checked	Protein Group ID	# Proteins	# Unique Peptides	# Peptides	# PSMs	Group Description	Found in Sample: [S8] F8: Sample
	FALSE	77	4	3	3	4	[Master Protein] Ubiquitin-60S ribosomal protein L40 OS=Homo sapiens OX=9606 GN=UBA52 PE=1 SV=2	High
		Checked	Confidence	Sequence	Modifications	Qvality PEP	Qvality q-value	# Protein Groups	# Proteins	# PSMs	Master Protein Accessions	# Missed Cleavages	Theo. MH+ [Da]	Found in Sample: [S8] F8: Sample	Confidence (by Search Engine): Mascot	Percolator q-Value (by Search Engine): Mascot	Percolator PEP (by Search Engine): Mascot	Ions Score (by Search Engine): Mascot
		FALSE	High	ESTLHLVLR		0.0713818	0.0030029	1	4	2	P62987	0	1067.62	High	High	0.002236	0.05419	19
		FALSE	High	TLSDYNIQK		0.102002	0.00512442	1	4	1	P62987	0	1081.55	High	High	0.003723	0.08024	37
		FALSE	High	TITLEVEPSDTIENVK		0.000252311	0.000703441	1	4	1	P62987	0	1787.93	High	High	0.0006562	0.0001107	63
FALSE	High	Master Protein	Q8N1N4	Keratin, type II cytoskeletal 78 OS=Homo sapiens OX=9606 GN=KRT78 PE=1 SV=2	0	7.497	7	4	4	2	520	56.8	6.02	137	4	cell death	cytosol	structural molecule activity	Pf00038, Pf12128, Pf13166	196374	ENSG00000170423.12	KRT78	12	Formation of the cornified envelope			3	High	1
	Checked	Protein Group ID	# Proteins	# Unique Peptides	# Peptides	# PSMs	Group Description	Found in Sample: [S8] F8: Sample
	FALSE	289	5	2	4	4	[Master Protein] Keratin, type II cytoskeletal 78 OS=Homo sapiens OX=9606 GN=KRT78 PE=1 SV=2	High
		Checked	Confidence	Sequence	Modifications	Qvality PEP	Qvality q-value	# Protein Groups	# Proteins	# PSMs	Master Protein Accessions	# Missed Cleavages	Theo. MH+ [Da]	Found in Sample: [S8] F8: Sample	Confidence (by Search Engine): Mascot	Percolator q-Value (by Search Engine): Mascot	Percolator PEP (by Search Engine): Mascot	Ions Score (by Search Engine): Mascot
		FALSE	High	FLEQQNK		0.108757	0.00577078	5	18	1	P04259; P02538; P05787; Q8N1N4; P13647	0	906.468	High	High	0.00418	0.08643	36
		FALSE	High	LLEGEECR	1xCarbamidomethyl [C7]	0.0194636	0.000703441	6	11	1	Q7RTS7; P35908; P04259; P02538; Q8N1N4; P13647	0	1005.47	High	High	0.0006562	0.01294	49
		FALSE	High	VDELEAALR		0.00934706	0.000703441	1	1	1	Q8N1N4	0	1015.54	High	High	0.0006562	0.005803	64
		FALSE	High	YLDFSSIITEVR		0.00804157	0.000703441	1	1	1	Q8N1N4	0	1442.75	High	High	0.0006562	0.004904	59
FALSE	High	Master Protein	Q16625	Occludin OS=Homo sapiens OX=9606 GN=OCLN PE=1 SV=1	0	7.475	12	4	4	4	522	59.1	6.09	62	4	cell organization and biogenesis;metabolic process;regulation of biological process;response to stimulus	membrane	catalytic activity;motor activity;protein binding	Pf01284, Pf01576, Pf03962, Pf04111, Pf04156, Pf06653, Pf07303, Pf12325, Pf13536, Pf13863, Pf13962	100506658	ENSG00000197822.10	OCLN	5	Apoptotic cleavage of cell adhesion proteins; RUNX1 regulates expression of components of tight junctions	Tight junction; Pathogenic Escherichia coli infection; Cell adhesion molecules (CAMs); Leukocyte transendothelial migration; Hepatitis C	Pathogenic Escherichia coli infection; VEGFA-VEGFR2 Signaling Pathway	17	High	1
	Checked	Protein Group ID	# Proteins	# Unique Peptides	# Peptides	# PSMs	Group Description	Found in Sample: [S8] F8: Sample
	FALSE	254	1	4	4	4	[Master Protein] Occludin OS=Homo sapiens OX=9606 GN=OCLN PE=1 SV=1	High
		Checked	Confidence	Sequence	Modifications	Qvality PEP	Qvality q-value	# Protein Groups	# Proteins	# PSMs	Master Protein Accessions	# Missed Cleavages	Theo. MH+ [Da]	Found in Sample: [S8] F8: Sample	Confidence (by Search Engine): Mascot	Percolator q-Value (by Search Engine): Mascot	Percolator PEP (by Search Engine): Mascot	Ions Score (by Search Engine): Mascot
		FALSE	High	NFDTGLQEYK		0.144633	0.00911203	1	1	1	Q16625	0	1214.57	High	High	0.006569	0.1185	7
		FALSE	High	NVSAGTQDVPSPPSDYVER		0.00110086	0.000703441	1	1	1	Q16625	0	2017.95	High	High	0.0006562	0.0005561	54
		FALSE	High	SLQSELDEINK		0.033612	0.000703441	1	1	1	Q16625	0	1275.64	High	High	0.0006562	0.02359	30
		FALSE	High	STPVPEVVQELPLTSPVDDFR		0.0308909	0.000703441	1	1	1	Q16625	0	2325.2	High	High	0.0006562	0.02153	3
FALSE	High	Master Protein	P09923	Intestinal-type alkaline phosphatase OS=Homo sapiens OX=9606 GN=ALPI PE=1 SV=2	0	7.465	12	4	4	1	528	56.8	5.86	97	4	metabolic process	extracellular;membrane	catalytic activity;metal ion binding;protein binding	Pf00245	248	ENSG00000163295.4	ALPI	2	Synthesis of PA; Digestion; Post-translational modification: synthesis of GPI-anchored proteins	Folate biosynthesis; Thiamine metabolism; Metabolic pathways		13	High	1
	Checked	Protein Group ID	# Proteins	# Unique Peptides	# Peptides	# PSMs	Group Description	Found in Sample: [S8] F8: Sample
	FALSE	301	1	1	4	4	[Master Protein] Intestinal-type alkaline phosphatase OS=Homo sapiens OX=9606 GN=ALPI PE=1 SV=2	High
		Checked	Confidence	Sequence	Modifications	Qvality PEP	Qvality q-value	# Protein Groups	# Proteins	# PSMs	Master Protein Accessions	# Missed Cleavages	Theo. MH+ [Da]	Found in Sample: [S8] F8: Sample	Confidence (by Search Engine): Mascot	Percolator q-Value (by Search Engine): Mascot	Percolator PEP (by Search Engine): Mascot	Ions Score (by Search Engine): Mascot
		FALSE	High	NLILFLGDGLGVPTVTATR		0.00444893	0.000703441	1	1	1	P09923	0	1957.11	High	High	0.0006562	0.00257	46
		FALSE	High	NLVQEWLAK		0.0410389	0.00223926	2	3	1	P10696; P09923	0	1100.61	High	High	0.001708	0.0295	44
		FALSE	High	QEGCQDIATQLISNMDIDVILGGGR	1xCarbamidomethyl [C4]	0.0217675	0.000703441	2	3	1	P10696; P09923	0	2703.31	High	High	0.0006562	0.01465	24
		FALSE	High	SVGVVTTTR		0.0427932	0.00223926	2	3	1	P10696; P09923	0	919.521	High	High	0.001708	0.03084	43
FALSE	High	Master Protein	P04083	Annexin A1 OS=Homo sapiens OX=9606 GN=ANXA1 PE=1 SV=2	0	7.362	12	3	3	3	346	38.7	7.02	137	3	cell differentiation;cell organization and biogenesis;cellular component movement;defense response;metabolic process;regulation of biological process;response to stimulus;transport	cell surface;cytoplasm;cytoskeleton;cytosol;endosome;extracellular;membrane;nucleus;vacuole	catalytic activity;DNA binding;enzyme regulator activity;metal ion binding;protein binding;RNA binding;structural molecule activity	Pf00191	301	ENSG00000135046.13	ANXA1	9	Gastrin-CREB signalling pathway via PKC and MAPK; G alpha (i) signalling events; Smooth Muscle Contraction; Interleukin-4 and 13 signaling; Formyl peptide receptors bind formyl peptides and many other ligands		Integrated Breast Cancer Pathway; Spinal Cord Injury; VEGFA-VEGFR2 Signaling Pathway; Prostaglandin Synthesis and Regulation	20	High	1
	Checked	Protein Group ID	# Proteins	# Unique Peptides	# Peptides	# PSMs	Group Description	Found in Sample: [S8] F8: Sample
	FALSE	239	1	3	3	3	[Master Protein] Annexin A1 OS=Homo sapiens OX=9606 GN=ANXA1 PE=1 SV=2	High
		Checked	Confidence	Sequence	Modifications	Qvality PEP	Qvality q-value	# Protein Groups	# Proteins	# PSMs	Master Protein Accessions	# Missed Cleavages	Theo. MH+ [Da]	Found in Sample: [S8] F8: Sample	Confidence (by Search Engine): Mascot	Percolator q-Value (by Search Engine): Mascot	Percolator PEP (by Search Engine): Mascot	Ions Score (by Search Engine): Mascot
		FALSE	High	GVDEATIIDILTK		0.00235528	0.000703441	1	1	1	P04083	0	1387.77	High	High	0.0006562	0.001282	58
		FALSE	High	SEDFGVNEDLADSDAR		0.00152987	0.000703441	1	1	1	P04083	0	1739.74	High	High	0.0006562	0.0007952	84
		FALSE	High	TPAQFDADELR		0.0575453	0.00223926	1	1	1	P04083	0	1262.6	High	High	0.001708	0.04266	32
FALSE	High	Master Protein	Q9Y624	Junctional adhesion molecule A OS=Homo sapiens OX=9606 GN=F11R PE=1 SV=1	0	7.35	17	4	6	4	299	32.6	7.9	94	4	cell differentiation;cell organization and biogenesis;cellular component movement;defense response;regulation of biological process;response to stimulus;transport	membrane	protein binding;receptor activity	Pf00047, Pf07679, Pf07686, Pf13895, Pf13927	50848	ENSG00000158769.17	F11R	1	Integrin cell surface interactions; Tight junction interactions; Cell surface interactions at the vascular wall; TGF-beta receptor signaling in EMT (epithelial to mesenchymal transition)	Tight junction; Cell adhesion molecules (CAMs); Leukocyte transendothelial migration; Epithelial cell signaling in Helicobacter pylori infection		16	High	1
	Checked	Protein Group ID	# Proteins	# Unique Peptides	# Peptides	# PSMs	Group Description	Found in Sample: [S8] F8: Sample
	FALSE	36	1	4	4	6	[Master Protein] Junctional adhesion molecule A OS=Homo sapiens OX=9606 GN=F11R PE=1 SV=1	High
		Checked	Confidence	Sequence	Modifications	Qvality PEP	Qvality q-value	# Protein Groups	# Proteins	# PSMs	Master Protein Accessions	# Missed Cleavages	Theo. MH+ [Da]	Found in Sample: [S8] F8: Sample	Confidence (by Search Engine): Mascot	Percolator q-Value (by Search Engine): Mascot	Percolator PEP (by Search Engine): Mascot	Ions Score (by Search Engine): Mascot
		FALSE	High	LIVLVPPSKPTVNIPSSATIGNR		0.00125305	0.000703441	1	1	3	Q9Y624	0	2373.39	High	High	0.0006562	0.0006405	40
		FALSE	High	ITASYEDR		0.0578431	0.00223926	1	1	1	Q9Y624	0	954.453	High	High	0.001708	0.04306	31
		FALSE	High	VIYSQPSAR		0.0500362	0.00223926	1	1	1	Q9Y624	0	1020.55	High	High	0.001708	0.03661	9
		FALSE	High	VTFLPTGITFK		0.0593537	0.00223926	1	1	1	Q9Y624	0	1223.7	High	High	0.001708	0.04419	43
FALSE	High	Master Protein	P52597	Heterogeneous nuclear ribonucleoprotein F OS=Homo sapiens OX=9606 GN=HNRNPF PE=1 SV=3	0	7.325	7	2	2	1	415	45.6	5.58	87	2	metabolic process;regulation of biological process;response to stimulus	cytosol;membrane;nucleus;spliceosomal complex	protein binding;RNA binding	Pf00076, Pf08080, Pf14259	3185	ENSG00000169813.16	HNRNPF	10	Gene and protein expression by JAK-STAT signaling after Interleukin-12 stimulation; mRNA Splicing - Major Pathway; FGFR2 alternative splicing; Interleukin-12 family signaling		Mecp2 and Associated Rett Syndrome	15	High	1
	Checked	Protein Group ID	# Proteins	# Unique Peptides	# Peptides	# PSMs	Group Description	Found in Sample: [S8] F8: Sample
	FALSE	197	1	1	2	2	[Master Protein] Heterogeneous nuclear ribonucleoprotein F OS=Homo sapiens OX=9606 GN=HNRNPF PE=1 SV=3	High
		Checked	Confidence	Sequence	Modifications	Qvality PEP	Qvality q-value	# Protein Groups	# Proteins	# PSMs	Master Protein Accessions	# Missed Cleavages	Theo. MH+ [Da]	Found in Sample: [S8] F8: Sample	Confidence (by Search Engine): Mascot	Percolator q-Value (by Search Engine): Mascot	Percolator PEP (by Search Engine): Mascot	Ions Score (by Search Engine): Mascot
		FALSE	High	ITGEAFVQFASQELAEK		6.93291e-06	0.000703441	1	1	1	P52597	0	1867.94	High	High	0.0006562	2.149e-06	80
		FALSE	High	VHIEIGPDGR		0.0315503	0.000703441	2	3	1	P31943; P52597	0	1092.58	High	High	0.0006562	0.02204	27
FALSE	High	Master Protein	O14773	Tripeptidyl-peptidase 1 OS=Homo sapiens OX=9606 GN=TPP1 PE=1 SV=2	0	7.267	7	2	2	2	563	61.2	6.48	46	2	cell differentiation;cell organization and biogenesis;metabolic process	mitochondrion;organelle lumen;vacuole	catalytic activity;metal ion binding;protein binding	Pf09286	1200	ENSG00000166340.15	TPP1	11	XBP1(S) activates chaperone genes	Lysosome		5	High	1
	Checked	Protein Group ID	# Proteins	# Unique Peptides	# Peptides	# PSMs	Group Description	Found in Sample: [S8] F8: Sample
	FALSE	102	1	2	2	2	[Master Protein] Tripeptidyl-peptidase 1 OS=Homo sapiens OX=9606 GN=TPP1 PE=1 SV=2	High
		Checked	Confidence	Sequence	Modifications	Qvality PEP	Qvality q-value	# Protein Groups	# Proteins	# PSMs	Master Protein Accessions	# Missed Cleavages	Theo. MH+ [Da]	Found in Sample: [S8] F8: Sample	Confidence (by Search Engine): Mascot	Percolator q-Value (by Search Engine): Mascot	Percolator PEP (by Search Engine): Mascot	Ions Score (by Search Engine): Mascot
		FALSE	High	LYQQHGAGLFDVTR		0.000284119	0.000703441	1	1	1	O14773	0	1604.82	High	High	0.0006562	0.0001257	32
		FALSE	High	VPIPWVSGTSASTPVFGGILSLINEHR		0.000872915	0.000703441	1	1	1	O14773	0	2834.52	High	High	0.0006562	0.0004302	32
FALSE	High	Master Protein	P40199	Carcinoembryonic antigen-related cell adhesion molecule 6 OS=Homo sapiens OX=9606 GN=CEACAM6 PE=1 SV=3	0	7.252	10	2	2	2	344	37.2	5.82	123	2	cell communication;cellular component movement;regulation of biological process;response to stimulus;transport	membrane	protein binding	Pf00047, Pf07679, Pf07686, Pf13895, Pf13927	4680		CEACAM6	19	Neutrophil degranulation; Fibronectin matrix formation; Cell surface interactions at the vascular wall			7	High	1
	Checked	Protein Group ID	# Proteins	# Unique Peptides	# Peptides	# PSMs	Group Description	Found in Sample: [S8] F8: Sample
	FALSE	306	1	2	2	2	[Master Protein] Carcinoembryonic antigen-related cell adhesion molecule 6 OS=Homo sapiens OX=9606 GN=CEACAM6 PE=1 SV=3	High
		Checked	Confidence	Sequence	Modifications	Qvality PEP	Qvality q-value	# Protein Groups	# Proteins	# PSMs	Master Protein Accessions	# Missed Cleavages	Theo. MH+ [Da]	Found in Sample: [S8] F8: Sample	Confidence (by Search Engine): Mascot	Percolator q-Value (by Search Engine): Mascot	Percolator PEP (by Search Engine): Mascot	Ions Score (by Search Engine): Mascot
		FALSE	High	EVLLLAHNLPQNR		0.000358328	0.000703441	1	1	1	P40199	0	1516.86	High	High	0.0006562	0.0001619	76
		FALSE	High	SDPVTLNVLYGPDGPTISPSK		0.000714933	0.000703441	1	1	1	P40199	0	2157.11	High	High	0.0006562	0.0003457	66
FALSE	High	Master Protein	P13987	CD59 glycoprotein OS=Homo sapiens OX=9606 GN=CD59 PE=1 SV=1	0	7.135	16	2	3	2	128	14.2	6.48	98	2	cell organization and biogenesis;coagulation;regulation of biological process;response to stimulus;transport	cell surface;extracellular;membrane	protein binding	Pf00021	966	ENSG00000085063.14	CD59	11	Regulation of Complement cascade; Neutrophil degranulation; Cargo concentration in the ER; COPII (Coat Protein 2) Mediated Vesicle Transport; COPI-mediated anterograde transport	Hematopoietic cell lineage; Complement and coagulation cascades		17	High	1
	Checked	Protein Group ID	# Proteins	# Unique Peptides	# Peptides	# PSMs	Group Description	Found in Sample: [S8] F8: Sample
	FALSE	149	1	2	2	3	[Master Protein] CD59 glycoprotein OS=Homo sapiens OX=9606 GN=CD59 PE=1 SV=1	High
		Checked	Confidence	Sequence	Modifications	Qvality PEP	Qvality q-value	# Protein Groups	# Proteins	# PSMs	Master Protein Accessions	# Missed Cleavages	Theo. MH+ [Da]	Found in Sample: [S8] F8: Sample	Confidence (by Search Engine): Mascot	Percolator q-Value (by Search Engine): Mascot	Percolator PEP (by Search Engine): Mascot	Ions Score (by Search Engine): Mascot
		FALSE	High	AGLQVYNK		0.0300854	0.000703441	1	1	1	P13987	0	892.489	High	High	0.0006562	0.02096	46
		FALSE	High	FEHCNFNDVTTR	1xCarbamidomethyl [C4]	0.00151345	0.000703441	1	1	2	P13987	0	1539.66	High	High	0.0006562	0.0007887	55
FALSE	High	Master Protein	P07910	Heterogeneous nuclear ribonucleoproteins C1/C2 OS=Homo sapiens OX=9606 GN=HNRNPC PE=1 SV=4	0	7.114	10	3	3	3	306	33.7	5.08	126	3	cell differentiation;cell organization and biogenesis;metabolic process;regulation of biological process	cytoskeleton;cytosol;extracellular;membrane;nucleus;spliceosomal complex	DNA binding;protein binding;RNA binding	Pf00076, Pf13893, Pf14259	3183	ENSG00000092199.17	HNRNPC	14	mRNA Splicing - Major Pathway; SUMOylation of RNA binding proteins	Spliceosome	mRNA Processing	11	High	1
	Checked	Protein Group ID	# Proteins	# Unique Peptides	# Peptides	# PSMs	Group Description	Found in Sample: [S8] F8: Sample
	FALSE	166	4	3	3	3	[Master Protein] Heterogeneous nuclear ribonucleoproteins C1/C2 OS=Homo sapiens OX=9606 GN=HNRNPC PE=1 SV=4	High
		Checked	Confidence	Sequence	Modifications	Qvality PEP	Qvality q-value	# Protein Groups	# Proteins	# PSMs	Master Protein Accessions	# Missed Cleavages	Theo. MH+ [Da]	Found in Sample: [S8] F8: Sample	Confidence (by Search Engine): Mascot	Percolator q-Value (by Search Engine): Mascot	Percolator PEP (by Search Engine): Mascot	Ions Score (by Search Engine): Mascot
		FALSE	High	GFAFVQYVNER		0.00804157	0.000703441	1	1	1	P07910	0	1329.66	High	High	0.0006562	0.004907	56
		FALSE	High	SDVEAIFSK		0.1	0.00512442	1	4	1	P07910	0	995.504	High	High	0.003723	0.07852	29
		FALSE	High	VFIGNLNTLVVK		0.000432824	0.000703441	1	4	1	P07910	0	1316.79	High	High	0.0006562	0.0001996	78
FALSE	High	Master Protein	Q9HCY8	Protein S100-A14 OS=Homo sapiens OX=9606 GN=S100A14 PE=1 SV=1	0	6.914	25	2	2	2	104	11.7	5.24	148	2	cell death;defense response;regulation of biological process;response to stimulus	cytoplasm;cytosol	metal ion binding;protein binding	Pf01023	57402	ENSG00000189334.8	S100A14	1				0	High	1
	Checked	Protein Group ID	# Proteins	# Unique Peptides	# Peptides	# PSMs	Group Description	Found in Sample: [S8] F8: Sample
	FALSE	168	1	2	2	2	[Master Protein] Protein S100-A14 OS=Homo sapiens OX=9606 GN=S100A14 PE=1 SV=1	High
		Checked	Confidence	Sequence	Modifications	Qvality PEP	Qvality q-value	# Protein Groups	# Proteins	# PSMs	Master Protein Accessions	# Missed Cleavages	Theo. MH+ [Da]	Found in Sample: [S8] F8: Sample	Confidence (by Search Engine): Mascot	Percolator q-Value (by Search Engine): Mascot	Percolator PEP (by Search Engine): Mascot	Ions Score (by Search Engine): Mascot
		FALSE	High	SANAEDAQEFSDVER		0.00141858	0.000703441	1	1	1	Q9HCY8	0	1667.71	High	High	0.0006562	0.0007349	104
		FALSE	High	SFWELIGEAAK		0.000366148	0.000703441	1	1	1	Q9HCY8	0	1250.64	High	High	0.0006562	0.0001659	64
FALSE	High	Master Protein	P23284	Peptidyl-prolyl cis-trans isomerase B OS=Homo sapiens OX=9606 GN=PPIB PE=1 SV=2	0	6.876	15	3	3	3	216	23.7	9.41	108	3	metabolic process;regulation of biological process	endoplasmic reticulum;membrane;nucleus;organelle lumen	catalytic activity;protein binding;RNA binding	Pf00160	5479	ENSG00000166794.4	PPIB	15	Collagen biosynthesis and modifying enzymes		Prolactin Signaling Pathway	4	High	1
	Checked	Protein Group ID	# Proteins	# Unique Peptides	# Peptides	# PSMs	Group Description	Found in Sample: [S8] F8: Sample
	FALSE	277	1	3	3	3	[Master Protein] Peptidyl-prolyl cis-trans isomerase B OS=Homo sapiens OX=9606 GN=PPIB PE=1 SV=2	High
		Checked	Confidence	Sequence	Modifications	Qvality PEP	Qvality q-value	# Protein Groups	# Proteins	# PSMs	Master Protein Accessions	# Missed Cleavages	Theo. MH+ [Da]	Found in Sample: [S8] F8: Sample	Confidence (by Search Engine): Mascot	Percolator q-Value (by Search Engine): Mascot	Percolator PEP (by Search Engine): Mascot	Ions Score (by Search Engine): Mascot
		FALSE	High	IEVEKPFAIAK		0.0389434	0.00223926	1	1	1	P23284	0	1244.72	High	High	0.001708	0.02774	29
		FALSE	High	IGDEDVGR		0.0126905	0.000703441	1	1	1	P23284	0	860.411	High	High	0.0006562	0.00813	47
		FALSE	High	TVDNFVALATGEK		0.00116189	0.000703441	1	1	1	P23284	0	1364.71	High	High	0.0006562	0.0005897	72
FALSE	High	Master Protein	P01833	Polymeric immunoglobulin receptor OS=Homo sapiens OX=9606 GN=PIGR PE=1 SV=4	0	6.84	6	3	6	3	764	83.2	5.74	94	3	cell organization and biogenesis;regulation of biological process;response to stimulus;transport	extracellular;membrane	receptor activity;signal transducer activity		5284	ENSG00000162896.5	PIGR	1	Neutrophil degranulation	Intestinal immune network for IgA production		4	High	1
	Checked	Protein Group ID	# Proteins	# Unique Peptides	# Peptides	# PSMs	Group Description	Found in Sample: [S8] F8: Sample
	FALSE	171	1	3	3	6	[Master Protein] Polymeric immunoglobulin receptor OS=Homo sapiens OX=9606 GN=PIGR PE=1 SV=4	High
		Checked	Confidence	Sequence	Modifications	Qvality PEP	Qvality q-value	# Protein Groups	# Proteins	# PSMs	Master Protein Accessions	# Missed Cleavages	Theo. MH+ [Da]	Found in Sample: [S8] F8: Sample	Confidence (by Search Engine): Mascot	Percolator q-Value (by Search Engine): Mascot	Percolator PEP (by Search Engine): Mascot	Ions Score (by Search Engine): Mascot
		FALSE	High	LDIQGTGQLLFSVVINQLR		0.0031343	0.000703441	1	1	4	P01833	0	2114.2	High	High	0.0006562	0.001748	31
		FALSE	High	NADLQVLKPEPELVYEDLR		0.00204715	0.000703441	1	1	1	P01833	0	2241.18	High	High	0.0006562	0.001093	53
		FALSE	High	RAPAFEGR		0.0965828	0.00512442	1	1	1	P01833	1	903.48	High	High	0.003723	0.07563	26
FALSE	High	Master Protein	P0DOX8	Immunoglobulin lambda-1 light chain OS=Homo sapiens OX=9606 PE=1 SV=1	0	6.83	18	3	4	3	216	22.8	6.76	54	3	response to stimulus	extracellular;membrane		Pf07654, Pf07679, Pf07686, Pf08205, Pf13927								0	High	1
	Checked	Protein Group ID	# Proteins	# Unique Peptides	# Peptides	# PSMs	Group Description	Found in Sample: [S8] F8: Sample
	FALSE	312	9	3	3	4	[Master Protein] Immunoglobulin lambda-1 light chain OS=Homo sapiens OX=9606 PE=1 SV=1	High
		Checked	Confidence	Sequence	Modifications	Qvality PEP	Qvality q-value	# Protein Groups	# Proteins	# PSMs	Master Protein Accessions	# Missed Cleavages	Theo. MH+ [Da]	Found in Sample: [S8] F8: Sample	Confidence (by Search Engine): Mascot	Percolator q-Value (by Search Engine): Mascot	Percolator PEP (by Search Engine): Mascot	Ions Score (by Search Engine): Mascot
		FALSE	High	RPSGVPDR		0.0786148	0.00372532	1	3	2	P0DOX8	0	883.474	High	High	0.002746	0.06044	26
		FALSE	High	SYSCQVTHEGSTVEK	1xCarbamidomethyl [C4]	0.00986268	0.000703441	1	6	1	P0DOX8	0	1711.76	High	High	0.0006562	0.006157	16
		FALSE	High	YAASSYLSLTPEQWK		0.000809403	0.000703441	1	7	1	P0DOX8	0	1743.86	High	High	0.0006562	0.0003973	46
FALSE	High	Master Protein	P60174	Triosephosphate isomerase OS=Homo sapiens OX=9606 GN=TPI1 PE=1 SV=4	0	6.653	16	3	3	3	249	26.7	6.9	78	3	development;metabolic process	cytosol;nucleus	catalytic activity;protein binding	Pf00121	7167	ENSG00000111669.14	TPI1	12			Fatty Acid Beta Oxidation; Cori Cycle; Glycolysis and Gluconeogenesis	3	High	1
	Checked	Protein Group ID	# Proteins	# Unique Peptides	# Peptides	# PSMs	Group Description	Found in Sample: [S8] F8: Sample
	FALSE	213	1	3	3	3	[Master Protein] Triosephosphate isomerase OS=Homo sapiens OX=9606 GN=TPI1 PE=1 SV=4	High
		Checked	Confidence	Sequence	Modifications	Qvality PEP	Qvality q-value	# Protein Groups	# Proteins	# PSMs	Master Protein Accessions	# Missed Cleavages	Theo. MH+ [Da]	Found in Sample: [S8] F8: Sample	Confidence (by Search Engine): Mascot	Percolator q-Value (by Search Engine): Mascot	Percolator PEP (by Search Engine): Mascot	Ions Score (by Search Engine): Mascot
		FALSE	High	SNVSDAVAQSTR		0.00138083	0.000703441	1	1	1	P60174	0	1234.6	High	High	0.0006562	0.000711	57
		FALSE	High	TATPQQAQEVHEK		0.11311	0.00577078	1	1	1	P60174	0	1466.72	High	High	0.00418	0.09001	13
		FALSE	High	VVLAYEPVWAIGTGK		0.00585487	0.000703441	1	1	1	P60174	0	1602.89	High	High	0.0006562	0.003478	40
FALSE	High	Master Protein	Q9BY67	Cell adhesion molecule 1 OS=Homo sapiens OX=9606 GN=CADM1 PE=1 SV=2	0	6.636	7	2	3	2	442	48.5	5.07	70	2	cell death;cell differentiation;cell organization and biogenesis;cell proliferation;development;regulation of biological process;response to stimulus	membrane	protein binding;receptor activity	Pf00047, Pf07679, Pf07686, Pf08205, Pf13895, Pf13927	23705	ENSG00000182985.17	CADM1	11	Nectin/Necl trans heterodimerization	Cell adhesion molecules (CAMs)		6	High	1
	Checked	Protein Group ID	# Proteins	# Unique Peptides	# Peptides	# PSMs	Group Description	Found in Sample: [S8] F8: Sample
	FALSE	32	1	2	2	3	[Master Protein] Cell adhesion molecule 1 OS=Homo sapiens OX=9606 GN=CADM1 PE=1 SV=2	High
		Checked	Confidence	Sequence	Modifications	Qvality PEP	Qvality q-value	# Protein Groups	# Proteins	# PSMs	Master Protein Accessions	# Missed Cleavages	Theo. MH+ [Da]	Found in Sample: [S8] F8: Sample	Confidence (by Search Engine): Mascot	Percolator q-Value (by Search Engine): Mascot	Percolator PEP (by Search Engine): Mascot	Ions Score (by Search Engine): Mascot
		FALSE	High	CEASNIVGK	1xCarbamidomethyl [C1]	0.0310545	0.000703441	1	1	2	Q9BY67	0	977.472	High	High	0.0006562	0.02168	29
		FALSE	High	EGDALELTCEAIGKPQPVMVTWVR	1xCarbamidomethyl [C9]	2.99303e-05	0.000703441	1	1	1	Q9BY67	0	2699.35	High	High	0.0006562	1.067e-05	61
FALSE	High	Master Protein	P05141	ADP/ATP translocase 2 OS=Homo sapiens OX=9606 GN=SLC25A5 PE=1 SV=7	0	6.593	11	3	3	1	298	32.8	9.69	88	3	regulation of biological process;transport	membrane;mitochondrion;nucleus	protein binding;RNA binding;transporter activity	Pf00153	292	ENSG00000005022.5	SLC25A5	X	Vpr-mediated induction of apoptosis by mitochondrial outer membrane permeabilization; Regulation of insulin secretion	cGMP-PKG signaling pathway; Huntington's disease; HTLV-I infection; Parkinson's disease; Calcium signaling pathway	Electron Transport Chain	15	High	1
	Checked	Protein Group ID	# Proteins	# Unique Peptides	# Peptides	# PSMs	Group Description	Found in Sample: [S8] F8: Sample
	FALSE	115	2	1	3	3	[Master Protein] ADP/ATP translocase 2 OS=Homo sapiens OX=9606 GN=SLC25A5 PE=1 SV=7	High
		Checked	Confidence	Sequence	Modifications	Qvality PEP	Qvality q-value	# Protein Groups	# Proteins	# PSMs	Master Protein Accessions	# Missed Cleavages	Theo. MH+ [Da]	Found in Sample: [S8] F8: Sample	Confidence (by Search Engine): Mascot	Percolator q-Value (by Search Engine): Mascot	Percolator PEP (by Search Engine): Mascot	Ions Score (by Search Engine): Mascot
		FALSE	High	DFLAGGVAAAISK		0.00673404	0.000703441	1	1	1	P05141	0	1219.67	High	High	0.0006562	0.004039	36
		FALSE	High	GAWSNVLR		0.0341475	0.00163557	2	3	1	P05141; P12235	0	902.484	High	High	0.0006562	0.02402	41
		FALSE	High	YFPTQALNFAFK		0.00454583	0.000703441	2	4	1	P05141; P12235	0	1446.74	High	High	0.0006562	0.00263	54
FALSE	High	Master Protein	P26373	60S ribosomal protein L13 OS=Homo sapiens OX=9606 GN=RPL13 PE=1 SV=4	0	6.54	14	3	3	3	211	24.2	11.65	107	3	cell organization and biogenesis;metabolic process;transport	cytosol;membrane;nucleus;ribosome	protein binding;RNA binding;structural molecule activity	Pf01294	6137	ENSG00000167526.13	RPL13	16	Peptide chain elongation; Eukaryotic Translation Termination; Viral mRNA Translation; L13a-mediated translational silencing of Ceruloplasmin expression; Nonsense Mediated Decay (NMD) independent of the Exon Junction Complex (EJC); Selenocysteine synthesis; Nonsense Mediated Decay (NMD) enhanced by the Exon Junction Complex (EJC); GTP hydrolysis and joining of the 60S ribosomal subunit; Major path…	Ribosome	Cytoplasmic Ribosomal Proteins	34	High	1
	Checked	Protein Group ID	# Proteins	# Unique Peptides	# Peptides	# PSMs	Group Description	Found in Sample: [S8] F8: Sample
	FALSE	13	1	3	3	3	[Master Protein] 60S ribosomal protein L13 OS=Homo sapiens OX=9606 GN=RPL13 PE=1 SV=4	High
		Checked	Confidence	Sequence	Modifications	Qvality PEP	Qvality q-value	# Protein Groups	# Proteins	# PSMs	Master Protein Accessions	# Missed Cleavages	Theo. MH+ [Da]	Found in Sample: [S8] F8: Sample	Confidence (by Search Engine): Mascot	Percolator q-Value (by Search Engine): Mascot	Percolator PEP (by Search Engine): Mascot	Ions Score (by Search Engine): Mascot
		FALSE	High	GFSLEELR		0.0732226	0.0030029	1	1	1	P26373	0	950.494	High	High	0.002236	0.05589	43
		FALSE	High	STESLQANVQR		0.00141858	0.000703441	1	1	1	P26373	0	1232.62	High	High	0.0006562	0.0007317	69
		FALSE	High	VATWFNQPAR		0.0111583	0.000703441	1	1	1	P26373	0	1189.61	High	High	0.0006562	0.007056	44
FALSE	High	Master Protein	P61626	Lysozyme C OS=Homo sapiens OX=9606 GN=LYZ PE=1 SV=1	0	6.498	23	4	4	4	148	16.5	9.16	94	4	defense response;metabolic process;response to stimulus;transport	extracellular;organelle lumen	catalytic activity;protein binding	Pf00062	4069	ENSG00000090382.6	LYZ	12	Antimicrobial peptides; Neutrophil degranulation; Amyloid fiber formation	Salivary secretion		7	High	1
	Checked	Protein Group ID	# Proteins	# Unique Peptides	# Peptides	# PSMs	Group Description	Found in Sample: [S8] F8: Sample
	FALSE	192	1	4	4	4	[Master Protein] Lysozyme C OS=Homo sapiens OX=9606 GN=LYZ PE=1 SV=1	High
		Checked	Confidence	Sequence	Modifications	Qvality PEP	Qvality q-value	# Protein Groups	# Proteins	# PSMs	Master Protein Accessions	# Missed Cleavages	Theo. MH+ [Da]	Found in Sample: [S8] F8: Sample	Confidence (by Search Engine): Mascot	Percolator q-Value (by Search Engine): Mascot	Percolator PEP (by Search Engine): Mascot	Ions Score (by Search Engine): Mascot
		FALSE	High	LGMDGYR		0.0965828	0.00512442	1	1	1	P61626	0	811.377	High	High	0.003723	0.07561	28
		FALSE	High	STDYGIFQINSR		0.00285984	0.000703441	1	1	1	P61626	0	1400.68	High	High	0.0006562	0.001584	82
		FALSE	High	WESGYNTR		0.0318852	0.000703441	1	1	1	P61626	0	1012.45	High	High	0.0006562	0.02227	24
		FALSE	High	YWCNDGK	1xCarbamidomethyl [C3]	0.14532	0.00911203	1	1	1	P61626	0	942.377	High	High	0.006569	0.119	13
FALSE	High	Master Protein	P50914	60S ribosomal protein L14 OS=Homo sapiens OX=9606 GN=RPL14 PE=1 SV=4	0	6.359	11	2	2	2	215	23.4	10.93	96	2	cell organization and biogenesis;metabolic process;transport	cytosol;membrane;ribosome	protein binding;RNA binding;structural molecule activity	Pf01929	9045	ENSG00000188846.13	RPL14	3	Peptide chain elongation; Eukaryotic Translation Termination; Viral mRNA Translation; L13a-mediated translational silencing of Ceruloplasmin expression; Nonsense Mediated Decay (NMD) independent of the Exon Junction Complex (EJC); Selenocysteine synthesis; Nonsense Mediated Decay (NMD) enhanced by the Exon Junction Complex (EJC); GTP hydrolysis and joining of the 60S ribosomal subunit; Major path…	Ribosome	Cytoplasmic Ribosomal Proteins	34	High	1
	Checked	Protein Group ID	# Proteins	# Unique Peptides	# Peptides	# PSMs	Group Description	Found in Sample: [S8] F8: Sample
	FALSE	38	1	2	2	2	[Master Protein] 60S ribosomal protein L14 OS=Homo sapiens OX=9606 GN=RPL14 PE=1 SV=4	High
		Checked	Confidence	Sequence	Modifications	Qvality PEP	Qvality q-value	# Protein Groups	# Proteins	# PSMs	Master Protein Accessions	# Missed Cleavages	Theo. MH+ [Da]	Found in Sample: [S8] F8: Sample	Confidence (by Search Engine): Mascot	Percolator q-Value (by Search Engine): Mascot	Percolator PEP (by Search Engine): Mascot	Ions Score (by Search Engine): Mascot
		FALSE	High	ALVDGPCTQVR	1xCarbamidomethyl [C7]	0.00360578	0.000703441	1	1	1	P50914	0	1215.62	High	High	0.0006562	0.002044	37
		FALSE	High	LVAIVDVIDQNR		0.00046178	0.000703441	1	1	1	P50914	0	1354.77	High	High	0.0006562	0.0002142	78
FALSE	High	Master Protein	P02545	Prelamin-A/C OS=Homo sapiens OX=9606 GN=LMNA PE=1 SV=1	0	6.347	7	4	4	3	664	74.1	7.02	81	4	cell organization and biogenesis;regulation of biological process;response to stimulus;transport	cytosol;membrane;nucleus	protein binding;structural molecule activity	Pf00038, Pf00932	4000	ENSG00000160789.19	LMNA	1	Signaling by BRAF and RAF fusions; Breakdown of the nuclear lamina; XBP1(S) activates chaperone genes; Initiation of Nuclear Envelope Reformation; Clearance of Nuclear Envelope Membranes from Chromatin; Depolymerisation of the Nuclear Lamina; Deregulated CDK5 triggers multiple neurodegenerative pathways in Alzheimer's disease models	Arrhythmogenic right ventricular cardiomyopathy (ARVC); Dilated cardiomyopathy; Apoptosis; Hypertrophic cardiomyopathy (HCM)	Arrhythmogenic Right Ventricular Cardiomyopathy; Adipogenesis; Fas Ligand (FasL) pathway and Stress induction of Heat Shock Proteins (HSP) regulation	33	High	1
	Checked	Protein Group ID	# Proteins	# Unique Peptides	# Peptides	# PSMs	Group Description	Found in Sample: [S8] F8: Sample
	FALSE	161	2	3	4	4	[Master Protein] Prelamin-A/C OS=Homo sapiens OX=9606 GN=LMNA PE=1 SV=1	High
		Checked	Confidence	Sequence	Modifications	Qvality PEP	Qvality q-value	# Protein Groups	# Proteins	# PSMs	Master Protein Accessions	# Missed Cleavages	Theo. MH+ [Da]	Found in Sample: [S8] F8: Sample	Confidence (by Search Engine): Mascot	Percolator q-Value (by Search Engine): Mascot	Percolator PEP (by Search Engine): Mascot	Ions Score (by Search Engine): Mascot
		FALSE	High	LLEGEEER		0.0612159	0.00223926	2	3	1	P20700; P02545	0	974.479	High	High	0.001708	0.04587	48
		FALSE	High	NSNLVGAAHEELQQSR		0.0671387	0.00223926	1	1	1	P02545	0	1752.86	High	High	0.001708	0.05073	25
		FALSE	High	SGAQASSTPLSPTR		0.00386743	0.000703441	1	1	1	P02545	0	1359.69	High	High	0.0006562	0.002196	52
		FALSE	High	TLEGELHDLR		0.110915	0.00577078	1	1	1	P02545	0	1182.61	High	High	0.00418	0.08811	25
FALSE	High	Master Protein	P06733	Alpha-enolase OS=Homo sapiens OX=9606 GN=ENO1 PE=1 SV=2	0	6.263	7	2	3	2	434	47.1	7.39	71	2	metabolic process;regulation of biological process;response to stimulus	cell surface;cytoplasm;cytosol;membrane;nucleus	catalytic activity;DNA binding;metal ion binding;protein binding;RNA binding	Pf00113, Pf03952, Pf13378	2023	ENSG00000074800.13	ENO1	1	Gluconeogenesis; Glycolysis	HIF-1 signaling pathway; Carbon metabolism; Glycolysis / Gluconeogenesis; RNA degradation; Biosynthesis of amino acids; Metabolic pathways	Glycolysis and Gluconeogenesis	12	High	1
	Checked	Protein Group ID	# Proteins	# Unique Peptides	# Peptides	# PSMs	Group Description	Found in Sample: [S8] F8: Sample
	FALSE	267	3	2	2	3	[Master Protein] Alpha-enolase OS=Homo sapiens OX=9606 GN=ENO1 PE=1 SV=2	High
		Checked	Confidence	Sequence	Modifications	Qvality PEP	Qvality q-value	# Protein Groups	# Proteins	# PSMs	Master Protein Accessions	# Missed Cleavages	Theo. MH+ [Da]	Found in Sample: [S8] F8: Sample	Confidence (by Search Engine): Mascot	Percolator q-Value (by Search Engine): Mascot	Percolator PEP (by Search Engine): Mascot	Ions Score (by Search Engine): Mascot
		FALSE	High	IGAEVYHNLK		0.0621675	0.00223926	1	1	1	P06733	0	1143.62	High	High	0.001708	0.04661	29
		FALSE	High	SGETEDTFIADLVVGLCTGQIK	1xCarbamidomethyl [C17]	0.00376463	0.000703441	1	3	2	P06733	0	2353.16	High	High	0.0006562	0.002131	37
FALSE	High	Master Protein	P04843	Dolichyl-diphosphooligosaccharide--protein glycosyltransferase subunit 1 OS=Homo sapiens OX=9606 GN=RPN1 PE=1 SV=1	0	6.103	5	2	2	2	607	68.5	6.38	62	2	metabolic process	cytosol;endoplasmic reticulum;membrane	catalytic activity;protein binding;RNA binding	Pf04597	6184	ENSG00000163902.11	RPN1	3	Asparagine N-linked glycosylation; SRP-dependent cotranslational protein targeting to membrane	N-Glycan biosynthesis; Protein processing in endoplasmic reticulum; Metabolic pathways	Proteasome Degradation	9	High	1
	Checked	Protein Group ID	# Proteins	# Unique Peptides	# Peptides	# PSMs	Group Description	Found in Sample: [S8] F8: Sample
	FALSE	205	1	2	2	2	[Master Protein] Dolichyl-diphosphooligosaccharide--protein glycosyltransferase subunit 1 OS=Homo sapiens OX=9606 GN=RPN1 PE=1 SV=1	High
		Checked	Confidence	Sequence	Modifications	Qvality PEP	Qvality q-value	# Protein Groups	# Proteins	# PSMs	Master Protein Accessions	# Missed Cleavages	Theo. MH+ [Da]	Found in Sample: [S8] F8: Sample	Confidence (by Search Engine): Mascot	Percolator q-Value (by Search Engine): Mascot	Percolator PEP (by Search Engine): Mascot	Ions Score (by Search Engine): Mascot
		FALSE	High	ATSFLLALEPELEAR		0.0017602	0.000703441	1	1	1	P04843	0	1659.9	High	High	0.0006562	0.000928	44
		FALSE	High	VTAEVVLAHLGGGSTSR		0.00162339	0.000703441	1	1	1	P04843	0	1653.89	High	High	0.0006562	0.0008494	41
FALSE	High	Master Protein	P11169	Solute carrier family 2, facilitated glucose transporter member 3 OS=Homo sapiens OX=9606 GN=SLC2A3 PE=1 SV=1	0	6.099	4	2	2	2	496	53.9	7.2	100	2	metabolic process;transport	membrane	transporter activity	Pf00083, Pf07690, Pf13347	6515	ENSG00000059804.15	SLC2A3	12	Vitamin C (ascorbate) metabolism; Neutrophil degranulation; Cellular hexose transport		NRF2 pathway; Photodynamic therapy-induced HIF-1 survival signaling; Focal Adhesion-PI3K-Akt-mTOR-signaling pathway; Glycolysis and Gluconeogenesis	14	High	1
	Checked	Protein Group ID	# Proteins	# Unique Peptides	# Peptides	# PSMs	Group Description	Found in Sample: [S8] F8: Sample
	FALSE	75	2	2	2	2	[Master Protein] Solute carrier family 2, facilitated glucose transporter member 3 OS=Homo sapiens OX=9606 GN=SLC2A3 PE=1 SV=1	High
		Checked	Confidence	Sequence	Modifications	Qvality PEP	Qvality q-value	# Protein Groups	# Proteins	# PSMs	Master Protein Accessions	# Missed Cleavages	Theo. MH+ [Da]	Found in Sample: [S8] F8: Sample	Confidence (by Search Engine): Mascot	Percolator q-Value (by Search Engine): Mascot	Percolator PEP (by Search Engine): Mascot	Ions Score (by Search Engine): Mascot
		FALSE	High	AFEGQAHGADR		0.000360267	0.000703441	1	2	1	P11169	0	1158.53	High	High	0.0006562	0.0001633	80
		FALSE	High	QVTVLELFR		0.00799846	0.000703441	1	2	1	P11169	0	1104.64	High	High	0.0006562	0.004881	40
FALSE	High	Master Protein	Q15084	Protein disulfide-isomerase A6 OS=Homo sapiens OX=9606 GN=PDIA6 PE=1 SV=1	0	6.061	9	2	3	2	440	48.1	5.08	92	2	cellular homeostasis;metabolic process;regulation of biological process;response to stimulus;transport	cytosol;endoplasmic reticulum;membrane;organelle lumen	catalytic activity;protein binding	Pf00085, Pf13098, Pf13848, Pf13899, Pf13905	10130	ENSG00000143870.12	PDIA6	2	Post-translational protein phosphorylation; Regulation of Insulin-like Growth Factor (IGF) transport and uptake by Insulin-like Growth Factor Binding Proteins (IGFBPs); XBP1(S) activates chaperone genes	Protein processing in endoplasmic reticulum	Photodynamic therapy-induced unfolded protein response	9	High	1
	Checked	Protein Group ID	# Proteins	# Unique Peptides	# Peptides	# PSMs	Group Description	Found in Sample: [S8] F8: Sample
	FALSE	272	1	2	2	3	[Master Protein] Protein disulfide-isomerase A6 OS=Homo sapiens OX=9606 GN=PDIA6 PE=1 SV=1	High
		Checked	Confidence	Sequence	Modifications	Qvality PEP	Qvality q-value	# Protein Groups	# Proteins	# PSMs	Master Protein Accessions	# Missed Cleavages	Theo. MH+ [Da]	Found in Sample: [S8] F8: Sample	Confidence (by Search Engine): Mascot	Percolator q-Value (by Search Engine): Mascot	Percolator PEP (by Search Engine): Mascot	Ions Score (by Search Engine): Mascot
		FALSE	High	ALDLFSDNAPPPELLEIINEDIAK		0.00905065	0.000703441	1	1	2	Q15084	0	2637.37	High	High	0.0006562	0.005594	31
		FALSE	High	TGEAIVDAALSALR		0.000345044	0.000703441	1	1	1	Q15084	0	1386.76	High	High	0.0006562	0.0001555	83
FALSE	High	Master Protein	Q10589	Bone marrow stromal antigen 2 OS=Homo sapiens OX=9606 GN=BST2 PE=1 SV=1	0	6.051	14	2	2	2	180	19.8	5.6	78	2	cell communication;cell proliferation;cellular component movement;defense response;development;regulation of biological process;response to stimulus;transport	cell surface;cytoplasm;cytosol;endosome;Golgi;membrane	enzyme regulator activity;protein binding;RNA binding;signal transducer activity;transporter activity		684	ENSG00000130303.12	BST2	19	Interferon alpha/beta signaling; Neutrophil degranulation			6	High	1
	Checked	Protein Group ID	# Proteins	# Unique Peptides	# Peptides	# PSMs	Group Description	Found in Sample: [S8] F8: Sample
	FALSE	54	1	2	2	2	[Master Protein] Bone marrow stromal antigen 2 OS=Homo sapiens OX=9606 GN=BST2 PE=1 SV=1	High
		Checked	Confidence	Sequence	Modifications	Qvality PEP	Qvality q-value	# Protein Groups	# Proteins	# PSMs	Master Protein Accessions	# Missed Cleavages	Theo. MH+ [Da]	Found in Sample: [S8] F8: Sample	Confidence (by Search Engine): Mascot	Percolator q-Value (by Search Engine): Mascot	Percolator PEP (by Search Engine): Mascot	Ions Score (by Search Engine): Mascot
		FALSE	High	KVEELEGEITTLNHK		0.000469317	0.000703441	1	1	1	Q10589	1	1739.92	High	High	0.0006562	0.0002179	43
		FALSE	High	LQDASAEVER		0.00680688	0.000703441	1	1	1	Q10589	0	1117.55	High	High	0.0006562	0.004085	57
FALSE	High	Master Protein	P15311	Ezrin OS=Homo sapiens OX=9606 GN=EZR PE=1 SV=4	0	6.017	3	1	4	1	586	69.4	6.27	45	1	cell differentiation;cell organization and biogenesis;cellular component movement;metabolic process;regulation of biological process;response to stimulus;transport	cytoplasm;cytoskeleton;cytosol;endosome;membrane	protein binding;RNA binding	Pf00373, Pf00769, Pf09379, Pf09380	7430	ENSG00000092820.17	EZR	6	Netrin-1 signaling; Recycling pathway of L1	Pathogenic Escherichia coli infection; MicroRNAs in cancer; Proteoglycans in cancer; Regulation of actin cytoskeleton; Leukocyte transendothelial migration; Gastric acid secretion	Pathogenic Escherichia coli infection; AGE/RAGE pathway; VEGFA-VEGFR2 Signaling Pathway; Regulation of Actin Cytoskeleton	15	High	1
	Checked	Protein Group ID	# Proteins	# Unique Peptides	# Peptides	# PSMs	Group Description	Found in Sample: [S8] F8: Sample
	FALSE	144	1	1	1	4	[Master Protein] Ezrin OS=Homo sapiens OX=9606 GN=EZR PE=1 SV=4	High
		Checked	Confidence	Sequence	Modifications	Qvality PEP	Qvality q-value	# Protein Groups	# Proteins	# PSMs	Master Protein Accessions	# Missed Cleavages	Theo. MH+ [Da]	Found in Sample: [S8] F8: Sample	Confidence (by Search Engine): Mascot	Percolator q-Value (by Search Engine): Mascot	Percolator PEP (by Search Engine): Mascot	Ions Score (by Search Engine): Mascot
		FALSE	High	FYPEDVAEELIQDITQK		0.00103184	0.000703441	1	1	4	P15311	0	2038	High	High	0.0006562	0.0005178	25
FALSE	High	Master Protein	Q07020	60S ribosomal protein L18 OS=Homo sapiens OX=9606 GN=RPL18 PE=1 SV=2	0	5.832	13	2	2	2	188	21.6	11.72	84	2	cell organization and biogenesis;metabolic process;transport	cytoplasm;cytosol;endoplasmic reticulum;membrane;nucleus;ribosome	RNA binding;structural molecule activity	Pf00828	6141	ENSG00000063177.12	RPL18	19	Peptide chain elongation; Eukaryotic Translation Termination; Viral mRNA Translation; L13a-mediated translational silencing of Ceruloplasmin expression; Nonsense Mediated Decay (NMD) independent of the Exon Junction Complex (EJC); Selenocysteine synthesis; Nonsense Mediated Decay (NMD) enhanced by the Exon Junction Complex (EJC); GTP hydrolysis and joining of the 60S ribosomal subunit; Major path…	Ribosome	Cytoplasmic Ribosomal Proteins	34	High	1
	Checked	Protein Group ID	# Proteins	# Unique Peptides	# Peptides	# PSMs	Group Description	Found in Sample: [S8] F8: Sample
	FALSE	147	1	2	2	2	[Master Protein] 60S ribosomal protein L18 OS=Homo sapiens OX=9606 GN=RPL18 PE=1 SV=2	High
		Checked	Confidence	Sequence	Modifications	Qvality PEP	Qvality q-value	# Protein Groups	# Proteins	# PSMs	Master Protein Accessions	# Missed Cleavages	Theo. MH+ [Da]	Found in Sample: [S8] F8: Sample	Confidence (by Search Engine): Mascot	Percolator q-Value (by Search Engine): Mascot	Percolator PEP (by Search Engine): Mascot	Ions Score (by Search Engine): Mascot
		FALSE	High	GCGTVLLSGPR	1xCarbamidomethyl [C2]	0.00262348	0.000703441	1	1	1	Q07020	0	1116.58	High	High	0.0006562	0.001438	52
		FALSE	High	ILTFDQLALDSPK		0.00192923	0.000703441	1	1	1	Q07020	0	1460.8	High	High	0.0006562	0.001024	55
FALSE	High	Master Protein	P10599	Thioredoxin OS=Homo sapiens OX=9606 GN=TXN PE=1 SV=3	0	5.673	21	2	2	2	105	11.7	4.92	91	2	cell communication;cell proliferation;cellular component movement;cellular homeostasis;metabolic process;regulation of biological process;response to stimulus;transport	cytoplasm;cytosol;extracellular;mitochondrion;nucleus	antioxidant activity;catalytic activity;protein binding;RNA binding	Pf00085, Pf00462, Pf13098, Pf13899, Pf13905	7295	ENSG00000136810.12	TXN	9	Interconversion of nucleotide di- and triphosphates; Protein repair; TP53 Regulates Metabolic Genes; The NLRP3 inflammasome; Oxidative Stress Induced Senescence; Detoxification of Reactive Oxygen Species	NOD-like receptor signaling pathway	Selenium Micronutrient Network; TNF alpha Signaling Pathway; NRF2 pathway; VEGFA-VEGFR2 Signaling Pathway	25	High	1
	Checked	Protein Group ID	# Proteins	# Unique Peptides	# Peptides	# PSMs	Group Description	Found in Sample: [S8] F8: Sample
	FALSE	273	1	2	2	2	[Master Protein] Thioredoxin OS=Homo sapiens OX=9606 GN=TXN PE=1 SV=3	High
		Checked	Confidence	Sequence	Modifications	Qvality PEP	Qvality q-value	# Protein Groups	# Proteins	# PSMs	Master Protein Accessions	# Missed Cleavages	Theo. MH+ [Da]	Found in Sample: [S8] F8: Sample	Confidence (by Search Engine): Mascot	Percolator q-Value (by Search Engine): Mascot	Percolator PEP (by Search Engine): Mascot	Ions Score (by Search Engine): Mascot
		FALSE	High	TAFQEALDAAGDK		0.00145737	0.000703441	1	1	1	P10599	0	1336.64	High	High	0.0006562	0.0007529	62
		FALSE	High	VGEFSGANK		0.00484932	0.000703441	1	1	1	P10599	0	908.447	High	High	0.0006562	0.002819	52
FALSE	High	Master Protein	P51149	Ras-related protein Rab-7a OS=Homo sapiens OX=9606 GN=RAB7A PE=1 SV=1	0	5.654	19	3	3	3	207	23.5	6.7	75	3	cell organization and biogenesis;cellular homeostasis;metabolic process;regulation of biological process;response to stimulus;transport	cytoplasm;cytosol;endosome;Golgi;membrane;vacuole	catalytic activity;nucleotide binding;protein binding	Pf00025, Pf00071, Pf01926, Pf04670, Pf07728, Pf08477	7879	ENSG00000075785.12	RAB7A	3	TBC/RABGAPs; Neutrophil degranulation; MHC class II antigen presentation; RAB GEFs exchange GTP for GDP on RABs; RAB geranylgeranylation	Endocytosis; Amoebiasis; Tuberculosis; Phagosome; Salmonella infection		18	High	1
	Checked	Protein Group ID	# Proteins	# Unique Peptides	# Peptides	# PSMs	Group Description	Found in Sample: [S8] F8: Sample
	FALSE	155	1	3	3	3	[Master Protein] Ras-related protein Rab-7a OS=Homo sapiens OX=9606 GN=RAB7A PE=1 SV=1	High
		Checked	Confidence	Sequence	Modifications	Qvality PEP	Qvality q-value	# Protein Groups	# Proteins	# PSMs	Master Protein Accessions	# Missed Cleavages	Theo. MH+ [Da]	Found in Sample: [S8] F8: Sample	Confidence (by Search Engine): Mascot	Percolator q-Value (by Search Engine): Mascot	Percolator PEP (by Search Engine): Mascot	Ions Score (by Search Engine): Mascot
		FALSE	High	EAINVEQAFQTIAR		0.000946503	0.000703441	1	1	1	P51149	0	1589.83	High	High	0.0006562	0.0004694	73
		FALSE	High	LVTMQIWDTAGQER	1xDeamidated [Q5]	0.0826891	0.00372532	1	1	1	P51149	0	1648.8	High	High	0.002746	0.06364	11
		FALSE	High	VIILGDSGVGK		0.0946778	0.00512442	1	1	1	P51149	0	1057.63	High	High	0.003723	0.0742	25
FALSE	High	Master Protein	O14979	Heterogeneous nuclear ribonucleoprotein D-like OS=Homo sapiens OX=9606 GN=HNRNPDL PE=1 SV=3	0	5.59	6	2	2	1	420	46.4	9.57	44	2	metabolic process;regulation of biological process;response to stimulus	cytoplasm;cytosol;nucleus;spliceosomal complex	DNA binding;protein binding;RNA binding	Pf00076, Pf08777, Pf13893, Pf14259	9987	ENSG00000152795.17	HNRNPDL; HNRPDL	4	Gene and protein expression by JAK-STAT signaling after Interleukin-12 stimulation; Interleukin-12 family signaling			5	High	1
	Checked	Protein Group ID	# Proteins	# Unique Peptides	# Peptides	# PSMs	Group Description	Found in Sample: [S8] F8: Sample
	FALSE	236	1	1	2	2	[Master Protein] Heterogeneous nuclear ribonucleoprotein D-like OS=Homo sapiens OX=9606 GN=HNRNPDL PE=1 SV=3	High
		Checked	Confidence	Sequence	Modifications	Qvality PEP	Qvality q-value	# Protein Groups	# Proteins	# PSMs	Master Protein Accessions	# Missed Cleavages	Theo. MH+ [Da]	Found in Sample: [S8] F8: Sample	Confidence (by Search Engine): Mascot	Percolator q-Value (by Search Engine): Mascot	Percolator PEP (by Search Engine): Mascot	Ions Score (by Search Engine): Mascot
		FALSE	High	FGEVVDCTIK	1xCarbamidomethyl [C7]	0.0122889	0.000703441	2	2	1	Q99729; O14979	0	1167.57	High	High	0.0006562	0.007829	43
		FALSE	High	VFVGGLSPDTSEEQIK		0.000681042	0.000703441	1	1	1	O14979	0	1705.86	High	High	0.0006562	0.0003282	23
FALSE	High	Master Protein	Q6E0U4	Dermokine OS=Homo sapiens OX=9606 GN=DMKN PE=1 SV=3	0	5.554	4	1	1	1	476	47.1	7.28	67	1		extracellular	protein binding		93099	ENSG00000161249.20	DMKN	19				0	High	1
	Checked	Protein Group ID	# Proteins	# Unique Peptides	# Peptides	# PSMs	Group Description	Found in Sample: [S8] F8: Sample
	FALSE	154	1	1	1	1	[Master Protein] Dermokine OS=Homo sapiens OX=9606 GN=DMKN PE=1 SV=3	High
		Checked	Confidence	Sequence	Modifications	Qvality PEP	Qvality q-value	# Protein Groups	# Proteins	# PSMs	Master Protein Accessions	# Missed Cleavages	Theo. MH+ [Da]	Found in Sample: [S8] F8: Sample	Confidence (by Search Engine): Mascot	Percolator q-Value (by Search Engine): Mascot	Percolator PEP (by Search Engine): Mascot	Ions Score (by Search Engine): Mascot
		FALSE	High	VGEAAHALGNTGHEIGR		8.83875e-06	0.000703441	1	1	1	Q6E0U4	0	1688.85	High	High	0.0006562	2.795e-06	67
FALSE	High	Master Protein	P63104	14-3-3 protein zeta/delta OS=Homo sapiens OX=9606 GN=YWHAZ PE=1 SV=1	0	5.548	9	2	2	1	245	27.7	4.79	89	2	cell organization and biogenesis;metabolic process;regulation of biological process;response to stimulus;transport	cytoplasm;cytosol;membrane;mitochondrion;nucleus	catalytic activity;protein binding;RNA binding	Pf00244	7534	ENSG00000164924.17	YWHAZ	8	Chk1/Chk2(Cds1) mediated inactivation of Cyclin B:Cdk1 complex; Interleukin-3, 5 and GM-CSF signaling; KSRP (KHSRP) binds and destabilizes mRNA; Activation of BAD and translocation to mitochondria ; GP1b-IX-V activation signalling; Translocation of GLUT4 to the plasma membrane; Rap1 signalling; Deactivation of the beta-catenin transactivating complex; TP53 Regulates Metabolic Genes; RHO GTPases a…	Viral carcinogenesis; Pathogenic Escherichia coli infection; Hepatitis B; Epstein-Barr virus infection; Hippo signaling pathway; Oocyte meiosis; Cell cycle; PI3K-Akt signaling pathway	Cell Cycle; Prolactin Signaling Pathway; Pathogenic Escherichia coli infection; Myometrial Relaxation and Contraction Pathways; Calcium Regulation in the Cardiac Cell; Sudden Infant Death Syndrome (SIDS) Susceptibility Pathways	51	High	1
	Checked	Protein Group ID	# Proteins	# Unique Peptides	# Peptides	# PSMs	Group Description	Found in Sample: [S8] F8: Sample
	FALSE	3	1	1	2	2	[Master Protein] 14-3-3 protein zeta/delta OS=Homo sapiens OX=9606 GN=YWHAZ PE=1 SV=1	High
		Checked	Confidence	Sequence	Modifications	Qvality PEP	Qvality q-value	# Protein Groups	# Proteins	# PSMs	Master Protein Accessions	# Missed Cleavages	Theo. MH+ [Da]	Found in Sample: [S8] F8: Sample	Confidence (by Search Engine): Mascot	Percolator q-Value (by Search Engine): Mascot	Percolator PEP (by Search Engine): Mascot	Ions Score (by Search Engine): Mascot
		FALSE	High	DICNDVLSLLEK	1xCarbamidomethyl [C3]	0.00166777	0.000703441	1	1	1	P63104	0	1418.72	High	High	0.0006562	0.0008743	58
		FALSE	High	DSTLIMQLLR		0.00548864	0.000703441	4	7	1	P63104; P31947; P31946; P62258	0	1189.66	High	High	0.0006562	0.003237	56
FALSE	High	Master Protein	P59665	Neutrophil defensin 1 OS=Homo sapiens OX=9606 GN=DEFA1 PE=1 SV=1	0	5.546	20	3	3	3	94	10.2	6.99	63	3	cell organization and biogenesis;cellular component movement;defense response;regulation of biological process;response to stimulus;transport	extracellular;organelle lumen		Pf00323, Pf00879	1667; 728358	ENSG00000206047.2; ENSG00000240247.7	DEFA1; DEFA1B	8	Alpha-defensins; Neutrophil degranulation			6	High	1
	Checked	Protein Group ID	# Proteins	# Unique Peptides	# Peptides	# PSMs	Group Description	Found in Sample: [S8] F8: Sample
	FALSE	285	2	3	3	3	[Master Protein] Neutrophil defensin 1 OS=Homo sapiens OX=9606 GN=DEFA1 PE=1 SV=1	High
		Checked	Confidence	Sequence	Modifications	Qvality PEP	Qvality q-value	# Protein Groups	# Proteins	# PSMs	Master Protein Accessions	# Missed Cleavages	Theo. MH+ [Da]	Found in Sample: [S8] F8: Sample	Confidence (by Search Engine): Mascot	Percolator q-Value (by Search Engine): Mascot	Percolator PEP (by Search Engine): Mascot	Ions Score (by Search Engine): Mascot
		FALSE	High	IPACIAGER	1xCarbamidomethyl [C4]	0.0149817	0.000703441	1	2	1	P59665	0	986.509	High	High	0.0006562	0.009743	43
		FALSE	High	RYGTCIYQGR	1xCarbamidomethyl [C5]	0.0450877	0.00223926	1	2	1	P59665	1	1273.61	High	High	0.001708	0.0326	17
		FALSE	High	YGTCIYQGR	1xCarbamidomethyl [C4]	0.0139002	0.000703441	1	2	1	P59665	0	1117.51	High	High	0.0006562	0.008963	43
FALSE	High	Master Protein	Q96AG4	Leucine-rich repeat-containing protein 59 OS=Homo sapiens OX=9606 GN=LRRC59 PE=1 SV=1	0	5.513	11	3	3	3	307	34.9	9.57	16	3		endoplasmic reticulum;membrane;nucleus	protein binding;RNA binding	Pf12799, Pf13855	55379	ENSG00000108829.9	LRRC59	17				0	High	1
	Checked	Protein Group ID	# Proteins	# Unique Peptides	# Peptides	# PSMs	Group Description	Found in Sample: [S8] F8: Sample
	FALSE	97	1	3	3	3	[Master Protein] Leucine-rich repeat-containing protein 59 OS=Homo sapiens OX=9606 GN=LRRC59 PE=1 SV=1	High
		Checked	Confidence	Sequence	Modifications	Qvality PEP	Qvality q-value	# Protein Groups	# Proteins	# PSMs	Master Protein Accessions	# Missed Cleavages	Theo. MH+ [Da]	Found in Sample: [S8] F8: Sample	Confidence (by Search Engine): Mascot	Percolator q-Value (by Search Engine): Mascot	Percolator PEP (by Search Engine): Mascot	Ions Score (by Search Engine): Mascot
		FALSE	High	LQQLPADFGR		0.0932715	0.00512442	1	1	1	Q96AG4	0	1144.61	High	High	0.003723	0.07294	23
		FALSE	High	LVNLQHLDLLNNK		0.00234262	0.000703441	1	1	1	Q96AG4	0	1533.87	High	High	0.0006562	0.001271	19
		FALSE	High	LVTLPVSFAQLK		0.0455606	0.00223926	1	1	1	Q96AG4	0	1315.8	High	High	0.001708	0.03313	16
FALSE	High	Master Protein	P51991	Heterogeneous nuclear ribonucleoprotein A3 OS=Homo sapiens OX=9606 GN=HNRNPA3 PE=1 SV=2	0	5.488	12	4	4	4	378	39.6	9.01	56	4	metabolic process;transport	cytoplasm;nucleus;spliceosomal complex	protein binding;RNA binding;transporter activity	Pf00076, Pf13893, Pf14259	220988	ENSG00000170144.20	HNRNPA3	2	mRNA Splicing - Major Pathway	Spliceosome		5	High	1
	Checked	Protein Group ID	# Proteins	# Unique Peptides	# Peptides	# PSMs	Group Description	Found in Sample: [S8] F8: Sample
	FALSE	29	1	4	4	4	[Master Protein] Heterogeneous nuclear ribonucleoprotein A3 OS=Homo sapiens OX=9606 GN=HNRNPA3 PE=1 SV=2	High
		Checked	Confidence	Sequence	Modifications	Qvality PEP	Qvality q-value	# Protein Groups	# Proteins	# PSMs	Master Protein Accessions	# Missed Cleavages	Theo. MH+ [Da]	Found in Sample: [S8] F8: Sample	Confidence (by Search Engine): Mascot	Percolator q-Value (by Search Engine): Mascot	Percolator PEP (by Search Engine): Mascot	Ions Score (by Search Engine): Mascot
		FALSE	High	EDSVKPGAHLTVK		0.072481	0.0030029	1	1	1	P51991	0	1380.75	High	High	0.002236	0.05505	9
		FALSE	High	EDTEEYNLR		0.0505587	0.00223926	1	1	1	P51991	0	1168.51	High	High	0.001708	0.03695	46
		FALSE	High	GFAFVTFDDHDTVDK		0.136604	0.00842081	1	1	1	P51991	0	1713.78	High	High	0.006082	0.1114	15
		FALSE	High	IFVGGIKEDTEEYNLR		0.0213089	0.000703441	1	1	1	P51991	1	1882.95	High	High	0.0006562	0.01433	28
FALSE	High	Master Protein	O14672	Disintegrin and metalloproteinase domain-containing protein 10 OS=Homo sapiens OX=9606 GN=ADAM10 PE=1 SV=1	0	5.406	5	3	3	3	748	84.1	7.77	42	3	cell communication;cell organization and biogenesis;metabolic process;regulation of biological process;response to stimulus;transport	cell surface;cytoplasm;Golgi;membrane;nucleus;organelle lumen	catalytic activity;metal ion binding;protein binding	Pf00200, Pf01421, Pf01562, Pf12785, Pf13574, Pf13582, Pf13583, Pf13688	102	ENSG00000137845.14	ADAM10	15	Collagen degradation; Post-translational protein phosphorylation; Activated NOTCH1 Transmits Signal to the Nucleus; Regulation of Insulin-like Growth Factor (IGF) transport and uptake by Insulin-like Growth Factor Binding Proteins (IGFBPs); Constitutive Signaling by NOTCH1 t(7;9)(NOTCH1:M1580_K2555) Translocation Mutant; Signaling by NOTCH4; Constitutive Signaling by NOTCH1 HD+PEST Domain Mutants…	Alzheimer's disease; Epithelial cell signaling in Helicobacter pylori infection	Alzheimers Disease; Copper homeostasis; Canonical and Non-canonical Notch signaling; Hypertrophy Model	41	High	1
	Checked	Protein Group ID	# Proteins	# Unique Peptides	# Peptides	# PSMs	Group Description	Found in Sample: [S8] F8: Sample
	FALSE	297	1	3	3	3	[Master Protein] Disintegrin and metalloproteinase domain-containing protein 10 OS=Homo sapiens OX=9606 GN=ADAM10 PE=1 SV=1	High
		Checked	Confidence	Sequence	Modifications	Qvality PEP	Qvality q-value	# Protein Groups	# Proteins	# PSMs	Master Protein Accessions	# Missed Cleavages	Theo. MH+ [Da]	Found in Sample: [S8] F8: Sample	Confidence (by Search Engine): Mascot	Percolator q-Value (by Search Engine): Mascot	Percolator PEP (by Search Engine): Mascot	Ions Score (by Search Engine): Mascot
		FALSE	High	EAVIAQISSHVK		0.0995054	0.00512442	1	1	1	O14672	0	1281.72	High	High	0.003723	0.0782	17
		FALSE	High	NTCQLYIQTDHLFFK	1xCarbamidomethyl [C3]	0.040188	0.00223926	1	1	1	O14672	0	1927.94	High	High	0.001708	0.02884	32
		FALSE	High	TITLQPGSPCNDFR	1xCarbamidomethyl [C10]	0.00311745	0.000703441	1	1	1	O14672	0	1605.77	High	High	0.0006562	0.001742	35
[truncated: 833 more rows]

## Sheet: spike + proteins total
Checked	Protein FDR Confidence: Combined	Master	Accession	Description	Exp. q-value: Combined	Sum PEP Score	Coverage [%]	# Peptides	# PSMs	# Unique Peptides	# AAs	MW [kDa]	calc. pI	Score Mascot: Mascot	# Peptides (by Search Engine): Mascot	Biological Process	Cellular Component	Molecular Function	Pfam IDs	Entrez Gene ID	Ensembl Gene ID	Gene Symbol	Chromosome	Reactome Pathways	KEGG Pathways	WikiPathways	# Protein Pathway Groups	Found in Sample: [S8] F8: Sample	# Protein Groups
FALSE	High	Master Protein	P13645	Keratin, type I cytoskeletal 10 OS=Homo sapiens OX=9606 GN=KRT10 PE=1 SV=6	0	239.256	62	33	115	30	584	58.8	5.21	4300	33	cell death;cell differentiation;metabolic process	cytoplasm;cytoskeleton;cytosol;membrane;nucleus	structural molecule activity	Pf00038, Pf04111	3858	ENSG00000186395.7	KRT10	17	Formation of the cornified envelope	Staphylococcus aureus infection		4	High	1
FALSE	High	Master Protein	P35527	Keratin, type I cytoskeletal 9 OS=Homo sapiens OX=9606 GN=KRT9 PE=1 SV=3	0	201.275	66	31	112	30	623	62	5.24	4524	31	cell death;cell organization and biogenesis	cytosol;membrane;nucleus	structural molecule activity	Pf00038, Pf13166	3857	ENSG00000171403.9	KRT9	17	Formation of the cornified envelope			3	High	1
FALSE	High	Master Protein	P04264	Keratin, type II cytoskeletal 1 OS=Homo sapiens OX=9606 GN=KRT1 PE=1 SV=6	0	183.921	58	33	95	27	644	66	8.12	3132	33	cell death;defense response;metabolic process;regulation of biological process;response to stimulus;transport	cytoskeleton;cytosol;extracellular;membrane;nucleus	catalytic activity;motor activity;protein binding;receptor activity;structural molecule activity	Pf00038, Pf01576, Pf05103, Pf05957, Pf12128, Pf13166, Pf13514	3848	ENSG00000167768.4	KRT1	12	Formation of the cornified envelope; Neutrophil degranulation		Corticotropin-releasing hormone signaling pathway	7	High	1
FALSE	High	Master Protein	P35908	Keratin, type II cytoskeletal 2 epidermal OS=Homo sapiens OX=9606 GN=KRT2 PE=1 SV=2	0	154.101	73	35	61	26	639	65.4	8	2324	35	cell death;cell organization and biogenesis;cell proliferation;cellular component movement;metabolic process	cytoskeleton;cytosol;membrane;nucleus	protein binding;structural molecule activity	Pf00038, Pf08614, Pf12128, Pf13166	3849	ENSG00000172867.3	KRT2	12	Formation of the cornified envelope			3	High	1
FALSE	High	Master Protein	P05787	Keratin, type II cytoskeletal 8 OS=Homo sapiens OX=9606 GN=KRT8 PE=1 SV=7	0	153.268	76	36	70	31	483	53.7	5.59	2216	36	cell death;cell differentiation;cell organization and biogenesis;regulation of biological process;response to stimulus	cytoplasm;cytoskeleton;cytosol;membrane;nucleus	catalytic activity;motor activity;protein binding;structural molecule activity	Pf00038, Pf01576, Pf13166, Pf15003	3856	ENSG00000170421.12	KRT8	12	Formation of the cornified envelope		Primary Focal Segmental Glomerulosclerosis FSGS	4	High	1
FALSE	High	Master Protein	P05783	Keratin, type I cytoskeletal 18 OS=Homo sapiens OX=9606 GN=KRT18 PE=1 SV=2	0	150.846	62	25	71	23	430	48	5.45	2409	25	cell death;cell organization and biogenesis;regulation of biological process;response to stimulus;transport	cytoplasm;cytosol;nucleus	protein binding;RNA binding;structural molecule activity	Pf00038	3875	ENSG00000111057.10	KRT18	12	Formation of the cornified envelope	Pathogenic Escherichia coli infection	Pathogenic Escherichia coli infection	5	High	1
FALSE	High	Master Protein	P08727	Keratin, type I cytoskeletal 19 OS=Homo sapiens OX=9606 GN=KRT19 PE=1 SV=4	0	134.451	78	31	69	22	400	44.1	5.14	1750	31	cell death;cell differentiation;cell organization and biogenesis;regulation of biological process;response to stimulus	cytoskeleton;cytosol;membrane	protein binding;structural molecule activity	Pf00038	3880	ENSG00000171345.13	KRT19	17	Formation of the cornified envelope			3	High	1
FALSE	High	Master Protein	P02533	Keratin, type I cytoskeletal 14 OS=Homo sapiens OX=9606 GN=KRT14 PE=1 SV=4	0	116.98	56	24	58	9	472	51.5	5.16	1759	24	cell death;cell differentiation;cell organization and biogenesis;response to stimulus	cytoplasm;cytosol;nucleus	protein binding;structural molecule activity	Pf00038, Pf13514	3861	ENSG00000186847.5	KRT14	17	Formation of the cornified envelope; Type I hemidesmosome assembly		Corticotropin-releasing hormone signaling pathway	7	High	1
FALSE	High	Master Protein	Q12864	Cadherin-17 OS=Homo sapiens OX=9606 GN=CDH17 PE=1 SV=3	0	100.997	40	24	37	24	832	92.2	5.14	1259	24	cell differentiation;cell organization and biogenesis;regulation of biological process;response to stimulus;transport	cell surface;membrane;nucleus	metal ion binding;protein binding;transporter activity	Pf00028	1015	ENSG00000079112.9	CDH17	8	Adherens junctions interactions			4	High	1
FALSE	High	Master Protein	P13647	Keratin, type II cytoskeletal 5 OS=Homo sapiens OX=9606 GN=KRT5 PE=1 SV=3	0	93.356	45	30	44	17	590	62.3	7.74	915	30	cell death;cell organization and biogenesis;metabolic process	cytoplasm;cytosol;membrane;mitochondrion;nucleus	catalytic activity;motor activity;protein binding;structural molecule activity	Pf00038, Pf01576, Pf02994, Pf03961, Pf04111, Pf05957, Pf12128	3852	ENSG00000186081.11	KRT5	12	Formation of the cornified envelope; Type I hemidesmosome assembly			6	High	1
FALSE	High	Master Protein	P02538	Keratin, type II cytoskeletal 6A OS=Homo sapiens OX=9606 GN=KRT6A PE=1 SV=3	0	88.774	49	31	41	4	564	60	8	1036	31	cell death;cell differentiation;cell organization and biogenesis;defense response;metabolic process;regulation of biological process;response to stimulus	cytosol;membrane;nucleus	protein binding;structural molecule activity	Pf00038, Pf04111, Pf13166	3853	ENSG00000205420.10	KRT6A	12	Formation of the cornified envelope		Ectoderm Differentiation	4	High	1
FALSE	High	Master Protein	Q04695	Keratin, type I cytoskeletal 17 OS=Homo sapiens OX=9606 GN=KRT17 PE=1 SV=2	0	85.941	45	21	37	9	432	48.1	5.02	975	21	cell death;cell organization and biogenesis;regulation of biological process;response to stimulus	cytoplasm;cytoskeleton;cytosol	protein binding;receptor activity;signal transducer activity;structural molecule activity	Pf00038, Pf07888	3872	ENSG00000128422.15	KRT17	17	Formation of the cornified envelope			3	High	1
FALSE	High	Master Protein	P04259	Keratin, type II cytoskeletal 6B OS=Homo sapiens OX=9606 GN=KRT6B PE=1 SV=5	0	85.099	47	30	39	3	564	60	8	908	30	cell death;cell organization and biogenesis;metabolic process	cytosol	catalytic activity;motor activity;protein binding;structural molecule activity	Pf00038, Pf01576, Pf04111, Pf13166	3854	ENSG00000185479.5	KRT6B	12	Formation of the cornified envelope			3	High	1
FALSE	High	Master Protein	P08779	Keratin, type I cytoskeletal 16 OS=Homo sapiens OX=9606 GN=KRT16 PE=1 SV=4	0	77.859	49	21	44	11	473	51.2	5.05	1171	21	cell death;cell differentiation;cell organization and biogenesis;cell proliferation;cellular component movement;defense response;regulation of biological process;response to stimulus	cytoskeleton;cytosol;nucleus	protein binding;structural molecule activity	Pf00038, Pf07888, Pf13514	3868	ENSG00000186832.8	KRT16	17	Formation of the cornified envelope			3	High	1
FALSE	High	Master Protein	P60709	Actin, cytoplasmic 1 OS=Homo sapiens OX=9606 GN=ACTB PE=1 SV=1	0	74.822	52	15	31	6	375	41.7	5.48	929	15	cell organization and biogenesis;cellular component movement;metabolic process;regulation of biological process;response to stimulus	cytoplasm;cytoskeleton;cytosol;membrane;nucleus	DNA binding;nucleotide binding;protein binding;structural molecule activity	Pf00022	60	ENSG00000075624.13	ACTB	7	Formation of annular gap junctions; Cell-extracellular matrix interactions; UCH proteinases; MAP2K and MAPK activation; Interaction between L1 and Ankyrins; Factors involved in megakaryocyte development and platelet production; Translocation of GLUT4 to the plasma membrane; EPH-ephrin mediated repulsion of cells; Prefoldin mediated transfer of substrate to CCT/TriC; EPHB-mediated forward signalin…	Arrhythmogenic right ventricular cardiomyopathy (ARVC); Tight junction; Pathogenic Escherichia coli infection; Dilated cardiomyopathy; Hippo signaling pathway; Rap1 signaling pathway; Oxytocin signaling pathway; Thyroid hormone signaling pathway; Phagosome; Apoptosis; Focal adhesion; Proteoglycans in cancer; Salmonella infection; Adherens junction; Regulation of actin cytoskeleton; Leukocyte tran…	Arrhythmogenic Right Ventricular Cardiomyopathy; Pathogenic Escherichia coli infection; Common Pathways Underlying Drug Addiction; Myometrial Relaxation and Contraction Pathways; Focal Adhesion; Fas Ligand (FasL) pathway and Stress induction of Heat Shock Proteins (HSP) regulation; Regulation of Actin Cytoskeleton	102	High	1
FALSE	High	Master Protein	P27487	Dipeptidyl peptidase 4 OS=Homo sapiens OX=9606 GN=DPP4 PE=1 SV=2	0	74.398	35	25	37	25	766	88.2	6.04	772	25	cellular component movement;defense response;metabolic process;regulation of biological process;response to stimulus	cell surface;extracellular;membrane	catalytic activity;protein binding;receptor activity	Pf00326, Pf00930, Pf01738, Pf12695, Pf12697	1803	ENSG00000197635.9	DPP4	2	Synthesis, secretion, and inactivation of Glucagon-like Peptide-1 (GLP-1); Synthesis, secretion, and inactivation of Glucose-dependent Insulinotropic Polypeptide (GIP)	Protein digestion and absorption		6	High	1
FALSE	High	Master Protein	P06576	ATP synthase subunit beta, mitochondrial OS=Homo sapiens OX=9606 GN=ATP5F1B PE=1 SV=3	0	69.181	41	14	30	14	529	56.5	5.4	1232	14	cell differentiation;cell organization and biogenesis;cellular homeostasis;metabolic process;regulation of biological process;transport	cell surface;membrane;mitochondrion;nucleus;organelle lumen	catalytic activity;nucleotide binding;protein binding;transporter activity	Pf00006, Pf00306, Pf02874	506	ENSG00000110955.8	ATP5B	12	Transcriptional activation of mitochondrial biogenesis; Cristae formation; Mitochondrial protein import; Formation of ATP by chemiosmotic coupling; Metabolism of proteins	Huntington's disease; Parkinson's disease; Alzheimer's disease; Oxidative phosphorylation; Metabolic pathways	Electron Transport Chain; Oxidative phosphorylation	17	High	1
FALSE	High	Master Protein	Q86YZ3	Hornerin OS=Homo sapiens OX=9606 GN=HRNR PE=1 SV=2	0	65.143	18	15	24	15	2850	282.2	10.04	542	15	cell organization and biogenesis;development;transport	cytoplasm;cytoskeleton;extracellular;nucleus;organelle lumen	metal ion binding		388697	ENSG00000197915.5	HRNR	1	Neutrophil degranulation			3	High	1
FALSE	High	Master Protein	Q6UWP8	Suprabasin OS=Homo sapiens OX=9606 GN=SBSN PE=1 SV=2	0	60.393	48	14	22	14	590	60.5	7.01	565	14		extracellular			374897	ENSG00000189001.10	SBSN	19				0	High	1
FALSE	High	Master Protein	P20930	Filaggrin OS=Homo sapiens OX=9606 GN=FLG PE=1 SV=3	0	51.942	18	18	22	18	4061	434.9	9.25	374	18	cell death;cell differentiation;development;metabolic process	cytoskeleton;cytosol;nucleus	metal ion binding;protein binding;structural molecule activity	Pf01023	2312	ENSG00000143631.10	FLG	1	Formation of the cornified envelope			3	High	1
FALSE	High	Master Protein	P17301	Integrin alpha-2 OS=Homo sapiens OX=9606 GN=ITGA2 PE=1 SV=1	0	47.328	17	15	19	15	1181	129.2	5.31	652	15	cell differentiation;cell organization and biogenesis;cell proliferation;cellular component movement;coagulation;regulation of biological process;response to stimulus	cell surface;membrane;nucleus	metal ion binding;protein binding;receptor activity;signal transducer activity	Pf00092, Pf01839, Pf08441, Pf13517, Pf13519	3673		ITGA2	5	ECM proteoglycans; CHL1 interactions; Integrin cell surface interactions; Laminin interactions; MET activates PTK2 signaling; Platelet Adhesion to exposed collagen; Syndecan interactions	Arrhythmogenic right ventricular cardiomyopathy (ARVC); Dilated cardiomyopathy; Hematopoietic cell lineage; Pathways in cancer; Phagosome; Focal adhesion; Proteoglycans in cancer; Regulation of actin cytoskeleton; Small cell lung cancer; ECM-receptor interaction; PI3K-Akt signaling pathway; Hypertrophic cardiomyopathy (HCM); Platelet activation	Integrin-mediated Cell Adhesion; Arrhythmogenic Right Ventricular Cardiomyopathy; Interleukin-11 Signaling Pathway; Focal Adhesion; TGF-beta Signaling Pathway	35	High	1
FALSE	High	Master Protein	O43490	Prominin-1 OS=Homo sapiens OX=9606 GN=PROM1 PE=1 SV=1	0	44.746	17	10	19	10	865	97.1	7.27	557	10	cell differentiation;regulation of biological process	cell surface;endoplasmic reticulum;membrane	protein binding	Pf05478	8842	ENSG00000007062.11	PROM1	4		Transcriptional misregulation in cancer	Extracellular vesicle-mediated signaling in recipient cells	2	High	1
FALSE	High	Master Protein	P25705	ATP synthase subunit alpha, mitochondrial OS=Homo sapiens OX=9606 GN=ATP5F1A PE=1 SV=1	0	42.315	30	13	18	13	553	59.7	9.13	611	13	cell organization and biogenesis;metabolic process;regulation of biological process;transport	membrane;mitochondrion;organelle lumen	catalytic activity;nucleotide binding;protein binding;RNA binding;transporter activity	Pf00006, Pf00306, Pf02663, Pf02874, Pf05943	498	ENSG00000152234.15	ATP5A1	18	Cristae formation; Mitochondrial protein import; Formation of ATP by chemiosmotic coupling; Metabolism of proteins	Huntington's disease; Parkinson's disease; Alzheimer's disease; Oxidative phosphorylation; Metabolic pathways	Electron Transport Chain; Oxidative phosphorylation	16	High	1
FALSE	High	Master Protein	P07355	Annexin A2 OS=Homo sapiens OX=9606 GN=ANXA2 PE=1 SV=2	0	38.746	44	12	19	12	339	38.6	7.75	513	12	cell organization and biogenesis;metabolic process;regulation of biological process;response to stimulus;transport	cell surface;cytoplasm;cytosol;endoplasmic reticulum;endosome;extracellular;membrane;nucleus;organelle lumen	enzyme regulator activity;metal ion binding;protein binding;RNA binding	Pf00191	302	ENSG00000182718.16	ANXA2	15	Dissolution of Fibrin Clot; Gene and protein expression by JAK-STAT signaling after Interleukin-12 stimulation; Smooth Muscle Contraction; Neutrophil degranulation; Interleukin-12 family signaling		Prostaglandin Synthesis and Regulation	12	High	1
FALSE	High	Master Protein	P10809	60 kDa heat shock protein, mitochondrial OS=Homo sapiens OX=9606 GN=HSPD1 PE=1 SV=2	0	38.659	26	11	17	11	573	61	5.87	615	11	cell organization and biogenesis;cell proliferation;metabolic process;regulation of biological process;response to stimulus;transport	cell surface;cytoplasm;cytosol;endosome;membrane;mitochondrion;organelle lumen	catalytic activity;DNA binding;nucleotide binding;protein binding;RNA binding	Pf00118	3329	ENSG00000144381.16	HSPD1	2	TFAP2A acts as a transcriptional repressor during retinoic acid induced cell differentiation; Mitochondrial protein import; Metabolism of proteins	Type I diabetes mellitus; Tuberculosis; RNA degradation; Legionellosis	Apoptosis-related network due to altered Notch3 in ovarian cancer; Sudden Infant Death Syndrome (SIDS) Susceptibility Pathways	13	High	1
FALSE	High	Master Protein	P02768	Albumin OS=Homo sapiens OX=9606 GN=ALB PE=1 SV=2	0	36.721	26	15	19	15	609	69.3	6.28	346	15	cell communication;cell organization and biogenesis;metabolic process;regulation of biological process;response to stimulus;transport	cytoplasm;endoplasmic reticulum;extracellular;Golgi;nucleus;organelle lumen	antioxidant activity;catalytic activity;DNA binding;metal ion binding;protein binding	Pf00273	213	ENSG00000163631.16	ALB	4	Post-translational protein phosphorylation; Regulation of Insulin-like Growth Factor (IGF) transport and uptake by Insulin-like Growth Factor Binding Proteins (IGFBPs); Scavenging of heme from plasma; Platelet degranulation ; Defective SLCO1B1 causes hyperbilirubinemia, Rotor type (HBLRR); HDL remodeling; Defective SLCO1B3 causes hyperbilirubinemia, Rotor type (HBLRR); Transport of organic anions…	Thyroid hormone synthesis	Selenium Micronutrient Network; Vitamin B12 Metabolism; Folate Metabolism	32	High	1
FALSE	High	Master Protein	P22626	Heterogeneous nuclear ribonucleoproteins A2/B1 OS=Homo sapiens OX=9606 GN=HNRNPA2B1 PE=1 SV=2	0	36.272	34	11	17	10	353	37.4	8.95	385	11	metabolic process;regulation of biological process;response to stimulus;transport	cytoplasm;extracellular;membrane;nucleus;spliceosomal complex	DNA binding;protein binding;RNA binding	Pf00076, Pf13893, Pf14259	3181	ENSG00000122566.20	HNRNPA2B1	7	Gene and protein expression by JAK-STAT signaling after Interleukin-12 stimulation; Interleukin-12 family signaling; mRNA Splicing - Major Pathway		mRNA Processing	10	High	1
FALSE	High	Master Protein	Q6S8J3	POTE ankyrin domain family member E OS=Homo sapiens OX=9606 GN=POTEE PE=2 SV=3	0	35.649	9	7	17	1	1075	121.3	6.2	501	7			protein binding	Pf00022, Pf00023, Pf12796, Pf13606, Pf13637, Pf13857, Pf14915	445582	ENSG00000188219.14	POTEE	2				0	High	1
FALSE	High	Master Protein	P32004	Neural cell adhesion molecule L1 OS=Homo sapiens OX=9606 GN=L1CAM PE=1 SV=2	0	35.446	13	10	15	10	1257	139.9	6.24	555	10	cell differentiation;cell organization and biogenesis;cellular component movement;development;regulation of biological process;response to stimulus	cell surface;membrane	protein binding	Pf00041, Pf00047, Pf07679, Pf07686, Pf13882, Pf13895, Pf13927	3897	ENSG00000198910.12	L1CAM	X	Basigin interactions; Signal transduction by L1; Recycling pathway of L1; Interaction between L1 and Ankyrins	Cell adhesion molecules (CAMs); Axon guidance		11	High	1
FALSE	High	Master Protein	P05362	Intercellular adhesion molecule 1 OS=Homo sapiens OX=9606 GN=ICAM1 PE=1 SV=2	0	34.851	35	14	18	14	532	57.8	7.99	463	14	cell communication;cell organization and biogenesis;cellular component movement;cellular homeostasis;defense response;regulation of biological process;response to stimulus	cell surface;membrane	protein binding;receptor activity;signal transducer activity	Pf03921, Pf07679, Pf13895	3383	ENSG00000090339.8	ICAM1	19	Integrin cell surface interactions; Interleukin-10 signaling; Interleukin-4 and 13 signaling; Immunoregulatory interactions between a Lymphoid and a non-Lymphoid cell; Interferon gamma signaling	TNF signaling pathway; Epstein-Barr virus infection; Cell adhesion molecules (CAMs); Natural killer cell mediated cytotoxicity; NF-kappa B signaling pathway; AGE-RAGE signaling pathway in diabetic complications; HTLV-I infection; Malaria; Leukocyte transendothelial migration; Viral myocarditis; Staphylococcus aureus infection; Influenza A; African trypanosomiasis; Rheumatoid arthritis	Selenium Micronutrient Network; Vitamin B12 Metabolism; Folate Metabolism; RANKL/RANK (Receptor activator of NFKB (ligand)) Signaling Pathway; Interleukin-11 Signaling Pathway; Spinal Cord Injury; IL1 and megakaryocytes in obesity; Photodynamic therapy-induced NF-kB survival signaling; VEGFA-VEGFR2 Signaling Pathway; Type II interferon signaling (IFNG)	35	High	1
FALSE	High	Master Protein	P0DUB6	Alpha-amylase 1A OS=Homo sapiens OX=9606 GN=AMY1A PE=1 SV=1	0	34.436	38	12	14	12	511	57.7	6.93	362	12												0	High	1
FALSE	High	Master Protein	P02786	Transferrin receptor protein 1 OS=Homo sapiens OX=9606 GN=TFRC PE=1 SV=2	0	34.173	26	14	15	14	760	84.8	6.61	401	14	cell differentiation;cell organization and biogenesis;cellular homeostasis;metabolic process;regulation of biological process;response to stimulus;transport	cell surface;endosome;extracellular;membrane	protein binding;receptor activity;RNA binding;transporter activity	Pf02225, Pf04253, Pf04389	7037	ENSG00000072274.12	TFRC	3	Cargo recognition for clathrin-mediated endocytosis; Transferrin endocytosis and recycling; Golgi Associated Vesicle Biogenesis	Endocytosis; HIF-1 signaling pathway; Hematopoietic cell lineage; Phagosome	Iron metabolism in placenta	15	High	1
FALSE	High	Master Protein	P15924	Desmoplakin OS=Homo sapiens OX=9606 GN=DSP PE=1 SV=3	0	33.281	6	15	16	15	2871	331.6	6.81	403	15	cell death;cell differentiation;cell organization and biogenesis;metabolic process;regulation of biological process;response to stimulus;transport	cytoplasm;cytoskeleton;membrane;nucleus	catalytic activity;motor activity;protein binding;RNA binding;structural molecule activity	Pf00038, Pf00681, Pf01540, Pf01576, Pf02463, Pf04111, Pf04156, Pf05483, Pf05557, Pf05622, Pf06008, Pf06160, Pf06637, Pf07888, Pf10174, Pf12072, Pf12128, Pf13166	1832	ENSG00000096696.13	DSP	6	Apoptotic cleavage of cell adhesion proteins; Formation of the cornified envelope; Neutrophil degranulation	Arrhythmogenic right ventricular cardiomyopathy (ARVC)	Arrhythmogenic Right Ventricular Cardiomyopathy; Lung fibrosis	14	High	1
FALSE	High	Master Protein	Q02413	Desmoglein-1 OS=Homo sapiens OX=9606 GN=DSG1 PE=1 SV=2	0	31.594	15	11	14	11	1049	113.7	5.03	321	11	cell death;cell organization and biogenesis;regulation of biological process;response to stimulus;transport	cytoskeleton;cytosol;membrane	metal ion binding;protein binding	Pf00028, Pf01049	1828	ENSG00000134760.5	DSG1	18	Apoptotic cleavage of cell adhesion proteins; Formation of the cornified envelope; Neutrophil degranulation	Staphylococcus aureus infection		12	High	1
FALSE	High	Master Protein	P25311	Zinc-alpha-2-glycoprotein OS=Homo sapiens OX=9606 GN=AZGP1 PE=1 SV=2	0	29.833	39	9	15	9	298	34.2	6.05	347	9	metabolic process;regulation of biological process;response to stimulus;transport	extracellular;membrane;nucleus	catalytic activity;protein binding;transporter activity	Pf00129, Pf07654	563	ENSG00000160862.12	AZGP1	7	Miscellaneous transport and binding events			2	High	1
FALSE	High	Master Protein	P31944	Caspase-14 OS=Homo sapiens OX=9606 GN=CASP14 PE=1 SV=2	0	29.717	46	12	16	12	242	27.7	5.58	351	12	cell death;cell differentiation;metabolic process	cytoplasm;cytosol;nucleus	catalytic activity;protein binding	Pf00656	23581	ENSG00000105141.5	CASP14	19	Formation of the cornified envelope			3	High	1
FALSE	High	Master Protein	P68133	Actin, alpha skeletal muscle OS=Homo sapiens OX=9606 GN=ACTA1 PE=1 SV=1	0	27.997	24	8	17	1	377	42	5.39	296	8	cell organization and biogenesis;cellular component movement;regulation of biological process;response to stimulus	cytoplasm;cytoskeleton;cytosol	nucleotide binding;protein binding;structural molecule activity	Pf00022	58	ENSG00000143632.14	ACTA1	1	Striated Muscle Contraction		Myometrial Relaxation and Contraction Pathways; Fas Ligand (FasL) pathway and Stress induction of Heat Shock Proteins (HSP) regulation; Association Between Physico-Chemical Features and Toxicity Associated Pathways; Striated Muscle Contraction	6	High	1
FALSE	High	Master Protein	P09651	Heterogeneous nuclear ribonucleoprotein A1 OS=Homo sapiens OX=9606 GN=HNRNPA1 PE=1 SV=5	0	27.357	28	8	11	7	372	38.7	9.13	421	8	cell communication;metabolic process;regulation of biological process;response to stimulus;transport	cytoplasm;membrane;nucleus;spliceosomal complex	DNA binding;protein binding;RNA binding	Pf00076, Pf13893, Pf14259	3178	ENSG00000135486.17	HNRNPA1	12	mRNA Splicing - Major Pathway; FGFR2 alternative splicing	Spliceosome	mRNA Processing	11	High	1
FALSE	High	Master Protein	Q5D862	Filaggrin-2 OS=Homo sapiens OX=9606 GN=FLG2 PE=1 SV=1	0	26.774	6	8	9	8	2391	247.9	8.31	220	8	transport	cytoplasm;extracellular;nucleus	metal ion binding;structural molecule activity		388698	ENSG00000143520.6	FLG2	1	Neutrophil degranulation			3	High	1
FALSE	High	Master Protein	P13688	Carcinoembryonic antigen-related cell adhesion molecule 1 OS=Homo sapiens OX=9606 GN=CEACAM1 PE=1 SV=2	0	26.473	16	5	11	4	526	57.5	5.97	453	5	cell proliferation;cellular component movement;metabolic process;regulation of biological process;response to stimulus;transport	cell surface;extracellular;membrane	protein binding;transporter activity	Pf00047, Pf07679, Pf07686, Pf13895, Pf13927	634	ENSG00000079385.21	CEACAM1	19	Neutrophil degranulation; Fibronectin matrix formation; Cell surface interactions at the vascular wall			7	High	1
FALSE	High	Master Protein	P11021	Endoplasmic reticulum chaperone BiP OS=Homo sapiens OX=9606 GN=HSPA5 PE=1 SV=2	0	26.03	18	8	9	7	654	72.3	5.16	290	8	cell communication;cell death;cell differentiation;cell organization and biogenesis;metabolic process;regulation of biological process;response to stimulus;transport	cell surface;cytoplasm;endoplasmic reticulum;membrane;mitochondrion;nucleus;organelle lumen	catalytic activity;metal ion binding;nucleotide binding;protein binding	Pf00012, Pf01968, Pf06723	3309	ENSG00000044574.7	HSPA5	9	Platelet degranulation ; PERK regulates gene expression; ATF6 (ATF6-alpha) activates chaperone genes; Antigen Presentation: Folding, assembly and peptide loading of class I MHC; Regulation of HSF1-mediated heat shock response; IRE1alpha activates chaperones	Prion diseases; Protein export; Protein processing in endoplasmic reticulum; Thyroid hormone synthesis; Antigen processing and presentation	Parkin-Ubiquitin Proteasomal System pathway; Apoptosis-related network due to altered Notch3 in ovarian cancer; Photodynamic therapy-induced unfolded protein response; MAPK Signaling Pathway	27	High	1
FALSE	High	Master Protein	Q9Y3Q0	N-acetylated-alpha-linked acidic dipeptidase 2 OS=Homo sapiens OX=9606 GN=NAALAD2 PE=1 SV=1	0	25.955	13	7	11	7	740	83.5	8.5	420	7	metabolic process	membrane	catalytic activity;metal ion binding	Pf02225, Pf04253, Pf04389	10003	ENSG00000077616.10	NAALAD2	11	Amino acid synthesis and interconversion (transamination)			3	High	1
FALSE	High	Master Protein	P12830	Cadherin-1 OS=Homo sapiens OX=9606 GN=CDH1 PE=1 SV=3	0	25.926	15	7	12	7	882	97.4	4.73	468	7	cell organization and biogenesis;regulation of biological process;response to stimulus	cytoplasm;cytoskeleton;endosome;extracellular;Golgi;membrane	metal ion binding;protein binding	Pf00028, Pf01049, Pf08758	999	ENSG00000039068.18	CDH1	16	Adherens junctions interactions; Integrin cell surface interactions; Degradation of the extracellular matrix; Immunoregulatory interactions between a Lymphoid and a non-Lymphoid cell; InlA-mediated entry of Listeria monocytogenes into host cells; Apoptotic cleavage of cell adhesion proteins; RHO GTPases activate IQGAPs	Pathogenic Escherichia coli infection; Hippo signaling pathway; Rap1 signaling pathway; Cell adhesion molecules (CAMs); Endometrial cancer; Pathways in cancer; Melanoma; Adherens junction; Bacterial invasion of epithelial cells; Bladder cancer; Thyroid cancer	Cell Cycle; Integrated Breast Cancer Pathway; Neural Crest Differentiation; Pathogenic Escherichia coli infection; Bladder Cancer; Preimplantation Embryo; H19 action Rb-E2F1 signaling and CDK-beta-catenin activity	41	High	1
FALSE	High	Master Protein	P38646	Stress-70 protein, mitochondrial OS=Homo sapiens OX=9606 GN=HSPA9 PE=1 SV=2	0	23.939	14	7	7	7	679	73.6	6.16	257	7	cell differentiation;cell organization and biogenesis;metabolic process;regulation of biological process;response to stimulus	cytoplasm;mitochondrion;nucleus;organelle lumen	nucleotide binding;protein binding;RNA binding	Pf00012, Pf06723	3313	ENSG00000113013.12	HSPA9	5	Gene and protein expression by JAK-STAT signaling after Interleukin-12 stimulation; Mitochondrial protein import; Regulation of HSF1-mediated heat shock response; Interleukin-12 family signaling; Cristae formation; Metabolism of proteins	Tuberculosis; RNA degradation	Parkin-Ubiquitin Proteasomal System pathway	17	High	1
FALSE	High	Master Protein	P68104	Elongation factor 1-alpha 1 OS=Homo sapiens OX=9606 GN=EEF1A1 PE=1 SV=1	0	22.751	27	8	12	8	462	50.1	9.01	271	8	metabolic process;regulation of biological process;response to stimulus;transport	cytoplasm;cytoskeleton;cytosol;extracellular;membrane;nucleus;organelle lumen	catalytic activity;nucleotide binding;protein binding;RNA binding	Pf00009, Pf03143, Pf03144	1915	ENSG00000156508.17	EEF1A1	6	Peptide chain elongation; Protein methylation; Neutrophil degranulation; HSF1 activation	RNA transport; Legionellosis	Translation Factors	16	High	1
FALSE	High	Master Protein	P05556	Integrin beta-1 OS=Homo sapiens OX=9606 GN=ITGB1 PE=1 SV=2	0	22.567	16	10	11	10	798	88.4	5.39	270	10	cell differentiation;cell growth;cell organization and biogenesis;cellular component movement;defense response;metabolic process;regulation of biological process;response to stimulus;transport	cell surface;cytoplasm;endosome;membrane	enzyme regulator activity;metal ion binding;protein binding;receptor activity;signal transducer activity	Pf00362, Pf07965, Pf08725	3688	ENSG00000150093.18	ITGB1	10	Integrin cell surface interactions; Signal transduction by L1; Basigin interactions; MET activates PTK2 signaling; Molecules associated with elastic fibres; Platelet Adhesion to exposed collagen; Syndecan interactions; CHL1 interactions; ECM proteoglycans; Laminin interactions; Localization of the PINCH-ILK-PARVIN complex to focal adhesions; Immunoregulatory interactions between a Lymphoid and a …	Arrhythmogenic right ventricular cardiomyopathy (ARVC); Pathogenic Escherichia coli infection; Dilated cardiomyopathy; Leishmaniasis; Rap1 signaling pathway; Cell adhesion molecules (CAMs); Pathways in cancer; Pertussis; Toxoplasmosis; Phagosome; Focal adhesion; Proteoglycans in cancer; Regulation of actin cytoskeleton; Leukocyte transendothelial migration; Bacterial invasion of epithelial cells;…	Integrin-mediated Cell Adhesion; Prolactin Signaling Pathway; Neural Crest Differentiation; Arrhythmogenic Right Ventricular Cardiomyopathy; Pathogenic Escherichia coli infection; Primary Focal Segmental Glomerulosclerosis FSGS; Focal Adhesion; Signaling of Hepatocyte Growth Factor Receptor; Rac1/Pak1/p38/MMP-2 pathway; TGF-beta Signaling Pathway; Factors and pathways affecting insulin-like growt…	74	High	1
FALSE	High	Master Protein	Q9HBB8	Cadherin-related family member 5 OS=Homo sapiens OX=9606 GN=CDHR5 PE=1 SV=3	0	22.307	8	4	5	4	845	88.2	4.93	273	4	cell differentiation;cell organization and biogenesis;metabolic process;regulation of biological process	membrane	metal ion binding;protein binding	Pf00028, Pf03153	53841	ENSG00000099834.18	CDHR5	11				0	High	1
FALSE	High	Master Protein	P04406	Glyceraldehyde-3-phosphate dehydrogenase OS=Homo sapiens OX=9606 GN=GAPDH PE=1 SV=3	0	22.231	22	5	9	5	335	36	8.46	459	5	cell death;cell organization and biogenesis;defense response;metabolic process;regulation of biological process;response to stimulus	cytoplasm;cytoskeleton;cytosol;membrane;nucleus	catalytic activity;enzyme regulator activity;nucleotide binding;protein binding	Pf00044, Pf02800	2597	ENSG00000111640.14	GAPDH	12	Gluconeogenesis; Glycolysis	HIF-1 signaling pathway; Carbon metabolism; Alzheimer's disease; Glycolysis / Gluconeogenesis; Biosynthesis of amino acids; Metabolic pathways	Cori Cycle; Alzheimers Disease; Glycolysis and Gluconeogenesis; Sudden Infant Death Syndrome (SIDS) Susceptibility Pathways	15	High	1
FALSE	High	Master Protein	P12273	Prolactin-inducible protein OS=Homo sapiens OX=9606 GN=PIP PE=1 SV=1	0	22.213	49	5	8	5	146	16.6	8.05	281	5	metabolic process;regulation of biological process;response to stimulus;transport	extracellular;membrane;nucleus	catalytic activity;protein binding	Pf05326	5304	ENSG00000159763.3	PIP	7	Miscellaneous transport and binding events			2	High	1
FALSE	High	Master Protein	Q96DA0	Zymogen granule protein 16 homolog B OS=Homo sapiens OX=9606 GN=ZG16B PE=1 SV=3	0	21.969	40	5	7	5	208	22.7	7.39	251	5		extracellular			124220	ENSG00000283056.1; ENSG00000162078.11	ZG16B	16; CHR_HSCHR16_5_CTG1				0	High	1
FALSE	High	Master Protein	P14923	Junction plakoglobin OS=Homo sapiens OX=9606 GN=JUP PE=1 SV=3	0	21.258	11	7	11	7	745	81.7	6.14	196	7	cell death;cell organization and biogenesis;cellular component movement;regulation of biological process;response to stimulus;transport	cytoplasm;cytoskeleton;cytosol;extracellular;membrane;nucleus;organelle lumen	protein binding;signal transducer activity;structural molecule activity	Pf00514	3728	ENSG00000173801.16	JUP	17	Adherens junctions interactions; Neutrophil degranulation; Formation of the cornified envelope; VEGFR2 mediated vascular permeability	Arrhythmogenic right ventricular cardiomyopathy (ARVC); Acute myeloid leukemia; Pathways in cancer; Transcriptional misregulation in cancer	Arrhythmogenic Right Ventricular Cardiomyopathy; Corticotropin-releasing hormone signaling pathway; Ectoderm Differentiation	22	High	1
FALSE	High	Master Protein	P21796	Voltage-dependent anion-selective channel protein 1 OS=Homo sapiens OX=9606 GN=VDAC1 PE=1 SV=2	0	20.832	37	7	8	7	283	30.8	8.54	359	7	cell communication;cell death;cell differentiation;defense response;metabolic process;regulation of biological process;response to stimulus;transport	membrane;mitochondrion;nucleus	protein binding;transporter activity	Pf01459	7416	ENSG00000213585.10	VDAC1	5	Mitochondrial calcium ion transport; Ub-specific processing proteases; Mitochondrial protein import; Pink/Parkin Mediated Mitophagy	NOD-like receptor signaling pathway; cGMP-PKG signaling pathway; Huntington's disease; HTLV-I infection; Parkinson's disease; Influenza A; Calcium signaling pathway		16	High	1
FALSE	High	Master Protein	Q9NP55	BPI fold-containing family A member 1 OS=Homo sapiens OX=9606 GN=BPIFA1 PE=1 SV=1	0	19.583	21	4	6	4	256	26.7	5.76	269	4	cellular component movement;defense response;regulation of biological process;response to stimulus;transport	extracellular	protein binding;transporter activity	Pf01273	51297	ENSG00000198183.11	BPIFA1	20	Antimicrobial peptides			3	High	1
FALSE	High	Master Protein	P01834	Immunoglobulin kappa constant OS=Homo sapiens OX=9606 GN=IGKC PE=1 SV=2	0	18.888	66	4	7	4	107	11.8	6.52	224	4	cell organization and biogenesis;cellular component movement;defense response;metabolic process;regulation of biological process;response to stimulus;transport	extracellular;membrane	catalytic activity;protein binding	Pf07654	3514		IGKC	2	FCERI mediated Ca+2 mobilization; Scavenging of heme from plasma; Classical antibody-mediated complement activation; FCERI mediated MAPK activation; FCERI mediated NF-kB activation; CD22 mediated BCR regulation; Regulation of Complement cascade; Immunoregulatory interactions between a Lymphoid and a non-Lymphoid cell; Cell surface interactions at the vascular wall; FCGR activation; Regulation of …			26	High	1
FALSE	High	Master Protein	P17931	Galectin-3 OS=Homo sapiens OX=9606 GN=LGALS3 PE=1 SV=5	0	18.741	32	7	8	7	250	26.1	8.56	216	7	cell differentiation;cellular component movement;defense response;metabolic process;regulation of biological process;response to stimulus;transport	cytoplasm;extracellular;membrane;nucleus;spliceosomal complex	protein binding;RNA binding	Pf00337	3958	ENSG00000131981.15	LGALS3	14	RUNX2 regulates genes involved in differentiation of myeloid cells; Advanced glycosylation endproduct receptor signaling; Neutrophil degranulation; RUNX1 regulates transcription of genes involved in differentiation of myeloid cells		AGE/RAGE pathway; Spinal Cord Injury	13	High	1
FALSE	High	Master Protein	Q02878	60S ribosomal protein L6 OS=Homo sapiens OX=9606 GN=RPL6 PE=1 SV=3	0	18.595	33	9	13	9	288	32.7	10.58	214	9	cell organization and biogenesis;metabolic process;regulation of biological process;transport	cytosol;membrane;nucleus;ribosome	DNA binding;protein binding;RNA binding;structural molecule activity	Pf01159, Pf03868	6128	ENSG00000089009.15	RPL6	12	Peptide chain elongation; Eukaryotic Translation Termination; Viral mRNA Translation; L13a-mediated translational silencing of Ceruloplasmin expression; Nonsense Mediated Decay (NMD) independent of the Exon Junction Complex (EJC); Selenocysteine synthesis; Nonsense Mediated Decay (NMD) enhanced by the Exon Junction Complex (EJC); GTP hydrolysis and joining of the 60S ribosomal subunit; Major path…	Ribosome	Cytoplasmic Ribosomal Proteins	34	High	1
FALSE	High	Master Protein	P61978	Heterogeneous nuclear ribonucleoprotein K OS=Homo sapiens OX=9606 GN=HNRNPK PE=1 SV=1	0	18.395	17	5	6	5	463	50.9	5.54	179	5	metabolic process;regulation of biological process;response to stimulus	cytoplasm;membrane;nucleus;spliceosomal complex	DNA binding;protein binding;RNA binding	Pf00013, Pf08067, Pf13014, Pf13083	3190	ENSG00000165119.20	HNRNPK	9	mRNA Splicing - Major Pathway; SUMOylation of RNA binding proteins	Viral carcinogenesis; MicroRNAs in cancer; Spliceosome; Herpes simplex infection	mRNA Processing	14	High	1
FALSE	High	Master Protein	P19012	Keratin, type I cytoskeletal 15 OS=Homo sapiens OX=9606 GN=KRT15 PE=1 SV=3	0	17.293	10	7	13	1	456	49.2	4.77	294	7	cell death;cell organization and biogenesis	cytosol;nucleus	protein binding;structural molecule activity	Pf00038	3866	ENSG00000171346.15	KRT15	17	Formation of the cornified envelope			3	High	1
FALSE	High	Master Protein	P40926	Malate dehydrogenase, mitochondrial OS=Homo sapiens OX=9606 GN=MDH2 PE=1 SV=3	0	17.172	21	5	6	5	338	35.5	8.68	224	5	metabolic process	membrane;mitochondrion;nucleus;organelle lumen	catalytic activity;nucleotide binding;protein binding;RNA binding	Pf00056, Pf01073, Pf01118, Pf02866, Pf13460	4191	ENSG00000146701.11	MDH2	7	Gluconeogenesis; Citric acid cycle (TCA cycle)	Citrate cycle (TCA cycle); Carbon metabolism; Pyruvate metabolism; Metabolic pathways; Cysteine and methionine metabolism; Glyoxylate and dicarboxylate metabolism	Amino Acid metabolism; Glycolysis and Gluconeogenesis; TCA Cycle	16	High	1
FALSE	High	Master Protein	P06702	Protein S100-A9 OS=Homo sapiens OX=9606 GN=S100A9 PE=1 SV=1	0	17.019	45	4	6	4	114	13.2	6.13	221	4	cell communication;cell death;cellular component movement;defense response;metabolic process;regulation of biological process;response to stimulus;transport	cytoplasm;cytoskeleton;cytosol;extracellular;membrane;nucleus;organelle lumen	antioxidant activity;catalytic activity;metal ion binding;protein binding;signal transducer activity	Pf00036, Pf01023, Pf13499, Pf13833	6280	ENSG00000163220.10	S100A9	1	Neutrophil degranulation; Metal sequestration by antimicrobial proteins; Regulation of TLR by endogenous ligand		IL1 and megakaryocytes in obesity	8	High	1
FALSE	High	Master Protein	Q71DI3	Histone H3.2 OS=Homo sapiens OX=9606 GN=H3C15 PE=1 SV=3	0	16.668	35	3	9	1	136	15.4	11.27	318	3	cell organization and biogenesis;coagulation;metabolic process;regulation of biological process;response to stimulus	chromosome;extracellular;nucleus	DNA binding;protein binding	Pf00125	333932; 126961; 653604	ENSG00000203852.3; ENSG00000183598.3; ENSG00000203811.1	HIST2H3A; HIST2H3C; HIST2H3D	1	SIRT1 negatively regulates rRNA expression; RMTs methylate histone arginines; Activation of anterior HOX genes in hindbrain development during early embryogenesis; NoRC negatively regulates rRNA expression; Interleukin-7 signaling; Factors involved in megakaryocyte development and platelet production; Transcriptional regulation by small RNAs; Meiotic recombination; PRC2 methylates histones and DN…	Transcriptional misregulation in cancer; Systemic lupus erythematosus; Alcoholism	Histone Modifications	64	High	1
FALSE	High	Master Protein	P0DPH7	Tubulin alpha-3C chain OS=Homo sapiens OX=9606 GN=TUBA3C PE=1 SV=1	0	16.668	14	5	7	5	450	49.9	5.1	250	5												0	High	1
FALSE	High	Master Protein	Q9NZU0	Leucine-rich repeat transmembrane protein FLRT3 OS=Homo sapiens OX=9606 GN=FLRT3 PE=1 SV=1	0	16.411	14	5	5	5	649	73	7.64	105	5	cell growth;cell organization and biogenesis;cellular component movement;development;regulation of biological process;response to stimulus	cytoplasm;endoplasmic reticulum;extracellular;membrane	enzyme regulator activity;protein binding;signal transducer activity	Pf00041, Pf01462, Pf12799, Pf13855	23767	ENSG00000125848.9	FLRT3	20	Downstream signaling of activated FGFR1; Signaling by ROBO receptors			8	High	1
FALSE	High	Master Protein	Q14002	Carcinoembryonic antigen-related cell adhesion molecule 7 OS=Homo sapiens OX=9606 GN=CEACAM7 PE=1 SV=1	0	16.257	23	4	7	4	265	29.4	5.54	266	4	metabolic process	extracellular;membrane	protein binding	Pf07679, Pf13895, Pf13927	1087		CEACAM7	19	Post-translational modification: synthesis of GPI-anchored proteins			3	High	1
FALSE	High	Master Protein	Q5ZPR3	CD276 antigen OS=Homo sapiens OX=9606 GN=CD276 PE=1 SV=1	0	16.257	22	4	5	4	534	57.2	4.91	150	4	cell proliferation;regulation of biological process;response to stimulus	membrane	protein binding	Pf00047, Pf07654, Pf07679, Pf08205, Pf13895, Pf13927	80381	ENSG00000103855.17	CD276	15		Cell adhesion molecules (CAMs)		1	High	1
FALSE	High	Master Protein	P10696	Alkaline phosphatase, germ cell type OS=Homo sapiens OX=9606 GN=ALPG PE=1 SV=4	0	16.212	20	8	10	5	532	57.3	6.34	129	8	metabolic process	extracellular;membrane	catalytic activity;metal ion binding	Pf00245	251	ENSG00000163286.8	ALPPL2	2	Post-translational modification: synthesis of GPI-anchored proteins	Folate biosynthesis; Thiamine metabolism; Metabolic pathways		6	High	1
FALSE	High	Master Protein	Q13308	Inactive tyrosine-protein kinase 7 OS=Homo sapiens OX=9606 GN=PTK7 PE=1 SV=2	0	16.128	6	4	4	4	1070	118.3	7.09	136	4	cell differentiation;cell organization and biogenesis;cellular component movement;metabolic process;regulation of biological process;response to stimulus	membrane	catalytic activity;nucleotide binding;protein binding	Pf00047, Pf00069, Pf07679, Pf07714, Pf13895, Pf13927, Pf14575	5754	ENSG00000112655.15	PTK7	6				0	High	1
FALSE	High	Master Protein	P62805	Histone H4 OS=Homo sapiens OX=9606 GN=H4C1 PE=1 SV=2	0	16.053	51	6	8	6	103	11.4	11.36	174	6	cell organization and biogenesis;metabolic process;regulation of biological process;response to stimulus	chromosome;extracellular;membrane;nucleus	DNA binding;protein binding;RNA binding	Pf00125, Pf02969, Pf15630	8359; 8361; 8360; 8363; 8370; 554313; 8365; 8364; 121504; 8367; 8294; 8366; 8362; 8368	ENSG00000197061.4; ENSG00000275126.1; ENSG00000273542.1; ENSG00000197238.4; ENSG00000197837.3; ENSG00000276966.2; ENSG00000158406.4; ENSG00000270882.2; ENSG00000274618.1; ENSG00000278637.1; ENSG00000277157.1; ENSG00000278705.1; ENSG00000270276.2; ENSG00000276180.1	HIST1H4A; HIST1H4F; HIST1H4D; HIST1H4J; HIST2H4A; HIST2H4B; HIST1H4H; HIST1H4C; HIST4H4; HIST1H4E; HIST1H4I; HIST1H4B; HIST1H4K; HIST1H4L	6; 1; 12	SIRT1 negatively regulates rRNA expression; RMTs methylate histone arginines; Nonhomologous End-Joining (NHEJ); Activation of anterior HOX genes in hindbrain development during early embryogenesis; NoRC negatively regulates rRNA expression; Meiotic synapsis; Transcriptional regulation by small RNAs; Meiotic recombination; PRC2 methylates histones and DNA; Recruitment and ATM-mediated phosphorylat…	Viral carcinogenesis; Systemic lupus erythematosus; Alcoholism	Gastric Cancer Network 1; Histone Modifications; Type II interferon signaling (IFNG)	82	High	1
FALSE	High	Master Protein	P01876	Immunoglobulin heavy constant alpha 1 OS=Homo sapiens OX=9606 GN=IGHA1 PE=1 SV=2	0	15.881	27	7	7	7	353	37.6	6.51	164	7	cell organization and biogenesis;cellular component movement;defense response;metabolic process;regulation of biological process;response to stimulus;transport	extracellular;membrane	protein binding	Pf07654, Pf08205	3493	ENSG00000211895.4; ENSG00000282633.1	IGHA1	14; CHR_HSCHR14_3_CTG1	Scavenging of heme from plasma; Cell surface interactions at the vascular wall		Inflammatory Response Pathway	6	High	1
FALSE	High	Master Protein	P29508	Serpin B3 OS=Homo sapiens OX=9606 GN=SERPINB3 PE=1 SV=2	0	15.679	25	8	9	8	390	44.5	6.81	113	8	cell communication;regulation of biological process;transport	cytoplasm;extracellular;nucleus;organelle lumen	enzyme regulator activity;protein binding;receptor activity	Pf00079	6317	ENSG00000057149.15	SERPINB3	18	Neutrophil degranulation	Amoebiasis		4	High	1
FALSE	High	Master Protein	P06748	Nucleophosmin OS=Homo sapiens OX=9606 GN=NPM1 PE=1 SV=2	0	15.629	16	3	7	3	294	32.6	4.78	239	3	cell growth;cell organization and biogenesis;cellular homeostasis;metabolic process;regulation of biological process;response to stimulus;transport	cytoplasm;cytoskeleton;cytosol;membrane;nucleus	DNA binding;enzyme regulator activity;protein binding;RNA binding	Pf03066	4869	ENSG00000181163.13	NPM1	5	Nuclear import of Rev protein; TFAP2A acts as a transcriptional repressor during retinoic acid induced cell differentiation; TP53 regulates transcription of additional cell cycle genes whose exact role in the p53 pathway remain uncertain; Deposition of new CENPA-containing nucleosomes at the centromere			18	High	1
FALSE	High	Master Protein	P02788	Lactotransferrin OS=Homo sapiens OX=9606 GN=LTF PE=1 SV=6	0	15.33	7	4	6	4	710	78.1	8.12	232	4	cellular homeostasis;defense response;metabolic process;regulation of biological process;response to stimulus;transport	cell surface;cytoplasm;extracellular;nucleus;organelle lumen	catalytic activity;DNA binding;enzyme regulator activity;metal ion binding;protein binding	Pf00405	4057	ENSG00000012223.12	LTF	3	Neutrophil degranulation; Mtb iron assimilation by chelation; Amyloid fiber formation; Metal sequestration by antimicrobial proteins			12	High	1
FALSE	High	Master Protein	P22223	Cadherin-3 OS=Homo sapiens OX=9606 GN=CDH3 PE=1 SV=2	0	15.196	9	5	5	5	829	91.4	4.75	146	5	cell organization and biogenesis;regulation of biological process;response to stimulus	cytoplasm;membrane	metal ion binding	Pf00028, Pf01049	1001	ENSG00000062038.13	CDH3	16	Adherens junctions interactions	Cell adhesion molecules (CAMs)	Overview of nanoparticle effects	6	High	1
[truncated: 242 more rows]

## Sheet: spike -; Raw data
Table S2 Raw data of MS analysis for Caco-2 cells; second MS analysis: spike [-]
[truncated: 2,200 more rows]

## Sheet: spike - proteins total
Checked	Protein FDR Confidence: Combined	Master	Accession	Description	Exp. q-value: Combined	Sum PEP Score	Coverage [%]	# Peptides	# PSMs	# Unique Peptides	# AAs	MW [kDa]	calc. pI	Score Mascot: Mascot	# Peptides (by Search Engine): Mascot	Biological Process	Cellular Component	Molecular Function	Pfam IDs	Entrez Gene ID	Ensembl Gene ID	Gene Symbol	Chromosome	Reactome Pathways	KEGG Pathways	WikiPathways	# Protein Pathway Groups	Found in Sample: [S11] F11: Sample	# Protein Groups
[truncated: 230 more rows]

[truncated: 1 more sheets: spike(+)-spike(-)]
