# Supplementary material for: Host cell membrane proteins located near SARS-CoV-2 spike protein attachment sites are identified using proximity labeling and proteomic analysis
Source: J Biol Chem. 2022 Sep 22;298(11):102500. doi: 10.1016/j.jbc.2022.102500 (PMC9492400; doi:10.1016/j.jbc.2022.102500)
Supplement: Table S3 [file mmc4.xlsx]

## Sheet: spike  + ; Raw data
Table S3 Raw data of MS analysis for A549 cells; first MS analysis: spike [+]
Checked	Protein FDR Confidence: Combined	Master	Accession	Description	Exp. q-value: Combined	Sum PEP Score	Coverage [%]	# Peptides	# PSMs	# Unique Peptides	# AAs	MW [kDa]	calc. pI	Score Mascot: Mascot	# Peptides (by Search Engine): Mascot	Biological Process	Cellular Component	Molecular Function	Pfam IDs	Entrez Gene ID	Ensembl Gene ID	Gene Symbol	Chromosome	Reactome Pathways	KEGG Pathways	WikiPathways	# Protein Pathway Groups	Found in Sample: [S5] F5: Sample	# Protein Groups
FALSE	High	Master Protein	P13645	Keratin, type I cytoskeletal 10 OS=Homo sapiens OX=9606 GN=KRT10 PE=1 SV=6	0	160.293	58	34	162	30	584	58.8	5.21	4656	34	cell death;cell differentiation;metabolic process	cytoplasm;cytoskeleton;cytosol;membrane;nucleus	structural molecule activity	Pf00038, Pf04111	3858	ENSG00000186395.7	KRT10	17	Formation of the cornified envelope	Staphylococcus aureus infection		4	High	1
	Checked	Protein Group ID	# Proteins	# Unique Peptides	# Peptides	# PSMs	Group Description	Found in Sample: [S5] F5: Sample
	FALSE	52	12	30	34	162	[Master Protein] Keratin, type I cytoskeletal 10 OS=Homo sapiens OX=9606 GN=KRT10 PE=1 SV=6	High
		Checked	Confidence	Sequence	Modifications	Qvality PEP	Qvality q-value	# Protein Groups	# Proteins	# PSMs	Master Protein Accessions	# Missed Cleavages	Theo. MH+ [Da]	Found in Sample: [S5] F5: Sample	Confidence (by Search Engine): Mascot	Percolator q-Value (by Search Engine): Mascot	Percolator PEP (by Search Engine): Mascot	Ions Score (by Search Engine): Mascot
		FALSE	High	ADLEMQIESLTEELAYLK		0.00027641	0.00142189	1	1	6	P13645	0	2096.05	High	High	0.001157	0.0001066	95
		FALSE	High	ADLEMQIESLTEELAYLK	1xDeamidated [Q6]	0.00259192	0.00142189	1	1	2	P13645	0	2097.03	High	High	0.001157	0.001292	36
		FALSE	High	ADLEMQIESLTEELAYLK	1xOxidation [M5]	0.00134326	0.00142189	1	1	7	P13645	0	2112.04	High	High	0.001157	0.0006221	62
		FALSE	High	ADLEMQIESLTEELAYLK	1xDeamidated [Q6]; 1xOxidation [M5]	0.00374986	0.00142189	1	1	5	P13645	0	2113.03	High	High	0.001157	0.001951	50
		FALSE	High	ADLEMQIESLTEELAYLKK	1xOxidation [M5]	0.00252247	0.00142189	1	1	3	P13645	1	2240.14	High	High	0.001157	0.001259	43
		FALSE	High	AETECQNTEYQQLLDIK	1xCarbamidomethyl [C5]	0.00118548	0.00142189	1	1	2	P13645	0	2082.96	High	High	0.001157	0.0005385	88
		FALSE	High	ALEESNYELEGK		0.00530807	0.00142189	1	1	1	P13645	0	1381.65	High	High	0.001157	0.002879	82
		FALSE	High	DAEAWFNEK		0.0703252	0.00274628	1	4	2	P13645	0	1109.49	High	High	0.001976	0.05197	59
		FALSE	High	ELTTEIDNNIEQISSYK		0.000282483	0.00142189	1	1	6	P13645	0	1996.97	High	High	0.001157	0.0001092	52
		FALSE	High	ELTTEIDNNIEQISSYK	1xDeamidated [N/Q]	0.000260375	0.00142189	1	1	6	P13645	0	1997.95	High	High	0.001157	9.93e-05	38
		FALSE	High	GSLGGGFSSGGFSGGSFSR		0.000304807	0.00142189	1	1	3	P13645	0	1707.77	High	High	0.001157	0.0001187	115
		FALSE	High	GSSGGGCFGGSSGGYGGLGGFGGGSFR	1xCarbamidomethyl [C7]	0.00458429	0.00142189	1	1	1	P13645	0	2342.98	High	High	0.001157	0.002446	101
		FALSE	High	KDAEAWFNEK		0.121428	0.00746208	1	2	1	P13645	1	1237.58	High	High	0.00508	0.09612	26
		FALSE	High	LAADDFR		0.0606911	0.00274628	8	17	1	O76013; P02533; P08727; P13645; P05783; P19012; Q04695; P08779	0	807.4	High	High	0.001976	0.04403	37
		FALSE	High	LASYLDK		0.098559	0.00668141	7	8	1	P02533; P08727; P13645; P19012; Q04695; P35527; P08779	0	809.44	High	High	0.004529	0.07582	49
		FALSE	High	LASYLDKVR		0.119001	0.00746208	6	7	1	P02533; P08727; P13645; P19012; Q04695; P08779	1	1064.61	High	High	0.00508	0.09365	47
		FALSE	High	LENEIQTYR		0.0115935	0.00142189	1	1	1	P13645	0	1165.58	High	High	0.001157	0.006904	48
		FALSE	High	LKYENEVALR		0.0258086	0.00142189	1	1	2	P13645	1	1234.68	High	High	0.001157	0.01684	68
		FALSE	High	IRLENEIQTYR		0.0203543	0.00142189	1	1	3	P13645	1	1434.77	High	High	0.001157	0.01297	62
		FALSE	High	ISSSKGSLGGGFSSGGFSGGSFSR		0.0103461	0.00142189	1	1	1	P13645	1	2210.05	High	High	0.001157	0.006057	41
		FALSE	High	NHEEEMKDLR		0.141083	0.00849884	1	1	1	P13645	1	1300.6	High	High	0.005747	0.1136	13
		FALSE	High	NQILNLTTDNANILLQIDNAR		4.99232e-05	0.00142189	1	1	7	P13645	0	2367.26	High	High	0.001157	1.576e-05	77
		FALSE	High	NQILNLTTDNANILLQIDNAR	1xDeamidated [Q/N]	0.00201885	0.00142189	1	1	3	P13645	0	2368.25	High	High	0.001157	0.0009794	53
		FALSE	High	NVQALEIELQSQLALK		0.000468196	0.00142189	1	1	48	P13645	0	1797.01	High	High	0.001157	0.0001912	76
		FALSE	High	NVSTGDVNVEMNAAPGVDLTQLLNNMR		0.00184077	0.00142189	1	1	6	P13645	0	2872.39	High	High	0.001157	0.0008851	91
		FALSE	High	NVSTGDVNVEMNAAPGVDLTQLLNNMR	1xOxidation [M]	0.000321826	0.00142189	1	1	5	P13645	0	2888.39	High	High	0.001157	0.0001261	65
		FALSE	High	NVSTGDVNVEMNAAPGVDLTQLLNNMR	1xDeamidated [N12]; 1xOxidation [M11]	0.142488	0.00849884	1	1	1	P13645	0	2889.37	High	High	0.005747	0.115	14
		FALSE	High	NVSTGDVNVEMNAAPGVDLTQLLNNMR	2xOxidation [M11; M26]	0.00138025	0.00142189	1	1	2	P13645	0	2904.38	High	High	0.001157	0.0006413	61
		FALSE	High	QSLEASLAETEGR		0.00964191	0.00142189	1	1	3	P13645	0	1390.68	High	High	0.001157	0.005597	92
		FALSE	High	QSVEADINGLR		0.0123055	0.00142189	1	3	2	P13645	0	1201.62	High	High	0.001157	0.007389	65
		FALSE	High	QSVEADINGLR	1xDeamidated [N8]	0.0110415	0.00142189	1	3	3	P13645	0	1202.6	High	High	0.001157	0.006535	73
		FALSE	High	RNVQALEIELQSQLALK		0.0118475	0.00142189	1	1	2	P13645	1	1953.11	High	High	0.001157	0.007055	46
		FALSE	High	SKELTTEIDNNIEQISSYK		0.0018812	0.00142189	1	1	3	P13645	1	2212.1	High	High	0.001157	0.0009063	53
		FALSE	High	SLLEGEGSSGGGGR		0.00497328	0.00142189	1	1	1	P13645	0	1262.6	High	High	0.001157	0.002684	69
		FALSE	High	SQYEQLAEQNR		0.00418007	0.00142189	1	1	2	P13645	0	1365.64	High	High	0.001157	0.002208	41
		FALSE	High	SQYEQLAEQNRK		0.0468008	0.00142189	1	1	1	P13645	1	1493.73	High	High	0.001157	0.03291	33
		FALSE	High	SQYEQLAEQNRKDAEAWFNEK		0.00801809	0.00142189	1	1	3	P13645	2	2584.21	High	High	0.001157	0.004555	40
		FALSE	High	TIDDLKNQILNLTTDNANILLQIDNAR		0.00142598	0.00142189	1	1	2	P13645	1	3052.63	High	High	0.001157	0.0006654	60
		FALSE	High	TIDDLKNQILNLTTDNANILLQIDNAR	1xDeamidated [Q8]	0.00536602	0.00142189	1	1	1	P13645	1	3053.61	High	High	0.001157	0.002923	63
		FALSE	High	VLDELTLTK		0.0292112	0.00142189	1	1	1	P13645	0	1031.6	High	High	0.001157	0.01941	63
		FALSE	High	VLDELTLTKADLEMQIESLTEELAYLK	1xOxidation [M14]	0.11428	0.00746208	1	1	2	P13645	1	3124.62	High	High	0.00508	0.08943	10
		FALSE	High	VLDELTLTKADLEMQIESLTEELAYLK	1xDeamidated [Q15]; 1xOxidation [M14]	0.123277	0.00746208	1	1	1	P13645	1	3125.61	High	High	0.00508	0.09763	34
		FALSE	High	VTMQNLNDR		0.0240618	0.00142189	3	7	2	P02533; P13645; P08779	0	1090.53	High	High	0.001157	0.0156	63
		FALSE	High	VTMQNLNDR	1xOxidation [M3]	0.0175903	0.00142189	3	7	1	P02533; P13645; P08779	0	1106.53	High	High	0.001157	0.01101	52
		FALSE	High	YCVQLSQIQAQISALEEQLQQIR	1xCarbamidomethyl [C2]	0.000339794	0.00142189	1	1	3	P13645	0	2746.42	High	High	0.001157	0.000134	82
		FALSE	High	YENEVALR		0.0161319	0.00142189	1	1	1	P13645	0	993.5	High	High	0.001157	0.009962	57
FALSE	High	Master Protein	P35908	Keratin, type II cytoskeletal 2 epidermal OS=Homo sapiens OX=9606 GN=KRT2 PE=1 SV=2	0	144.233	75	37	87	28	639	65.4	8	3082	37	cell death;cell organization and biogenesis;cell proliferation;cellular component movement;metabolic process	cytoskeleton;cytosol;membrane;nucleus	protein binding;structural molecule activity	Pf00038, Pf08614, Pf12128, Pf13166	3849	ENSG00000172867.3	KRT2	12	Formation of the cornified envelope			3	High	1
	Checked	Protein Group ID	# Proteins	# Unique Peptides	# Peptides	# PSMs	Group Description	Found in Sample: [S5] F5: Sample
	FALSE	27	2	28	37	87	[Master Protein] Keratin, type II cytoskeletal 2 epidermal OS=Homo sapiens OX=9606 GN=KRT2 PE=1 SV=2	High
		Checked	Confidence	Sequence	Modifications	Qvality PEP	Qvality q-value	# Protein Groups	# Proteins	# PSMs	Master Protein Accessions	# Missed Cleavages	Theo. MH+ [Da]	Found in Sample: [S5] F5: Sample	Confidence (by Search Engine): Mascot	Percolator q-Value (by Search Engine): Mascot	Percolator PEP (by Search Engine): Mascot	Ions Score (by Search Engine): Mascot
		FALSE	High	AAFGGSGGRGSSSGGGYSSGSSSYGSGGR		0.00755356	0.00142189	1	1	1	P35908	1	2501.07	High	High	0.001157	0.004261	43
		FALSE	High	AQYEEIAQR		0.0334118	0.00142189	3	6	1	P35908; P04259; P02538	0	1107.54	High	High	0.001157	0.02257	59
		FALSE	High	AQYEEIAQR	1xDeamidated [Q2]	0.0405201	0.00142189	3	6	1	P35908; P04259; P02538	0	1108.53	High	High	0.001157	0.02797	43
		FALSE	High	DVDNAYMIK		0.0692271	0.00274628	1	1	1	P35908	0	1068.5	High	High	0.001976	0.05098	52
		FALSE	High	DVDNAYMIK	1xOxidation [M7]	0.143195	0.00849884	1	1	1	P35908	0	1084.5	High	High	0.005747	0.1156	35
		FALSE	High	DYQELMNVK		0.0772688	0.00399224	2	4	1	P35908; P12035	0	1139.54	High	High	0.002791	0.05784	55
		FALSE	High	FGGFGGPGGVGGLGGPGGFGPGGYPGGIHEVSVNQSLLQPLNVK		0.00284264	0.00142189	1	1	2	P35908	0	4092.07	High	High	0.001157	0.001435	85
		FALSE	High	FGGFGGPGGVGGLGGPGGFGPGGYPGGIHEVSVNQSLLQPLNVK	1xDeamidated [Q]	0.0114065	0.00142189	1	1	3	P35908	0	4093.06	High	High	0.001157	0.006752	61
		FALSE	High	FLEQQNQVLQTK		0.00505494	0.00142189	3	3	2	Q7Z794; P35908; P04264	0	1475.79	High	High	0.001157	0.002721	98
		FALSE	High	FLEQQNQVLQTK	1xDeamidated [Q/N]	0.0034565	0.00142189	3	3	3	Q7Z794; P35908; P04264	0	1476.77	High	High	0.001157	0.001783	76
		FALSE	High	GFSSGSAVVSGGSR		0.0163958	0.00142189	1	1	1	P35908	0	1254.61	High	High	0.001157	0.01016	87
		FALSE	High	GGGFGGGSSFGGGSGFSGGGFGGGGFGGGR		1.5281e-07	0.00142189	1	1	2	P35908	0	2399.02	High	High	0.00115741	2.44876e-08	119
		FALSE	High	GGSGGGGSISGGGYGSGGGSGGR		0.000290262	0.00142189	1	1	1	P35908	0	1741.75	High	High	0.001157	0.0001126	93
		FALSE	High	GGSISGGGYGSGGGK		0.0629739	0.00274628	1	1	1	P35908	0	1197.55	High	High	0.001976	0.04584	28
		FALSE	High	GSSSGGGYSSGSSSYGSGGR		0.000670123	0.00142189	1	1	1	P35908	0	1740.71	High	High	0.001157	0.0002857	75
		FALSE	High	HGGGGGGFGGGGFGSR		0.000703703	0.00142189	1	1	2	P35908	0	1320.58	High	High	0.001157	0.0003023	98
		FALSE	High	KDVDNAYMIK	1xOxidation [M8]	0.0288986	0.00142189	1	1	1	P35908	1	1212.59	High	High	0.001157	0.0192	48
		FALSE	High	KYEDEINKR		0.0388226	0.00142189	2	3	2	P35908; P12035	2	1194.61	High	High	0.001157	0.0267	46
		FALSE	High	LALDVEIATYR		0.00359044	0.00142189	5	9	4	P35908; P04259; P02538; P12035; P13647	0	1263.69	High	High	0.001157	0.001862	88
		FALSE	High	IEISELNR		0.0955657	0.00668141	2	2	2	P35908; P04264	0	973.531	High	High	0.004529	0.07313	50
		FALSE	High	LNDLEEALQQAK		0.00130727	0.00142189	1	1	2	P35908	0	1371.71	High	High	0.001157	0.000601	89
		FALSE	High	LQGEIAHVK		0.0194932	0.00142189	1	1	2	P35908	0	994.568	High	High	0.001157	0.01229	51
		FALSE	High	MSGDLSSNVTVSVTSSTISSNVASK	1xOxidation [M1]	0.00264885	0.00142189	1	1	2	P35908	0	2474.19	High	High	0.001157	0.001322	36
		FALSE	High	NLDLDSIIAEVK		0.0203543	0.00142189	4	7	2	P35908; P04259; P02538; P13647	0	1329.73	High	High	0.001157	0.0129	36
		FALSE	High	NLDLDSIIAEVKAQYEEIAQR		0.00575839	0.00142189	3	4	3	P35908; P04259; P02538	1	2418.25	High	High	0.001157	0.003147	71
		FALSE	High	NVQDAIADAEQR		0.00360999	0.00142189	1	1	2	P35908	0	1329.64	High	High	0.001157	0.001875	88
		FALSE	High	QSGSRGGSGGGGSISGGGYGSGGGSGGR	1xDeamidated [Q1]	0.0134926	0.00142189	1	1	1	P35908	1	2257.98	High	High	0.001157	0.008166	59
		FALSE	High	SKEEAEALYHSK		0.00723268	0.00142189	1	1	3	P35908	1	1391.68	High	High	0.001157	0.004065	48
		FALSE	High	SISISVAGGGGGFGAAGGFGGR		0.000742992	0.00142189	1	1	7	P35908	0	1838.91	High	High	0.001157	0.0003207	94
		FALSE	High	SLVGLGGTK		0.11486	0.00746208	1	1	1	P35908	0	831.493	High	High	0.00508	0.08985	53
		FALSE	High	TAAENDFVTLK		0.0241919	0.00142189	1	1	1	P35908	0	1208.62	High	High	0.001157	0.0157	61
		FALSE	High	TAAENDFVTLKK		0.0256699	0.00142189	1	1	1	P35908	1	1336.71	High	High	0.001157	0.01675	29
		FALSE	High	TSQNSELNNMQDLVEDYK		0.000402125	0.00142189	1	1	2	P35908	0	2127.95	High	High	0.001157	0.0001611	105
		FALSE	High	TSQNSELNNMQDLVEDYK	1xOxidation [M10]	0.000287125	0.00142189	1	1	2	P35908	0	2143.94	High	High	0.001157	0.0001112	117
		FALSE	High	TSQNSELNNMQDLVEDYKK		0.00320343	0.00142189	1	1	2	P35908	1	2256.04	High	High	0.001157	0.00164	61
		FALSE	High	TSQNSELNNMQDLVEDYKK	1xDeamidated [Q3]	0.00819399	0.00142189	1	1	1	P35908	1	2257.03	High	High	0.001157	0.004682	32
		FALSE	High	TSQNSELNNMQDLVEDYKK	1xOxidation [M10]	0.00327379	0.00142189	1	1	1	P35908	1	2272.04	High	High	0.001157	0.001674	44
		FALSE	High	TSQNSELNNMQDLVEDYKK	1xDeamidated [Q11]; 1xOxidation [M10]	0.122658	0.00746208	1	1	1	P35908	1	2273.02	High	High	0.00508	0.09692	25
		FALSE	High	VDLLNQEIEFLK		0.000793045	0.00142189	1	1	2	P35908	0	1460.8	High	High	0.001157	0.000344	62
		FALSE	High	VLYDAEISQIHQSVTDTNVILSMDNSR		0.00455947	0.00142189	1	1	2	P35908	0	3048.49	High	High	0.001157	0.002433	35
		FALSE	High	VLYDAEISQIHQSVTDTNVILSMDNSR	1xOxidation [M23]	0.0167545	0.00142189	1	1	2	P35908	0	3064.49	High	High	0.001157	0.01038	40
		FALSE	High	WELLQQMNVGTRPINLEPIFQGYIDSLK	1xOxidation [M7]	0.00154704	0.00142189	1	1	5	P35908	0	3318.72	High	High	0.001157	0.0007261	69
		FALSE	High	YEDEINKR		0.0663781	0.00274628	8	11	1	Q7Z794; P35908; P04264; P04259; P02538; P12035; P05787; P13647	1	1066.52	High	High	0.001976	0.04868	33
		FALSE	High	YEELQVTVGR		0.00767752	0.00142189	1	1	2	P35908	0	1193.62	High	High	0.001157	0.004362	61
		FALSE	High	YGSGGGSKGGSISGGGYGSGGGK		0.0496224	0.00274628	1	1	2	P35908	1	1890.86	High	High	0.001976	0.03505	31
		FALSE	High	YLDGLTAER		0.0165742	0.00142189	1	1	2	P35908	0	1037.53	High	High	0.001157	0.01031	50
FALSE	High	Master Protein	P35527	Keratin, type I cytoskeletal 9 OS=Homo sapiens OX=9606 GN=KRT9 PE=1 SV=3	0	143.037	66	33	90	32	623	62	5.24	3068	33	cell death;cell organization and biogenesis	cytosol;membrane;nucleus	structural molecule activity	Pf00038, Pf13166	3857	ENSG00000171403.9	KRT9	17	Formation of the cornified envelope			3	High	1
	Checked	Protein Group ID	# Proteins	# Unique Peptides	# Peptides	# PSMs	Group Description	Found in Sample: [S5] F5: Sample
	FALSE	177	1	32	33	90	[Master Protein] Keratin, type I cytoskeletal 9 OS=Homo sapiens OX=9606 GN=KRT9 PE=1 SV=3	High
		Checked	Confidence	Sequence	Modifications	Qvality PEP	Qvality q-value	# Protein Groups	# Proteins	# PSMs	Master Protein Accessions	# Missed Cleavages	Theo. MH+ [Da]	Found in Sample: [S5] F5: Sample	Confidence (by Search Engine): Mascot	Percolator q-Value (by Search Engine): Mascot	Percolator PEP (by Search Engine): Mascot	Ions Score (by Search Engine): Mascot
		FALSE	High	DIENQYETQITQIEHEVSSSGQEVQSSAK		0.00105193	0.00142189	1	1	2	P35527	0	3264.51	High	High	0.001157	0.0004737	93
		FALSE	High	DIENQYETQITQIEHEVSSSGQEVQSSAKEVTQLR		0.0190763	0.00142189	1	1	1	P35527	1	3990.92	High	High	0.001157	0.01201	47
		FALSE	High	DQIVDLTVGNNK		0.00801809	0.00142189	1	1	1	P35527	0	1315.69	High	High	0.001157	0.004562	74
		FALSE	High	EIETYHNLLEGGQEDFESSGAGK		0.000207252	0.00142189	1	1	2	P35527	0	2510.13	High	High	0.001157	7.701e-05	62
		FALSE	High	FSSSGGGGGGGRFSSSSGYGGGSSR		0.0298466	0.00142189	1	1	1	P35527	1	2198.94	High	High	0.001157	0.0198	37
		FALSE	High	FSSSSGYGGGSSR		0.00969434	0.00142189	1	1	1	P35527	0	1235.53	High	High	0.001157	0.005639	68
		FALSE	High	GGGGSFGYSYGGGSGGGFSASSLGGGFGGGSR		0.000938514	0.00142189	1	1	2	P35527	0	2705.16	High	High	0.001157	0.0004161	62
		FALSE	High	GGSGGSHGGGSGFGGESGGSYGGGEEASGSGGGYGGGSGK		0.000198437	0.00142189	1	1	3	P35527	0	3223.28	High	High	0.001157	7.346e-05	60
		FALSE	High	GGSGGSYGGGGSGGGYGGGSGSR		0.00022242	0.00142189	1	1	2	P35527	0	1791.73	High	High	0.001157	8.341e-05	71
		FALSE	High	GSRGGSGGSYGGGGSGGGYGGGSGSR		0.00288934	0.00142189	1	1	2	P35527	1	2091.88	High	High	0.001157	0.001459	53
		FALSE	High	HGVQELEIELQSQLSK		0.000116517	0.00142189	1	1	2	P35527	0	1837.97	High	High	0.001157	4.04e-05	103
		FALSE	High	HGVQELEIELQSQLSKK		0.000879281	0.00142189	1	1	2	P35527	1	1966.06	High	High	0.001157	0.000388	65
		FALSE	High	KDIENQYETQITQIEHEVSSSGQEVQSSAK		0.0130612	0.00142189	1	1	2	P35527	1	3392.61	High	High	0.001157	0.007868	36
		FALSE	High	LASYLDK		0.098559	0.00668141	7	8	1	P02533; P08727; P13645; P19012; Q04695; P35527; P08779	0	809.44	High	High	0.004529	0.07582	49
		FALSE	High	LASYLDKVQALEEANNDLENK		0.00451022	0.00142189	1	1	1	P35527	1	2377.19	High	High	0.001157	0.002401	61
		FALSE	High	IGLGGRGGSGGSYGR		0.0253947	0.00142189	1	1	2	P35527	1	1350.69	High	High	0.001157	0.01655	34
		FALSE	High	IKFEMEQNLR		0.0156165	0.00142189	1	1	1	P35527	1	1307.68	High	High	0.001157	0.009621	38
		FALSE	High	IKFEMEQNLR	1xOxidation [M5]	0.00928275	0.00142189	1	1	2	P35527	1	1323.67	High	High	0.001157	0.005365	42
		FALSE	High	IQDWYDKK		0.035065	0.00142189	1	1	1	P35527	1	1095.55	High	High	0.001157	0.02375	37
		FALSE	High	MTLDDFR	1xOxidation [M1]	0.0710664	0.00274628	1	1	1	P35527	0	913.408	High	High	0.001976	0.05248	18
		FALSE	High	NYSPYYNTIDDLK		0.0455703	0.00142189	1	1	1	P35527	0	1605.74	High	High	0.001157	0.03192	44
		FALSE	High	NYSPYYNTIDDLKDQIVDLTVGNNK		0.00508246	0.00142189	1	1	4	P35527	1	2902.41	High	High	0.001157	0.002749	63
		FALSE	High	NYSPYYNTIDDLKDQIVDLTVGNNK	1xDeamidated [N1]	0.00652407	0.00142189	1	1	2	P35527	1	2903.39	High	High	0.001157	0.003635	25
		FALSE	High	NYSPYYNTIDDLKDQIVDLTVGNNKTLLDIDNTR		0.0490974	0.00274628	1	1	3	P35527	2	3943.96	High	High	0.001976	0.03472	27
		FALSE	High	QEIECQNQEYSLLLSIK	1xCarbamidomethyl [C5]	0.00133598	0.00142189	1	1	2	P35527	0	2095.04	High	High	0.001157	0.000618	62
		FALSE	High	QEYEQLIAK		0.10216	0.00746208	1	1	1	P35527	0	1121.58	High	High	0.00508	0.07911	48
		FALSE	High	QGVDADINGLR		0.0101792	0.00142189	1	1	1	P35527	0	1157.59	High	High	0.001157	0.005975	74
		FALSE	High	QGVDADINGLR	1xDeamidated [N8]	0.012239	0.00142189	1	1	2	P35527	0	1158.57	High	High	0.001157	0.007318	78
		FALSE	High	QVLDNLTMEK	1xOxidation [M8]	0.086634	0.00399224	1	1	1	P35527	0	1206.6	High	High	0.002791	0.06564	52
		FALSE	High	SDLEMQYETLQEELMALK		0.000465659	0.00142189	1	1	2	P35527	0	2171.02	High	High	0.001157	0.0001904	113
		FALSE	High	SDLEMQYETLQEELMALK	1xOxidation [M]	0.000898598	0.00142189	1	1	14	P35527	0	2187.02	High	High	0.001157	0.0003957	87
		FALSE	High	SDLEMQYETLQEELMALK	2xOxidation [M5; M15]	0.00133598	0.00142189	1	1	7	P35527	0	2203.01	High	High	0.001157	0.0006179	44
		FALSE	High	SDLEMQYETLQEELMALKK	1xOxidation [M5]	0.0367982	0.00142189	1	1	1	P35527	1	2315.11	High	High	0.001157	0.02505	18
		FALSE	High	SDLEMQYETLQEELMALKK	2xOxidation [M5; M15]	0.0120417	0.00142189	1	1	1	P35527	1	2331.11	High	High	0.001157	0.007213	34
		FALSE	High	SGGGGGGGLGSGGSIR		0.000458131	0.00142189	1	1	1	P35527	0	1232.6	High	High	0.001157	0.0001873	79
		FALSE	High	STMQELNSR		0.00969434	0.00142189	1	1	1	P35527	0	1065.5	High	High	0.001157	0.005657	66
		FALSE	High	STMQELNSR	1xOxidation [M3]	0.0296865	0.00142189	1	1	1	P35527	0	1081.49	High	High	0.001157	0.0197	49
		FALSE	High	TLNDMRQEYEQLIAK		0.0018012	0.00142189	1	1	2	P35527	1	1851.93	High	High	0.001157	0.0008631	43
		FALSE	High	TLNDMRQEYEQLIAK	1xOxidation [M5]	0.0144767	0.00142189	1	1	3	P35527	1	1867.92	High	High	0.001157	0.008823	30
		FALSE	High	VQALEEANNDLENK		0.000334301	0.00142189	1	1	2	P35527	0	1586.77	High	High	0.001157	0.0001313	87
		FALSE	High	YCGQLQMIQEQISNLEAQITDVR	1xCarbamidomethyl [C2]	0.00771929	0.00142189	1	1	3	P35527	0	2737.33	High	High	0.001157	0.004382	41
		FALSE	High	YCGQLQMIQEQISNLEAQITDVR	1xCarbamidomethyl [C2]; 1xOxidation [M7]	0.00117906	0.00142189	1	1	3	P35527	0	2753.32	High	High	0.001157	0.0005363	61
FALSE	High	Master Protein	P05787	Keratin, type II cytoskeletal 8 OS=Homo sapiens OX=9606 GN=KRT8 PE=1 SV=7	0	124.899	67	30	80	23	483	53.7	5.59	2287	30	cell death;cell differentiation;cell organization and biogenesis;regulation of biological process;response to stimulus	cytoplasm;cytoskeleton;cytosol;membrane;nucleus	catalytic activity;motor activity;protein binding;structural molecule activity	Pf00038, Pf01576, Pf13166, Pf15003	3856	ENSG00000170421.12	KRT8	12	Formation of the cornified envelope		Primary Focal Segmental Glomerulosclerosis FSGS	4	High	1
	Checked	Protein Group ID	# Proteins	# Unique Peptides	# Peptides	# PSMs	Group Description	Found in Sample: [S5] F5: Sample
	FALSE	167	6	23	30	80	[Master Protein] Keratin, type II cytoskeletal 8 OS=Homo sapiens OX=9606 GN=KRT8 PE=1 SV=7	High
		Checked	Confidence	Sequence	Modifications	Qvality PEP	Qvality q-value	# Protein Groups	# Proteins	# PSMs	Master Protein Accessions	# Missed Cleavages	Theo. MH+ [Da]	Found in Sample: [S5] F5: Sample	Confidence (by Search Engine): Mascot	Percolator q-Value (by Search Engine): Mascot	Percolator PEP (by Search Engine): Mascot	Ions Score (by Search Engine): Mascot
		FALSE	High	AEAESMYQIK		0.0695913	0.00274628	1	1	1	P05787	0	1169.55	High	High	0.001976	0.05138	33
		FALSE	High	AEAESMYQIK	1xOxidation [M6]	0.0127812	0.00142189	1	1	1	P05787	0	1185.55	High	High	0.001157	0.007684	55
		FALSE	High	AQYEDIANR		0.0301693	0.00142189	1	2	1	P05787	0	1079.51	High	High	0.001157	0.02005	53
		FALSE	High	ASLEAAIADAEQR		0.000763452	0.00142189	1	1	2	P05787	0	1344.68	High	High	0.001157	0.0003295	55
		FALSE	High	DVDEAYMNK		0.0822522	0.00399224	1	1	1	P05787	0	1084.46	High	High	0.002791	0.0619	31
		FALSE	High	ELQSQISDTSVVLSMDNSR		0.00018093	0.00142189	1	1	4	P05787	0	2109.01	High	High	0.001157	6.62e-05	77
		FALSE	High	ELQSQISDTSVVLSMDNSR	1xOxidation [M15]	0.00191211	0.00142189	1	1	2	P05787	0	2125.01	High	High	0.001157	0.0009226	74
		FALSE	High	EYQELMNVK		0.105883	0.00746208	3	4	1	P04259; P02538; P05787	0	1153.56	High	High	0.00508	0.08212	32
		FALSE	High	EYQELMNVK	1xOxidation [M6]	0.0826808	0.00399224	3	4	1	P04259; P02538; P05787	0	1169.55	High	High	0.002791	0.06207	28
		FALSE	High	GGLGGGYGGASGMGGITAVTVNQSLLSPLVLEVDPNIQAVR	1xOxidation [M13]	0.00227512	0.00142189	1	1	4	P05787	0	3941.04	High	High	0.001157	0.001119	52
		FALSE	High	KDVDEAYMNK		0.0594225	0.00274628	1	1	1	P05787	1	1212.56	High	High	0.001976	0.04301	54
		FALSE	High	KLLEGEESR		0.0232955	0.00142189	2	5	2	P08729; P05787	1	1060.56	High	High	0.001157	0.01506	45
		FALSE	High	LALDIEIATYR		0.00293681	0.00142189	2	5	10	P08729; P05787	0	1277.71	High	High	0.001157	0.001489	65
		FALSE	High	LEAELGNMQGLVEDFK		0.000137143	0.00142189	1	1	2	P05787	0	1792.88	High	High	0.001157	4.873e-05	114
		FALSE	High	LEAELGNMQGLVEDFK	1xOxidation [M8]	0.000478482	0.00142189	1	1	2	P05787	0	1808.87	High	High	0.001157	0.0001959	89
		FALSE	High	LEGLTDEINFLR		0.0127812	0.00142189	1	1	2	P05787	0	1419.75	High	High	0.001157	0.00768	58
		FALSE	High	LESGMQNMSIHTK		0.00463435	0.00142189	1	1	2	P05787	0	1475.7	High	High	0.001157	0.002476	65
		FALSE	High	LESGMQNMSIHTK	1xOxidation [M]	0.00502757	0.00142189	1	1	3	P05787	0	1491.69	High	High	0.001157	0.002714	70
		FALSE	High	LESGMQNMSIHTK	2xOxidation [M5; M8]	0.125151	0.00746208	1	1	1	P05787	0	1507.69	High	High	0.00508	0.09898	34
		FALSE	High	LKLEAELGNMQGLVEDFK		0.000199518	0.00142189	1	1	2	P05787	1	2034.06	High	High	0.001157	7.388e-05	133
		FALSE	High	LKLEAELGNMQGLVEDFK	1xOxidation [M10]	0.00100174	0.00142189	1	1	2	P05787	1	2050.05	High	High	0.001157	0.0004471	50
		FALSE	High	LLEGEESR		0.0578725	0.00274628	3	6	1	P08729; Q9NSB2; P05787	0	932.468	High	High	0.001976	0.04165	46
		FALSE	High	LQAEIEGLK		0.0575672	0.00274628	1	1	1	P05787	0	1000.57	High	High	0.001976	0.04146	25
		FALSE	High	LSELEAALQR		0.00751269	0.00142189	1	1	1	P05787	0	1129.62	High	High	0.001157	0.004235	83
		FALSE	High	LVSESSDVLPK		0.0316647	0.00142189	1	1	1	P05787	0	1173.64	High	High	0.001157	0.02122	63
		FALSE	High	NKYEDEINK		0.0258086	0.00142189	5	7	2	P04264; P04259; P02538; P05787; P13647	1	1152.55	High	High	0.001157	0.01688	31
		FALSE	High	NKYEDEINKR		0.0226754	0.00142189	5	6	1	P04264; P04259; P02538; P05787; P13647	2	1308.65	High	High	0.001157	0.01458	46
		FALSE	High	NKYEDEINKR	1xDeamidated [N1]	0.0681453	0.00274628	5	6	1	P04264; P04259; P02538; P05787; P13647	2	1309.64	High	High	0.001976	0.04996	41
		FALSE	High	SLDMDSIIAEVK		0.0114065	0.00142189	1	1	2	P05787	0	1320.67	High	High	0.001157	0.006774	77
		FALSE	High	SLDMDSIIAEVK	1xOxidation [M4]	0.122658	0.00746208	1	1	2	P05787	0	1336.67	High	High	0.00508	0.09695	55
		FALSE	High	SNMDNMFESYINNLR		0.00130018	0.00142189	1	1	3	P05787	0	1847.81	High	High	0.001157	0.000599	90
		FALSE	High	SNMDNMFESYINNLR	1xOxidation [M]	0.00170596	0.00142189	1	1	4	P05787	0	1863.8	High	High	0.001157	0.0008101	91
		FALSE	High	SNMDNMFESYINNLR	2xOxidation [M3; M6]	0.000711391	0.00142189	1	1	2	P05787	0	1879.79	High	High	0.001157	0.0003049	110
		FALSE	High	SRAEAESMYQIK		0.0554731	0.00274628	1	1	2	P05787	1	1412.68	High	High	0.001976	0.03969	22
		FALSE	High	TEISEMNR		0.0600536	0.00274628	1	1	1	P05787	0	979.451	High	High	0.001976	0.04336	35
		FALSE	High	TEISEMNR	1xOxidation [M6]	0.119604	0.00746208	1	1	1	P05787	0	995.446	High	High	0.00508	0.0945	13
		FALSE	High	TEMENEFVLIK		0.0300075	0.00142189	1	1	1	P05787	0	1352.68	High	High	0.001157	0.01993	56
		FALSE	High	TEMENEFVLIK	1xOxidation [M3]	0.098559	0.00668141	1	1	1	P05787	0	1368.67	High	High	0.004529	0.07561	60
		FALSE	High	TKTEISEMNR		0.0203543	0.00142189	1	1	2	P05787	1	1208.59	High	High	0.001157	0.01297	35
		FALSE	High	TTSGYAGGLSSAYGGLTSPGLSYSLGSSFGSGAGSSSFSR		0.0912332	0.00399224	1	1	1	P05787	0	3725.72	High	High	0.002791	0.06935	15
		FALSE	High	WSLLQQQK		0.118402	0.00746208	1	1	1	P05787	0	1030.57	High	High	0.00508	0.09319	31
		FALSE	High	YEDEINKR		0.0663781	0.00274628	8	11	1	Q7Z794; P35908; P04264; P04259; P02538; P12035; P05787; P13647	1	1066.52	High	High	0.001976	0.04868	33
		FALSE	High	YEELQSLAGK		0.00628085	0.00142189	1	1	1	P05787	0	1137.58	High	High	0.001157	0.003467	54
FALSE	High	Master Protein	P04264	Keratin, type II cytoskeletal 1 OS=Homo sapiens OX=9606 GN=KRT1 PE=1 SV=6	0	118.721	57	37	89	31	644	66	8.12	2882	37	cell death;defense response;metabolic process;regulation of biological process;response to stimulus;transport	cytoskeleton;cytosol;extracellular;membrane;nucleus	catalytic activity;motor activity;protein binding;receptor activity;structural molecule activity	Pf00038, Pf01576, Pf05103, Pf05957, Pf12128, Pf13166, Pf13514	3848	ENSG00000167768.4	KRT1	12	Formation of the cornified envelope; Neutrophil degranulation		Corticotropin-releasing hormone signaling pathway	7	High	1
	Checked	Protein Group ID	# Proteins	# Unique Peptides	# Peptides	# PSMs	Group Description	Found in Sample: [S5] F5: Sample
	FALSE	56	1	31	37	89	[Master Protein] Keratin, type II cytoskeletal 1 OS=Homo sapiens OX=9606 GN=KRT1 PE=1 SV=6	High
		Checked	Confidence	Sequence	Modifications	Qvality PEP	Qvality q-value	# Protein Groups	# Proteins	# PSMs	Master Protein Accessions	# Missed Cleavages	Theo. MH+ [Da]	Found in Sample: [S5] F5: Sample	Confidence (by Search Engine): Mascot	Percolator q-Value (by Search Engine): Mascot	Percolator PEP (by Search Engine): Mascot	Ions Score (by Search Engine): Mascot
		FALSE	High	AEAESLYQSK		0.00879269	0.00142189	1	1	2	P04264	0	1125.54	High	High	0.001157	0.005051	79
		FALSE	High	AQYEDIAQK		0.043203	0.00142189	1	1	1	P04264	0	1065.52	High	High	0.001157	0.03003	53
		FALSE	High	AQYEDIAQKSK		0.0147936	0.00142189	1	1	1	P04264	1	1280.65	High	High	0.001157	0.009067	29
		FALSE	High	DVDGAYMTK		0.033055	0.00142189	1	1	1	P04264	0	999.445	High	High	0.001157	0.02225	50
		FALSE	High	DVDGAYMTK	1xOxidation [M7]	0.0420647	0.00142189	1	1	1	P04264	0	1015.44	High	High	0.001157	0.02915	41
		FALSE	High	DYQELMNTK	1xOxidation [M6]	0.116619	0.00746208	1	1	1	P04264	0	1157.51	High	High	0.00508	0.0917	51
		FALSE	High	EQIKSLNNQFASFIDKVR		0.106969	0.00746208	1	1	1	P04264	2	2137.14	High	High	0.00508	0.083	22
		FALSE	High	FLEQQNQVLQTK		0.00505494	0.00142189	3	3	2	Q7Z794; P35908; P04264	0	1475.79	High	High	0.001157	0.002721	98
		FALSE	High	FLEQQNQVLQTK	1xDeamidated [Q/N]	0.0034565	0.00142189	3	3	3	Q7Z794; P35908; P04264	0	1476.77	High	High	0.001157	0.001783	76
		FALSE	High	GGGGGGYGSGGSSYGSGGGSYGSGGGGGGGR		0.000243941	0.00142189	1	1	2	P04264	0	2383.95	High	High	0.001157	9.223e-05	78
		FALSE	High	GSGGGSSGGSIGGRGSSSGGVK		0.0805584	0.00399224	1	1	3	P04264	1	1751.83	High	High	0.002791	0.06029	30
		FALSE	High	GSYGSGGSSYGSGGGSYGSGGGGGGHGSYGSGSSSGGYR		0.000638144	0.00142189	1	1	5	P04264	0	3312.31	High	High	0.001157	0.0002701	103
		FALSE	High	KDVDGAYMTK		0.110851	0.00746208	1	1	1	P04264	1	1127.54	High	High	0.00508	0.08633	50
		FALSE	High	KQISNLQQSISDAEQR		0.0207988	0.00142189	1	1	1	P04264	1	1844.95	High	High	0.001157	0.01325	41
		FALSE	High	IEISELNR		0.0955657	0.00668141	2	2	2	P35908; P04264	0	973.531	High	High	0.004529	0.07313	50
		FALSE	High	LNDLEDALQQAK		0.00183079	0.00142189	1	1	2	P04264	0	1357.7	High	High	0.001157	0.0008765	98
		FALSE	High	LNDLEDALQQAK	1xDeamidated [Q10]	0.00257788	0.00142189	1	1	1	P04264	0	1358.68	High	High	0.001157	0.001286	83
		FALSE	High	LRSEIDNVK		0.0848557	0.00399224	1	1	1	P04264	1	1073.59	High	High	0.002791	0.06408	29
		FALSE	High	MSGECAPNVSVSVSTSHTTISGGGSR	1xCarbamidomethyl [C5]	0.0132752	0.00142189	1	1	1	P04264	0	2565.17	High	High	0.001157	0.008037	38
		FALSE	High	MSGECAPNVSVSVSTSHTTISGGGSR	1xCarbamidomethyl [C5]; 1xOxidation [M1]	0.0145553	0.00142189	1	1	1	P04264	0	2581.16	High	High	0.001157	0.008897	31
		FALSE	High	NKLNDLEDALQQAKEDLAR		0.0166641	0.00142189	1	1	1	P04264	2	2184.13	High	High	0.001157	0.01036	37
		FALSE	High	NKYEDEINK		0.0258086	0.00142189	5	7	2	P04264; P04259; P02538; P05787; P13647	1	1152.55	High	High	0.001157	0.01688	31
		FALSE	High	NKYEDEINKR		0.0226754	0.00142189	5	6	1	P04264; P04259; P02538; P05787; P13647	2	1308.65	High	High	0.001157	0.01458	46
		FALSE	High	NKYEDEINKR	1xDeamidated [N1]	0.0681453	0.00274628	5	6	1	P04264; P04259; P02538; P05787; P13647	2	1309.64	High	High	0.001976	0.04996	41
		FALSE	High	NMQDMVEDYR		0.0394509	0.00142189	1	1	1	P04264	0	1300.53	High	High	0.001157	0.0272	67
		FALSE	High	NMQDMVEDYR	1xOxidation [M]	0.0159582	0.00142189	1	1	3	P04264	0	1316.52	High	High	0.001157	0.009838	54
		FALSE	High	NMQDMVEDYR	2xOxidation [M2; M5]	0.0366016	0.00142189	1	1	2	P04264	0	1332.52	High	High	0.001157	0.02491	44
		FALSE	High	QISNLQQSISDAEQR		0.000264654	0.00142189	1	1	3	P04264	0	1716.85	High	High	0.001157	0.0001012	97
		FALSE	High	QISNLQQSISDAEQR	1xDeamidated [N4]	0.0134197	0.00142189	1	1	1	P04264	0	1717.84	High	High	0.001157	0.008129	68
		FALSE	High	SGGGFSSGSAGIINYQR		0.019705	0.00142189	1	1	1	P04264	0	1657.79	High	High	0.001157	0.0125	59
		FALSE	High	SKAEAESLYQSK		0.0121729	0.00142189	1	1	3	P04264	1	1340.67	High	High	0.001157	0.007273	33
		FALSE	High	SKAEAESLYQSKYEELQITAGR		0.00042689	0.00142189	1	1	1	P04264	2	2501.25	High	High	0.001157	0.0001731	89
		FALSE	High	SLDLDSIIAEVK		0.00308393	0.00142189	1	1	4	P04264	0	1302.72	High	High	0.001157	0.001569	75
		FALSE	High	SLDLDSIIAEVKAQYEDIAQK		0.00125167	0.00142189	1	1	3	P04264	1	2349.22	High	High	0.001157	0.0005733	62
		FALSE	High	SLDLDSIIAEVKAQYEDIAQKSK		0.024853	0.00142189	1	1	2	P04264	2	2564.35	High	High	0.001157	0.01618	46
		FALSE	High	SLNNQFASFIDK		0.0143208	0.00142189	1	1	1	P04264	0	1383.69	High	High	0.001157	0.008745	79
		FALSE	High	SLNNQFASFIDK	1xDeamidated [N4]	0.0149547	0.00142189	1	1	1	P04264	0	1384.67	High	High	0.001157	0.009169	65
		FALSE	High	SLNNQFASFIDKVR		0.0202446	0.00142189	1	1	1	P04264	1	1638.86	High	High	0.001157	0.01289	60
		FALSE	High	SLVNLGGSKSISISVAR		0.0010809	0.00142189	1	1	2	P04264	1	1687.97	High	High	0.001157	0.0004881	43
		FALSE	High	THNLEPYFESFINNLR		0.00118548	0.00142189	1	1	10	P04264	0	1993.98	High	High	0.001157	0.000539	55
		FALSE	High	THNLEPYFESFINNLR	1xDeamidated [N]	0.00542459	0.00142189	1	1	3	P04264	0	1994.96	High	High	0.001157	0.002946	45
		FALSE	High	TLLEGEESR		0.0748851	0.00274628	1	1	1	P04264	0	1033.52	High	High	0.001976	0.05556	47
		FALSE	High	TNAENEFVTIK		0.0236756	0.00142189	1	1	1	P04264	0	1265.64	High	High	0.001157	0.01536	59
		FALSE	High	TNAENEFVTIKK		0.113702	0.00746208	1	1	1	P04264	1	1393.73	High	High	0.00508	0.08898	45
		FALSE	High	WELLQQVDTSTR		0.00652407	0.00142189	1	1	1	P04264	0	1475.75	High	High	0.001157	0.003617	72
		FALSE	High	YEDEINKR		0.0663781	0.00274628	8	11	1	Q7Z794; P35908; P04264; P04259; P02538; P12035; P05787; P13647	1	1066.52	High	High	0.001976	0.04868	33
		FALSE	High	YEELQITAGR		0.00486643	0.00142189	2	2	4	P04264; P04259	0	1179.6	High	High	0.001157	0.002607	71
FALSE	High	Master Protein	P05783	Keratin, type I cytoskeletal 18 OS=Homo sapiens OX=9606 GN=KRT18 PE=1 SV=2	0	117.179	63	22	72	20	430	48	5.45	2509	22	cell death;cell organization and biogenesis;regulation of biological process;response to stimulus;transport	cytoplasm;cytosol;nucleus	protein binding;RNA binding;structural molecule activity	Pf00038	3875	ENSG00000111057.10	KRT18	12	Formation of the cornified envelope	Pathogenic Escherichia coli infection	Pathogenic Escherichia coli infection	5	High	1
	Checked	Protein Group ID	# Proteins	# Unique Peptides	# Peptides	# PSMs	Group Description	Found in Sample: [S5] F5: Sample
	FALSE	84	7	20	22	72	[Master Protein] Keratin, type I cytoskeletal 18 OS=Homo sapiens OX=9606 GN=KRT18 PE=1 SV=2	High
		Checked	Confidence	Sequence	Modifications	Qvality PEP	Qvality q-value	# Protein Groups	# Proteins	# PSMs	Master Protein Accessions	# Missed Cleavages	Theo. MH+ [Da]	Found in Sample: [S5] F5: Sample	Confidence (by Search Engine): Mascot	Percolator q-Value (by Search Engine): Mascot	Percolator PEP (by Search Engine): Mascot	Ions Score (by Search Engine): Mascot
		FALSE	High	AQIFANTVDNAR		0.00441332	0.00142189	1	1	1	P05783	0	1319.67	High	High	0.001157	0.002342	71
		FALSE	High	AQIFANTVDNAR	1xDeamidated [N6]	0.0409557	0.00142189	1	1	1	P05783	0	1320.65	High	High	0.001157	0.02827	27
		FALSE	High	AQYDELAR		0.0710664	0.00274628	1	1	2	P05783	0	965.469	High	High	0.001976	0.05245	36
		FALSE	High	ASLENSLR		0.131584	0.00849884	1	1	1	P05783	0	889.474	High	High	0.005747	0.1051	46
		FALSE	High	ETMQSLNDR		0.096554	0.00668141	1	2	1	P05783	0	1093.49	High	High	0.004529	0.07409	38
		FALSE	High	ETMQSLNDR	1xOxidation [M3]	0.0506888	0.00274628	1	2	1	P05783	0	1109.49	High	High	0.001976	0.03591	17
		FALSE	High	GGMGSGGLATGIAGGLAGMGGIQNEK		0.000215286	0.00142189	1	1	2	P05783	0	2261.1	High	High	0.001157	8.031e-05	81
		FALSE	High	GGMGSGGLATGIAGGLAGMGGIQNEK	1xOxidation [M]	0.000334301	0.00142189	1	1	4	P05783	0	2277.1	High	High	0.001157	0.0001313	43
		FALSE	High	GGMGSGGLATGIAGGLAGMGGIQNEK	2xOxidation [M3; M19]	0.00119194	0.00142189	1	1	2	P05783	0	2293.09	High	High	0.001157	0.0005433	55
		FALSE	High	GLQAQIASSGLTVEVDAPK		0.000330688	0.00142189	1	1	4	P05783	0	1884.01	High	High	0.001157	0.0001295	115
		FALSE	High	KVIDDTNITR		0.0316647	0.00142189	1	1	1	P05783	1	1174.64	High	High	0.001157	0.02116	39
		FALSE	High	LAADDFR		0.0606911	0.00274628	8	17	1	O76013; P02533; P08727; P13645; P05783; P19012; Q04695; P08779	0	807.4	High	High	0.001976	0.04403	37
		FALSE	High	LEAEIATYR		0.00801809	0.00142189	1	1	1	P05783	0	1065.56	High	High	0.001157	0.004558	65
		FALSE	High	LLEDGEDFNLGDALDSSNSMQTIQK		0.00810557	0.00142189	1	1	3	P05783	0	2740.26	High	High	0.001157	0.004614	106
		FALSE	High	LLEDGEDFNLGDALDSSNSMQTIQK	1xOxidation [M20]	0.00130727	0.00142189	1	1	3	P05783	0	2756.26	High	High	0.001157	0.0006034	83
		FALSE	High	LQLETEIEALK		0.00539523	0.00142189	1	1	1	P05783	0	1286.72	High	High	0.001157	0.002943	57
		FALSE	High	LQLETEIEALKEELLFMK		0.00272177	0.00142189	1	1	2	P05783	1	2177.18	High	High	0.001157	0.001365	106
		FALSE	High	LQLETEIEALKEELLFMK	1xOxidation [M17]	0.0010182	0.00142189	1	1	5	P05783	1	2193.17	High	High	0.001157	0.0004558	84
		FALSE	High	IVLQIDNAR		0.0119119	0.00142189	2	2	2	P08727; P05783	0	1041.61	High	High	0.001157	0.007104	55
		FALSE	High	QAQEYEALLNIK		0.0119766	0.00142189	1	1	2	P05783	0	1419.75	High	High	0.001157	0.007172	61
		FALSE	High	QSVENDIHGLR		0.107515	0.00746208	1	1	2	P05783	0	1267.64	High	High	0.00508	0.08341	34
		FALSE	High	QSVENDIHGLR	1xDeamidated [N5]	0.0149547	0.00142189	1	1	3	P05783	0	1268.62	High	High	0.001157	0.009152	34
		FALSE	High	STFSTNYR		0.04832	0.00142189	1	1	2	P05783	0	975.453	High	High	0.001157	0.03398	29
		FALSE	High	TVQSLEIDLDSMR		0.00178174	0.00142189	1	1	2	P05783	0	1506.75	High	High	0.001157	0.0008495	63
		FALSE	High	TVQSLEIDLDSMR	1xOxidation [M12]	0.0167545	0.00142189	1	1	2	P05783	0	1522.74	High	High	0.001157	0.01038	36
		FALSE	High	VKLEAEIATYR		0.0633067	0.00274628	1	1	1	P05783	1	1292.72	High	High	0.001976	0.04616	68
		FALSE	High	VKYETELAMR		0.0416176	0.00142189	1	1	1	P05783	1	1239.64	High	High	0.001157	0.02877	34
		FALSE	High	VKYETELAMR	1xOxidation [M9]	0.0413958	0.00142189	1	1	1	P05783	1	1255.64	High	High	0.001157	0.02872	38
		FALSE	High	YALQMEQLNGILLHLESELAQTR		0.000443438	0.00142189	1	1	9	P05783	0	2670.39	High	High	0.001157	0.0001797	74
		FALSE	High	YALQMEQLNGILLHLESELAQTR	1xDeamidated [N9]	0.00052478	0.00142189	1	1	3	P05783	0	2671.38	High	High	0.001157	0.000218	82
		FALSE	High	YALQMEQLNGILLHLESELAQTR	1xOxidation [M5]	0.000147982	0.00142189	1	1	1	P05783	0	2686.39	High	High	0.001157	5.296e-05	86
		FALSE	High	YALQMEQLNGILLHLESELAQTR	1xDeamidated [N9]; 1xOxidation [M5]	0.000572439	0.00142189	1	1	2	P05783	0	2687.37	High	High	0.001157	0.0002396	81
		FALSE	High	YETELAMR		0.0772688	0.00399224	1	1	1	P05783	0	1012.48	High	High	0.002791	0.05771	36
		FALSE	High	YETELAMR	1xOxidation [M7]	0.0534525	0.00274628	1	1	1	P05783	0	1028.47	High	High	0.001976	0.03803	53
		FALSE	High	YWSQQIEESTTVVTTQSAEVGAAETTLTELR		0.0146343	0.00142189	1	1	1	P05783	0	3428.67	High	High	0.001157	0.008958	31
FALSE	High	Master Protein	P02533	Keratin, type I cytoskeletal 14 OS=Homo sapiens OX=9606 GN=KRT14 PE=1 SV=4	0	70.993	58	23	41	8	472	51.5	5.16	1176	23	cell death;cell differentiation;cell organization and biogenesis;response to stimulus	cytoplasm;cytosol;nucleus	protein binding;structural molecule activity	Pf00038, Pf13514	3861	ENSG00000186847.5	KRT14	17	Formation of the cornified envelope; Type I hemidesmosome assembly		Corticotropin-releasing hormone signaling pathway	7	High	1
	Checked	Protein Group ID	# Proteins	# Unique Peptides	# Peptides	# PSMs	Group Description	Found in Sample: [S5] F5: Sample
	FALSE	31	9	8	23	41	[Master Protein] Keratin, type I cytoskeletal 14 OS=Homo sapiens OX=9606 GN=KRT14 PE=1 SV=4	High
		Checked	Confidence	Sequence	Modifications	Qvality PEP	Qvality q-value	# Protein Groups	# Proteins	# PSMs	Master Protein Accessions	# Missed Cleavages	Theo. MH+ [Da]	Found in Sample: [S5] F5: Sample	Confidence (by Search Engine): Mascot	Percolator q-Value (by Search Engine): Mascot	Percolator PEP (by Search Engine): Mascot	Ions Score (by Search Engine): Mascot
		FALSE	High	ADLEMQIESLKEELAYLK		0.00111671	0.00142189	1	1	3	P02533	1	2123.09	High	High	0.001157	0.0005049	59
		FALSE	High	ADLEMQIESLKEELAYLK	1xOxidation [M5]	0.0101792	0.00142189	1	1	5	P02533	1	2139.09	High	High	0.001157	0.005971	46
		FALSE	High	ALEEANADLEVK		0.0162194	0.00142189	3	4	1	P02533; P19012; P08779	0	1301.66	High	High	0.001157	0.01005	48
		FALSE	High	APSTYGGGLSVSSSR		0.000513499	0.00142189	1	1	3	P02533	0	1425.7	High	High	0.001157	0.0002117	122
		FALSE	High	ASLENSLEETK		0.0339542	0.00142189	2	2	1	P02533; P08779	0	1220.6	High	High	0.001157	0.02296	55
		FALSE	High	DAEEWFFTK		0.0358252	0.00142189	1	1	1	P02533	0	1172.53	High	High	0.001157	0.0243	52
		FALSE	High	EVATNSELVQSGK		0.00387406	0.00142189	2	2	1	P02533; Q04695	0	1361.69	High	High	0.001157	0.002032	69
		FALSE	High	GQVGGDVNVEMDAAPGVDLSR		0.0146343	0.00142189	1	1	1	P02533	0	2085.99	High	High	0.001157	0.008936	44
		FALSE	High	GQVGGDVNVEMDAAPGVDLSR	1xOxidation [M11]	0.000214119	0.00142189	1	1	1	P02533	0	2101.98	High	High	0.001157	7.995e-05	119
		FALSE	High	GSCGIGGGIGGGSSR	1xCarbamidomethyl [C3]	0.0390309	0.00142189	2	2	1	P02533; P08779	0	1278.59	High	High	0.001157	0.02683	32
		FALSE	High	KNHEEEMNALR		0.0653388	0.00274628	2	2	1	P02533; Q04695	1	1370.65	High	High	0.001976	0.04763	24
		FALSE	High	LAADDFR		0.0606911	0.00274628	8	17	1	O76013; P02533; P08727; P13645; P05783; P19012; Q04695; P08779	0	807.4	High	High	0.001976	0.04403	37
		FALSE	High	LASYLDK		0.098559	0.00668141	7	8	1	P02533; P08727; P13645; P19012; Q04695; P35527; P08779	0	809.44	High	High	0.004529	0.07582	49
		FALSE	High	LASYLDKVR		0.119001	0.00746208	6	7	1	P02533; P08727; P13645; P19012; Q04695; P08779	1	1064.61	High	High	0.00508	0.09365	47
		FALSE	High	LLEGEDAHLSSSQFSSGSQSSR		0.00152204	0.00142189	1	1	3	P02533	0	2309.06	High	High	0.001157	0.000712	66
		FALSE	High	ILTATVDNANVLLQIDNAR		0.000566253	0.00142189	1	1	2	P02533	0	2054.12	High	High	0.001157	0.0002361	45
		FALSE	High	ISSVLAGGSCR	1xCarbamidomethyl [C10]	0.0056347	0.00142189	2	2	1	P02533; P08779	0	1106.56	High	High	0.001157	0.003072	44
		FALSE	High	MSVEADINGLR		0.00511013	0.00142189	2	2	1	P02533; P08727	0	1204.6	High	High	0.001157	0.002764	64
		FALSE	High	MSVEADINGLR	1xOxidation [M1]	0.0119766	0.00142189	2	2	1	P02533; P08727	0	1220.59	High	High	0.001157	0.007142	54
		FALSE	High	MSVEADINGLRR		0.0439003	0.00142189	2	2	1	P02533; P08727	1	1360.7	High	High	0.001157	0.03062	12
		FALSE	High	NHEEEMNALR		0.00903441	0.00142189	2	2	1	P02533; Q04695	0	1242.55	High	High	0.001157	0.005218	34
		FALSE	High	TMQNLEIELQSQLSMK		0.086634	0.00399224	1	1	1	P02533	0	1892.95	High	High	0.002791	0.0655	22
		FALSE	High	TMQNLEIELQSQLSMK	1xOxidation [M15]	0.00666725	0.00142189	1	1	1	P02533	0	1908.94	High	High	0.001157	0.00372	39
		FALSE	High	TRLEQEIATYR		0.0128506	0.00142189	4	6	1	P02533; P19012; Q04695; P08779	1	1379.73	High	High	0.001157	0.007746	55
		FALSE	High	VLDELTLAR		0.0182689	0.00142189	5	5	1	P02533; P08727; P19012; Q04695; P08779	0	1029.59	High	High	0.001157	0.01147	59
		FALSE	High	VTMQNLNDR		0.0240618	0.00142189	3	7	2	P02533; P13645; P08779	0	1090.53	High	High	0.001157	0.0156	63
		FALSE	High	VTMQNLNDR	1xOxidation [M3]	0.0175903	0.00142189	3	7	1	P02533; P13645; P08779	0	1106.53	High	High	0.001157	0.01101	52
		FALSE	High	YCMQLAQIQEMIGSVEEQLAQLR	1xCarbamidomethyl [C2]	0.0203543	0.00142189	1	1	2	P02533	0	2738.33	High	High	0.001157	0.01291	36
FALSE	High	Master Protein	P13647	Keratin, type II cytoskeletal 5 OS=Homo sapiens OX=9606 GN=KRT5 PE=1 SV=3	0	64.062	40	26	44	15	590	62.3	7.74	1344	26	cell death;cell organization and biogenesis;metabolic process	cytoplasm;cytosol;membrane;mitochondrion;nucleus	catalytic activity;motor activity;protein binding;structural molecule activity	Pf00038, Pf01576, Pf02994, Pf03961, Pf04111, Pf05957, Pf12128	3852	ENSG00000186081.11	KRT5	12	Formation of the cornified envelope; Type I hemidesmosome assembly			6	High	1
	Checked	Protein Group ID	# Proteins	# Unique Peptides	# Peptides	# PSMs	Group Description	Found in Sample: [S5] F5: Sample
	FALSE	186	1	15	26	44	[Master Protein] Keratin, type II cytoskeletal 5 OS=Homo sapiens OX=9606 GN=KRT5 PE=1 SV=3	High
		Checked	Confidence	Sequence	Modifications	Qvality PEP	Qvality q-value	# Protein Groups	# Proteins	# PSMs	Master Protein Accessions	# Missed Cleavages	Theo. MH+ [Da]	Found in Sample: [S5] F5: Sample	Confidence (by Search Engine): Mascot	Percolator q-Value (by Search Engine): Mascot	Percolator PEP (by Search Engine): Mascot	Ions Score (by Search Engine): Mascot
		FALSE	High	AQYEEIANR		0.0375953	0.00142189	1	1	1	P13647	0	1093.53	High	High	0.001157	0.02566	68
		FALSE	High	DVDAAYMNK		0.0188712	0.00142189	4	6	1	P04259; P02538; Q14CN4; P13647	0	1026.46	High	High	0.001157	0.01186	56
		FALSE	High	EYQELMNTK		0.0548884	0.00274628	1	1	1	P13647	0	1155.54	High	High	0.001976	0.0394	25
		FALSE	High	GLGVGFGSGGGSSSSVK		0.0788974	0.00399224	1	1	1	P13647	0	1439.71	High	High	0.002791	0.05921	25
		FALSE	High	GRLDSELR		0.11603	0.00746208	3	5	1	P04259; P02538; P13647	1	945.511	High	High	0.00508	0.09106	24
		FALSE	High	HEISEMNR		0.0463048	0.00142189	1	1	1	P13647	0	1015.46	High	High	0.001157	0.03243	29
		FALSE	High	KDVDAAYMNK		0.109729	0.00746208	4	6	1	P04259; P02538; Q14CN4; P13647	1	1154.55	High	High	0.00508	0.0855	31
		FALSE	High	LAELEEALQK		0.0126435	0.00142189	1	1	1	P13647	0	1143.63	High	High	0.001157	0.007613	62
		FALSE	High	LALDVEIATYR		0.00359044	0.00142189	5	9	4	P35908; P04259; P02538; P12035; P13647	0	1263.69	High	High	0.001157	0.001862	88
		FALSE	High	LRAEIDNVKK		0.143195	0.00849884	1	1	1	P13647	2	1185.69	High	High	0.005747	0.1154	29
		FALSE	High	ISISTSGGSFR		0.0151175	0.00142189	1	1	1	P13647	0	1111.57	High	High	0.001157	0.009272	48
		FALSE	High	NKYEDEINK		0.0258086	0.00142189	5	7	2	P04264; P04259; P02538; P05787; P13647	1	1152.55	High	High	0.001157	0.01688	31
		FALSE	High	NKYEDEINKR		0.0226754	0.00142189	5	6	1	P04264; P04259; P02538; P05787; P13647	2	1308.65	High	High	0.001157	0.01458	46
		FALSE	High	NKYEDEINKR	1xDeamidated [N1]	0.0681453	0.00274628	5	6	1	P04264; P04259; P02538; P05787; P13647	2	1309.64	High	High	0.001976	0.04996	41
		FALSE	High	NLDLDSIIAEVK		0.0203543	0.00142189	4	7	2	P35908; P04259; P02538; P13647	0	1329.73	High	High	0.001157	0.0129	36
		FALSE	High	NLDLDSIIAEVKAQYEEIANR		0.000399946	0.00142189	1	1	2	P13647	1	2404.24	High	High	0.001157	0.0001602	68
		FALSE	High	NMQDLVEDFK		0.0214838	0.00142189	1	1	2	P13647	0	1238.57	High	High	0.001157	0.01375	61
		FALSE	High	NMQDLVEDFK	1xOxidation [M2]	0.0434343	0.00142189	1	1	1	P13647	0	1254.57	High	High	0.001157	0.03019	34
		FALSE	High	QLDSIVGER		0.0155322	0.00142189	2	3	1	P02538; P13647	0	1016.54	High	High	0.001157	0.009557	64
		FALSE	High	QNLEPLFEQYINNLR		0.00166929	0.00142189	3	4	6	P04259; P02538; P13647	0	1890.97	High	High	0.001157	0.0007902	66
		FALSE	High	SFSTASAITPSVSR		0.00893694	0.00142189	1	1	1	P13647	0	1410.72	High	High	0.001157	0.005146	54
		FALSE	High	SLYNLGGSKR		0.0898301	0.00399224	1	1	1	P13647	1	1094.6	High	High	0.002791	0.06819	38
		FALSE	High	TEAESWYQTK		0.0304955	0.00142189	1	1	1	P13647	0	1242.56	High	High	0.001157	0.02036	47
		FALSE	High	TTAENEFVMLK		0.0501528	0.00274628	1	1	1	P13647	0	1282.63	High	High	0.001976	0.03544	43
		FALSE	High	TTAENEFVMLK	1xOxidation [M9]	0.0293688	0.00142189	1	1	1	P13647	0	1298.63	High	High	0.001157	0.01954	75
		FALSE	High	VDALMDEINFMK		0.00458429	0.00142189	1	1	2	P13647	0	1425.68	High	High	0.001157	0.00245	70
		FALSE	High	VDALMDEINFMK	2xOxidation [M5; M11]	0.00242836	0.00142189	1	1	2	P13647	0	1457.67	High	High	0.001157	0.0012	77
		FALSE	High	WTLLQEQGTK		0.0216001	0.00142189	3	4	1	P04259; P02538; P13647	0	1203.64	High	High	0.001157	0.01382	42
		FALSE	High	YEDEINKR		0.0663781	0.00274628	8	11	1	Q7Z794; P35908; P04264; P04259; P02538; P12035; P05787; P13647	1	1066.52	High	High	0.001976	0.04868	33
		FALSE	High	YEELQQTAGR		0.0059814	0.00142189	1	1	1	P13647	0	1194.57	High	High	0.001157	0.003285	67
FALSE	High	Master Protein	P02538	Keratin, type II cytoskeletal 6A OS=Homo sapiens OX=9606 GN=KRT6A PE=1 SV=3	0	49.897	32	21	36	3	564	60	8	1019	21	cell death;cell differentiation;cell organization and biogenesis;defense response;metabolic process;regulation of biological process;response to stimulus	cytosol;membrane;nucleus	protein binding;structural molecule activity	Pf00038, Pf04111, Pf13166	3853	ENSG00000205420.10	KRT6A	12	Formation of the cornified envelope		Ectoderm Differentiation	4	High	1
	Checked	Protein Group ID	# Proteins	# Unique Peptides	# Peptides	# PSMs	Group Description	Found in Sample: [S5] F5: Sample
	FALSE	59	1	3	21	36	[Master Protein] Keratin, type II cytoskeletal 6A OS=Homo sapiens OX=9606 GN=KRT6A PE=1 SV=3	High
		Checked	Confidence	Sequence	Modifications	Qvality PEP	Qvality q-value	# Protein Groups	# Proteins	# PSMs	Master Protein Accessions	# Missed Cleavages	Theo. MH+ [Da]	Found in Sample: [S5] F5: Sample	Confidence (by Search Engine): Mascot	Percolator q-Value (by Search Engine): Mascot	Percolator PEP (by Search Engine): Mascot	Ions Score (by Search Engine): Mascot
		FALSE	High	AEAESWYQTK		0.0443713	0.00142189	2	4	1	P04259; P02538	0	1212.55	High	High	0.001157	0.03103	30
		FALSE	High	AIGGGLSSVGGGSSTIK		0.0380001	0.00142189	1	2	1	P02538	0	1447.78	High	High	0.001157	0.02606	40
		FALSE	High	AQYEEIAQR		0.0334118	0.00142189	3	6	1	P35908; P04259; P02538	0	1107.54	High	High	0.001157	0.02257	59
		FALSE	High	AQYEEIAQR	1xDeamidated [Q2]	0.0405201	0.00142189	3	6	1	P35908; P04259; P02538	0	1108.53	High	High	0.001157	0.02797	43
		FALSE	High	DVDAAYMNK		0.0188712	0.00142189	4	6	1	P04259; P02538; Q14CN4; P13647	0	1026.46	High	High	0.001157	0.01186	56
		FALSE	High	EYQELMNVK		0.105883	0.00746208	3	4	1	P04259; P02538; P05787	0	1153.56	High	High	0.00508	0.08212	32
		FALSE	High	EYQELMNVK	1xOxidation [M6]	0.0826808	0.00399224	3	4	1	P04259; P02538; P05787	0	1169.55	High	High	0.002791	0.06207	28
		FALSE	High	GRLDSELR		0.11603	0.00746208	3	5	1	P04259; P02538; P13647	1	945.511	High	High	0.00508	0.09106	24
		FALSE	High	KDVDAAYMNK		0.109729	0.00746208	4	6	1	P04259; P02538; Q14CN4; P13647	1	1154.55	High	High	0.00508	0.0855	31
		FALSE	High	LALDVEIATYR		0.00359044	0.00142189	5	9	4	P35908; P04259; P02538; P12035; P13647	0	1263.69	High	High	0.001157	0.001862	88
		FALSE	High	LEGLEDALQK		0.0276806	0.00142189	2	3	1	P04259; P02538	0	1115.59	High	High	0.001157	0.01822	52
		FALSE	High	LRSEIDHVK		0.0960586	0.00668141	2	3	1	P04259; P02538	1	1096.61	High	High	0.004529	0.07358	24
		FALSE	High	NKYEDEINK		0.0258086	0.00142189	5	7	2	P04264; P04259; P02538; P05787; P13647	1	1152.55	High	High	0.001157	0.01688	31
		FALSE	High	NKYEDEINKR		0.0226754	0.00142189	5	6	1	P04264; P04259; P02538; P05787; P13647	2	1308.65	High	High	0.001157	0.01458	46
		FALSE	High	NKYEDEINKR	1xDeamidated [N1]	0.0681453	0.00274628	5	6	1	P04264; P04259; P02538; P05787; P13647	2	1309.64	High	High	0.001976	0.04996	41
		FALSE	High	NLDLDSIIAEVK		0.0203543	0.00142189	4	7	2	P35908; P04259; P02538; P13647	0	1329.73	High	High	0.001157	0.0129	36
		FALSE	High	NLDLDSIIAEVKAQYEEIAQR		0.00575839	0.00142189	3	4	3	P35908; P04259; P02538	1	2418.25	High	High	0.001157	0.003147	71
		FALSE	High	QLDSIVGER		0.0155322	0.00142189	2	3	1	P02538; P13647	0	1016.54	High	High	0.001157	0.009557	64
		FALSE	High	QNLEPLFEQYINNLR		0.00166929	0.00142189	3	4	6	P04259; P02538; P13647	0	1890.97	High	High	0.001157	0.0007902	66
		FALSE	High	SGFSSVSVSR		0.0040681	0.00142189	1	1	1	P02538	0	1012.51	High	High	0.001157	0.002146	86
		FALSE	High	TAAENEFVTLK		0.0174011	0.00142189	3	4	1	P04259; P02538; P12035	0	1222.63	High	High	0.001157	0.01085	64
		FALSE	High	WTLLQEQGTK		0.0216001	0.00142189	3	4	1	P04259; P02538; P13647	0	1203.64	High	High	0.001157	0.01382	42
		FALSE	High	YEDEINKR		0.0663781	0.00274628	8	11	1	Q7Z794; P35908; P04264; P04259; P02538; P12035; P05787; P13647	1	1066.52	High	High	0.001976	0.04868	33
		FALSE	High	YEELQVTAGR		0.00545412	0.00142189	1	3	1	P02538	0	1165.58	High	High	0.001157	0.002977	65
FALSE	High	Master Protein	P08729	Keratin, type II cytoskeletal 7 OS=Homo sapiens OX=9606 GN=KRT7 PE=1 SV=5	0	48.531	49	22	40	19	469	51.4	5.48	1128	22	cell death	cytoplasm;cytosol;nucleus	protein binding;structural molecule activity	Pf00038, Pf12128	3855	ENSG00000135480.15	KRT7	12	Formation of the cornified envelope			3	High	1
	Checked	Protein Group ID	# Proteins	# Unique Peptides	# Peptides	# PSMs	Group Description	Found in Sample: [S5] F5: Sample
	FALSE	8	6	19	22	40	[Master Protein] Keratin, type II cytoskeletal 7 OS=Homo sapiens OX=9606 GN=KRT7 PE=1 SV=5	High
		Checked	Confidence	Sequence	Modifications	Qvality PEP	Qvality q-value	# Protein Groups	# Proteins	# PSMs	Master Protein Accessions	# Missed Cleavages	Theo. MH+ [Da]	Found in Sample: [S5] F5: Sample	Confidence (by Search Engine): Mascot	Percolator q-Value (by Search Engine): Mascot	Percolator PEP (by Search Engine): Mascot	Ions Score (by Search Engine): Mascot
		FALSE	High	AEAEAWYQTK		0.0262292	0.00142189	1	2	1	P08729	0	1196.56	High	High	0.001157	0.0172	62
		FALSE	High	AKQEELEAALQR		0.0316647	0.00142189	1	1	2	P08729	1	1385.74	High	High	0.001157	0.02117	44
		FALSE	High	EVTINQSLLAPLR		0.0227981	0.00142189	1	1	1	P08729	0	1453.84	High	High	0.001157	0.01468	45
		FALSE	High	EYQELMSVK		0.116619	0.00746208	1	2	1	P08729	0	1126.54	High	High	0.00508	0.09189	29
		FALSE	High	FETLQAQAGK		0.0606911	0.00274628	1	1	1	P08729	0	1092.57	High	High	0.001976	0.04386	43
		FALSE	High	GQLEALQVDGGR		0.00846509	0.00142189	1	1	2	P08729	0	1242.64	High	High	0.001157	0.004841	81
		FALSE	High	KLLEGEESR		0.0232955	0.00142189	2	5	2	P08729; P05787	1	1060.56	High	High	0.001157	0.01506	45
		FALSE	High	LALDIEIATYR		0.00293681	0.00142189	2	5	10	P08729; P05787	0	1277.71	High	High	0.001157	0.001489	65
		FALSE	High	LDADPSLQR		0.098559	0.00668141	1	1	1	P08729	0	1014.52	High	High	0.004529	0.07576	38
		FALSE	High	LEAAIAEAEER		0.00305061	0.00142189	1	1	2	P08729	0	1201.61	High	High	0.001157	0.001554	80
		FALSE	High	LLEGEESR		0.0578725	0.00274628	3	6	1	P08729; Q9NSB2; P05787	0	932.468	High	High	0.001976	0.04165	46
		FALSE	High	LPDIFEAQIAGLR		0.00141057	0.00142189	1	1	2	P08729	0	1442.8	High	High	0.001157	0.0006564	91
		FALSE	High	LQAEIDNIK		0.0390309	0.00142189	1	1	1	P08729	0	1043.57	High	High	0.001157	0.02674	46
		FALSE	High	NKYEDEINHR		0.00974705	0.00142189	1	1	2	P08729	1	1317.62	High	High	0.001157	0.00569	26
		FALSE	High	QEELEAALQR		0.0210247	0.00142189	1	1	1	P08729	0	1186.61	High	High	0.001157	0.0134	49
		FALSE	High	SAYGGPVGAGIR		0.00533696	0.00142189	1	1	1	P08729	0	1104.58	High	High	0.001157	0.002896	58
		FALSE	High	SLDLDGIIAEVK		0.0100149	0.00142189	1	1	1	P08729	0	1272.7	High	High	0.001157	0.005873	73
		FALSE	High	SMQDVVEDFK		0.0339542	0.00142189	1	1	1	P08729	0	1197.55	High	High	0.001157	0.02293	54
		FALSE	High	TLNETELTELQSQISDTSVVLSMDNSR		0.0149547	0.00142189	1	1	2	P08729	0	3010.45	High	High	0.001157	0.009164	35
		FALSE	High	TLNETELTELQSQISDTSVVLSMDNSR	1xOxidation [M23]	0.0623134	0.00274628	1	1	2	P08729	0	3026.45	High	High	0.001976	0.04521	35
		FALSE	High	VDALNDEINFLR		0.00500035	0.00142189	1	1	1	P08729	0	1418.73	High	High	0.001157	0.002695	92
		FALSE	High	VRQEESEQIK		0.123899	0.00746208	1	1	1	P08729	1	1245.64	High	High	0.00508	0.09816	21
		FALSE	High	WTLLQEQK		0.144619	0.00968977	1	1	1	P08729	0	1045.57	High	High	0.006541	0.1167	31
FALSE	High	Master Protein	P04259	Keratin, type II cytoskeletal 6B OS=Homo sapiens OX=9606 GN=KRT6B PE=1 SV=5	0	45.435	27	19	37	1	564	60	8	998	19	cell death;cell organization and biogenesis;metabolic process	cytosol	catalytic activity;motor activity;protein binding;structural molecule activity	Pf00038, Pf01576, Pf04111, Pf13166	3854	ENSG00000185479.5	KRT6B	12	Formation of the cornified envelope			3	High	1
	Checked	Protein Group ID	# Proteins	# Unique Peptides	# Peptides	# PSMs	Group Description	Found in Sample: [S5] F5: Sample
	FALSE	58	1	1	19	37	[Master Protein] Keratin, type II cytoskeletal 6B OS=Homo sapiens OX=9606 GN=KRT6B PE=1 SV=5	High
		Checked	Confidence	Sequence	Modifications	Qvality PEP	Qvality q-value	# Protein Groups	# Proteins	# PSMs	Master Protein Accessions	# Missed Cleavages	Theo. MH+ [Da]	Found in Sample: [S5] F5: Sample	Confidence (by Search Engine): Mascot	Percolator q-Value (by Search Engine): Mascot	Percolator PEP (by Search Engine): Mascot	Ions Score (by Search Engine): Mascot
		FALSE	High	AEAESWYQTK		0.0443713	0.00142189	2	4	1	P04259; P02538	0	1212.55	High	High	0.001157	0.03103	30
		FALSE	High	AQYEEIAQR		0.0334118	0.00142189	3	6	1	P35908; P04259; P02538	0	1107.54	High	High	0.001157	0.02257	59
		FALSE	High	AQYEEIAQR	1xDeamidated [Q2]	0.0405201	0.00142189	3	6	1	P35908; P04259; P02538	0	1108.53	High	High	0.001157	0.02797	43
		FALSE	High	DVDAAYMNK		0.0188712	0.00142189	4	6	1	P04259; P02538; Q14CN4; P13647	0	1026.46	High	High	0.001157	0.01186	56
		FALSE	High	EYQELMNVK		0.105883	0.00746208	3	4	1	P04259; P02538; P05787	0	1153.56	High	High	0.00508	0.08212	32
		FALSE	High	EYQELMNVK	1xOxidation [M6]	0.0826808	0.00399224	3	4	1	P04259; P02538; P05787	0	1169.55	High	High	0.002791	0.06207	28
		FALSE	High	GRLDSELR		0.11603	0.00746208	3	5	1	P04259; P02538; P13647	1	945.511	High	High	0.00508	0.09106	24
		FALSE	High	KDVDAAYMNK		0.109729	0.00746208	4	6	1	P04259; P02538; Q14CN4; P13647	1	1154.55	High	High	0.00508	0.0855	31
		FALSE	High	LALDVEIATYR		0.00359044	0.00142189	5	9	4	P35908; P04259; P02538; P12035; P13647	0	1263.69	High	High	0.001157	0.001862	88
		FALSE	High	LEGLEDALQK		0.0276806	0.00142189	2	3	1	P04259; P02538	0	1115.59	High	High	0.001157	0.01822	52
		FALSE	High	LRSEIDHVK		0.0960586	0.00668141	2	3	1	P04259; P02538	1	1096.61	High	High	0.004529	0.07358	24
		FALSE	High	NKYEDEINK		0.0258086	0.00142189	5	7	2	P04264; P04259; P02538; P05787; P13647	1	1152.55	High	High	0.001157	0.01688	31
		FALSE	High	NKYEDEINKR		0.0226754	0.00142189	5	6	1	P04264; P04259; P02538; P05787; P13647	2	1308.65	High	High	0.001157	0.01458	46
		FALSE	High	NKYEDEINKR	1xDeamidated [N1]	0.0681453	0.00274628	5	6	1	P04264; P04259; P02538; P05787; P13647	2	1309.64	High	High	0.001976	0.04996	41
		FALSE	High	NLDLDSIIAEVK		0.0203543	0.00142189	4	7	2	P35908; P04259; P02538; P13647	0	1329.73	High	High	0.001157	0.0129	36
		FALSE	High	NLDLDSIIAEVKAQYEEIAQR		0.00575839	0.00142189	3	4	3	P35908; P04259; P02538	1	2418.25	High	High	0.001157	0.003147	71
		FALSE	High	QNLEPLFEQYINNLR		0.00166929	0.00142189	3	4	6	P04259; P02538; P13647	0	1890.97	High	High	0.001157	0.0007902	66
		FALSE	High	SGFSSISVSR		0.0269453	0.00142189	1	2	1	P04259	0	1026.52	High	High	0.001157	0.01767	58
		FALSE	High	TAAENEFVTLK		0.0174011	0.00142189	3	4	1	P04259; P02538; P12035	0	1222.63	High	High	0.001157	0.01085	64
		FALSE	High	WTLLQEQGTK		0.0216001	0.00142189	3	4	1	P04259; P02538; P13647	0	1203.64	High	High	0.001157	0.01382	42
		FALSE	High	YEDEINKR		0.0663781	0.00274628	8	11	1	Q7Z794; P35908; P04264; P04259; P02538; P12035; P05787; P13647	1	1066.52	High	High	0.001976	0.04868	33
		FALSE	High	YEELQITAGR		0.00486643	0.00142189	2	2	4	P04264; P04259	0	1179.6	High	High	0.001157	0.002607	71
FALSE	High	Master Protein	P60709	Actin, cytoplasmic 1 OS=Homo sapiens OX=9606 GN=ACTB PE=1 SV=1	0	44.022	48	13	24	7	375	41.7	5.48	535	13	cell organization and biogenesis;cellular component movement;metabolic process;regulation of biological process;response to stimulus	cytoplasm;cytoskeleton;cytosol;membrane;nucleus	DNA binding;nucleotide binding;protein binding;structural molecule activity	Pf00022	60	ENSG00000075624.13	ACTB	7	Formation of annular gap junctions; Cell-extracellular matrix interactions; UCH proteinases; MAP2K and MAPK activation; Interaction between L1 and Ankyrins; Factors involved in megakaryocyte development and platelet production; Translocation of GLUT4 to the plasma membrane; EPH-ephrin mediated repulsion of cells; Prefoldin mediated transfer of substrate to CCT/TriC; EPHB-mediated forward signalin…	Arrhythmogenic right ventricular cardiomyopathy (ARVC); Tight junction; Pathogenic Escherichia coli infection; Dilated cardiomyopathy; Hippo signaling pathway; Rap1 signaling pathway; Oxytocin signaling pathway; Thyroid hormone signaling pathway; Phagosome; Apoptosis; Focal adhesion; Proteoglycans in cancer; Salmonella infection; Adherens junction; Regulation of actin cytoskeleton; Leukocyte tran…	Arrhythmogenic Right Ventricular Cardiomyopathy; Pathogenic Escherichia coli infection; Common Pathways Underlying Drug Addiction; Myometrial Relaxation and Contraction Pathways; Focal Adhesion; Fas Ligand (FasL) pathway and Stress induction of Heat Shock Proteins (HSP) regulation; Regulation of Actin Cytoskeleton	102	High	1
	Checked	Protein Group ID	# Proteins	# Unique Peptides	# Peptides	# PSMs	Group Description	Found in Sample: [S5] F5: Sample
	FALSE	100	8	7	13	24	[Master Protein] Actin, cytoplasmic 1 OS=Homo sapiens OX=9606 GN=ACTB PE=1 SV=1	High
		Checked	Confidence	Sequence	Modifications	Qvality PEP	Qvality q-value	# Protein Groups	# Proteins	# PSMs	Master Protein Accessions	# Missed Cleavages	Theo. MH+ [Da]	Found in Sample: [S5] F5: Sample	Confidence (by Search Engine): Mascot	Percolator q-Value (by Search Engine): Mascot	Percolator PEP (by Search Engine): Mascot	Ions Score (by Search Engine): Mascot
		FALSE	High	AGFAGDDAPR		0.0893669	0.00399224	2	10	1	P60709; P68133	0	976.448	High	High	0.002791	0.06796	61
		FALSE	High	CPEALFQPSFLGMESCGIHETTFNSIMK	2xCarbamidomethyl [C1; C16]	0.0121071	0.00142189	1	2	1	P60709	0	3231.46	High	High	0.001157	0.007227	34
		FALSE	High	CPEALFQPSFLGMESCGIHETTFNSIMK	2xCarbamidomethyl [C1; C16]; 1xDeamidated [N24]	0.0566606	0.00274628	1	2	1	P60709	0	3232.45	High	High	0.001976	0.04062	47
		FALSE	High	DLTDYLMK	1xOxidation [M7]	0.123899	0.00746208	2	7	1	P60709; P68133	0	1014.48	High	High	0.00508	0.0983	16
		FALSE	High	DLYANTVLSGGTTMYPGIADR		0.000494336	0.00142189	1	2	2	P60709	0	2215.07	High	High	0.001157	0.0002029	63
		FALSE	High	DLYANTVLSGGTTMYPGIADR	1xOxidation [M14]	0.000767611	0.00142189	1	2	1	P60709	0	2231.06	High	High	0.001157	0.0003318	69
		FALSE	High	EITALAPSTMK		0.0295272	0.00142189	2	6	1	P60709; P68133	0	1161.62	High	High	0.001157	0.01965	40
		FALSE	High	EITALAPSTMK	1xOxidation [M10]	0.138309	0.00849884	2	6	1	P60709; P68133	0	1177.61	High	High	0.005747	0.1112	25
		FALSE	High	GYSFTTTAER		0.0151995	0.00142189	1	2	1	P60709	0	1132.53	High	High	0.001157	0.00934	59
		FALSE	High	HQGVMVGMGQK	1xOxidation [M5]	0.0190763	0.00142189	2	7	2	P60709; P68133	0	1187.57	High	High	0.001157	0.01201	46
		FALSE	High	KDLYANTVLSGGTTMYPGIADR	1xOxidation [M15]	0.0733349	0.00274628	1	2	1	P60709	1	2359.16	High	High	0.001976	0.05443	32
		FALSE	High	LCYVALDFEQEMATAASSSSLEK	1xCarbamidomethyl [C2]	0.000364661	0.00142189	1	3	4	P60709	0	2550.17	High	High	0.001157	0.0001448	75
		FALSE	High	IWHHTFYNELR		0.00190175	0.00142189	2	9	2	P60709; P68133	0	1515.75	High	High	0.001157	0.0009134	34
		FALSE	High	QEYDESGPSIVHR		0.0195988	0.00142189	1	7	2	P60709	0	1516.7	High	High	0.001157	0.01241	45
		FALSE	High	SYELPDGQVITIGNER		0.0623134	0.00274628	2	10	1	P60709; P68133	0	1790.89	High	High	0.001976	0.04517	42
		FALSE	High	VAPEEHPVLLTEAPLNPK		0.00170596	0.00142189	1	2	2	P60709	0	1954.06	High	High	0.001157	0.0008117	48
FALSE	High	Master Protein	Q86YZ3	Hornerin OS=Homo sapiens OX=9606 GN=HRNR PE=1 SV=2	0	36.54	19	17	24	17	2850	282.2	10.04	239	17	cell organization and biogenesis;development;transport	cytoplasm;cytoskeleton;extracellular;nucleus;organelle lumen	metal ion binding		388697	ENSG00000197915.5	HRNR	1	Neutrophil degranulation			3	High	1
	Checked	Protein Group ID	# Proteins	# Unique Peptides	# Peptides	# PSMs	Group Description	Found in Sample: [S5] F5: Sample
	FALSE	34	1	17	17	24	[Master Protein] Hornerin OS=Homo sapiens OX=9606 GN=HRNR PE=1 SV=2	High
		Checked	Confidence	Sequence	Modifications	Qvality PEP	Qvality q-value	# Protein Groups	# Proteins	# PSMs	Master Protein Accessions	# Missed Cleavages	Theo. MH+ [Da]	Found in Sample: [S5] F5: Sample	Confidence (by Search Engine): Mascot	Percolator q-Value (by Search Engine): Mascot	Percolator PEP (by Search Engine): Mascot	Ions Score (by Search Engine): Mascot
		FALSE	High	GEQHGSSSGSSSSYGQHGSGSR		0.0188712	0.00142189	1	1	1	Q86YZ3	0	2122.88	High	High	0.001157	0.01187	21
		FALSE	High	GPYESGSGHSSGLGHR		0.00476188	0.00142189	1	1	2	Q86YZ3	0	1584.71	High	High	0.001157	0.002558	65
		FALSE	High	GPYESGSGHSSGLGHRESR		0.0543096	0.00274628	1	1	1	Q86YZ3	1	1956.89	High	High	0.001976	0.03892	25
		FALSE	High	GSGSGQSPSSGQHGTGFGR		0.0195988	0.00142189	1	1	1	Q86YZ3	0	1747.77	High	High	0.001157	0.01244	15
		FALSE	High	GSGSGQSPSSGQHGTGFGR	1xDeamidated [Q12]	0.0284358	0.00142189	1	1	1	Q86YZ3	0	1748.76	High	High	0.001157	0.01883	18
		FALSE	High	HGSGLGHSSSHGQHGSGSGR		0.0603715	0.00274628	1	1	1	Q86YZ3	0	1885.84	High	High	0.001976	0.04375	18
		FALSE	High	HGSGSGHSSSHGQHGSGSSYSYSR		0.0255319	0.00142189	1	1	1	Q86YZ3	0	2389.99	High	High	0.001157	0.01669	21
		FALSE	High	HGSGSGHSSSYGQHGSGSGWSSSSGR		0.0186683	0.00142189	1	1	1	Q86YZ3	0	2477.02	High	High	0.001157	0.01175	29
		FALSE	High	HGSGSGQSSSYGPYGSGSGWSSSR		0.00259192	0.00142189	1	1	2	Q86YZ3	0	2318.97	High	High	0.001157	0.001291	61
		FALSE	High	HGSGSGQSSSYGPYR		0.130274	0.00849884	1	1	2	Q86YZ3	0	1526.66	High	High	0.005747	0.1038	20
		FALSE	High	HGSGSGQSSSYSPYGSGSGWSSSR		0.0537368	0.00274628	1	1	1	Q86YZ3	0	2348.98	High	High	0.001976	0.03825	34
		FALSE	High	QSLGHGQHGSGSGQSPSPSR		0.0653388	0.00274628	1	1	1	Q86YZ3	0	1947.9	High	High	0.001976	0.04785	19
		FALSE	High	QSLGHGQHGSGSGQSPSPSR	1xDeamidated [Q]	0.017975	0.00142189	1	1	2	Q86YZ3	0	1948.89	High	High	0.001157	0.01124	36
		FALSE	High	QSLGHGQHGSGSGQSPSPSR	2xDeamidated [Q7; Q14]	0.0323525	0.00142189	1	1	1	Q86YZ3	0	1949.87	High	High	0.001157	0.0217	14
		FALSE	High	QSLGHGQHGSGSGQSPSPSRGR		0.0537368	0.00274628	1	1	1	Q86YZ3	1	2161.02	High	High	0.001976	0.03829	24
		FALSE	High	SGQSSRGEQHGSSSGSSSSYGQHGSGSR		0.00624685	0.00142189	1	1	1	Q86YZ3	1	2725.15	High	High	0.001157	0.00345	39
		FALSE	High	SGSGQSSGYSQHGSGSSHSSGYR		0.0714398	0.00274628	1	1	1	Q86YZ3	0	2243.93	High	High	0.001976	0.05283	16
		FALSE	High	SSSGQSSGYSQHGSGSGHSSGYGQHGSR		0.0416176	0.00142189	1	1	1	Q86YZ3	0	2710.12	High	High	0.001157	0.02881	15
		FALSE	High	SSSGQSSGYTQHGSGSGHSSSYEQHGSR		0.141083	0.00849884	1	1	1	Q86YZ3	0	2826.17	High	High	0.005747	0.1138	12
		FALSE	High	SSSRGPYESGSGHSSGLGHQESR		0.0639772	0.00274628	1	1	1	Q86YZ3	1	2346.05	High	High	0.001976	0.04678	13
FALSE	High	Master Protein	P08779	Keratin, type I cytoskeletal 16 OS=Homo sapiens OX=9606 GN=KRT16 PE=1 SV=4	0	28.184	36	15	17	5	473	51.2	5.05	410	15	cell death;cell differentiation;cell organization and biogenesis;cell proliferation;cellular component movement;defense response;regulation of biological process;response to stimulus	cytoskeleton;cytosol;nucleus	protein binding;structural molecule activity	Pf00038, Pf07888, Pf13514	3868	ENSG00000186832.8	KRT16	17	Formation of the cornified envelope			3	High	1
	Checked	Protein Group ID	# Proteins	# Unique Peptides	# Peptides	# PSMs	Group Description	Found in Sample: [S5] F5: Sample
	FALSE	178	9	5	15	17	[Master Protein] Keratin, type I cytoskeletal 16 OS=Homo sapiens OX=9606 GN=KRT16 PE=1 SV=4	High
		Checked	Confidence	Sequence	Modifications	Qvality PEP	Qvality q-value	# Protein Groups	# Proteins	# PSMs	Master Protein Accessions	# Missed Cleavages	Theo. MH+ [Da]	Found in Sample: [S5] F5: Sample	Confidence (by Search Engine): Mascot	Percolator q-Value (by Search Engine): Mascot	Percolator PEP (by Search Engine): Mascot	Ions Score (by Search Engine): Mascot
		FALSE	High	ALEEANADLEVK		0.0162194	0.00142189	3	4	1	P02533; P19012; P08779	0	1301.66	High	High	0.001157	0.01005	48
		FALSE	High	ASLENSLEETK		0.0339542	0.00142189	2	2	1	P02533; P08779	0	1220.6	High	High	0.001157	0.02296	55
		FALSE	High	DAETWFLSK		0.0566606	0.00274628	1	1	1	P08779	0	1096.53	High	High	0.001976	0.0408	49
		FALSE	High	EVASNSELVQSSR		0.0209115	0.00142189	1	1	1	P08779	0	1405.69	High	High	0.001157	0.01332	63
		FALSE	High	GSCGIGGGIGGGSSR	1xCarbamidomethyl [C3]	0.0390309	0.00142189	2	2	1	P02533; P08779	0	1278.59	High	High	0.001157	0.02683	32
		FALSE	High	LAADDFR		0.0606911	0.00274628	8	17	1	O76013; P02533; P08727; P13645; P05783; P19012; Q04695; P08779	0	807.4	High	High	0.001976	0.04403	37
		FALSE	High	LASYLDK		0.098559	0.00668141	7	8	1	P02533; P08727; P13645; P19012; Q04695; P35527; P08779	0	809.44	High	High	0.004529	0.07582	49
		FALSE	High	LASYLDKVR		0.119001	0.00746208	6	7	1	P02533; P08727; P13645; P19012; Q04695; P08779	1	1064.61	High	High	0.00508	0.09365	47
		FALSE	High	IIAATIENAQPILQIDNAR		0.00468495	0.00142189	1	1	1	P08779	0	2064.14	High	High	0.001157	0.002508	34
		FALSE	High	ISSVLAGGSCR	1xCarbamidomethyl [C10]	0.0056347	0.00142189	2	2	1	P02533; P08779	0	1106.56	High	High	0.001157	0.003072	44
		FALSE	High	NHEEEMLALR		0.0300075	0.00142189	1	1	1	P08779	0	1241.59	High	High	0.001157	0.02002	35
		FALSE	High	TRLEQEIATYR		0.0128506	0.00142189	4	6	1	P02533; P19012; Q04695; P08779	1	1379.73	High	High	0.001157	0.007746	55
		FALSE	High	VLDELTLAR		0.0182689	0.00142189	5	5	1	P02533; P08727; P19012; Q04695; P08779	0	1029.59	High	High	0.001157	0.01147	59
		FALSE	High	VTMQNLNDR		0.0240618	0.00142189	3	7	2	P02533; P13645; P08779	0	1090.53	High	High	0.001157	0.0156	63
		FALSE	High	VTMQNLNDR	1xOxidation [M3]	0.0175903	0.00142189	3	7	1	P02533; P13645; P08779	0	1106.53	High	High	0.001157	0.01101	52
		FALSE	High	YCMQLSQIQGLIGSVEEQLAQLR	1xCarbamidomethyl [C2]; 1xOxidation [M3]	0.0386153	0.00142189	1	1	1	P08779	0	2680.34	High	High	0.001157	0.02642	26
FALSE	High	Master Protein	Q04695	Keratin, type I cytoskeletal 17 OS=Homo sapiens OX=9606 GN=KRT17 PE=1 SV=2	0	26.82	35	15	17	6	432	48.1	5.02	316	15	cell death;cell organization and biogenesis;regulation of biological process;response to stimulus	cytoplasm;cytoskeleton;cytosol	protein binding;receptor activity;signal transducer activity;structural molecule activity	Pf00038, Pf07888	3872	ENSG00000128422.15	KRT17	17	Formation of the cornified envelope			3	High	1
	Checked	Protein Group ID	# Proteins	# Unique Peptides	# Peptides	# PSMs	Group Description	Found in Sample: [S5] F5: Sample
	FALSE	160	9	6	15	17	[Master Protein] Keratin, type I cytoskeletal 17 OS=Homo sapiens OX=9606 GN=KRT17 PE=1 SV=2	High
		Checked	Confidence	Sequence	Modifications	Qvality PEP	Qvality q-value	# Protein Groups	# Proteins	# PSMs	Master Protein Accessions	# Missed Cleavages	Theo. MH+ [Da]	Found in Sample: [S5] F5: Sample	Confidence (by Search Engine): Mascot	Percolator q-Value (by Search Engine): Mascot	Percolator PEP (by Search Engine): Mascot	Ions Score (by Search Engine): Mascot
		FALSE	High	ADLEMQIENLKEELAYLK		0.00832844	0.00142189	1	1	1	Q04695	1	2150.1	High	High	0.001157	0.004755	28
		FALSE	High	ALEEANTELEVK		0.0334118	0.00142189	1	1	1	Q04695	0	1345.68	High	High	0.001157	0.02253	36
		FALSE	High	ATMQNLNDR		0.132243	0.00849884	1	2	1	Q04695	0	1062.5	High	High	0.005747	0.1057	30
		FALSE	High	DAEDWFFSK		0.0478083	0.00142189	1	1	1	Q04695	0	1144.49	High	High	0.001157	0.03369	60
		FALSE	High	EVATNSELVQSGK		0.00387406	0.00142189	2	2	1	P02533; Q04695	0	1361.69	High	High	0.001157	0.002032	69
		FALSE	High	KNHEEEMNALR		0.0653388	0.00274628	2	2	1	P02533; Q04695	1	1370.65	High	High	0.001976	0.04763	24
		FALSE	High	LAADDFR		0.0606911	0.00274628	8	17	1	O76013; P02533; P08727; P13645; P05783; P19012; Q04695; P08779	0	807.4	High	High	0.001976	0.04403	37
		FALSE	High	LASYLDK		0.098559	0.00668141	7	8	1	P02533; P08727; P13645; P19012; Q04695; P35527; P08779	0	809.44	High	High	0.004529	0.07582	49
		FALSE	High	LASYLDKVR		0.119001	0.00746208	6	7	1	P02533; P08727; P13645; P19012; Q04695; P08779	1	1064.61	High	High	0.00508	0.09365	47
		FALSE	High	NHEEEMNALR		0.00903441	0.00142189	2	2	1	P02533; Q04695	0	1242.55	High	High	0.001157	0.005218	34
		FALSE	High	TKFETEQALR		0.00819399	0.00142189	2	2	2	P08727; Q04695	1	1222.64	High	High	0.001157	0.004685	33
		FALSE	High	TIVEEVQDGK		0.0236756	0.00142189	1	1	2	Q04695	0	1117.57	High	High	0.001157	0.0153	42
		FALSE	High	TRLEQEIATYR		0.0128506	0.00142189	4	6	1	P02533; P19012; Q04695; P08779	1	1379.73	High	High	0.001157	0.007746	55
		FALSE	High	VLDELTLAR		0.0182689	0.00142189	5	5	1	P02533; P08727; P19012; Q04695; P08779	0	1029.59	High	High	0.001157	0.01147	59
		FALSE	High	YCVQLSQIQGLIGSVEEQLAQLR	1xCarbamidomethyl [C2]	0.00703908	0.00142189	1	1	1	Q04695	0	2632.38	High	High	0.001157	0.003942	38
FALSE	High	Master Protein	P00352	Retinal dehydrogenase 1 OS=Homo sapiens OX=9606 GN=ALDH1A1 PE=1 SV=2	0	25.811	31	12	14	12	501	54.8	6.73	343	12	metabolic process;regulation of biological process	cytoplasm;cytosol	catalytic activity;enzyme regulator activity;nucleotide binding	Pf00171, Pf05893, Pf07368	216	ENSG00000165092.12	ALDH1A1	9	Ethanol oxidation; Fructose catabolism; RA biosynthesis pathway	Retinol metabolism; Metabolic pathways	Folate-Alcohol and Cancer Pathway; Fatty Acid Omega Oxidation; Dopaminergic Neurogenesis; Amino Acid metabolism; Tryptophan metabolism; Vitamin A and Carotenoid Metabolism	19	High	1
	Checked	Protein Group ID	# Proteins	# Unique Peptides	# Peptides	# PSMs	Group Description	Found in Sample: [S5] F5: Sample
	FALSE	109	1	12	12	14	[Master Protein] Retinal dehydrogenase 1 OS=Homo sapiens OX=9606 GN=ALDH1A1 PE=1 SV=2	High
		Checked	Confidence	Sequence	Modifications	Qvality PEP	Qvality q-value	# Protein Groups	# Proteins	# PSMs	Master Protein Accessions	# Missed Cleavages	Theo. MH+ [Da]	Found in Sample: [S5] F5: Sample	Confidence (by Search Engine): Mascot	Percolator q-Value (by Search Engine): Mascot	Percolator PEP (by Search Engine): Mascot	Ions Score (by Search Engine): Mascot
		FALSE	High	ANNTFYGLSAGVFTK		0.00227512	0.00142189	1	1	1	P00352	0	1589.8	High	High	0.001157	0.001115	65
		FALSE	High	EEIFGPVQQIMK		0.125151	0.00746208	1	1	1	P00352	0	1418.73	High	High	0.00508	0.09925	31
		FALSE	High	ELGEYGFHEYTEVK		0.0245864	0.00142189	1	1	1	P00352	0	1700.78	High	High	0.001157	0.01595	32
		FALSE	High	GYFVQPTVFSNVTDEMR		0.00242836	0.00142189	1	1	2	P00352	0	1989.94	High	High	0.001157	0.0012	72
		FALSE	High	IFINNEWHDSVSGK		0.00569621	0.00142189	1	1	2	P00352	0	1645.8	High	High	0.001157	0.003126	73
		FALSE	High	ILDLIESGK		0.0176857	0.00142189	1	1	1	P00352	0	987.572	High	High	0.001157	0.01108	65
		FALSE	High	LYSNAYLNDLAGCIK	1xCarbamidomethyl [C13]	0.00240212	0.00142189	1	1	1	P00352	0	1714.85	High	High	0.001157	0.001185	75
		FALSE	High	QAFQIGSPWR		0.0970517	0.00668141	1	1	1	P00352	0	1189.61	High	High	0.004529	0.07473	34
		FALSE	High	TIPIDGNFFTYTR		0.030332	0.00142189	1	1	1	P00352	0	1544.77	High	High	0.001157	0.02016	30
		FALSE	High	VAFTGSTEVGK		0.0268005	0.00142189	1	1	1	P00352	0	1095.57	High	High	0.001157	0.01758	43
		FALSE	High	YILGNPLTPGVTQGPQIDK		0.0132752	0.00142189	1	1	1	P00352	0	2011.09	High	High	0.001157	0.008022	38
		FALSE	High	YILGNPLTPGVTQGPQIDKEQYDK		0.0436667	0.00142189	1	1	1	P00352	1	2674.37	High	High	0.001157	0.03044	26
FALSE	High	Master Protein	Q02413	Desmoglein-1 OS=Homo sapiens OX=9606 GN=DSG1 PE=1 SV=2	0	24.787	17	13	14	13	1049	113.7	5.03	401	13	cell death;cell organization and biogenesis;regulation of biological process;response to stimulus;transport	cytoskeleton;cytosol;membrane	metal ion binding;protein binding	Pf00028, Pf01049	1828	ENSG00000134760.5	DSG1	18	Apoptotic cleavage of cell adhesion proteins; Formation of the cornified envelope; Neutrophil degranulation	Staphylococcus aureus infection		12	High	1
	Checked	Protein Group ID	# Proteins	# Unique Peptides	# Peptides	# PSMs	Group Description	Found in Sample: [S5] F5: Sample
	FALSE	80	1	13	13	14	[Master Protein] Desmoglein-1 OS=Homo sapiens OX=9606 GN=DSG1 PE=1 SV=2	High
		Checked	Confidence	Sequence	Modifications	Qvality PEP	Qvality q-value	# Protein Groups	# Proteins	# PSMs	Master Protein Accessions	# Missed Cleavages	Theo. MH+ [Da]	Found in Sample: [S5] F5: Sample	Confidence (by Search Engine): Mascot	Percolator q-Value (by Search Engine): Mascot	Percolator PEP (by Search Engine): Mascot	Ions Score (by Search Engine): Mascot
		FALSE	High	AEFHHSIMSQYK	1xOxidation [M8]	0.0259481	0.00142189	1	1	1	Q02413	0	1493.68	High	High	0.001157	0.01699	17
		FALSE	High	ALNSMGQDLERPLELR	1xOxidation [M5]	0.0182689	0.00142189	1	1	1	Q02413	0	1857.95	High	High	0.001157	0.01147	23
		FALSE	High	ASAISVTVLNVIEGPVFRPGSK		0.127051	0.00746208	1	1	1	Q02413	0	2241.26	High	High	0.00508	0.1011	41
		FALSE	High	EQYGQYALAVR		0.0857405	0.00399224	1	1	1	Q02413	0	1297.65	High	High	0.002791	0.06471	31
		FALSE	High	IHSDCAANQQVTYR	1xCarbamidomethyl [C5]	0.0643151	0.00274628	1	1	1	Q02413	0	1662.77	High	High	0.001976	0.04704	27
		FALSE	High	IIRQEPSDSPMFIINR	1xOxidation [M11]	0.0213681	0.00142189	1	1	1	Q02413	1	1932	High	High	0.001157	0.01363	32
		FALSE	High	ISGVGIDQPPYGIFVINQK		0.0190763	0.00142189	1	1	2	Q02413	0	2045.11	High	High	0.001157	0.012	45
		FALSE	High	MTGFELTEGVK	1xOxidation [M1]	0.0912332	0.00399224	1	1	1	Q02413	0	1227.59	High	High	0.002791	0.0696	42
		FALSE	High	QEPSDSPMFIINR	1xOxidation [M8]	0.0382041	0.00142189	1	1	1	Q02413	0	1549.73	High	High	0.001157	0.02611	55
		FALSE	High	TYVVTGNMGSNDK	1xOxidation [M8]	0.000723081	0.00142189	1	1	1	Q02413	0	1401.63	High	High	0.001157	0.0003118	73
		FALSE	High	VGDFVATDLDTGRPSTTVR		0.0227981	0.00142189	1	1	1	Q02413	0	2007.01	High	High	0.001157	0.01466	72
		FALSE	High	YQGTILSIDDNLQR		0.00233776	0.00142189	1	1	1	Q02413	0	1635.83	High	High	0.001157	0.001155	70
		FALSE	High	YVMGNNPADLLAVDSR	1xOxidation [M3]	0.00336391	0.00142189	1	1	1	Q02413	0	1750.84	High	High	0.001157	0.001735	102
FALSE	High	Master Protein	Q00839	Heterogeneous nuclear ribonucleoprotein U OS=Homo sapiens OX=9606 GN=HNRNPU PE=1 SV=6	0	24.522	18	11	14	11	825	90.5	6	295	11	cell differentiation;metabolic process;regulation of biological process;response to stimulus	cell surface;chromosome;cytoplasm;membrane;nucleus;spliceosomal complex	DNA binding;nucleotide binding;protein binding;RNA binding	Pf00622, Pf13671	3192	ENSG00000153187.18	HNRNPU	1	mRNA Splicing - Major Pathway	Spliceosome	mRNA Processing	6	High	1
	Checked	Protein Group ID	# Proteins	# Unique Peptides	# Peptides	# PSMs	Group Description	Found in Sample: [S5] F5: Sample
	FALSE	101	1	11	11	14	[Master Protein] Heterogeneous nuclear ribonucleoprotein U OS=Homo sapiens OX=9606 GN=HNRNPU PE=1 SV=6	High
		Checked	Confidence	Sequence	Modifications	Qvality PEP	Qvality q-value	# Protein Groups	# Proteins	# PSMs	Master Protein Accessions	# Missed Cleavages	Theo. MH+ [Da]	Found in Sample: [S5] F5: Sample	Confidence (by Search Engine): Mascot	Percolator q-Value (by Search Engine): Mascot	Percolator PEP (by Search Engine): Mascot	Ions Score (by Search Engine): Mascot
		FALSE	High	DLPEHAVLK		0.144619	0.00968977	1	1	1	Q00839	0	1021.57	High	High	0.006541	0.1167	26
		FALSE	High	EKPYFPIPEEYTFIQNVPLEDR		0.00124489	0.00142189	1	1	1	Q00839	0	2724.36	High	High	0.001157	0.0005689	46
		FALSE	High	FIEIAAR		0.129624	0.00849884	1	1	1	Q00839	0	819.472	High	High	0.005747	0.103	36
		FALSE	High	GNFTLPEVAECFDEITYVELQK	1xCarbamidomethyl [C11]	0.00513795	0.00142189	1	1	2	Q00839	0	2602.24	High	High	0.001157	0.002785	33
		FALSE	High	GYFEYIEENK		0.0809787	0.00399224	1	1	1	Q00839	0	1291.58	High	High	0.002791	0.06085	32
		FALSE	High	LLEQYKEESK		0.0748851	0.00274628	1	1	1	Q00839	1	1266.66	High	High	0.001976	0.05559	44
		FALSE	High	LSASSLTMESFAFLWAGGR	1xOxidation [M8]	0.106424	0.00746208	1	1	1	Q00839	0	2047	High	High	0.00508	0.08254	47
		FALSE	High	MCLFAGFQR	1xCarbamidomethyl [C2]	0.0468008	0.00142189	1	1	1	Q00839	0	1129.53	High	High	0.001157	0.03276	24
		FALSE	High	NFILDQTNVSAAAQR		0.00052478	0.00142189	1	1	2	Q00839	0	1647.84	High	High	0.001157	0.0002175	98
		FALSE	High	NGQDLGVAFK		0.0801401	0.00399224	1	1	1	Q00839	0	1048.54	High	High	0.002791	0.06013	38
		FALSE	High	YNILGTNTIMDK		0.0195988	0.00142189	1	1	1	Q00839	0	1382.7	High	High	0.001157	0.01241	45
		FALSE	High	YNILGTNTIMDK	1xOxidation [M10]	0.0117835	0.00142189	1	1	1	Q00839	0	1398.69	High	High	0.001157	0.007042	54
FALSE	High	Master Protein	Q6UWP8	Suprabasin OS=Homo sapiens OX=9606 GN=SBSN PE=1 SV=2	0	21.559	36	9	11	9	590	60.5	7.01	211	9		extracellular			374897	ENSG00000189001.10	SBSN	19				0	High	1
	Checked	Protein Group ID	# Proteins	# Unique Peptides	# Peptides	# PSMs	Group Description	Found in Sample: [S5] F5: Sample
	FALSE	135	1	9	9	11	[Master Protein] Suprabasin OS=Homo sapiens OX=9606 GN=SBSN PE=1 SV=2	High
		Checked	Confidence	Sequence	Modifications	Qvality PEP	Qvality q-value	# Protein Groups	# Proteins	# PSMs	Master Protein Accessions	# Missed Cleavages	Theo. MH+ [Da]	Found in Sample: [S5] F5: Sample	Confidence (by Search Engine): Mascot	Percolator q-Value (by Search Engine): Mascot	Percolator PEP (by Search Engine): Mascot	Ions Score (by Search Engine): Mascot
		FALSE	High	FGQGAHHAAGQAGNEAGR		0.0023251	0.00142189	1	1	1	Q6UWP8	0	1735.8	High	High	0.001157	0.001145	60
		FALSE	High	FGQGIHHAAGQVGK		0.0231701	0.00142189	1	1	2	Q6UWP8	0	1406.73	High	High	0.001157	0.01493	33
		FALSE	High	FGQGVDNAAGQAGNEAGR		0.00797471	0.00142189	1	1	1	Q6UWP8	0	1718.78	High	High	0.001157	0.004551	61
		FALSE	High	FGQGVHHAAGQAGNEAGR		0.000767611	0.00142189	1	1	2	Q6UWP8	0	1763.83	High	High	0.001157	0.000333	55
		FALSE	High	FGQGVHHAASQVGK		0.13969	0.00849884	1	1	1	Q6UWP8	0	1422.72	High	High	0.005747	0.1121	37
		FALSE	High	FGQGVHHGLSEGWK		0.0427441	0.00142189	1	1	1	Q6UWP8	0	1538.75	High	High	0.001157	0.02974	19
		FALSE	High	LGHGVNNAAGQVGK		0.0292112	0.00142189	1	1	1	Q6UWP8	0	1321.7	High	High	0.001157	0.01939	32
		FALSE	High	LIHHGVHHGANQAGSEAGK		0.00343778	0.00142189	1	1	1	Q6UWP8	0	1919.96	High	High	0.001157	0.001771	40
		FALSE	High	VAHEINHGIGQAGK		0.0597372	0.00274628	1	1	1	Q6UWP8	0	1430.75	High	High	0.001976	0.04319	32
FALSE	High	Master Protein	P62805	Histone H4 OS=Homo sapiens OX=9606 GN=H4C1 PE=1 SV=2	0	20.095	51	6	12	6	103	11.4	11.36	394	6	cell organization and biogenesis;metabolic process;regulation of biological process;response to stimulus	chromosome;extracellular;membrane;nucleus	DNA binding;protein binding;RNA binding	Pf00125, Pf02969, Pf15630	8359; 8361; 8360; 8363; 8370; 554313; 8365; 8364; 121504; 8367; 8294; 8366; 8362; 8368	ENSG00000197061.4; ENSG00000275126.1; ENSG00000273542.1; ENSG00000197238.4; ENSG00000197837.3; ENSG00000276966.2; ENSG00000158406.4; ENSG00000270882.2; ENSG00000274618.1; ENSG00000278637.1; ENSG00000277157.1; ENSG00000278705.1; ENSG00000270276.2; ENSG00000276180.1	HIST1H4A; HIST1H4F; HIST1H4D; HIST1H4J; HIST2H4A; HIST2H4B; HIST1H4H; HIST1H4C; HIST4H4; HIST1H4E; HIST1H4I; HIST1H4B; HIST1H4K; HIST1H4L	6; 1; 12	SIRT1 negatively regulates rRNA expression; RMTs methylate histone arginines; Nonhomologous End-Joining (NHEJ); Activation of anterior HOX genes in hindbrain development during early embryogenesis; NoRC negatively regulates rRNA expression; Meiotic synapsis; Transcriptional regulation by small RNAs; Meiotic recombination; PRC2 methylates histones and DNA; Recruitment and ATM-mediated phosphorylat…	Viral carcinogenesis; Systemic lupus erythematosus; Alcoholism	Gastric Cancer Network 1; Histone Modifications; Type II interferon signaling (IFNG)	82	High	1
	Checked	Protein Group ID	# Proteins	# Unique Peptides	# Peptides	# PSMs	Group Description	Found in Sample: [S5] F5: Sample
	FALSE	118	1	6	6	12	[Master Protein] Histone H4 OS=Homo sapiens OX=9606 GN=H4C1 PE=1 SV=2	High
		Checked	Confidence	Sequence	Modifications	Qvality PEP	Qvality q-value	# Protein Groups	# Proteins	# PSMs	Master Protein Accessions	# Missed Cleavages	Theo. MH+ [Da]	Found in Sample: [S5] F5: Sample	Confidence (by Search Engine): Mascot	Percolator q-Value (by Search Engine): Mascot	Percolator PEP (by Search Engine): Mascot	Ions Score (by Search Engine): Mascot
		FALSE	High	DAVTYTEHAK		0.0181704	0.00142189	1	1	1	P62805	0	1134.54	High	High	0.001157	0.01141	52
		FALSE	High	DNIQGITKPAIR		0.0231701	0.00142189	1	1	2	P62805	0	1325.75	High	High	0.001157	0.01493	52
		FALSE	High	KTVTAMDVVYALK		0.00666725	0.00142189	1	1	2	P62805	1	1438.8	High	High	0.001157	0.003719	68
		FALSE	High	ISGLIYEETR		0.00888859	0.00142189	1	1	1	P62805	0	1180.62	High	High	0.001157	0.005139	46
		FALSE	High	TVTAMDVVYALK		0.00141825	0.00142189	1	1	2	P62805	0	1310.7	High	High	0.001157	0.0006601	37
		FALSE	High	TVTAMDVVYALK	1xOxidation [M5]	0.0100149	0.00142189	1	1	2	P62805	0	1326.7	High	High	0.001157	0.005847	58
		FALSE	High	VFLENVIR		0.0458139	0.00142189	1	1	2	P62805	0	989.578	High	High	0.001157	0.03211	73
FALSE	High	Master Protein	P68133	Actin, alpha skeletal muscle OS=Homo sapiens OX=9606 GN=ACTA1 PE=1 SV=1	0	19.799	22	7	11	1	377	42	5.39	184	7	cell organization and biogenesis;cellular component movement;regulation of biological process;response to stimulus	cytoplasm;cytoskeleton;cytosol	nucleotide binding;protein binding;structural molecule activity	Pf00022	58	ENSG00000143632.14	ACTA1	1	Striated Muscle Contraction		Myometrial Relaxation and Contraction Pathways; Fas Ligand (FasL) pathway and Stress induction of Heat Shock Proteins (HSP) regulation; Association Between Physico-Chemical Features and Toxicity Associated Pathways; Striated Muscle Contraction	6	High	1
	Checked	Protein Group ID	# Proteins	# Unique Peptides	# Peptides	# PSMs	Group Description	Found in Sample: [S5] F5: Sample
	FALSE	137	5	1	7	11	[Master Protein] Actin, alpha skeletal muscle OS=Homo sapiens OX=9606 GN=ACTA1 PE=1 SV=1	High
		Checked	Confidence	Sequence	Modifications	Qvality PEP	Qvality q-value	# Protein Groups	# Proteins	# PSMs	Master Protein Accessions	# Missed Cleavages	Theo. MH+ [Da]	Found in Sample: [S5] F5: Sample	Confidence (by Search Engine): Mascot	Percolator q-Value (by Search Engine): Mascot	Percolator PEP (by Search Engine): Mascot	Ions Score (by Search Engine): Mascot
		FALSE	High	AGFAGDDAPR		0.0893669	0.00399224	2	10	1	P60709; P68133	0	976.448	High	High	0.002791	0.06796	61
		FALSE	High	DLTDYLMK	1xOxidation [M7]	0.123899	0.00746208	2	7	1	P60709; P68133	0	1014.48	High	High	0.00508	0.0983	16
		FALSE	High	EITALAPSTMK		0.0295272	0.00142189	2	6	1	P60709; P68133	0	1161.62	High	High	0.001157	0.01965	40
		FALSE	High	EITALAPSTMK	1xOxidation [M10]	0.138309	0.00849884	2	6	1	P60709; P68133	0	1177.61	High	High	0.005747	0.1112	25
		FALSE	High	HQGVMVGMGQK	1xOxidation [M5]	0.0190763	0.00142189	2	7	2	P60709; P68133	0	1187.57	High	High	0.001157	0.01201	46
		FALSE	High	IWHHTFYNELR		0.00190175	0.00142189	2	9	2	P60709; P68133	0	1515.75	High	High	0.001157	0.0009134	34
		FALSE	High	SYELPDGQVITIGNER		0.0623134	0.00274628	2	10	1	P60709; P68133	0	1790.89	High	High	0.001976	0.04517	42
		FALSE	High	YPIEHGIITNWDDMEK		0.00913294	0.00142189	1	4	1	P68133	0	1960.91	High	High	0.001157	0.005279	24
		FALSE	High	YPIEHGIITNWDDMEK	1xOxidation [M14]	0.00696309	0.00142189	1	4	1	P68133	0	1976.91	High	High	0.001157	0.003908	31
FALSE	High	Master Protein	P62241	40S ribosomal protein S8 OS=Homo sapiens OX=9606 GN=RPS8 PE=1 SV=2	0	19.478	42	7	8	7	208	24.2	10.32	239	7	cell organization and biogenesis;metabolic process;transport	cytoplasm;cytosol;endoplasmic reticulum;membrane;nucleus;ribosome	protein binding;RNA binding;structural molecule activity	Pf01201	6202	ENSG00000142937.11	RPS8	1	Peptide chain elongation; Eukaryotic Translation Termination; Viral mRNA Translation; Formation of the ternary complex, and subsequently, the 43S complex; L13a-mediated translational silencing of Ceruloplasmin expression; Selenocysteine synthesis; Nonsense Mediated Decay (NMD) independent of the Exon Junction Complex (EJC); Nonsense Mediated Decay (NMD) enhanced by the Exon Junction Complex (EJC)…	Ribosome	Cytoplasmic Ribosomal Proteins	38	High	1
	Checked	Protein Group ID	# Proteins	# Unique Peptides	# Peptides	# PSMs	Group Description	Found in Sample: [S5] F5: Sample
	FALSE	49	1	7	7	8	[Master Protein] 40S ribosomal protein S8 OS=Homo sapiens OX=9606 GN=RPS8 PE=1 SV=2	High
		Checked	Confidence	Sequence	Modifications	Qvality PEP	Qvality q-value	# Protein Groups	# Proteins	# PSMs	Master Protein Accessions	# Missed Cleavages	Theo. MH+ [Da]	Found in Sample: [S5] F5: Sample	Confidence (by Search Engine): Mascot	Percolator q-Value (by Search Engine): Mascot	Percolator PEP (by Search Engine): Mascot	Ions Score (by Search Engine): Mascot
		FALSE	High	ADGYVLEGK		0.0822522	0.00399224	1	1	1	P62241	0	951.478	High	High	0.002791	0.06192	33
		FALSE	High	LDVGNFSWGSECCTR	2xCarbamidomethyl [C12; C13]	0.0044858	0.00142189	1	1	1	P62241	0	1787.75	High	High	0.001157	0.002383	53
		FALSE	High	IIDVVYNASNNELVR		0.00024795	0.00142189	1	1	2	P62241	0	1718.91	High	High	0.001157	9.405e-05	101
		FALSE	High	ISSLLEEQFQQGK		0.00138025	0.00142189	1	1	1	P62241	0	1506.78	High	High	0.001157	0.000639	67
		FALSE	High	LTPEEEEILNK		0.0463048	0.00142189	1	1	1	P62241	0	1314.68	High	High	0.001157	0.03253	25
		FALSE	High	NCIVLIDSTPYR	1xCarbamidomethyl [C2]	0.0485778	0.00142189	1	1	1	P62241	0	1450.74	High	High	0.001157	0.03423	44
		FALSE	High	QWYESHYALPLGR		0.0107463	0.00142189	1	1	1	P62241	0	1619.8	High	High	0.001157	0.006323	10
FALSE	High	Master Protein	P08727	Keratin, type I cytoskeletal 19 OS=Homo sapiens OX=9606 GN=KRT19 PE=1 SV=4	0	19.352	19	10	13	2	400	44.1	5.14	257	10	cell death;cell differentiation;cell organization and biogenesis;regulation of biological process;response to stimulus	cytoskeleton;cytosol;membrane	protein binding;structural molecule activity	Pf00038	3880	ENSG00000171345.13	KRT19	17	Formation of the cornified envelope			3	High	1
	Checked	Protein Group ID	# Proteins	# Unique Peptides	# Peptides	# PSMs	Group Description	Found in Sample: [S5] F5: Sample
	FALSE	39	7	2	10	13	[Master Protein] Keratin, type I cytoskeletal 19 OS=Homo sapiens OX=9606 GN=KRT19 PE=1 SV=4	High
		Checked	Confidence	Sequence	Modifications	Qvality PEP	Qvality q-value	# Protein Groups	# Proteins	# PSMs	Master Protein Accessions	# Missed Cleavages	Theo. MH+ [Da]	Found in Sample: [S5] F5: Sample	Confidence (by Search Engine): Mascot	Percolator q-Value (by Search Engine): Mascot	Percolator PEP (by Search Engine): Mascot	Ions Score (by Search Engine): Mascot
		FALSE	High	AALEDTLAETEAR		0.00933323	0.00142189	1	1	1	P08727	0	1389.69	High	High	0.001157	0.005417	46
		FALSE	High	LAADDFR		0.0606911	0.00274628	8	17	1	O76013; P02533; P08727; P13645; P05783; P19012; Q04695; P08779	0	807.4	High	High	0.001976	0.04403	37
		FALSE	High	LASYLDK		0.098559	0.00668141	7	8	1	P02533; P08727; P13645; P19012; Q04695; P35527; P08779	0	809.44	High	High	0.004529	0.07582	49
		FALSE	High	LASYLDKVR		0.119001	0.00746208	6	7	1	P02533; P08727; P13645; P19012; Q04695; P08779	1	1064.61	High	High	0.00508	0.09365	47
		FALSE	High	IRDWYQK		0.141083	0.00849884	1	1	1	P08727	1	1008.53	High	High	0.005747	0.1137	14
		FALSE	High	IVLQIDNAR		0.0119119	0.00142189	2	2	2	P08727; P05783	0	1041.61	High	High	0.001157	0.007104	55
		FALSE	High	MSVEADINGLR		0.00511013	0.00142189	2	2	1	P02533; P08727	0	1204.6	High	High	0.001157	0.002764	64
		FALSE	High	MSVEADINGLR	1xOxidation [M1]	0.0119766	0.00142189	2	2	1	P02533; P08727	0	1220.59	High	High	0.001157	0.007142	54
		FALSE	High	MSVEADINGLRR		0.0439003	0.00142189	2	2	1	P02533; P08727	1	1360.7	High	High	0.001157	0.03062	12
		FALSE	High	TKFETEQALR		0.00819399	0.00142189	2	2	2	P08727; Q04695	1	1222.64	High	High	0.001157	0.004685	33
		FALSE	High	VLDELTLAR		0.0182689	0.00142189	5	5	1	P02533; P08727; P19012; Q04695; P08779	0	1029.59	High	High	0.001157	0.01147	59
FALSE	High	Master Protein	P07355	Annexin A2 OS=Homo sapiens OX=9606 GN=ANXA2 PE=1 SV=2	0	18.624	28	7	11	7	339	38.6	7.75	235	7	cell organization and biogenesis;metabolic process;regulation of biological process;response to stimulus;transport	cell surface;cytoplasm;cytosol;endoplasmic reticulum;endosome;extracellular;membrane;nucleus;organelle lumen	enzyme regulator activity;metal ion binding;protein binding;RNA binding	Pf00191	302	ENSG00000182718.16	ANXA2	15	Dissolution of Fibrin Clot; Gene and protein expression by JAK-STAT signaling after Interleukin-12 stimulation; Smooth Muscle Contraction; Neutrophil degranulation; Interleukin-12 family signaling		Prostaglandin Synthesis and Regulation	12	High	1
	Checked	Protein Group ID	# Proteins	# Unique Peptides	# Peptides	# PSMs	Group Description	Found in Sample: [S5] F5: Sample
	FALSE	105	2	7	7	11	[Master Protein] Annexin A2 OS=Homo sapiens OX=9606 GN=ANXA2 PE=1 SV=2	High
		Checked	Confidence	Sequence	Modifications	Qvality PEP	Qvality q-value	# Protein Groups	# Proteins	# PSMs	Master Protein Accessions	# Missed Cleavages	Theo. MH+ [Da]	Found in Sample: [S5] F5: Sample	Confidence (by Search Engine): Mascot	Percolator q-Value (by Search Engine): Mascot	Percolator PEP (by Search Engine): Mascot	Ions Score (by Search Engine): Mascot
		FALSE	High	DALNIETAIK		0.0685041	0.00274628	1	2	1	P07355	0	1087.6	High	High	0.001976	0.05033	27
		FALSE	High	DIISDTSGDFR		0.0172139	0.00142189	1	2	1	P07355	0	1225.57	High	High	0.001157	0.01072	50
		FALSE	High	GDLENAFLNLVQCIQNKPLYFADR	1xCarbamidomethyl [C13]	0.00865077	0.00142189	1	1	1	P07355	0	2838.42	High	High	0.001157	0.004984	26
		FALSE	High	GVDEVTIVNILTNR		0.00364941	0.00142189	1	1	3	P07355	0	1542.85	High	High	0.001157	0.001893	72
		FALSE	High	SALSGHLETVILGLLK		0.00715461	0.00142189	1	2	3	P07355	0	1650.98	High	High	0.001157	0.004032	29
		FALSE	High	SLYYYIQQDTK		0.00846509	0.00142189	1	2	1	P07355	0	1421.69	High	High	0.001157	0.004863	51
		FALSE	High	TNQELQEINR		0.0772688	0.00399224	1	2	1	P07355	0	1244.62	High	High	0.002791	0.05769	23
FALSE	High	Master Protein	Q5D862	Filaggrin-2 OS=Homo sapiens OX=9606 GN=FLG2 PE=1 SV=1	0	17.135	7	7	9	7	2391	247.9	8.31	221	7	transport	cytoplasm;extracellular;nucleus	metal ion binding;structural molecule activity		388698	ENSG00000143520.6	FLG2	1	Neutrophil degranulation			3	High	1
	Checked	Protein Group ID	# Proteins	# Unique Peptides	# Peptides	# PSMs	Group Description	Found in Sample: [S5] F5: Sample
	FALSE	79	1	7	7	9	[Master Protein] Filaggrin-2 OS=Homo sapiens OX=9606 GN=FLG2 PE=1 SV=1	High
		Checked	Confidence	Sequence	Modifications	Qvality PEP	Qvality q-value	# Protein Groups	# Proteins	# PSMs	Master Protein Accessions	# Missed Cleavages	Theo. MH+ [Da]	Found in Sample: [S5] F5: Sample	Confidence (by Search Engine): Mascot	Percolator q-Value (by Search Engine): Mascot	Percolator PEP (by Search Engine): Mascot	Ions Score (by Search Engine): Mascot
		FALSE	High	FSNSSSSNEFSK		0.0168454	0.00142189	1	1	1	Q5D862	0	1320.57	High	High	0.001157	0.0105	73
		FALSE	High	HSSWSEGEEHGYSSGHSR		0.012239	0.00142189	1	1	1	Q5D862	0	2015.82	High	High	0.001157	0.007328	37
		FALSE	High	NPDDPDTVDVIMHMLDR		0.0059814	0.00142189	1	1	1	Q5D862	0	1982.89	High	High	0.001157	0.003298	30
		FALSE	High	NPDDPDTVDVIMHMLDR	1xOxidation [M14]	0.100602	0.00668141	1	1	1	Q5D862	0	1998.89	High	High	0.004529	0.07747	18
		FALSE	High	QSSYGQHGSGSSQSSGYGQYGSR		0.0380001	0.00142189	1	1	1	Q5D862	0	2351.99	High	High	0.001157	0.02601	35
		FALSE	High	SGQSSYGQHSSGSSQSSGYGQHGSR		0.00210852	0.00142189	1	1	1	Q5D862	0	2500.05	High	High	0.001157	0.001031	50
		FALSE	High	SGQSSYGQHSSGSSQSSGYGQHGSR	1xDeamidated [Q15]	0.0114685	0.00142189	1	1	1	Q5D862	0	2501.03	High	High	0.001157	0.006799	48
		FALSE	High	SGSGQSSGFGQHGSGSGQSSGFGQHESGSGK		0.125151	0.00746208	1	1	1	Q5D862	0	2854.2	High	High	0.00508	0.09935	19
		FALSE	High	SVVTVIDVFYK		0.0308251	0.00142189	1	1	1	Q5D862	0	1269.71	High	High	0.001157	0.0206	47
FALSE	High	Master Protein	P36578	60S ribosomal protein L4 OS=Homo sapiens OX=9606 GN=RPL4 PE=1 SV=5	0	16.938	26	8	9	8	427	47.7	11.06	198	8	cell organization and biogenesis;metabolic process;transport	cytoplasm;cytosol;endoplasmic reticulum;membrane;nucleus;ribosome	protein binding;RNA binding;structural molecule activity	Pf00573, Pf14374	6124	ENSG00000174444.14	RPL4	15	Peptide chain elongation; Eukaryotic Translation Termination; Viral mRNA Translation; L13a-mediated translational silencing of Ceruloplasmin expression; Nonsense Mediated Decay (NMD) independent of the Exon Junction Complex (EJC); Selenocysteine synthesis; Nonsense Mediated Decay (NMD) enhanced by the Exon Junction Complex (EJC); GTP hydrolysis and joining of the 60S ribosomal subunit; Major path…	Ribosome	Cytoplasmic Ribosomal Proteins	34	High	1
	Checked	Protein Group ID	# Proteins	# Unique Peptides	# Peptides	# PSMs	Group Description	Found in Sample: [S5] F5: Sample
	FALSE	57	1	8	8	9	[Master Protein] 60S ribosomal protein L4 OS=Homo sapiens OX=9606 GN=RPL4 PE=1 SV=5	High
		Checked	Confidence	Sequence	Modifications	Qvality PEP	Qvality q-value	# Protein Groups	# Proteins	# PSMs	Master Protein Accessions	# Missed Cleavages	Theo. MH+ [Da]	Found in Sample: [S5] F5: Sample	Confidence (by Search Engine): Mascot	Percolator q-Value (by Search Engine): Mascot	Percolator PEP (by Search Engine): Mascot	Ions Score (by Search Engine): Mascot
		FALSE	High	AAAAAAALQAK		0.00696309	0.00142189	1	1	1	P36578	0	956.552	High	High	0.001157	0.003892	80
		FALSE	High	APIRPDIVNFVHTNLR		0.00186087	0.00142189	1	1	2	P36578	0	1862.04	High	High	0.001157	0.0008953	46
		FALSE	High	GPCIIYNEDNGIIK	1xCarbamidomethyl [C3]	0.00323842	0.00142189	1	1	1	P36578	0	1605.79	High	High	0.001157	0.001659	57
		FALSE	High	LDELYGTWR		0.0181704	0.00142189	1	1	1	P36578	0	1152.57	High	High	0.001157	0.01143	49
		FALSE	High	MINTDLSR		0.106424	0.00746208	1	1	1	P36578	0	949.477	High	High	0.00508	0.08287	32
		FALSE	High	NIPGITLLNVSK		0.05233	0.00274628	1	1	1	P36578	0	1268.76	High	High	0.001976	0.03715	47
		FALSE	High	QPYAVSELAGHQTSAESWGTGR		0.0169368	0.00142189	1	1	1	P36578	0	2332.1	High	High	0.001157	0.01051	15
		FALSE	High	YAICSALAASALPALVMSK	1xCarbamidomethyl [C4]	0.00933323	0.00142189	1	1	1	P36578	0	1937.02	High	High	0.001157	0.005401	18
FALSE	High	Master Protein	Q02878	60S ribosomal protein L6 OS=Homo sapiens OX=9606 GN=RPL6 PE=1 SV=3	0	16.71	35	9	13	9	288	32.7	10.58	248	9	cell organization and biogenesis;metabolic process;regulation of biological process;transport	cytosol;membrane;nucleus;ribosome	DNA binding;protein binding;RNA binding;structural molecule activity	Pf01159, Pf03868	6128	ENSG00000089009.15	RPL6	12	Peptide chain elongation; Eukaryotic Translation Termination; Viral mRNA Translation; L13a-mediated translational silencing of Ceruloplasmin expression; Nonsense Mediated Decay (NMD) independent of the Exon Junction Complex (EJC); Selenocysteine synthesis; Nonsense Mediated Decay (NMD) enhanced by the Exon Junction Complex (EJC); GTP hydrolysis and joining of the 60S ribosomal subunit; Major path…	Ribosome	Cytoplasmic Ribosomal Proteins	34	High	1
	Checked	Protein Group ID	# Proteins	# Unique Peptides	# Peptides	# PSMs	Group Description	Found in Sample: [S5] F5: Sample
	FALSE	35	1	9	9	13	[Master Protein] 60S ribosomal protein L6 OS=Homo sapiens OX=9606 GN=RPL6 PE=1 SV=3	High
		Checked	Confidence	Sequence	Modifications	Qvality PEP	Qvality q-value	# Protein Groups	# Proteins	# PSMs	Master Protein Accessions	# Missed Cleavages	Theo. MH+ [Da]	Found in Sample: [S5] F5: Sample	Confidence (by Search Engine): Mascot	Percolator q-Value (by Search Engine): Mascot	Percolator PEP (by Search Engine): Mascot	Ions Score (by Search Engine): Mascot
		FALSE	High	AIPQLQGYLR		0.120209	0.00746208	1	1	2	Q02878	0	1158.66	High	High	0.00508	0.09465	27
		FALSE	High	ASITPGTILIILTGR		0.0220716	0.00142189	1	1	3	Q02878	0	1525.93	High	High	0.001157	0.01418	31
		FALSE	High	AVDSQILPK		0.100602	0.00668141	1	1	1	Q02878	0	970.557	High	High	0.004529	0.07748	23
		FALSE	High	EKYEITEQR		0.144619	0.00968977	1	1	1	Q02878	1	1195.6	High	High	0.006541	0.1167	48
		FALSE	High	HQEGEIFDTEK		0.0259481	0.00142189	1	1	1	Q02878	0	1332.61	High	High	0.001157	0.01699	47
		FALSE	High	QLASGLLLVTGPLVLNR		0.00601396	0.00142189	1	1	2	Q02878	0	1764.07	High	High	0.001157	0.003317	45
		FALSE	High	SVFALTNGIYPHK		0.0563614	0.00274628	1	1	1	Q02878	0	1446.77	High	High	0.001976	0.0404	36
		FALSE	High	VLATVTKPVGGDK		0.0591093	0.00274628	1	1	1	Q02878	0	1284.75	High	High	0.001976	0.04276	34
		FALSE	High	VLATVTKPVGGDKNGGTR	1xDeamidated [N14]	0.144619	0.00968977	1	1	1	Q02878	1	1770.97	High	High	0.006541	0.1166	30
FALSE	High	Master Protein	P04406	Glyceraldehyde-3-phosphate dehydrogenase OS=Homo sapiens OX=9606 GN=GAPDH PE=1 SV=3	0	15.342	26	5	10	5	335	36	8.46	289	5	cell death;cell organization and biogenesis;defense response;metabolic process;regulation of biological process;response to stimulus	cytoplasm;cytoskeleton;cytosol;membrane;nucleus	catalytic activity;enzyme regulator activity;nucleotide binding;protein binding	Pf00044, Pf02800	2597	ENSG00000111640.14	GAPDH	12	Gluconeogenesis; Glycolysis	HIF-1 signaling pathway; Carbon metabolism; Alzheimer's disease; Glycolysis / Gluconeogenesis; Biosynthesis of amino acids; Metabolic pathways	Cori Cycle; Alzheimers Disease; Glycolysis and Gluconeogenesis; Sudden Infant Death Syndrome (SIDS) Susceptibility Pathways	15	High	1
	Checked	Protein Group ID	# Proteins	# Unique Peptides	# Peptides	# PSMs	Group Description	Found in Sample: [S5] F5: Sample
	FALSE	107	1	5	5	10	[Master Protein] Glyceraldehyde-3-phosphate dehydrogenase OS=Homo sapiens OX=9606 GN=GAPDH PE=1 SV=3	High
		Checked	Confidence	Sequence	Modifications	Qvality PEP	Qvality q-value	# Protein Groups	# Proteins	# PSMs	Master Protein Accessions	# Missed Cleavages	Theo. MH+ [Da]	Found in Sample: [S5] F5: Sample	Confidence (by Search Engine): Mascot	Percolator q-Value (by Search Engine): Mascot	Percolator PEP (by Search Engine): Mascot	Ions Score (by Search Engine): Mascot
		FALSE	High	LVINGNPITIFQER		0.0174011	0.00142189	1	1	2	P04406	0	1613.9	High	High	0.001157	0.01084	69
		FALSE	High	VDIVAINDPFIDLNYMVYMFQYDSTHGK	1xOxidation [M]	0.0266566	0.00142189	1	1	2	P04406	0	3324.56	High	High	0.001157	0.01751	21
		FALSE	High	VDIVAINDPFIDLNYMVYMFQYDSTHGK	1xDeamidated [N7]; 1xOxidation [M19]	0.0366016	0.00142189	1	1	1	P04406	0	3325.54	High	High	0.001157	0.025	59
		FALSE	High	VGVNGFGR		0.118402	0.00746208	1	1	1	P04406	0	805.432	High	High	0.00508	0.09323	41
		FALSE	High	VIHDNFGIVEGLMTTVHAITATQK		0.000115886	0.00142189	1	1	3	P04406	0	2595.36	High	High	0.001157	4.023e-05	65
		FALSE	High	VPTANVSVVDLTCR	1xCarbamidomethyl [C13]	0.00360999	0.00142189	1	1	1	P04406	0	1530.79	High	High	0.001157	0.001868	72
FALSE	High	Master Protein	P39023	60S ribosomal protein L3 OS=Homo sapiens OX=9606 GN=RPL3 PE=1 SV=2	0	14.482	24	7	11	7	403	46.1	10.18	126	7	cell organization and biogenesis;metabolic process;response to stimulus;transport	cytoplasm;cytosol;nucleus;ribosome	protein binding;RNA binding;structural molecule activity	Pf00297	6122	ENSG00000100316.15	RPL3	22	Peptide chain elongation; Eukaryotic Translation Termination; Viral mRNA Translation; L13a-mediated translational silencing of Ceruloplasmin expression; Nonsense Mediated Decay (NMD) independent of the Exon Junction Complex (EJC); Selenocysteine synthesis; Nonsense Mediated Decay (NMD) enhanced by the Exon Junction Complex (EJC); GTP hydrolysis and joining of the 60S ribosomal subunit; Major path…	Ribosome	Cytoplasmic Ribosomal Proteins	34	High	1
	Checked	Protein Group ID	# Proteins	# Unique Peptides	# Peptides	# PSMs	Group Description	Found in Sample: [S5] F5: Sample
	FALSE	6	1	7	7	11	[Master Protein] 60S ribosomal protein L3 OS=Homo sapiens OX=9606 GN=RPL3 PE=1 SV=2	High
		Checked	Confidence	Sequence	Modifications	Qvality PEP	Qvality q-value	# Protein Groups	# Proteins	# PSMs	Master Protein Accessions	# Missed Cleavages	Theo. MH+ [Da]	Found in Sample: [S5] F5: Sample	Confidence (by Search Engine): Mascot	Percolator q-Value (by Search Engine): Mascot	Percolator PEP (by Search Engine): Mascot	Ions Score (by Search Engine): Mascot
		FALSE	High	AGMTHIVR		0.047302	0.00142189	1	1	1	P39023	0	884.477	High	High	0.001157	0.03326	30
		FALSE	High	DDPSKPVHLTAFLGYK		0.141784	0.00849884	1	1	2	P39023	0	1787.93	High	High	0.005747	0.1141	13
		FALSE	High	LEQQVPVNQVFGQDEMIDVIGVTK		0.0323525	0.00142189	1	1	2	P39023	0	2686.38	High	High	0.001157	0.02173	14
		FALSE	High	NNASTDYDLSDK		0.142488	0.00849884	1	1	1	P39023	0	1342.58	High	High	0.005747	0.1152	24
		FALSE	High	SINPLGGFVHYGEVTNDFVMLK		0.000578693	0.00142189	1	1	1	P39023	0	2437.22	High	High	0.001157	0.0002421	53
		FALSE	High	SINPLGGFVHYGEVTNDFVMLK	1xOxidation [M20]	0.000627828	0.00142189	1	1	2	P39023	0	2453.22	High	High	0.001157	0.0002657	51
		FALSE	High	VAFSVAR		0.122041	0.00746208	1	1	1	P39023	0	749.43	High	High	0.00508	0.09641	33
		FALSE	High	YCQVIR	1xCarbamidomethyl [C2]	0.0752775	0.00274628	1	1	1	P39023	0	838.424	High	High	0.001976	0.05596	30
FALSE	High	Master Protein	P15924	Desmoplakin OS=Homo sapiens OX=9606 GN=DSP PE=1 SV=3	0	13.681	4	8	8	8	2871	331.6	6.81	157	8	cell death;cell differentiation;cell organization and biogenesis;metabolic process;regulation of biological process;response to stimulus;transport	cytoplasm;cytoskeleton;membrane;nucleus	catalytic activity;motor activity;protein binding;RNA binding;structural molecule activity	Pf00038, Pf00681, Pf01540, Pf01576, Pf02463, Pf04111, Pf04156, Pf05483, Pf05557, Pf05622, Pf06008, Pf06160, Pf06637, Pf07888, Pf10174, Pf12072, Pf12128, Pf13166	1832	ENSG00000096696.13	DSP	6	Apoptotic cleavage of cell adhesion proteins; Formation of the cornified envelope; Neutrophil degranulation	Arrhythmogenic right ventricular cardiomyopathy (ARVC)	Arrhythmogenic Right Ventricular Cardiomyopathy; Lung fibrosis	14	High	1
	Checked	Protein Group ID	# Proteins	# Unique Peptides	# Peptides	# PSMs	Group Description	Found in Sample: [S5] F5: Sample
	FALSE	86	1	8	8	8	[Master Protein] Desmoplakin OS=Homo sapiens OX=9606 GN=DSP PE=1 SV=3	High
		Checked	Confidence	Sequence	Modifications	Qvality PEP	Qvality q-value	# Protein Groups	# Proteins	# PSMs	Master Protein Accessions	# Missed Cleavages	Theo. MH+ [Da]	Found in Sample: [S5] F5: Sample	Confidence (by Search Engine): Mascot	Percolator q-Value (by Search Engine): Mascot	Percolator PEP (by Search Engine): Mascot	Ions Score (by Search Engine): Mascot
		FALSE	High	GFFDPNTEENLTYLQLK		0.00486643	0.00142189	1	1	1	P15924	0	2028.99	High	High	0.001157	0.00262	43
		FALSE	High	IEVLEEELR		0.0104589	0.00142189	1	1	1	P15924	0	1129.61	High	High	0.001157	0.006133	63
		FALSE	High	LLQLQEQMR		0.0206868	0.00142189	1	1	1	P15924	0	1158.63	High	High	0.001157	0.0132	42
		FALSE	High	QLQNIIQATSR		0.0718151	0.00274628	1	1	1	P15924	0	1271.71	High	High	0.001976	0.05304	30
		FALSE	High	SNKPIILR		0.0729521	0.00274628	1	1	1	P15924	0	940.594	High	High	0.001976	0.05419	26
		FALSE	High	SVQNDSQAIAEVLNQLK		0.0443713	0.00142189	1	1	1	P15924	0	1856.97	High	High	0.001157	0.03094	36
		FALSE	High	TLELQGLINDLQR		0.0325267	0.00142189	1	1	1	P15924	0	1512.84	High	High	0.001157	0.02181	55
		FALSE	High	TMIQSPSGVILQEAADVHAR	1xOxidation [M2]	0.0688647	0.00274628	1	1	1	P15924	0	2139.09	High	High	0.001976	0.05062	19
FALSE	High	Master Protein	P07910	Heterogeneous nuclear ribonucleoproteins C1/C2 OS=Homo sapiens OX=9606 GN=HNRNPC PE=1 SV=4	0	13.647	22	6	7	6	306	33.7	5.08	275	6	cell differentiation;cell organization and biogenesis;metabolic process;regulation of biological process	cytoskeleton;cytosol;extracellular;membrane;nucleus;spliceosomal complex	DNA binding;protein binding;RNA binding	Pf00076, Pf13893, Pf14259	3183	ENSG00000092199.17	HNRNPC	14	mRNA Splicing - Major Pathway; SUMOylation of RNA binding proteins	Spliceosome	mRNA Processing	11	High	1
	Checked	Protein Group ID	# Proteins	# Unique Peptides	# Peptides	# PSMs	Group Description	Found in Sample: [S5] F5: Sample
	FALSE	110	4	6	6	7	[Master Protein] Heterogeneous nuclear ribonucleoproteins C1/C2 OS=Homo sapiens OX=9606 GN=HNRNPC PE=1 SV=4	High
		Checked	Confidence	Sequence	Modifications	Qvality PEP	Qvality q-value	# Protein Groups	# Proteins	# PSMs	Master Protein Accessions	# Missed Cleavages	Theo. MH+ [Da]	Found in Sample: [S5] F5: Sample	Confidence (by Search Engine): Mascot	Percolator q-Value (by Search Engine): Mascot	Percolator PEP (by Search Engine): Mascot	Ions Score (by Search Engine): Mascot
		FALSE	High	GFAFVQYVNER		0.0325267	0.00142189	1	1	1	P07910	0	1329.66	High	High	0.001157	0.02187	52
		FALSE	High	LKGDDLQAIK		0.0725712	0.00274628	1	4	1	P07910	1	1100.63	High	High	0.001976	0.05363	41
		FALSE	High	MIAGQVLDINLAAEPK		0.000212959	0.00142189	1	1	1	P07910	0	1682.91	High	High	0.001157	7.934e-05	118
		FALSE	High	MIAGQVLDINLAAEPK	1xOxidation [M1]	0.0182689	0.00142189	1	1	1	P07910	0	1698.91	High	High	0.001157	0.01148	66
		FALSE	High	SDVEAIFSK		0.11428	0.00746208	1	4	1	P07910	0	995.504	High	High	0.00508	0.08982	40
		FALSE	High	VDSLLENLEK		0.105343	0.00746208	1	4	1	P07910	0	1159.62	High	High	0.00508	0.08187	24
		FALSE	High	VFIGNLNTLVVK		0.00527933	0.00142189	1	4	1	P07910	0	1316.79	High	High	0.001157	0.00287	75
FALSE	High	Master Protein	P61313	60S ribosomal protein L15 OS=Homo sapiens OX=9606 GN=RPL15 PE=1 SV=2	0	12.843	28	6	8	6	204	24.1	11.62	153	6	cell organization and biogenesis;metabolic process;response to stimulus;transport	cytosol;membrane;nucleus;ribosome	protein binding;RNA binding;structural molecule activity	Pf00827	6138	ENSG00000174748.18	RPL15	3	Peptide chain elongation; Eukaryotic Translation Termination; Viral mRNA Translation; L13a-mediated translational silencing of Ceruloplasmin expression; Nonsense Mediated Decay (NMD) independent of the Exon Junction Complex (EJC); Selenocysteine synthesis; Nonsense Mediated Decay (NMD) enhanced by the Exon Junction Complex (EJC); GTP hydrolysis and joining of the 60S ribosomal subunit; Major path…	Ribosome	Cytoplasmic Ribosomal Proteins	34	High	1
	Checked	Protein Group ID	# Proteins	# Unique Peptides	# Peptides	# PSMs	Group Description	Found in Sample: [S5] F5: Sample
	FALSE	154	1	6	6	8	[Master Protein] 60S ribosomal protein L15 OS=Homo sapiens OX=9606 GN=RPL15 PE=1 SV=2	High
		Checked	Confidence	Sequence	Modifications	Qvality PEP	Qvality q-value	# Protein Groups	# Proteins	# PSMs	Master Protein Accessions	# Missed Cleavages	Theo. MH+ [Da]	Found in Sample: [S5] F5: Sample	Confidence (by Search Engine): Mascot	Percolator q-Value (by Search Engine): Mascot	Percolator PEP (by Search Engine): Mascot	Ions Score (by Search Engine): Mascot
		FALSE	High	FFEVILIDPFHK		0.00181101	0.00142189	1	1	2	P61313	0	1504.82	High	High	0.001157	0.000869	31
		FALSE	High	GATYGKPVHHGVNQLK		0.0300075	0.00142189	1	1	1	P61313	0	1705.91	High	High	0.001157	0.01996	21
		FALSE	High	NTLQLHR		0.0975517	0.00668141	1	1	1	P61313	0	881.495	High	High	0.004529	0.0749	40
		FALSE	High	RNTLQLHR		0.125151	0.00746208	1	1	1	P61313	1	1037.6	High	High	0.00508	0.09906	25
		FALSE	High	VLNSYWVGEDSTYK		0.00210852	0.00142189	1	1	2	P61313	0	1660.79	High	High	0.001157	0.001027	66
		FALSE	High	YIQELWR		0.0814011	0.00399224	1	1	1	P61313	0	1007.53	High	High	0.002791	0.06113	34
FALSE	High	Master Protein	Q08211	ATP-dependent RNA helicase A OS=Homo sapiens OX=9606 GN=DHX9 PE=1 SV=4	0	12.785	10	7	10	7	1270	140.9	6.84	148	7	cell death;cell differentiation;cell organization and biogenesis;defense response;metabolic process;regulation of biological process;response to stimulus;transport	cytoplasm;cytoskeleton;cytosol;membrane;nucleus;ribosome	catalytic activity;DNA binding;metal ion binding;nucleotide binding;protein binding;RNA binding	Pf00035, Pf00270, Pf00271, Pf04408, Pf07717	1660	ENSG00000135829.16	DHX9	1	TRAF6 mediated NF-kB activation; TAK1 activates NFkB by phosphorylation and activation of IKKs complex; RIP-mediated NFkB activation via ZBP1; Activated TLR4 signalling; Interleukin-1 family signaling; mRNA Splicing - Major Pathway; DEx/H-box helicases activate type I IFN and inflammatory cytokines production		mRNA Processing	34	High	1
	Checked	Protein Group ID	# Proteins	# Unique Peptides	# Peptides	# PSMs	Group Description	Found in Sample: [S5] F5: Sample
	FALSE	165	1	7	7	10	[Master Protein] ATP-dependent RNA helicase A OS=Homo sapiens OX=9606 GN=DHX9 PE=1 SV=4	High
		Checked	Confidence	Sequence	Modifications	Qvality PEP	Qvality q-value	# Protein Groups	# Proteins	# PSMs	Master Protein Accessions	# Missed Cleavages	Theo. MH+ [Da]	Found in Sample: [S5] F5: Sample	Confidence (by Search Engine): Mascot	Percolator q-Value (by Search Engine): Mascot	Percolator PEP (by Search Engine): Mascot	Ions Score (by Search Engine): Mascot
		FALSE	High	DFVNYLVR		0.0839794	0.00399224	1	1	1	Q08211	0	1025.54	High	High	0.002791	0.06343	35
		FALSE	High	ETPFELIEALLK		0.0309913	0.00142189	1	1	1	Q08211	0	1402.78	High	High	0.001157	0.02067	53
		FALSE	High	FSDHVALLSVFQAWDDAR		0.00548381	0.00142189	1	1	2	Q08211	0	2077.01	High	High	0.001157	0.002986	31
		FALSE	High	GISHVIVDEIHER		0.00186087	0.00142189	1	1	1	Q08211	0	1503.79	High	High	0.001157	0.0008914	34
		FALSE	High	GMTLVTPLQLLLFASK	1xOxidation [M2]	0.0235482	0.00142189	1	1	3	Q08211	0	1748	High	High	0.001157	0.01523	38
		FALSE	High	TTQVPQFILDDFIQNDR		0.066728	0.00274628	1	1	1	Q08211	0	2050.02	High	High	0.001976	0.04901	18
		FALSE	High	VNLSQDLEHQLQNIIQELNLEILPPPEDPSVPVALNIGK	1xDeamidated [N19]	0.0835444	0.00399224	1	1	1	Q08211	0	4328.3	High	High	0.002791	0.06294	27
FALSE	High	Master Protein	P14923	Junction plakoglobin OS=Homo sapiens OX=9606 GN=JUP PE=1 SV=3	0	12.753	13	6	9	6	745	81.7	6.14	174	6	cell death;cell organization and biogenesis;cellular component movement;regulation of biological process;response to stimulus;transport	cytoplasm;cytoskeleton;cytosol;extracellular;membrane;nucleus;organelle lumen	protein binding;signal transducer activity;structural molecule activity	Pf00514	3728	ENSG00000173801.16	JUP	17	Adherens junctions interactions; Neutrophil degranulation; Formation of the cornified envelope; VEGFR2 mediated vascular permeability	Arrhythmogenic right ventricular cardiomyopathy (ARVC); Acute myeloid leukemia; Pathways in cancer; Transcriptional misregulation in cancer	Arrhythmogenic Right Ventricular Cardiomyopathy; Corticotropin-releasing hormone signaling pathway; Ectoderm Differentiation	22	High	1
	Checked	Protein Group ID	# Proteins	# Unique Peptides	# Peptides	# PSMs	Group Description	Found in Sample: [S5] F5: Sample
	FALSE	112	1	6	6	9	[Master Protein] Junction plakoglobin OS=Homo sapiens OX=9606 GN=JUP PE=1 SV=3	High
		Checked	Confidence	Sequence	Modifications	Qvality PEP	Qvality q-value	# Protein Groups	# Proteins	# PSMs	Master Protein Accessions	# Missed Cleavages	Theo. MH+ [Da]	Found in Sample: [S5] F5: Sample	Confidence (by Search Engine): Mascot	Percolator q-Value (by Search Engine): Mascot	Percolator PEP (by Search Engine): Mascot	Ions Score (by Search Engine): Mascot
		FALSE	High	HVAAGTQQPYTDGVR		0.0714398	0.00274628	1	1	2	P14923	0	1599.79	High	High	0.001976	0.05296	29
		FALSE	High	LLNDEDPVVVTK		0.0167545	0.00142189	1	1	1	P14923	0	1341.73	High	High	0.001157	0.01043	71
		FALSE	High	LNTIPLFVQLLYSSVENIQR		0.00990691	0.00142189	1	1	3	P14923	0	2347.3	High	High	0.001157	0.005802	29
		FALSE	High	SAIVHLINYQDDAELATR		0.0209115	0.00142189	1	1	1	P14923	0	2029.03	High	High	0.001157	0.01337	24
		FALSE	High	TLVTQNSGVEALIHAILR		0.0898301	0.00399224	1	1	1	P14923	0	1935.1	High	High	0.002791	0.06822	27
		FALSE	High	VSVELTNSLFK		0.0392403	0.00142189	1	1	1	P14923	0	1236.68	High	High	0.001157	0.02698	48
FALSE	High	Master Protein	P81605	Dermcidin OS=Homo sapiens OX=9606 GN=DCD PE=1 SV=2	0	12.511	47	5	7	5	110	11.3	6.54	224	5	defense response;metabolic process;response to stimulus	extracellular	catalytic activity;protein binding;RNA binding	Pf15291	117159	ENSG00000161634.11	DCD	12	Antimicrobial peptides			3	High	1
	Checked	Protein Group ID	# Proteins	# Unique Peptides	# Peptides	# PSMs	Group Description	Found in Sample: [S5] F5: Sample
	FALSE	153	1	5	5	7	[Master Protein] Dermcidin OS=Homo sapiens OX=9606 GN=DCD PE=1 SV=2	High
		Checked	Confidence	Sequence	Modifications	Qvality PEP	Qvality q-value	# Protein Groups	# Proteins	# PSMs	Master Protein Accessions	# Missed Cleavages	Theo. MH+ [Da]	Found in Sample: [S5] F5: Sample	Confidence (by Search Engine): Mascot	Percolator q-Value (by Search Engine): Mascot	Percolator PEP (by Search Engine): Mascot	Ions Score (by Search Engine): Mascot
		FALSE	High	DAVEDLESVGK		0.0147138	0.00142189	1	1	1	P81605	0	1161.56	High	High	0.001157	0.008993	62
		FALSE	High	DAVEDLESVGKGAVHDVKDVLDSVL		0.111415	0.00746208	1	1	1	P81605	2	2609.33	High	High	0.00508	0.08701	36
		FALSE	High	ENAGEDPGLAR		0.00334569	0.00142189	1	1	1	P81605	0	1128.53	High	High	0.001157	0.001723	75
		FALSE	High	LGKDAVEDLESVGK		0.00357099	0.00142189	1	1	3	P81605	1	1459.76	High	High	0.001157	0.001852	77
		FALSE	High	SSLLEKGLDGAKK		0.0875362	0.00399224	1	1	1	P81605	2	1345.77	High	High	0.002791	0.06632	28
FALSE	High	Master Protein	P08195	4F2 cell-surface antigen heavy chain OS=Homo sapiens OX=9606 GN=SLC3A2 PE=1 SV=3	0	12.279	15	7	7	7	630	68	5.01	182	7	cell growth;cellular component movement;metabolic process;response to stimulus;transport	cell surface;cytosol;membrane;nucleus	catalytic activity;protein binding;RNA binding;transporter activity	Pf00128	6520	ENSG00000168003.16	SLC3A2	11	Tryptophan catabolism; Basigin interactions; Amino acid transport across the plasma membrane	Protein digestion and absorption; mTOR signaling pathway		13	High	1
	Checked	Protein Group ID	# Proteins	# Unique Peptides	# Peptides	# PSMs	Group Description	Found in Sample: [S5] F5: Sample
	FALSE	92	1	7	7	7	[Master Protein] 4F2 cell-surface antigen heavy chain OS=Homo sapiens OX=9606 GN=SLC3A2 PE=1 SV=3	High
		Checked	Confidence	Sequence	Modifications	Qvality PEP	Qvality q-value	# Protein Groups	# Proteins	# PSMs	Master Protein Accessions	# Missed Cleavages	Theo. MH+ [Da]	Found in Sample: [S5] F5: Sample	Confidence (by Search Engine): Mascot	Percolator q-Value (by Search Engine): Mascot	Percolator PEP (by Search Engine): Mascot	Ions Score (by Search Engine): Mascot
		FALSE	High	ADLLLSTQPGR		0.0301693	0.00142189	1	1	1	P08195	0	1170.65	High	High	0.001157	0.02009	33
		FALSE	High	EDFDSLLQSAK		0.0839794	0.00399224	1	1	1	P08195	0	1252.61	High	High	0.002791	0.06337	32
		FALSE	High	GENSWFSTQVDTVATK		0.0318353	0.00142189	1	1	1	P08195	0	1769.83	High	High	0.001157	0.0214	50
		FALSE	High	GQSEDPGSLLSLFR		0.0102345	0.00142189	1	1	1	P08195	0	1505.76	High	High	0.001157	0.006006	68
		FALSE	High	IGDLQAFQGHGAGNLAGLK		0.00874513	0.00142189	1	1	1	P08195	0	1866.98	High	High	0.001157	0.005032	52
		FALSE	High	LKLEPHEGLLLR		0.0733349	0.00274628	1	1	1	P08195	1	1417.85	High	High	0.001976	0.05448	17
		FALSE	High	LLTSFLPAQLLR		0.0186683	0.00142189	1	1	1	P08195	0	1371.84	High	High	0.001157	0.01173	52
FALSE	High	Master Protein	P12035	Keratin, type II cytoskeletal 3 OS=Homo sapiens OX=9606 GN=KRT3 PE=1 SV=3	0	11.796	8	6	10	1	628	64.4	6.48	407	6	cell death;cell differentiation;cell organization and biogenesis	cytosol	structural molecule activity	Pf00038	3850	ENSG00000186442.7	KRT3	12	Formation of the cornified envelope			3	High	1
	Checked	Protein Group ID	# Proteins	# Unique Peptides	# Peptides	# PSMs	Group Description	Found in Sample: [S5] F5: Sample
	FALSE	108	1	1	6	10	[Master Protein] Keratin, type II cytoskeletal 3 OS=Homo sapiens OX=9606 GN=KRT3 PE=1 SV=3	High
		Checked	Confidence	Sequence	Modifications	Qvality PEP	Qvality q-value	# Protein Groups	# Proteins	# PSMs	Master Protein Accessions	# Missed Cleavages	Theo. MH+ [Da]	Found in Sample: [S5] F5: Sample	Confidence (by Search Engine): Mascot	Percolator q-Value (by Search Engine): Mascot	Percolator PEP (by Search Engine): Mascot	Ions Score (by Search Engine): Mascot
		FALSE	High	AQYEDIAQR		0.0390309	0.00142189	1	1	1	P12035	0	1093.53	High	High	0.001157	0.02675	40
		FALSE	High	DYQELMNVK		0.0772688	0.00399224	2	4	1	P35908; P12035	0	1139.54	High	High	0.002791	0.05784	55
		FALSE	High	KYEDEINKR		0.0388226	0.00142189	2	3	2	P35908; P12035	2	1194.61	High	High	0.001157	0.0267	46
		FALSE	High	LALDVEIATYR		0.00359044	0.00142189	5	9	4	P35908; P04259; P02538; P12035; P13647	0	1263.69	High	High	0.001157	0.001862	88
		FALSE	High	TAAENEFVTLK		0.0174011	0.00142189	3	4	1	P04259; P02538; P12035	0	1222.63	High	High	0.001157	0.01085	64
		FALSE	High	YEDEINKR		0.0663781	0.00274628	8	11	1	Q7Z794; P35908; P04264; P04259; P02538; P12035; P05787; P13647	1	1066.52	High	High	0.001976	0.04868	33
FALSE	High	Master Protein	P45880	Voltage-dependent anion-selective channel protein 2 OS=Homo sapiens OX=9606 GN=VDAC2 PE=1 SV=2	0	11.265	21	5	7	5	294	31.5	7.56	177	5	regulation of biological process;transport	membrane;mitochondrion;nucleus	nucleotide binding;protein binding;transporter activity	Pf01459	7417	ENSG00000165637.13	VDAC2	10	Mitochondrial calcium ion transport; Ub-specific processing proteases	NOD-like receptor signaling pathway; cGMP-PKG signaling pathway; Huntington's disease; HTLV-I infection; Parkinson's disease; Calcium signaling pathway		12	High	1
	Checked	Protein Group ID	# Proteins	# Unique Peptides	# Peptides	# PSMs	Group Description	Found in Sample: [S5] F5: Sample
	FALSE	72	1	5	5	7	[Master Protein] Voltage-dependent anion-selective channel protein 2 OS=Homo sapiens OX=9606 GN=VDAC2 PE=1 SV=2	High
		Checked	Confidence	Sequence	Modifications	Qvality PEP	Qvality q-value	# Protein Groups	# Proteins	# PSMs	Master Protein Accessions	# Missed Cleavages	Theo. MH+ [Da]	Found in Sample: [S5] F5: Sample	Confidence (by Search Engine): Mascot	Percolator q-Value (by Search Engine): Mascot	Percolator PEP (by Search Engine): Mascot	Ions Score (by Search Engine): Mascot
		FALSE	High	LTFDTTFSPNTGK		0.00413491	0.00142189	1	1	1	P45880	0	1428.7	High	High	0.001157	0.002179	63
		FALSE	High	LTLSALVDGK		0.0931357	0.0054151	1	1	1	P45880	0	1016.6	High	High	0.003717	0.07129	52
		FALSE	High	NNFAVGYR		0.0337724	0.00142189	1	1	2	P45880	0	940.464	High	High	0.001157	0.02277	44
		FALSE	High	VNNSSLIGVGYTQTLRPGVK		0.00381145	0.00142189	1	1	2	P45880	0	2103.16	High	High	0.001157	0.001985	57
		FALSE	High	WCEYGLTFTEK	1xCarbamidomethyl [C2]	0.0660299	0.00274628	1	1	1	P45880	0	1433.64	High	High	0.001976	0.04842	34
FALSE	High	Master Protein	P16070	CD44 antigen OS=Homo sapiens OX=9606 GN=CD44 PE=1 SV=3	0	11.173	8	5	6	5	742	81.5	5.33	153	5	cell organization and biogenesis;cellular component movement;metabolic process;regulation of biological process;response to stimulus;transport	cell surface;cytosol;Golgi;membrane	protein binding;receptor activity;signal transducer activity	Pf00193	960	ENSG00000026508.17	CD44	11	Integrin cell surface interactions; Degradation of the extracellular matrix; Neutrophil degranulation; Hyaluronan uptake and degradation; Interferon gamma signaling; Cell surface interactions at the vascular wall	Hematopoietic cell lineage; MicroRNAs in cancer; Epstein-Barr virus infection; Proteoglycans in cancer; ECM-receptor interaction; Shigellosis	Hepatitis C and Hepatocellular Carcinoma; Wnt Signaling Pathway and Pluripotency; Senescence and Autophagy in Cancer	25	High	1
	Checked	Protein Group ID	# Proteins	# Unique Peptides	# Peptides	# PSMs	Group Description	Found in Sample: [S5] F5: Sample
	FALSE	132	1	5	5	6	[Master Protein] CD44 antigen OS=Homo sapiens OX=9606 GN=CD44 PE=1 SV=3	High
		Checked	Confidence	Sequence	Modifications	Qvality PEP	Qvality q-value	# Protein Groups	# Proteins	# PSMs	Master Protein Accessions	# Missed Cleavages	Theo. MH+ [Da]	Found in Sample: [S5] F5: Sample	Confidence (by Search Engine): Mascot	Percolator q-Value (by Search Engine): Mascot	Percolator PEP (by Search Engine): Mascot	Ions Score (by Search Engine): Mascot
		FALSE	High	ALSIGFETCR	1xCarbamidomethyl [C9]	0.0776729	0.00399224	1	1	1	P16070	0	1153.57	High	High	0.002791	0.05817	50
		FALSE	High	ESSETPDQFMTADETR		0.00422571	0.00142189	1	1	1	P16070	0	1843.77	High	High	0.001157	0.002234	38
		FALSE	High	FAGVFHVEK		0.0822522	0.00399224	1	1	2	P16070	0	1033.55	High	High	0.002791	0.06204	43
		FALSE	High	LVINSGNGAVEDR		0.0156165	0.00142189	1	1	1	P16070	0	1343.69	High	High	0.001157	0.009603	73
		FALSE	High	YGFIEGHVVIPR		0.00195411	0.00142189	1	1	1	P16070	0	1386.75	High	High	0.001157	0.0009422	35
FALSE	High	Master Protein	P19012	Keratin, type I cytoskeletal 15 OS=Homo sapiens OX=9606 GN=KRT15 PE=1 SV=3	0	10.538	14	7	7	1	456	49.2	4.77	184	7	cell death;cell organization and biogenesis	cytosol;nucleus	protein binding;structural molecule activity	Pf00038	3866	ENSG00000171346.15	KRT15	17	Formation of the cornified envelope			3	High	1
	Checked	Protein Group ID	# Proteins	# Unique Peptides	# Peptides	# PSMs	Group Description	Found in Sample: [S5] F5: Sample
	FALSE	115	8	1	7	7	[Master Protein] Keratin, type I cytoskeletal 15 OS=Homo sapiens OX=9606 GN=KRT15 PE=1 SV=3	High
		Checked	Confidence	Sequence	Modifications	Qvality PEP	Qvality q-value	# Protein Groups	# Proteins	# PSMs	Master Protein Accessions	# Missed Cleavages	Theo. MH+ [Da]	Found in Sample: [S5] F5: Sample	Confidence (by Search Engine): Mascot	Percolator q-Value (by Search Engine): Mascot	Percolator PEP (by Search Engine): Mascot	Ions Score (by Search Engine): Mascot
		FALSE	High	ALEEANADLEVK		0.0162194	0.00142189	3	4	1	P02533; P19012; P08779	0	1301.66	High	High	0.001157	0.01005	48
		FALSE	High	LAADDFR		0.0606911	0.00274628	8	17	1	O76013; P02533; P08727; P13645; P05783; P19012; Q04695; P08779	0	807.4	High	High	0.001976	0.04403	37
		FALSE	High	LASYLDK		0.098559	0.00668141	7	8	1	P02533; P08727; P13645; P19012; Q04695; P35527; P08779	0	809.44	High	High	0.004529	0.07582	49
		FALSE	High	LASYLDKVR		0.119001	0.00746208	6	7	1	P02533; P08727; P13645; P19012; Q04695; P08779	1	1064.61	High	High	0.00508	0.09365	47
		FALSE	High	TMQELEIELQSQLSMK	1xDeamidated [Q3]; 1xOxidation [M15]	0.130274	0.00849884	1	1	1	P19012	0	1924.92	High	High	0.005747	0.1038	32
		FALSE	High	TRLEQEIATYR		0.0128506	0.00142189	4	6	1	P02533; P19012; Q04695; P08779	1	1379.73	High	High	0.001157	0.007746	55
		FALSE	High	VLDELTLAR		0.0182689	0.00142189	5	5	1	P02533; P08727; P19012; Q04695; P08779	0	1029.59	High	High	0.001157	0.01147	59
FALSE	High	Master Protein	Q12860	Contactin-1 OS=Homo sapiens OX=9606 GN=CNTN1 PE=1 SV=1	0	10.485	9	6	7	6	1018	113.2	5.9	169	6	cell organization and biogenesis;regulation of biological process;response to stimulus	membrane	protein binding	Pf00041, Pf00047, Pf07679, Pf07686, Pf13895, Pf13927	1272	ENSG00000018236.14	CNTN1	12	Activated NOTCH1 Transmits Signal to the Nucleus; NOTCH2 Activation and Transmission of Signal to the Nucleus; Neurofascin interactions	Cell adhesion molecules (CAMs)		11	High	1
	Checked	Protein Group ID	# Proteins	# Unique Peptides	# Peptides	# PSMs	Group Description	Found in Sample: [S5] F5: Sample
	FALSE	148	1	6	6	7	[Master Protein] Contactin-1 OS=Homo sapiens OX=9606 GN=CNTN1 PE=1 SV=1	High
		Checked	Confidence	Sequence	Modifications	Qvality PEP	Qvality q-value	# Protein Groups	# Proteins	# PSMs	Master Protein Accessions	# Missed Cleavages	Theo. MH+ [Da]	Found in Sample: [S5] F5: Sample	Confidence (by Search Engine): Mascot	Percolator q-Value (by Search Engine): Mascot	Percolator PEP (by Search Engine): Mascot	Ions Score (by Search Engine): Mascot
		FALSE	High	AHSDGGDGVVSQVK		0.00771929	0.00142189	1	1	1	Q12860	0	1355.65	High	High	0.001157	0.004368	41
		FALSE	High	STEATLSFGYLDPFPPEERPEVR		0.00884051	0.00142189	1	1	2	Q12860	0	2637.28	High	High	0.001157	0.00509	65
		FALSE	High	TTKPYPADIVVQFK		0.0545983	0.00274628	1	1	1	Q12860	0	1606.88	High	High	0.001976	0.03894	22
		FALSE	High	VQVTSQEYSAR		0.0616596	0.00274628	1	1	1	Q12860	0	1267.63	High	High	0.001976	0.04488	46
		FALSE	High	VTVTNPDTGR		0.0941007	0.00668141	1	1	1	Q12860	0	1059.54	High	High	0.004529	0.07184	34
		FALSE	High	YSMVGGNLVINNPDK		0.0186683	0.00142189	1	1	1	Q12860	0	1620.81	High	High	0.001157	0.01174	60
FALSE	High	Master Protein	P02768	Albumin OS=Homo sapiens OX=9606 GN=ALB PE=1 SV=2	0	10.455	8	5	7	5	609	69.3	6.28	127	5	cell communication;cell organization and biogenesis;metabolic process;regulation of biological process;response to stimulus;transport	cytoplasm;endoplasmic reticulum;extracellular;Golgi;nucleus;organelle lumen	antioxidant activity;catalytic activity;DNA binding;metal ion binding;protein binding	Pf00273	213	ENSG00000163631.16	ALB	4	Post-translational protein phosphorylation; Regulation of Insulin-like Growth Factor (IGF) transport and uptake by Insulin-like Growth Factor Binding Proteins (IGFBPs); Scavenging of heme from plasma; Platelet degranulation ; Defective SLCO1B1 causes hyperbilirubinemia, Rotor type (HBLRR); HDL remodeling; Defective SLCO1B3 causes hyperbilirubinemia, Rotor type (HBLRR); Transport of organic anions…	Thyroid hormone synthesis	Selenium Micronutrient Network; Vitamin B12 Metabolism; Folate Metabolism	32	High	1
	Checked	Protein Group ID	# Proteins	# Unique Peptides	# Peptides	# PSMs	Group Description	Found in Sample: [S5] F5: Sample
	FALSE	23	1	5	5	7	[Master Protein] Albumin OS=Homo sapiens OX=9606 GN=ALB PE=1 SV=2	High
		Checked	Confidence	Sequence	Modifications	Qvality PEP	Qvality q-value	# Protein Groups	# Proteins	# PSMs	Master Protein Accessions	# Missed Cleavages	Theo. MH+ [Da]	Found in Sample: [S5] F5: Sample	Confidence (by Search Engine): Mascot	Percolator q-Value (by Search Engine): Mascot	Percolator PEP (by Search Engine): Mascot	Ions Score (by Search Engine): Mascot
		FALSE	High	CCTESLVNR	2xCarbamidomethyl [C1; C2]	0.0626428	0.00274628	1	1	1	P02768	0	1138.5	High	High	0.001976	0.04561	29
		FALSE	High	KVPQVSTPTLVEVSR		0.00106922	0.00142189	1	1	3	P02768	1	1639.94	High	High	0.001157	0.0004827	66
		FALSE	High	LVNEVTEFAK		0.086634	0.00399224	1	1	1	P02768	0	1149.62	High	High	0.002791	0.06573	25
		FALSE	High	VFDEFKPLVEEPQNLIK		0.0255319	0.00142189	1	1	1	P02768	0	2045.1	High	High	0.001157	0.01671	25
		FALSE	High	VPQVSTPTLVEVSR		0.0448472	0.00142189	1	1	1	P02768	0	1511.84	High	High	0.001157	0.0314	29
FALSE	High	Master Protein	Q04828	Aldo-keto reductase family 1 member C1 OS=Homo sapiens OX=9606 GN=AKR1C1 PE=1 SV=1	0	10.413	26	5	6	1	323	36.8	7.88	156	5	cell differentiation;cell organization and biogenesis;metabolic process;response to stimulus;transport	cytoplasm;cytosol	catalytic activity;protein binding	Pf00248	1645	ENSG00000187134.13	AKR1C1	10	Signaling by GPCR; Retinoid metabolism and transport; Synthesis of bile acids and bile salts via 27-hydroxycholesterol; Synthesis of bile acids and bile salts via 24-hydroxycholesterol; Synthesis of bile acids and bile salts via 7alpha-hydroxycholesterol	Metabolism of xenobiotics by cytochrome P450; Steroid hormone biosynthesis	Benzo(a)pyrene metabolism; Metapathway biotransformation	18	High	1
	Checked	Protein Group ID	# Proteins	# Unique Peptides	# Peptides	# PSMs	Group Description	Found in Sample: [S5] F5: Sample
	FALSE	55	2	1	5	6	[Master Protein] Aldo-keto reductase family 1 member C1 OS=Homo sapiens OX=9606 GN=AKR1C1 PE=1 SV=1	High
		Checked	Confidence	Sequence	Modifications	Qvality PEP	Qvality q-value	# Protein Groups	# Proteins	# PSMs	Master Protein Accessions	# Missed Cleavages	Theo. MH+ [Da]	Found in Sample: [S5] F5: Sample	Confidence (by Search Engine): Mascot	Percolator q-Value (by Search Engine): Mascot	Percolator PEP (by Search Engine): Mascot	Ions Score (by Search Engine): Mascot
		FALSE	High	EEPWVDPNSPVLLEDPVLCALAK	1xCarbamidomethyl [C19]	0.0023125	0.00142189	2	2	1	P52895; Q04828	0	2591.31	High	High	0.001157	0.001139	30
		FALSE	High	NLQLDYVDLYLIHFPVSVKPGEEVIPK		0.00282725	0.00142189	2	2	2	P52895; Q04828	0	3125.69	High	High	0.001157	0.001425	66
		FALSE	High	SIGVSNFNR		0.0416176	0.00142189	1	2	1	Q04828	0	993.511	High	High	0.001157	0.02874	18
		FALSE	High	TPALIALR		0.0889059	0.00399224	2	3	1	P52895; Q04828	0	854.546	High	High	0.002791	0.06764	39
		FALSE	High	YKPVCNQVECHPYFNQR	2xCarbamidomethyl [C5; C10]	0.0193881	0.00142189	2	2	1	P52895; Q04828	0	2239.02	High	High	0.001157	0.01225	16
FALSE	High	Master Protein	P52895	Aldo-keto reductase family 1 member C2 OS=Homo sapiens OX=9606 GN=AKR1C2 PE=1 SV=3	0	10.111	27	5	6	1	323	36.7	7.49	156	5	cell differentiation;metabolic process;regulation of biological process;response to stimulus	cytoplasm	catalytic activity	Pf00248	1646	ENSG00000151632.17	AKR1C2	10	Synthesis of bile acids and bile salts via 27-hydroxycholesterol; Synthesis of bile acids and bile salts via 7alpha-hydroxycholesterol; Synthesis of bile acids and bile salts via 24-hydroxycholesterol	Chemical carcinogenesis; Steroid hormone biosynthesis	Benzo(a)pyrene metabolism; Metapathway biotransformation	12	High	1
	Checked	Protein Group ID	# Proteins	# Unique Peptides	# Peptides	# PSMs	Group Description	Found in Sample: [S5] F5: Sample
	FALSE	40	1	1	5	6	[Master Protein] Aldo-keto reductase family 1 member C2 OS=Homo sapiens OX=9606 GN=AKR1C2 PE=1 SV=3	High
		Checked	Confidence	Sequence	Modifications	Qvality PEP	Qvality q-value	# Protein Groups	# Proteins	# PSMs	Master Protein Accessions	# Missed Cleavages	Theo. MH+ [Da]	Found in Sample: [S5] F5: Sample	Confidence (by Search Engine): Mascot	Percolator q-Value (by Search Engine): Mascot	Percolator PEP (by Search Engine): Mascot	Ions Score (by Search Engine): Mascot
		FALSE	High	EEPWVDPNSPVLLEDPVLCALAK	1xCarbamidomethyl [C19]	0.0023125	0.00142189	2	2	1	P52895; Q04828	0	2591.31	High	High	0.001157	0.001139	30
		FALSE	High	LLEMILNKPGLK		0.0772688	0.00399224	1	1	1	P52895	0	1368.83	High	High	0.002791	0.05764	16
		FALSE	High	NLQLDYVDLYLIHFPVSVKPGEEVIPK		0.00282725	0.00142189	2	2	2	P52895; Q04828	0	3125.69	High	High	0.001157	0.001425	66
		FALSE	High	TPALIALR		0.0889059	0.00399224	2	3	1	P52895; Q04828	0	854.546	High	High	0.002791	0.06764	39
		FALSE	High	YKPVCNQVECHPYFNQR	2xCarbamidomethyl [C5; C10]	0.0193881	0.00142189	2	2	1	P52895; Q04828	0	2239.02	High	High	0.001157	0.01225	16
FALSE	High	Master Protein	P31944	Caspase-14 OS=Homo sapiens OX=9606 GN=CASP14 PE=1 SV=2	0	10.11	23	5	6	5	242	27.7	5.58	142	5	cell death;cell differentiation;metabolic process	cytoplasm;cytosol;nucleus	catalytic activity;protein binding	Pf00656	23581	ENSG00000105141.5	CASP14	19	Formation of the cornified envelope			3	High	1
	Checked	Protein Group ID	# Proteins	# Unique Peptides	# Peptides	# PSMs	Group Description	Found in Sample: [S5] F5: Sample
	FALSE	4	1	5	5	6	[Master Protein] Caspase-14 OS=Homo sapiens OX=9606 GN=CASP14 PE=1 SV=2	High
		Checked	Confidence	Sequence	Modifications	Qvality PEP	Qvality q-value	# Protein Groups	# Proteins	# PSMs	Master Protein Accessions	# Missed Cleavages	Theo. MH+ [Da]	Found in Sample: [S5] F5: Sample	Confidence (by Search Engine): Mascot	Percolator q-Value (by Search Engine): Mascot	Percolator PEP (by Search Engine): Mascot	Ions Score (by Search Engine): Mascot
		FALSE	High	FQQAIDSR		0.0560638	0.00274628	1	1	1	P31944	0	964.485	High	High	0.001976	0.04032	24
		FALSE	High	GHILELLTEVTR		0.0126435	0.00142189	1	1	2	P31944	0	1380.78	High	High	0.001157	0.007599	74
		FALSE	High	LENLFEALNNK		0.00316883	0.00142189	1	1	1	P31944	0	1304.68	High	High	0.001157	0.001615	83
		FALSE	High	RDPTAEQFQEELEK		0.0801401	0.00399224	1	1	1	P31944	1	1719.82	High	High	0.002791	0.06013	17
		FALSE	High	TNPEIQSTLR		0.0600536	0.00274628	1	1	1	P31944	0	1158.61	High	High	0.001976	0.04352	19
FALSE	High	Master Protein	P18124	60S ribosomal protein L7 OS=Homo sapiens OX=9606 GN=RPL7 PE=1 SV=1	0	9.94	23	5	9	5	248	29.2	10.65	107	5	cell organization and biogenesis;metabolic process;transport	cytoplasm;cytosol;membrane;nucleus;ribosome	DNA binding;protein binding;RNA binding;structural molecule activity	Pf00327, Pf08079	6129	ENSG00000147604.13	RPL7	8	Peptide chain elongation; Eukaryotic Translation Termination; Viral mRNA Translation; L13a-mediated translational silencing of Ceruloplasmin expression; Nonsense Mediated Decay (NMD) independent of the Exon Junction Complex (EJC); Selenocysteine synthesis; Nonsense Mediated Decay (NMD) enhanced by the Exon Junction Complex (EJC); GTP hydrolysis and joining of the 60S ribosomal subunit; Major path…	Ribosome	Cytoplasmic Ribosomal Proteins	34	High	1
	Checked	Protein Group ID	# Proteins	# Unique Peptides	# Peptides	# PSMs	Group Description	Found in Sample: [S5] F5: Sample
	FALSE	156	1	5	5	9	[Master Protein] 60S ribosomal protein L7 OS=Homo sapiens OX=9606 GN=RPL7 PE=1 SV=1	High
		Checked	Confidence	Sequence	Modifications	Qvality PEP	Qvality q-value	# Protein Groups	# Proteins	# PSMs	Master Protein Accessions	# Missed Cleavages	Theo. MH+ [Da]	Found in Sample: [S5] F5: Sample	Confidence (by Search Engine): Mascot	Percolator q-Value (by Search Engine): Mascot	Percolator PEP (by Search Engine): Mascot	Ions Score (by Search Engine): Mascot
		FALSE	High	ASINMLR		0.143195	0.00849884	1	1	1	P18124	0	804.44	High	High	0.005747	0.1154	35
		FALSE	High	KAGNFYVPAEPK		0.0563614	0.00274628	1	1	2	P18124	1	1320.69	High	High	0.001976	0.04048	41
		FALSE	High	TTHFVEGGDAGNR		0.0125751	0.00142189	1	1	2	P18124	0	1360.62	High	High	0.001157	0.00757	41
		FALSE	High	TTHFVEGGDAGNREDQINR		0.120817	0.00746208	1	1	1	P18124	1	2115.98	High	High	0.00508	0.09521	15
		FALSE	High	YGIICMEDLIHEIYTVGK	1xCarbamidomethyl [C5]	0.00533696	0.00142189	1	1	3	P18124	0	2154.06	High	High	0.001157	0.002904	32
FALSE	High	Master Protein	P31327	Carbamoyl-phosphate synthase [ammonia], mitochondrial OS=Homo sapiens OX=9606 GN=CPS1 PE=1 SV=2	0	9.902	4	5	8	5	1500	164.8	6.74	177	5	cell differentiation;metabolic process;response to stimulus	cytoplasm;membrane;mitochondrion;nucleus;organelle lumen	catalytic activity;metal ion binding;nucleotide binding;protein binding	Pf00117, Pf00289, Pf00988, Pf02142, Pf02222, Pf02786, Pf02787, Pf07478, Pf13535, Pf15632	1373	ENSG00000021826.14	CPS1	2	Urea cycle	Arginine biosynthesis; Carbon metabolism; Alanine, aspartate and glutamate metabolism; Biosynthesis of amino acids; Nitrogen metabolism; Metabolic pathways	Amino Acid metabolism; Urea cycle and metabolism of amino groups	12	High	1
	Checked	Protein Group ID	# Proteins	# Unique Peptides	# Peptides	# PSMs	Group Description	Found in Sample: [S5] F5: Sample
	FALSE	25	1	5	5	8	[Master Protein] Carbamoyl-phosphate synthase [ammonia], mitochondrial OS=Homo sapiens OX=9606 GN=CPS1 PE=1 SV=2	High
		Checked	Confidence	Sequence	Modifications	Qvality PEP	Qvality q-value	# Protein Groups	# Proteins	# PSMs	Master Protein Accessions	# Missed Cleavages	Theo. MH+ [Da]	Found in Sample: [S5] F5: Sample	Confidence (by Search Engine): Mascot	Percolator q-Value (by Search Engine): Mascot	Percolator PEP (by Search Engine): Mascot	Ions Score (by Search Engine): Mascot
		FALSE	High	AVNTLNEALEFAK		0.0182689	0.00142189	1	1	1	P31327	0	1419.75	High	High	0.001157	0.01145	43
		FALSE	High	IAPSFAVESIEDALK		0.017878	0.00142189	1	1	2	P31327	0	1589.84	High	High	0.001157	0.01116	63
		FALSE	High	LYFEELSLER		0.122041	0.00746208	1	1	1	P31327	0	1298.66	High	High	0.00508	0.09665	38
		FALSE	High	SIFSAVLDELK		0.019705	0.00142189	1	1	3	P31327	0	1221.67	High	High	0.001157	0.01247	52
		FALSE	High	VSQEHPVVLTK		0.087084	0.00399224	1	1	1	P31327	0	1236.69	High	High	0.002791	0.06599	35
FALSE	High	Master Protein	Q7Z794	Keratin, type II cytoskeletal 1b OS=Homo sapiens OX=9606 GN=KRT77 PE=1 SV=3	0	9.78	4	3	7	1	578	61.9	5.99	255	3	cell death;cell organization and biogenesis	cytoskeleton;cytosol	structural molecule activity	Pf00038, Pf03962, Pf13166, Pf14817	374454	ENSG00000189182.9	KRT77	12	Formation of the cornified envelope			3	High	1
	Checked	Protein Group ID	# Proteins	# Unique Peptides	# Peptides	# PSMs	Group Description	Found in Sample: [S5] F5: Sample
	FALSE	16	1	1	3	7	[Master Protein] Keratin, type II cytoskeletal 1b OS=Homo sapiens OX=9606 GN=KRT77 PE=1 SV=3	High
		Checked	Confidence	Sequence	Modifications	Qvality PEP	Qvality q-value	# Protein Groups	# Proteins	# PSMs	Master Protein Accessions	# Missed Cleavages	Theo. MH+ [Da]	Found in Sample: [S5] F5: Sample	Confidence (by Search Engine): Mascot	Percolator q-Value (by Search Engine): Mascot	Percolator PEP (by Search Engine): Mascot	Ions Score (by Search Engine): Mascot
		FALSE	High	FLEQQNQVLQTK		0.00505494	0.00142189	3	3	2	Q7Z794; P35908; P04264	0	1475.79	High	High	0.001157	0.002721	98
		FALSE	High	FLEQQNQVLQTK	1xDeamidated [Q/N]	0.0034565	0.00142189	3	3	3	Q7Z794; P35908; P04264	0	1476.77	High	High	0.001157	0.001783	76
		FALSE	High	SKYEDEINKR		0.11486	0.00746208	1	1	1	Q7Z794	2	1281.64	High	High	0.00508	0.09036	28
		FALSE	High	YEDEINKR		0.0663781	0.00274628	8	11	1	Q7Z794; P35908; P04264; P04259; P02538; P12035; P05787; P13647	1	1066.52	High	High	0.001976	0.04868	33
FALSE	High	Master Protein	P22626	Heterogeneous nuclear ribonucleoproteins A2/B1 OS=Homo sapiens OX=9606 GN=HNRNPA2B1 PE=1 SV=2	0	9.596	15	4	5	4	353	37.4	8.95	137	4	metabolic process;regulation of biological process;response to stimulus;transport	cytoplasm;extracellular;membrane;nucleus;spliceosomal complex	DNA binding;protein binding;RNA binding	Pf00076, Pf13893, Pf14259	3181	ENSG00000122566.20	HNRNPA2B1	7	Gene and protein expression by JAK-STAT signaling after Interleukin-12 stimulation; Interleukin-12 family signaling; mRNA Splicing - Major Pathway		mRNA Processing	10	High	1
	Checked	Protein Group ID	# Proteins	# Unique Peptides	# Peptides	# PSMs	Group Description	Found in Sample: [S5] F5: Sample
	FALSE	116	1	4	4	5	[Master Protein] Heterogeneous nuclear ribonucleoproteins A2/B1 OS=Homo sapiens OX=9606 GN=HNRNPA2B1 PE=1 SV=2	High
		Checked	Confidence	Sequence	Modifications	Qvality PEP	Qvality q-value	# Protein Groups	# Proteins	# PSMs	Master Protein Accessions	# Missed Cleavages	Theo. MH+ [Da]	Found in Sample: [S5] F5: Sample	Confidence (by Search Engine): Mascot	Percolator q-Value (by Search Engine): Mascot	Percolator PEP (by Search Engine): Mascot	Ions Score (by Search Engine): Mascot
		FALSE	High	GGGGNFGPGPGSNFR		0.0488369	0.00142189	1	1	1	P22626	0	1377.63	High	High	0.001157	0.03437	47
		FALSE	High	IDTIEIITDR		0.0121071	0.00142189	1	1	1	P22626	0	1188.65	High	High	0.001157	0.007228	68
		FALSE	High	LFIGGLSFETTEESLR		0.00149743	0.00142189	1	1	1	P22626	0	1798.92	High	High	0.001157	0.000701	72
		FALSE	High	YHTINGHNAEVR		0.0290545	0.00142189	1	1	1	P22626	0	1410.69	High	High	0.001157	0.01922	21
		FALSE	High	YHTINGHNAEVR	1xDeamidated [N5]	0.098559	0.00668141	1	1	1	P22626	0	1411.67	High	High	0.004529	0.07566	12
FALSE	High	Master Protein	Q5QNW6	Histone H2B type 2-F OS=Homo sapiens OX=9606 GN=H2BC18 PE=1 SV=3	0	9.502	20	2	6	2	126	13.9	10.32	322	2	cell organization and biogenesis	chromosome;cytosol;nucleus	DNA binding;protein binding	Pf00125, Pf00808	440689	ENSG00000203814.6	HIST2H2BF	1	HDACs deacetylate histones; HATs acetylate histones; Ub-specific processing proteases	Viral carcinogenesis; Systemic lupus erythematosus; Alcoholism		11	High	1
	Checked	Protein Group ID	# Proteins	# Unique Peptides	# Peptides	# PSMs	Group Description	Found in Sample: [S5] F5: Sample
	FALSE	30	14	2	2	6	[Master Protein] Histone H2B type 2-F OS=Homo sapiens OX=9606 GN=H2BC18 PE=1 SV=3	High
		Checked	Confidence	Sequence	Modifications	Qvality PEP	Qvality q-value	# Protein Groups	# Proteins	# PSMs	Master Protein Accessions	# Missed Cleavages	Theo. MH+ [Da]	Found in Sample: [S5] F5: Sample	Confidence (by Search Engine): Mascot	Percolator q-Value (by Search Engine): Mascot	Percolator PEP (by Search Engine): Mascot	Ions Score (by Search Engine): Mascot
		FALSE	High	AMGIMNSFVNDIFER		0.00148932	0.00142189	1	14	1	Q5QNW6	0	1743.82	High	High	0.001157	0.0006981	89
		FALSE	High	AMGIMNSFVNDIFER	1xOxidation [M]	0.000424577	0.00142189	1	14	2	Q5QNW6	0	1759.81	High	High	0.001157	0.0001712	94
		FALSE	High	AMGIMNSFVNDIFER	2xOxidation [M2; M5]	0.0343206	0.00142189	1	14	2	Q5QNW6	0	1775.81	High	High	0.001157	0.02326	65
		FALSE	High	KESYSVYVYK		0.140385	0.00849884	1	9	1	Q5QNW6	1	1265.64	High	High	0.005747	0.1132	45
FALSE	High	Master Protein	P09651	Heterogeneous nuclear ribonucleoprotein A1 OS=Homo sapiens OX=9606 GN=HNRNPA1 PE=1 SV=5	0	9.493	14	4	5	4	372	38.7	9.13	96	4	cell communication;metabolic process;regulation of biological process;response to stimulus;transport	cytoplasm;membrane;nucleus;spliceosomal complex	DNA binding;protein binding;RNA binding	Pf00076, Pf13893, Pf14259	3178	ENSG00000135486.17	HNRNPA1	12	mRNA Splicing - Major Pathway; FGFR2 alternative splicing	Spliceosome	mRNA Processing	11	High	1
	Checked	Protein Group ID	# Proteins	# Unique Peptides	# Peptides	# PSMs	Group Description	Found in Sample: [S5] F5: Sample
	FALSE	183	2	4	4	5	[Master Protein] Heterogeneous nuclear ribonucleoprotein A1 OS=Homo sapiens OX=9606 GN=HNRNPA1 PE=1 SV=5	High
		Checked	Confidence	Sequence	Modifications	Qvality PEP	Qvality q-value	# Protein Groups	# Proteins	# PSMs	Master Protein Accessions	# Missed Cleavages	Theo. MH+ [Da]	Found in Sample: [S5] F5: Sample	Confidence (by Search Engine): Mascot	Percolator q-Value (by Search Engine): Mascot	Percolator PEP (by Search Engine): Mascot	Ions Score (by Search Engine): Mascot
		FALSE	High	EDSQRPGAHLTVK		0.0167545	0.00142189	1	2	2	P09651	0	1437.74	High	High	0.001157	0.01041	26
		FALSE	High	IEVIEIMTDR		0.00707738	0.00142189	1	2	1	P09651	0	1218.64	High	High	0.001157	0.003984	51
		FALSE	High	NQGGYGGSSSSSSYGSGR		0.00707738	0.00142189	1	1	1	P09651	0	1694.7	High	High	0.001157	0.003974	46
		FALSE	High	YHTVNGHNCEVR	1xCarbamidomethyl [C9]	0.0537368	0.00274628	1	1	1	P09651	0	1485.67	High	High	0.001976	0.03847	35
FALSE	High	Master Protein	O75367	Core histone macro-H2A.1 OS=Homo sapiens OX=9606 GN=MACROH2A1 PE=1 SV=4	0	9.449	19	4	4	4	372	39.6	9.79	119	4	cell organization and biogenesis;regulation of biological process	chromosome;nucleus	DNA binding;enzyme regulator activity;protein binding	Pf00125, Pf01661	9555	ENSG00000113648.16	H2AFY	5		Systemic lupus erythematosus; Alcoholism	H19 action Rb-E2F1 signaling and CDK-beta-catenin activity	3	High	1
	Checked	Protein Group ID	# Proteins	# Unique Peptides	# Peptides	# PSMs	Group Description	Found in Sample: [S5] F5: Sample
	FALSE	131	2	4	4	4	[Master Protein] Core histone macro-H2A.1 OS=Homo sapiens OX=9606 GN=MACROH2A1 PE=1 SV=4	High
		Checked	Confidence	Sequence	Modifications	Qvality PEP	Qvality q-value	# Protein Groups	# Proteins	# PSMs	Master Protein Accessions	# Missed Cleavages	Theo. MH+ [Da]	Found in Sample: [S5] F5: Sample	Confidence (by Search Engine): Mascot	Percolator q-Value (by Search Engine): Mascot	Percolator PEP (by Search Engine): Mascot	Ions Score (by Search Engine): Mascot
		FALSE	High	AASADSTTEGTPADGFTVLSTK		0.00249522	0.00142189	1	1	1	O75367	0	2127.01	High	High	0.001157	0.001244	63
		FALSE	High	GVTIASGGVLPNIHPELLAK		0.0174011	0.00142189	1	1	1	O75367	0	1986.14	High	High	0.001157	0.01086	37
		FALSE	High	HILLAVANDEELNQLLK		0.00144941	0.00142189	1	2	1	O75367	0	1933.08	High	High	0.001157	0.0006741	50
		FALSE	High	SIAFPSIGSGR		0.0545983	0.00274628	1	1	1	O75367	0	1091.58	High	High	0.001976	0.03901	27
FALSE	High	Master Protein	Q71DI3	Histone H3.2 OS=Homo sapiens OX=9606 GN=H3C15 PE=1 SV=3	0	9.38	24	1	4	1	136	15.4	11.27	241	1	cell organization and biogenesis;coagulation;metabolic process;regulation of biological process;response to stimulus	chromosome;extracellular;nucleus	DNA binding;protein binding	Pf00125	333932; 126961; 653604	ENSG00000203852.3; ENSG00000183598.3; ENSG00000203811.1	HIST2H3A; HIST2H3C; HIST2H3D	1	SIRT1 negatively regulates rRNA expression; RMTs methylate histone arginines; Activation of anterior HOX genes in hindbrain development during early embryogenesis; NoRC negatively regulates rRNA expression; Interleukin-7 signaling; Factors involved in megakaryocyte development and platelet production; Transcriptional regulation by small RNAs; Meiotic recombination; PRC2 methylates histones and DN…	Transcriptional misregulation in cancer; Systemic lupus erythematosus; Alcoholism	Histone Modifications	64	High	1
	Checked	Protein Group ID	# Proteins	# Unique Peptides	# Peptides	# PSMs	Group Description	Found in Sample: [S5] F5: Sample
	FALSE	150	1	1	1	4	[Master Protein] Histone H3.2 OS=Homo sapiens OX=9606 GN=H3C15 PE=1 SV=3	High
		Checked	Confidence	Sequence	Modifications	Qvality PEP	Qvality q-value	# Protein Groups	# Proteins	# PSMs	Master Protein Accessions	# Missed Cleavages	Theo. MH+ [Da]	Found in Sample: [S5] F5: Sample	Confidence (by Search Engine): Mascot	Percolator q-Value (by Search Engine): Mascot	Percolator PEP (by Search Engine): Mascot	Ions Score (by Search Engine): Mascot
		FALSE	High	FQSSAVMALQEASEAYLVGLFEDTNLCAIHAK	1xCarbamidomethyl [C27]	7.87957e-05	0.00142189	1	1	2	Q71DI3	0	3513.7	High	High	0.001157	2.619e-05	88
		FALSE	High	FQSSAVMALQEASEAYLVGLFEDTNLCAIHAK	1xCarbamidomethyl [C27]; 1xOxidation [M7]	5.04686e-05	0.00142189	1	1	2	Q71DI3	0	3529.7	High	High	0.001157	1.593e-05	147
FALSE	High	Master Protein	Q07020	60S ribosomal protein L18 OS=Homo sapiens OX=9606 GN=RPL18 PE=1 SV=2	0	8.019	25	4	4	4	188	21.6	11.72	185	4	cell organization and biogenesis;metabolic process;transport	cytoplasm;cytosol;endoplasmic reticulum;membrane;nucleus;ribosome	RNA binding;structural molecule activity	Pf00828	6141	ENSG00000063177.12	RPL18	19	Peptide chain elongation; Eukaryotic Translation Termination; Viral mRNA Translation; L13a-mediated translational silencing of Ceruloplasmin expression; Nonsense Mediated Decay (NMD) independent of the Exon Junction Complex (EJC); Selenocysteine synthesis; Nonsense Mediated Decay (NMD) enhanced by the Exon Junction Complex (EJC); GTP hydrolysis and joining of the 60S ribosomal subunit; Major path…	Ribosome	Cytoplasmic Ribosomal Proteins	34	High	1
	Checked	Protein Group ID	# Proteins	# Unique Peptides	# Peptides	# PSMs	Group Description	Found in Sample: [S5] F5: Sample
	FALSE	96	1	4	4	4	[Master Protein] 60S ribosomal protein L18 OS=Homo sapiens OX=9606 GN=RPL18 PE=1 SV=2	High
		Checked	Confidence	Sequence	Modifications	Qvality PEP	Qvality q-value	# Protein Groups	# Proteins	# PSMs	Master Protein Accessions	# Missed Cleavages	Theo. MH+ [Da]	Found in Sample: [S5] F5: Sample	Confidence (by Search Engine): Mascot	Percolator q-Value (by Search Engine): Mascot	Percolator PEP (by Search Engine): Mascot	Ions Score (by Search Engine): Mascot
		FALSE	High	ILTFDQLALDSPK		0.00551366	0.00142189	1	1	1	Q07020	0	1460.8	High	High	0.001157	0.003007	87
		FALSE	High	TAVVVGTITDDVR		0.0141665	0.00142189	1	1	1	Q07020	0	1345.73	High	High	0.001157	0.008616	76
		FALSE	High	TNRPPLSLSR		0.033055	0.00142189	1	1	1	Q07020	0	1140.65	High	High	0.001157	0.02227	38
		FALSE	High	TNSTFNQVVLK		0.0253947	0.00142189	1	1	1	Q07020	0	1250.67	High	High	0.001157	0.01658	57
FALSE	High	Master Protein	P62753	40S ribosomal protein S6 OS=Homo sapiens OX=9606 GN=RPS6 PE=1 SV=1	0	7.446	19	4	4	4	249	28.7	10.84	85	4	cell death;cell differentiation;cell organization and biogenesis;cell proliferation;metabolic process;regulation of biological process;response to stimulus;transport	cytoplasm;cytosol;membrane;nucleus;ribosome	protein binding;RNA binding;structural molecule activity	Pf01092	6194	ENSG00000137154.12	RPS6	9	Peptide chain elongation; Eukaryotic Translation Termination; Viral mRNA Translation; mTORC1-mediated signalling; Formation of the ternary complex, and subsequently, the 43S complex; L13a-mediated translational silencing of Ceruloplasmin expression; Selenocysteine synthesis; Nonsense Mediated Decay (NMD) independent of the Exon Junction Complex (EJC); Nonsense Mediated Decay (NMD) enhanced by the…	Ribosome; Insulin signaling pathway; HIF-1 signaling pathway; EGFR tyrosine kinase inhibitor resistance; Proteoglycans in cancer; mTOR signaling pathway; PI3K-Akt signaling pathway	IL-5 Signaling Pathway; Human Thyroid Stimulating Hormone (TSH) signaling pathway; Leptin signaling pathway; Follicle Stimulating Hormone (FSH) signaling pathway; Prolactin Signaling Pathway; Interleukin-11 Signaling Pathway; Oncostatin M Signaling Pathway; Brain-Derived Neurotrophic Factor (BDNF) signaling pathway; Kit receptor signaling pathway; Mecp2 and Associated Rett Syndrome; VEGFA-VEGFR2 …	62	High	1
	Checked	Protein Group ID	# Proteins	# Unique Peptides	# Peptides	# PSMs	Group Description	Found in Sample: [S5] F5: Sample
	FALSE	64	1	4	4	4	[Master Protein] 40S ribosomal protein S6 OS=Homo sapiens OX=9606 GN=RPS6 PE=1 SV=1	High
		Checked	Confidence	Sequence	Modifications	Qvality PEP	Qvality q-value	# Protein Groups	# Proteins	# PSMs	Master Protein Accessions	# Missed Cleavages	Theo. MH+ [Da]	Found in Sample: [S5] F5: Sample	Confidence (by Search Engine): Mascot	Percolator q-Value (by Search Engine): Mascot	Percolator PEP (by Search Engine): Mascot	Ions Score (by Search Engine): Mascot
		FALSE	High	DIPGLTDTTVPR		0.0512302	0.00274628	1	1	1	P62753	0	1284.68	High	High	0.001976	0.03644	31
		FALSE	High	LIEVDDER		0.0388226	0.00142189	1	1	1	P62753	0	988.495	High	High	0.001157	0.02667	35
		FALSE	High	LNISFPATGCQK	1xCarbamidomethyl [C10]	0.0626428	0.00274628	1	1	1	P62753	0	1335.67	High	High	0.001976	0.0456	29
		FALSE	High	MATEVAADALGEEWK		0.00169672	0.00142189	1	1	1	P62753	0	1620.76	High	High	0.001157	0.0008072	62
FALSE	High	Master Protein	Q8N1N4	Keratin, type II cytoskeletal 78 OS=Homo sapiens OX=9606 GN=KRT78 PE=1 SV=2	0	7.441	8	4	4	4	520	56.8	6.02	160	4	cell death	cytosol	structural molecule activity	Pf00038, Pf12128, Pf13166	196374	ENSG00000170423.12	KRT78	12	Formation of the cornified envelope			3	High	1
	Checked	Protein Group ID	# Proteins	# Unique Peptides	# Peptides	# PSMs	Group Description	Found in Sample: [S5] F5: Sample
	FALSE	169	1	4	4	4	[Master Protein] Keratin, type II cytoskeletal 78 OS=Homo sapiens OX=9606 GN=KRT78 PE=1 SV=2	High
		Checked	Confidence	Sequence	Modifications	Qvality PEP	Qvality q-value	# Protein Groups	# Proteins	# PSMs	Master Protein Accessions	# Missed Cleavages	Theo. MH+ [Da]	Found in Sample: [S5] F5: Sample	Confidence (by Search Engine): Mascot	Percolator q-Value (by Search Engine): Mascot	Percolator PEP (by Search Engine): Mascot	Ions Score (by Search Engine): Mascot
		FALSE	High	ATLENDFVVLK		0.0960586	0.00668141	1	1	1	Q8N1N4	0	1248.68	High	High	0.004529	0.07387	45
		FALSE	High	TLNNQFASFIDK		0.0211386	0.00142189	1	1	1	Q8N1N4	0	1397.71	High	High	0.001157	0.01349	58
		FALSE	High	VDELEAALR		0.0157864	0.00142189	1	1	1	Q8N1N4	0	1015.54	High	High	0.001157	0.009719	62
		FALSE	High	YLDFSSIITEVR		0.00670353	0.00142189	1	1	1	Q8N1N4	0	1442.75	High	High	0.001157	0.003742	58
FALSE	High	Master Protein	Q9P035	Very-long-chain (3R)-3-hydroxyacyl-CoA dehydratase 3 OS=Homo sapiens OX=9606 GN=HACD3 PE=1 SV=2	0	7.387	16	3	4	3	362	43.1	8.94	59	3	metabolic process;regulation of biological process;response to stimulus	cytosol;endoplasmic reticulum;membrane;mitochondrion	catalytic activity;enzyme regulator activity;protein binding	Pf04387, Pf04969	51495	ENSG00000074696.12	PTPLAD1; HACD3	15	Synthesis of very long-chain fatty acyl-CoAs	Fatty acid elongation; Biosynthesis of unsaturated fatty acids; Fatty acid metabolism		8	High	1
	Checked	Protein Group ID	# Proteins	# Unique Peptides	# Peptides	# PSMs	Group Description	Found in Sample: [S5] F5: Sample
	FALSE	13	1	3	3	4	[Master Protein] Very-long-chain (3R)-3-hydroxyacyl-CoA dehydratase 3 OS=Homo sapiens OX=9606 GN=HACD3 PE=1 SV=2	High
		Checked	Confidence	Sequence	Modifications	Qvality PEP	Qvality q-value	# Protein Groups	# Proteins	# PSMs	Master Protein Accessions	# Missed Cleavages	Theo. MH+ [Da]	Found in Sample: [S5] F5: Sample	Confidence (by Search Engine): Mascot	Percolator q-Value (by Search Engine): Mascot	Percolator PEP (by Search Engine): Mascot	Ions Score (by Search Engine): Mascot
		FALSE	High	GDNVYEFHLEFLDLVKPEPVYK		0.00379081	0.00142189	1	1	1	Q9P035	0	2651.34	High	High	0.001157	0.001979	31
		FALSE	High	LESEGSPETLTNLR		0.00391636	0.00142189	1	1	1	Q9P035	0	1545.78	High	High	0.001157	0.00205	53
		FALSE	High	VELSDVQNPAISITENVLHFK		0.0163074	0.00142189	1	1	2	Q9P035	0	2353.24	High	High	0.001157	0.0101	14
FALSE	High	Master Protein	P68104	Elongation factor 1-alpha 1 OS=Homo sapiens OX=9606 GN=EEF1A1 PE=1 SV=1	0	7.371	9	4	5	4	462	50.1	9.01	149	4	metabolic process;regulation of biological process;response to stimulus;transport	cytoplasm;cytoskeleton;cytosol;extracellular;membrane;nucleus;organelle lumen	catalytic activity;nucleotide binding;protein binding;RNA binding	Pf00009, Pf03143, Pf03144	1915	ENSG00000156508.17	EEF1A1	6	Peptide chain elongation; Protein methylation; Neutrophil degranulation; HSF1 activation	RNA transport; Legionellosis	Translation Factors	16	High	1
	Checked	Protein Group ID	# Proteins	# Unique Peptides	# Peptides	# PSMs	Group Description	Found in Sample: [S5] F5: Sample
	FALSE	97	3	4	4	5	[Master Protein] Elongation factor 1-alpha 1 OS=Homo sapiens OX=9606 GN=EEF1A1 PE=1 SV=1	High
		Checked	Confidence	Sequence	Modifications	Qvality PEP	Qvality q-value	# Protein Groups	# Proteins	# PSMs	Master Protein Accessions	# Missed Cleavages	Theo. MH+ [Da]	Found in Sample: [S5] F5: Sample	Confidence (by Search Engine): Mascot	Percolator q-Value (by Search Engine): Mascot	Percolator PEP (by Search Engine): Mascot	Ions Score (by Search Engine): Mascot
		FALSE	High	IGGIGTVPVGR		0.0148739	0.00142189	1	3	1	P68104	0	1025.61	High	High	0.001157	0.009114	53
		FALSE	High	LPLQDVYK		0.0610123	0.00274628	1	3	1	P68104	0	975.551	High	High	0.001976	0.04436	25
		FALSE	High	STTTGHLIYK		0.126415	0.00746208	1	3	1	P68104	0	1120.6	High	High	0.00508	0.1003	42
		FALSE	High	YYVTIIDAPGHR		0.0308251	0.00142189	1	2	2	P68104	0	1404.73	High	High	0.001157	0.02053	61
FALSE	High	Master Protein	P12830	Cadherin-1 OS=Homo sapiens OX=9606 GN=CDH1 PE=1 SV=3	0	7.034	6	4	4	4	882	97.4	4.73	165	4	cell organization and biogenesis;regulation of biological process;response to stimulus	cytoplasm;cytoskeleton;endosome;extracellular;Golgi;membrane	metal ion binding;protein binding	Pf00028, Pf01049, Pf08758	999	ENSG00000039068.18	CDH1	16	Adherens junctions interactions; Integrin cell surface interactions; Degradation of the extracellular matrix; Immunoregulatory interactions between a Lymphoid and a non-Lymphoid cell; InlA-mediated entry of Listeria monocytogenes into host cells; Apoptotic cleavage of cell adhesion proteins; RHO GTPases activate IQGAPs	Pathogenic Escherichia coli infection; Hippo signaling pathway; Rap1 signaling pathway; Cell adhesion molecules (CAMs); Endometrial cancer; Pathways in cancer; Melanoma; Adherens junction; Bacterial invasion of epithelial cells; Bladder cancer; Thyroid cancer	Cell Cycle; Integrated Breast Cancer Pathway; Neural Crest Differentiation; Pathogenic Escherichia coli infection; Bladder Cancer; Preimplantation Embryo; H19 action Rb-E2F1 signaling and CDK-beta-catenin activity	41	High	1
	Checked	Protein Group ID	# Proteins	# Unique Peptides	# Peptides	# PSMs	Group Description	Found in Sample: [S5] F5: Sample
	FALSE	77	1	4	4	4	[Master Protein] Cadherin-1 OS=Homo sapiens OX=9606 GN=CDH1 PE=1 SV=3	High
		Checked	Confidence	Sequence	Modifications	Qvality PEP	Qvality q-value	# Protein Groups	# Proteins	# PSMs	Master Protein Accessions	# Missed Cleavages	Theo. MH+ [Da]	Found in Sample: [S5] F5: Sample	Confidence (by Search Engine): Mascot	Percolator q-Value (by Search Engine): Mascot	Percolator PEP (by Search Engine): Mascot	Ions Score (by Search Engine): Mascot
		FALSE	High	MALEVGDYK		0.123899	0.00746208	1	1	1	P12830	0	1025.5	High	High	0.00508	0.09835	29
		FALSE	High	NDVAPTLMSVPR		0.0649958	0.00274628	1	1	1	P12830	0	1299.67	High	High	0.001976	0.04742	55
		FALSE	High	NTGVISVVTTGLDR		0.00216657	0.00142189	1	1	1	P12830	0	1431.78	High	High	0.001157	0.00106	81
		FALSE	High	VFYSITGQGADTPPVGVFIIER		0.0282831	0.00142189	1	1	1	P12830	0	2366.24	High	High	0.001157	0.01869	62
FALSE	High	Master Protein	P61978	Heterogeneous nuclear ribonucleoprotein K OS=Homo sapiens OX=9606 GN=HNRNPK PE=1 SV=1	0	6.903	11	3	3	3	463	50.9	5.54	78	3	metabolic process;regulation of biological process;response to stimulus	cytoplasm;membrane;nucleus;spliceosomal complex	DNA binding;protein binding;RNA binding	Pf00013, Pf08067, Pf13014, Pf13083	3190	ENSG00000165119.20	HNRNPK	9	mRNA Splicing - Major Pathway; SUMOylation of RNA binding proteins	Viral carcinogenesis; MicroRNAs in cancer; Spliceosome; Herpes simplex infection	mRNA Processing	14	High	1
	Checked	Protein Group ID	# Proteins	# Unique Peptides	# Peptides	# PSMs	Group Description	Found in Sample: [S5] F5: Sample
	FALSE	119	1	3	3	3	[Master Protein] Heterogeneous nuclear ribonucleoprotein K OS=Homo sapiens OX=9606 GN=HNRNPK PE=1 SV=1	High
		Checked	Confidence	Sequence	Modifications	Qvality PEP	Qvality q-value	# Protein Groups	# Proteins	# PSMs	Master Protein Accessions	# Missed Cleavages	Theo. MH+ [Da]	Found in Sample: [S5] F5: Sample	Confidence (by Search Engine): Mascot	Percolator q-Value (by Search Engine): Mascot	Percolator PEP (by Search Engine): Mascot	Ions Score (by Search Engine): Mascot
		FALSE	High	IILDLISESPIK		0.051503	0.00274628	1	1	1	P61978	0	1340.8	High	High	0.001976	0.03666	21
		FALSE	High	LLIHQSLAGGIIGVK		0.00127223	0.00142189	1	1	1	P61978	0	1518.94	High	High	0.001157	0.0005857	40
		FALSE	High	IITITGTQDQIQNAQYLLQNSVK		0.00996078	0.00142189	1	1	1	P61978	0	2589.39	High	High	0.001157	0.005821	45
FALSE	High	Master Protein	P54652	Heat shock-related 70 kDa protein 2 OS=Homo sapiens OX=9606 GN=HSPA2 PE=1 SV=1	0	6.578	6	3	3	3	639	70	5.74	55	3	cell differentiation;cell organization and biogenesis;metabolic process;regulation of biological process;response to stimulus	cell surface;cytoplasm;cytoskeleton;cytosol;membrane;mitochondrion;nucleus	nucleotide binding;protein binding	Pf00012, Pf06723	3306	ENSG00000126803.9	HSPA2	14	Meiotic synapsis; Attenuation phase; HSP90 chaperone cycle for steroid hormone receptors (SHR); Regulation of HSF1-mediated heat shock response	Endocytosis; Longevity regulating pathway - multiple species; Epstein-Barr virus infection; Spliceosome; MAPK signaling pathway; Protein processing in endoplasmic reticulum; Toxoplasmosis; Measles; Influenza A; Estrogen signaling pathway; Legionellosis; Antigen processing and presentation	Parkin-Ubiquitin Proteasomal System pathway	24	High	1
	Checked	Protein Group ID	# Proteins	# Unique Peptides	# Peptides	# PSMs	Group Description	Found in Sample: [S5] F5: Sample
	FALSE	68	7	3	3	3	[Master Protein] Heat shock-related 70 kDa protein 2 OS=Homo sapiens OX=9606 GN=HSPA2 PE=1 SV=1	High
		Checked	Confidence	Sequence	Modifications	Qvality PEP	Qvality q-value	# Protein Groups	# Proteins	# PSMs	Master Protein Accessions	# Missed Cleavages	Theo. MH+ [Da]	Found in Sample: [S5] F5: Sample	Confidence (by Search Engine): Mascot	Percolator q-Value (by Search Engine): Mascot	Percolator PEP (by Search Engine): Mascot	Ions Score (by Search Engine): Mascot
		FALSE	High	STAGDTHLGGEDFDNR		0.00908354	0.00142189	1	2	1	P54652	0	1691.73	High	High	0.001157	0.005236	20
		FALSE	High	TTPSYVAFTDTER		0.00763598	0.00142189	1	6	1	P54652	0	1487.7	High	High	0.001157	0.004336	52
		FALSE	High	VEIIANDQGNR		0.0184675	0.00142189	1	5	1	P54652	0	1228.63	High	High	0.001157	0.01163	26
FALSE	High	Master Protein	Q14002	Carcinoembryonic antigen-related cell adhesion molecule 7 OS=Homo sapiens OX=9606 GN=CEACAM7 PE=1 SV=1	0	6.451	16	2	2	2	265	29.4	5.54	98	2	metabolic process	extracellular;membrane	protein binding	Pf07679, Pf13895, Pf13927	1087		CEACAM7	19	Post-translational modification: synthesis of GPI-anchored proteins			3	High	1
	Checked	Protein Group ID	# Proteins	# Unique Peptides	# Peptides	# PSMs	Group Description	Found in Sample: [S5] F5: Sample
	FALSE	162	1	2	2	2	[Master Protein] Carcinoembryonic antigen-related cell adhesion molecule 7 OS=Homo sapiens OX=9606 GN=CEACAM7 PE=1 SV=1	High
		Checked	Confidence	Sequence	Modifications	Qvality PEP	Qvality q-value	# Protein Groups	# Proteins	# PSMs	Master Protein Accessions	# Missed Cleavages	Theo. MH+ [Da]	Found in Sample: [S5] F5: Sample	Confidence (by Search Engine): Mascot	Percolator q-Value (by Search Engine): Mascot	Percolator PEP (by Search Engine): Mascot	Ions Score (by Search Engine): Mascot
		FALSE	High	NDIGPYECEIQNPVGASR	1xCarbamidomethyl [C8]	0.000260375	0.00142189	1	1	1	Q14002	0	2018.92	High	High	0.001157	9.965e-05	74
		FALSE	High	QFYVFSEPPKPSITSNNFNPVENK		0.00638396	0.00142189	1	1	1	Q14002	0	2783.37	High	High	0.001157	0.003551	42
FALSE	High	Master Protein	Q9NSB2	Keratin, type II cuticular Hb4 OS=Homo sapiens OX=9606 GN=KRT84 PE=2 SV=2	0	5.942	7	4	4	3	600	64.8	7.56	144	4	cell death;cell organization and biogenesis;regulation of biological process	cytoskeleton;cytosol	catalytic activity;motor activity;protein binding;structural molecule activity	Pf00038, Pf01576, Pf05557, Pf09726, Pf09728, Pf13514	3890	ENSG00000161849.3	KRT84	12	Formation of the cornified envelope			3	High	1
	Checked	Protein Group ID	# Proteins	# Unique Peptides	# Peptides	# PSMs	Group Description	Found in Sample: [S5] F5: Sample
	FALSE	99	1	3	4	4	[Master Protein] Keratin, type II cuticular Hb4 OS=Homo sapiens OX=9606 GN=KRT84 PE=2 SV=2	High
		Checked	Confidence	Sequence	Modifications	Qvality PEP	Qvality q-value	# Protein Groups	# Proteins	# PSMs	Master Protein Accessions	# Missed Cleavages	Theo. MH+ [Da]	Found in Sample: [S5] F5: Sample	Confidence (by Search Engine): Mascot	Percolator q-Value (by Search Engine): Mascot	Percolator PEP (by Search Engine): Mascot	Ions Score (by Search Engine): Mascot
		FALSE	High	ANAENEFVALK		0.0187695	0.00142189	1	1	1	Q9NSB2	0	1205.62	High	High	0.001157	0.01179	71
		FALSE	High	DLNLDGIIAEVK		0.0309913	0.00142189	1	1	1	Q9NSB2	0	1299.72	High	High	0.001157	0.02073	74
		FALSE	High	LLEGEESR		0.0578725	0.00274628	3	6	1	P08729; Q9NSB2; P05787	0	932.468	High	High	0.001976	0.04165	46
		FALSE	High	WSFLQEQK		0.13969	0.00849884	1	1	1	Q9NSB2	0	1065.54	High	High	0.005747	0.1123	30
FALSE	High	Master Protein	Q9NSB4	Keratin, type II cuticular Hb2 OS=Homo sapiens OX=9606 GN=KRT82 PE=1 SV=3	0	5.842	4	1	2	1	513	56.6	6.74	123	1	cell death	cytosol	structural molecule activity	Pf00038	3888	ENSG00000161850.2	KRT82	12	Formation of the cornified envelope			3	High	1
	Checked	Protein Group ID	# Proteins	# Unique Peptides	# Peptides	# PSMs	Group Description	Found in Sample: [S5] F5: Sample
	FALSE	184	1	1	1	2	[Master Protein] Keratin, type II cuticular Hb2 OS=Homo sapiens OX=9606 GN=KRT82 PE=1 SV=3	High
		Checked	Confidence	Sequence	Modifications	Qvality PEP	Qvality q-value	# Protein Groups	# Proteins	# PSMs	Master Protein Accessions	# Missed Cleavages	Theo. MH+ [Da]	Found in Sample: [S5] F5: Sample	Confidence (by Search Engine): Mascot	Percolator q-Value (by Search Engine): Mascot	Percolator PEP (by Search Engine): Mascot	Ions Score (by Search Engine): Mascot
		FALSE	High	LEGAIAEAEQQGEAALNDAK		0.00100174	0.00142189	1	1	2	Q9NSB4	0	2027.99	High	High	0.001157	0.0004487	61
FALSE	High	Master Protein	P12273	Prolactin-inducible protein OS=Homo sapiens OX=9606 GN=PIP PE=1 SV=1	0	5.791	29	3	4	3	146	16.6	8.05	128	3	metabolic process;regulation of biological process;response to stimulus;transport	extracellular;membrane;nucleus	catalytic activity;protein binding	Pf05326	5304	ENSG00000159763.3	PIP	7	Miscellaneous transport and binding events			2	High	1
	Checked	Protein Group ID	# Proteins	# Unique Peptides	# Peptides	# PSMs	Group Description	Found in Sample: [S5] F5: Sample
	FALSE	78	1	3	3	4	[Master Protein] Prolactin-inducible protein OS=Homo sapiens OX=9606 GN=PIP PE=1 SV=1	High
		Checked	Confidence	Sequence	Modifications	Qvality PEP	Qvality q-value	# Protein Groups	# Proteins	# PSMs	Master Protein Accessions	# Missed Cleavages	Theo. MH+ [Da]	Found in Sample: [S5] F5: Sample	Confidence (by Search Engine): Mascot	Percolator q-Value (by Search Engine): Mascot	Percolator PEP (by Search Engine): Mascot	Ions Score (by Search Engine): Mascot
		FALSE	High	ELGICPDDAAVIPIK	1xCarbamidomethyl [C5]	0.0427441	0.00142189	1	1	1	P12273	0	1610.85	High	High	0.001157	0.0296	18
		FALSE	High	TVQIAAVVDVIR		0.0124396	0.00142189	1	1	2	P12273	0	1283.77	High	High	0.001157	0.007477	57
		FALSE	High	TYLISSIPLQGAFNYK		0.012239	0.00142189	1	1	1	P12273	0	1814.97	High	High	0.001157	0.007312	44
FALSE	High	Master Protein	O76013	Keratin, type I cuticular Ha6 OS=Homo sapiens OX=9606 GN=KRT36 PE=1 SV=1	0	5.698	7	3	3	2	467	52.2	4.94	104	3	cell death;regulation of biological process	cytoskeleton;cytosol	catalytic activity;motor activity;structural molecule activity	Pf00038, Pf01576	8689	ENSG00000126337.13	KRT36	17	Formation of the cornified envelope			3	High	1
	Checked	Protein Group ID	# Proteins	# Unique Peptides	# Peptides	# PSMs	Group Description	Found in Sample: [S5] F5: Sample
	FALSE	21	6	2	3	3	[Master Protein] Keratin, type I cuticular Ha6 OS=Homo sapiens OX=9606 GN=KRT36 PE=1 SV=1	High
		Checked	Confidence	Sequence	Modifications	Qvality PEP	Qvality q-value	# Protein Groups	# Proteins	# PSMs	Master Protein Accessions	# Missed Cleavages	Theo. MH+ [Da]	Found in Sample: [S5] F5: Sample	Confidence (by Search Engine): Mascot	Percolator q-Value (by Search Engine): Mascot	Percolator PEP (by Search Engine): Mascot	Ions Score (by Search Engine): Mascot
		FALSE	High	LAADDFR		0.0606911	0.00274628	8	17	1	O76013; P02533; P08727; P13645; P05783; P19012; Q04695; P08779	0	807.4	High	High	0.001976	0.04403	37
		FALSE	High	LNVEVDAAPPVDLNK		0.0332329	0.00142189	1	1	1	O76013	0	1593.85	High	High	0.001157	0.02245	40
		FALSE	High	NSLESTLAETEAR		0.00387406	0.00142189	1	1	1	O76013	0	1420.69	High	High	0.001157	0.002029	75
FALSE	High	Master Protein	P05109	Protein S100-A8 OS=Homo sapiens OX=9606 GN=S100A8 PE=1 SV=1	0	5.49	32	3	4	3	93	10.8	7.03	64	3	cell death;cellular component movement;defense response;metabolic process;regulation of biological process;response to stimulus;transport	cytoplasm;cytoskeleton;cytosol;extracellular;membrane;nucleus;organelle lumen	metal ion binding;protein binding	Pf01023, Pf13499	6279	ENSG00000143546.9	S100A8	1	Neutrophil degranulation; Metal sequestration by antimicrobial proteins; Regulation of TLR by endogenous ligand			7	High	1
	Checked	Protein Group ID	# Proteins	# Unique Peptides	# Peptides	# PSMs	Group Description	Found in Sample: [S5] F5: Sample
	FALSE	54	1	3	3	4	[Master Protein] Protein S100-A8 OS=Homo sapiens OX=9606 GN=S100A8 PE=1 SV=1	High
		Checked	Confidence	Sequence	Modifications	Qvality PEP	Qvality q-value	# Protein Groups	# Proteins	# PSMs	Master Protein Accessions	# Missed Cleavages	Theo. MH+ [Da]	Found in Sample: [S5] F5: Sample	Confidence (by Search Engine): Mascot	Percolator q-Value (by Search Engine): Mascot	Percolator PEP (by Search Engine): Mascot	Ions Score (by Search Engine): Mascot
		FALSE	High	ALNSIIDVYHK		0.045087	0.00142189	1	1	2	P05109	0	1272.69	High	High	0.001157	0.0316	30
		FALSE	High	GNFHAVYR		0.0325267	0.00142189	1	1	1	P05109	0	963.48	High	High	0.001157	0.02181	42
		FALSE	High	LLETECPQYIR	1xCarbamidomethyl [C6]	0.0584878	0.00274628	1	1	1	P05109	0	1421.71	High	High	0.001976	0.04231	43
FALSE	High	Master Protein	Q14CN4	Keratin, type II cytoskeletal 72 OS=Homo sapiens OX=9606 GN=KRT72 PE=1 SV=2	0	5.488	4	3	3	1	511	55.8	6.89	127	3	cell death	cytosol	protein binding;structural molecule activity	Pf00038, Pf05622, Pf08614, Pf12128, Pf13514	140807	ENSG00000170486.10	KRT72	12	Formation of the cornified envelope			3	High	1
	Checked	Protein Group ID	# Proteins	# Unique Peptides	# Peptides	# PSMs	Group Description	Found in Sample: [S5] F5: Sample
	FALSE	155	4	1	3	3	[Master Protein] Keratin, type II cytoskeletal 72 OS=Homo sapiens OX=9606 GN=KRT72 PE=1 SV=2	High
		Checked	Confidence	Sequence	Modifications	Qvality PEP	Qvality q-value	# Protein Groups	# Proteins	# PSMs	Master Protein Accessions	# Missed Cleavages	Theo. MH+ [Da]	Found in Sample: [S5] F5: Sample	Confidence (by Search Engine): Mascot	Percolator q-Value (by Search Engine): Mascot	Percolator PEP (by Search Engine): Mascot	Ions Score (by Search Engine): Mascot
		FALSE	High	DVDAAYMNK		0.0188712	0.00142189	4	6	1	P04259; P02538; Q14CN4; P13647	0	1026.46	High	High	0.001157	0.01186	56
		FALSE	High	FLEQQNQVLETK		0.00582124	0.00142189	1	4	1	Q14CN4	0	1476.77	High	High	0.001157	0.003203	89
		FALSE	High	KDVDAAYMNK		0.109729	0.00746208	4	6	1	P04259; P02538; Q14CN4; P13647	1	1154.55	High	High	0.00508	0.0855	31
FALSE	High	Master Protein	Q86UN3	Reticulon-4 receptor-like 2 OS=Homo sapiens OX=9606 GN=RTN4RL2 PE=1 SV=1	0	5.271	10	4	4	4	420	46.1	7.62	77	4	cell organization and biogenesis;metabolic process;regulation of biological process;response to stimulus	cell surface;cytoplasm;extracellular;membrane	enzyme regulator activity;protein binding;receptor activity	Pf12799, Pf13306, Pf13855	349667	ENSG00000186907.7	RTN4RL2	11	Post-translational modification: synthesis of GPI-anchored proteins			3	High	1
	Checked	Protein Group ID	# Proteins	# Unique Peptides	# Peptides	# PSMs	Group Description	Found in Sample: [S5] F5: Sample
	FALSE	166	1	4	4	4	[Master Protein] Reticulon-4 receptor-like 2 OS=Homo sapiens OX=9606 GN=RTN4RL2 PE=1 SV=1	High
		Checked	Confidence	Sequence	Modifications	Qvality PEP	Qvality q-value	# Protein Groups	# Proteins	# PSMs	Master Protein Accessions	# Missed Cleavages	Theo. MH+ [Da]	Found in Sample: [S5] F5: Sample	Confidence (by Search Engine): Mascot	Percolator q-Value (by Search Engine): Mascot	Percolator PEP (by Search Engine): Mascot	Ions Score (by Search Engine): Mascot
		FALSE	High	LFLQNNLIR		0.0656835	0.00274628	1	1	1	Q86UN3	0	1130.67	High	High	0.001976	0.04815	34
		FALSE	High	LLTEHVFR		0.123277	0.00746208	1	1	1	Q86UN3	0	1014.57	High	High	0.00508	0.09753	37
		FALSE	High	SLEPDTFQGLER		0.0861862	0.00399224	1	1	1	Q86UN3	0	1391.68	High	High	0.002791	0.06504	33
		FALSE	High	VSSSDVTCATPPER	1xCarbamidomethyl [C8]	0.0266566	0.00142189	1	1	1	Q86UN3	0	1505.69	High	High	0.001157	0.01754	42
FALSE	High	Master Protein	Q02543	60S ribosomal protein L18a OS=Homo sapiens OX=9606 GN=RPL18A PE=1 SV=2	0	5.255	20	3	3	3	176	20.7	10.71	73	3	cell organization and biogenesis;metabolic process;response to stimulus;transport	cytosol;membrane;ribosome	protein binding;RNA binding;structural molecule activity	Pf01775	6142	ENSG00000105640.12	RPL18A	19	Peptide chain elongation; Eukaryotic Translation Termination; Viral mRNA Translation; L13a-mediated translational silencing of Ceruloplasmin expression; Nonsense Mediated Decay (NMD) independent of the Exon Junction Complex (EJC); Selenocysteine synthesis; Nonsense Mediated Decay (NMD) enhanced by the Exon Junction Complex (EJC); GTP hydrolysis and joining of the 60S ribosomal subunit; Major path…	Ribosome	Cytoplasmic Ribosomal Proteins	34	High	1
	Checked	Protein Group ID	# Proteins	# Unique Peptides	# Peptides	# PSMs	Group Description	Found in Sample: [S5] F5: Sample
	FALSE	87	1	3	3	3	[Master Protein] 60S ribosomal protein L18a OS=Homo sapiens OX=9606 GN=RPL18A PE=1 SV=2	High
		Checked	Confidence	Sequence	Modifications	Qvality PEP	Qvality q-value	# Protein Groups	# Proteins	# PSMs	Master Protein Accessions	# Missed Cleavages	Theo. MH+ [Da]	Found in Sample: [S5] F5: Sample	Confidence (by Search Engine): Mascot	Percolator q-Value (by Search Engine): Mascot	Percolator PEP (by Search Engine): Mascot	Ions Score (by Search Engine): Mascot
		FALSE	High	CHTPPLYR	1xCarbamidomethyl [C1]	0.138309	0.00849884	1	1	1	Q02543	0	1043.51	High	High	0.005747	0.1109	23
		FALSE	High	DLTTAGAVTQCYR	1xCarbamidomethyl [C11]	0.0111015	0.00142189	1	1	1	Q02543	0	1455.69	High	High	0.001157	0.006567	51
		FALSE	High	SSGEIVYCGQVFEK	1xCarbamidomethyl [C8]	0.0127121	0.00142189	1	1	1	Q02543	0	1602.75	High	High	0.001157	0.007627	37
FALSE	High	Master Protein	P40429	60S ribosomal protein L13a OS=Homo sapiens OX=9606 GN=RPL13A PE=1 SV=2	0	5.222	15	3	3	3	203	23.6	10.93	97	3	cell organization and biogenesis;metabolic process;regulation of biological process;response to stimulus;transport	cytoplasm;cytosol;membrane;nucleus;ribosome	RNA binding;structural molecule activity	Pf00572	23521	ENSG00000142541.16	RPL13A	19	Peptide chain elongation; Eukaryotic Translation Termination; Viral mRNA Translation; L13a-mediated translational silencing of Ceruloplasmin expression; Nonsense Mediated Decay (NMD) independent of the Exon Junction Complex (EJC); Selenocysteine synthesis; Nonsense Mediated Decay (NMD) enhanced by the Exon Junction Complex (EJC); GTP hydrolysis and joining of the 60S ribosomal subunit; Major path…	Ribosome	Cytoplasmic Ribosomal Proteins	34	High	1
	Checked	Protein Group ID	# Proteins	# Unique Peptides	# Peptides	# PSMs	Group Description	Found in Sample: [S5] F5: Sample
	FALSE	89	2	3	3	3	[Master Protein] 60S ribosomal protein L13a OS=Homo sapiens OX=9606 GN=RPL13A PE=1 SV=2	High
		Checked	Confidence	Sequence	Modifications	Qvality PEP	Qvality q-value	# Protein Groups	# Proteins	# PSMs	Master Protein Accessions	# Missed Cleavages	Theo. MH+ [Da]	Found in Sample: [S5] F5: Sample	Confidence (by Search Engine): Mascot	Percolator q-Value (by Search Engine): Mascot	Percolator PEP (by Search Engine): Mascot	Ions Score (by Search Engine): Mascot
		FALSE	High	CEGINISGNFYR	1xCarbamidomethyl [C1]	0.0304955	0.00142189	1	1	1	P40429	0	1429.65	High	High	0.001157	0.0203	59
		FALSE	High	LAHEVGWK		0.04229	0.00142189	1	1	1	P40429	0	939.505	High	High	0.001157	0.02931	33
		FALSE	High	YQAVTATLEEK		0.0163074	0.00142189	1	2	1	P40429	0	1252.64	High	High	0.001157	0.01009	52
FALSE	High	Master Protein	P46776	60S ribosomal protein L27a OS=Homo sapiens OX=9606 GN=RPL27A PE=1 SV=2	0	5.193	22	3	3	3	148	16.6	11	75	3	cell organization and biogenesis;metabolic process;transport	cytosol;endoplasmic reticulum;membrane;ribosome	protein binding;RNA binding;structural molecule activity	Pf00828	6157	ENSG00000166441.12	RPL27A	11	Peptide chain elongation; Eukaryotic Translation Termination; Viral mRNA Translation; L13a-mediated translational silencing of Ceruloplasmin expression; Nonsense Mediated Decay (NMD) independent of the Exon Junction Complex (EJC); Selenocysteine synthesis; Nonsense Mediated Decay (NMD) enhanced by the Exon Junction Complex (EJC); GTP hydrolysis and joining of the 60S ribosomal subunit; Major path…	Ribosome	Cytoplasmic Ribosomal Proteins	34	High	1
	Checked	Protein Group ID	# Proteins	# Unique Peptides	# Peptides	# PSMs	Group Description	Found in Sample: [S5] F5: Sample
	FALSE	188	1	3	3	3	[Master Protein] 60S ribosomal protein L27a OS=Homo sapiens OX=9606 GN=RPL27A PE=1 SV=2	High
		Checked	Confidence	Sequence	Modifications	Qvality PEP	Qvality q-value	# Protein Groups	# Proteins	# PSMs	Master Protein Accessions	# Missed Cleavages	Theo. MH+ [Da]	Found in Sample: [S5] F5: Sample	Confidence (by Search Engine): Mascot	Percolator q-Value (by Search Engine): Mascot	Percolator PEP (by Search Engine): Mascot	Ions Score (by Search Engine): Mascot
		FALSE	High	LWTLVSEQTR		0.0409557	0.00142189	1	1	1	P46776	0	1232.66	High	High	0.001157	0.02834	26
		FALSE	High	NQSFCPTVNLDK	1xCarbamidomethyl [C5]	0.0221911	0.00142189	1	1	1	P46776	0	1422.67	High	High	0.001157	0.01426	35
		FALSE	High	TGAAPIIDVVR		0.0244542	0.00142189	1	1	1	P46776	0	1111.65	High	High	0.001157	0.01588	58
FALSE	High	Master Protein	P05556	Integrin beta-1 OS=Homo sapiens OX=9606 GN=ITGB1 PE=1 SV=2	0	5.171	7	3	3	3	798	88.4	5.39	42	3	cell differentiation;cell growth;cell organization and biogenesis;cellular component movement;defense response;metabolic process;regulation of biological process;response to stimulus;transport	cell surface;cytoplasm;endosome;membrane	enzyme regulator activity;metal ion binding;protein binding;receptor activity;signal transducer activity	Pf00362, Pf07965, Pf08725	3688	ENSG00000150093.18	ITGB1	10	Integrin cell surface interactions; Signal transduction by L1; Basigin interactions; MET activates PTK2 signaling; Molecules associated with elastic fibres; Platelet Adhesion to exposed collagen; Syndecan interactions; CHL1 interactions; ECM proteoglycans; Laminin interactions; Localization of the PINCH-ILK-PARVIN complex to focal adhesions; Immunoregulatory interactions between a Lymphoid and a …	Arrhythmogenic right ventricular cardiomyopathy (ARVC); Pathogenic Escherichia coli infection; Dilated cardiomyopathy; Leishmaniasis; Rap1 signaling pathway; Cell adhesion molecules (CAMs); Pathways in cancer; Pertussis; Toxoplasmosis; Phagosome; Focal adhesion; Proteoglycans in cancer; Regulation of actin cytoskeleton; Leukocyte transendothelial migration; Bacterial invasion of epithelial cells;…	Integrin-mediated Cell Adhesion; Prolactin Signaling Pathway; Neural Crest Differentiation; Arrhythmogenic Right Ventricular Cardiomyopathy; Pathogenic Escherichia coli infection; Primary Focal Segmental Glomerulosclerosis FSGS; Focal Adhesion; Signaling of Hepatocyte Growth Factor Receptor; Rac1/Pak1/p38/MMP-2 pathway; TGF-beta Signaling Pathway; Factors and pathways affecting insulin-like growt…	74	High	1
	Checked	Protein Group ID	# Proteins	# Unique Peptides	# Peptides	# PSMs	Group Description	Found in Sample: [S5] F5: Sample
	FALSE	175	1	3	3	3	[Master Protein] Integrin beta-1 OS=Homo sapiens OX=9606 GN=ITGB1 PE=1 SV=2	High
		Checked	Confidence	Sequence	Modifications	Qvality PEP	Qvality q-value	# Protein Groups	# Proteins	# PSMs	Master Protein Accessions	# Missed Cleavages	Theo. MH+ [Da]	Found in Sample: [S5] F5: Sample	Confidence (by Search Engine): Mascot	Percolator q-Value (by Search Engine): Mascot	Percolator PEP (by Search Engine): Mascot	Ions Score (by Search Engine): Mascot
		FALSE	High	IGFGSFVEK		0.0405201	0.00142189	1	1	1	P05556	0	983.52	High	High	0.001157	0.02792	30
		FALSE	High	LKPEDITQIQPQQLVLR		0.0600536	0.00274628	1	1	1	P05556	0	2019.16	High	High	0.001976	0.04337	20
		FALSE	High	IRPLGFTEEVEVILQYICECECQSEGIPESPK	3xCarbamidomethyl [C18; C20; C22]	0.00958977	0.00142189	1	1	1	P05556	0	3809.81	High	High	0.001157	0.005571	32
FALSE	High	Master Protein	O60218	Aldo-keto reductase family 1 member B10 OS=Homo sapiens OX=9606 GN=AKR1B10 PE=1 SV=2	0	5.115	9	3	3	3	316	36	7.84	90	3	metabolic process	cytosol;extracellular;vacuole	catalytic activity;protein binding	Pf00248	57016	ENSG00000198074.9	AKR1B10	7	Signaling by GPCR; Retinoid metabolism and transport	Galactose metabolism; Glycerolipid metabolism; Fructose and mannose metabolism; Pentose and glucuronate interconversions; Metabolic pathways	Metapathway biotransformation	13	High	1
	Checked	Protein Group ID	# Proteins	# Unique Peptides	# Peptides	# PSMs	Group Description	Found in Sample: [S5] F5: Sample
	FALSE	42	1	3	3	3	[Master Protein] Aldo-keto reductase family 1 member B10 OS=Homo sapiens OX=9606 GN=AKR1B10 PE=1 SV=2	High
		Checked	Confidence	Sequence	Modifications	Qvality PEP	Qvality q-value	# Protein Groups	# Proteins	# PSMs	Master Protein Accessions	# Missed Cleavages	Theo. MH+ [Da]	Found in Sample: [S5] F5: Sample	Confidence (by Search Engine): Mascot	Percolator q-Value (by Search Engine): Mascot	Percolator PEP (by Search Engine): Mascot	Ions Score (by Search Engine): Mascot
		FALSE	High	IVENIQVFDFK		0.00383221	0.00142189	1	1	1	O60218	0	1351.73	High	High	0.001157	0.002006	78
		FALSE	High	MPIVGLGTWK		0.123277	0.00746208	1	1	1	O60218	0	1101.61	High	High	0.00508	0.0974	23
		FALSE	High	VAIDAGYR		0.0548884	0.00274628	1	1	1	O60218	0	864.457	High	High	0.001976	0.03927	28
FALSE	High	Master Protein	P84098	60S ribosomal protein L19 OS=Homo sapiens OX=9606 GN=RPL19 PE=1 SV=1	0	4.921	13	2	2	2	196	23.5	11.47	111	2	cell organization and biogenesis;metabolic process;transport	cytosol;membrane;ribosome	protein binding;RNA binding;structural molecule activity	Pf01280	6143	ENSG00000108298.9	RPL19	17	Peptide chain elongation; Eukaryotic Translation Termination; Viral mRNA Translation; L13a-mediated translational silencing of Ceruloplasmin expression; Nonsense Mediated Decay (NMD) independent of the Exon Junction Complex (EJC); Selenocysteine synthesis; Nonsense Mediated Decay (NMD) enhanced by the Exon Junction Complex (EJC); GTP hydrolysis and joining of the 60S ribosomal subunit; Major path…	Ribosome	Cytoplasmic Ribosomal Proteins	34	High	1
	Checked	Protein Group ID	# Proteins	# Unique Peptides	# Peptides	# PSMs	Group Description	Found in Sample: [S5] F5: Sample
	FALSE	81	1	2	2	2	[Master Protein] 60S ribosomal protein L19 OS=Homo sapiens OX=9606 GN=RPL19 PE=1 SV=1	High
		Checked	Confidence	Sequence	Modifications	Qvality PEP	Qvality q-value	# Protein Groups	# Proteins	# PSMs	Master Protein Accessions	# Missed Cleavages	Theo. MH+ [Da]	Found in Sample: [S5] F5: Sample	Confidence (by Search Engine): Mascot	Percolator q-Value (by Search Engine): Mascot	Percolator PEP (by Search Engine): Mascot	Ions Score (by Search Engine): Mascot
		FALSE	High	LLADQAEAR		0.0260883	0.00142189	1	1	1	P84098	0	986.527	High	High	0.001157	0.01713	52
		FALSE	High	VWLDPNETNEIANANSR		0.00149743	0.00142189	1	1	1	P84098	0	1942.93	High	High	0.001157	0.0007001	82
FALSE	High	Master Protein	Q96P63	Serpin B12 OS=Homo sapiens OX=9606 GN=SERPINB12 PE=1 SV=1	0	4.896	9	3	3	3	405	46.2	5.53	71	3	cell differentiation;regulation of biological process;transport	cytoplasm;membrane	enzyme regulator activity;protein binding	Pf00079	89777	ENSG00000166634.6	SERPINB12	18	Neutrophil degranulation			3	High	1
	Checked	Protein Group ID	# Proteins	# Unique Peptides	# Peptides	# PSMs	Group Description	Found in Sample: [S5] F5: Sample
	FALSE	111	1	3	3	3	[Master Protein] Serpin B12 OS=Homo sapiens OX=9606 GN=SERPINB12 PE=1 SV=1	High
		Checked	Confidence	Sequence	Modifications	Qvality PEP	Qvality q-value	# Protein Groups	# Proteins	# PSMs	Master Protein Accessions	# Missed Cleavages	Theo. MH+ [Da]	Found in Sample: [S5] F5: Sample	Confidence (by Search Engine): Mascot	Percolator q-Value (by Search Engine): Mascot	Percolator PEP (by Search Engine): Mascot	Ions Score (by Search Engine): Mascot
		FALSE	High	DAINAETVLVLVNAVYFK		0.0238036	0.00142189	1	1	1	Q96P63	0	1979.08	High	High	0.001157	0.01542	22
		FALSE	High	IGFIEEVK		0.0390309	0.00142189	1	1	1	Q96P63	0	934.524	High	High	0.001157	0.02679	43
		FALSE	High	TDYTLSIANR		0.0441352	0.00142189	1	1	1	Q96P63	0	1153.58	High	High	0.001157	0.03073	43
FALSE	High	Master Protein	P00533	Epidermal growth factor receptor OS=Homo sapiens OX=9606 GN=EGFR PE=1 SV=2	0	4.847	4	3	3	3	1210	134.2	6.68	67	3	cell organization and biogenesis;cell proliferation;cellular component movement;development;metabolic process;regulation of biological process;response to stimulus	cell surface;cytoplasm;endoplasmic reticulum;endosome;extracellular;Golgi;membrane;nucleus;organelle lumen	catalytic activity;DNA binding;enzyme regulator activity;nucleotide binding;protein binding;receptor activity;signal transducer activity	Pf00069, Pf00757, Pf01030, Pf07714, Pf14843	1956	ENSG00000146648.17	EGFR	7	EGFR interacts with phospholipase C-gamma; TFAP2 (AP-2) family regulates transcription of growth factors and their receptors; SHC1 events in ERBB2 signaling; EGFR downregulation; Signaling by GPCR; ERBB2 Regulates Cell Motility; GRB2 events in EGFR signaling; EGFR Transactivation by Gastrin; ERBB2 Activates PTK6 Signaling; Constitutive Signaling by Aberrant PI3K in Cancer; Interleukin-20 family s…	Endocytosis; Dorso-ventral axis formation; HIF-1 signaling pathway; Central carbon metabolism in cancer; Pancreatic cancer; FoxO signaling pathway; MicroRNAs in cancer; Phospholipase D signaling pathway; Cytokine-cytokine receptor interaction; Rap1 signaling pathway; Non-small cell lung cancer; MAPK signaling pathway; Oxytocin signaling pathway; Endometrial cancer; Breast cancer; ErbB signaling p…	Androgen receptor signaling pathway; Signaling Pathways in Glioblastoma; AGE/RAGE pathway; Gastric cancer network 2; Spinal Cord Injury; Aryl Hydrocarbon Receptor; Bladder Cancer; TCA Cycle Nutrient Utilization and Invasiveness of Ovarian Cancer; Extracellular vesicle-mediated signaling in recipient cells; Aryl Hydrocarbon Receptor Pathway; Focal Adhesion; Rac1/Pak1/p38/MMP-2 pathway; Association…	115	High	1
	Checked	Protein Group ID	# Proteins	# Unique Peptides	# Peptides	# PSMs	Group Description	Found in Sample: [S5] F5: Sample
	FALSE	63	1	3	3	3	[Master Protein] Epidermal growth factor receptor OS=Homo sapiens OX=9606 GN=EGFR PE=1 SV=2	High
		Checked	Confidence	Sequence	Modifications	Qvality PEP	Qvality q-value	# Protein Groups	# Proteins	# PSMs	Master Protein Accessions	# Missed Cleavages	Theo. MH+ [Da]	Found in Sample: [S5] F5: Sample	Confidence (by Search Engine): Mascot	Percolator q-Value (by Search Engine): Mascot	Percolator PEP (by Search Engine): Mascot	Ions Score (by Search Engine): Mascot
		FALSE	High	IPLENLQIIR		0.0166641	0.00142189	1	1	1	P00533	0	1208.74	High	High	0.001157	0.01036	50
		FALSE	High	LTQLGTFEDHFLSLQR		0.0528884	0.00274628	1	1	1	P00533	0	1904.99	High	High	0.001976	0.03779	22
		FALSE	High	TIQEVAGYVLIALNTVER		0.0512302	0.00274628	1	1	1	P00533	0	1989.1	High	High	0.001976	0.03633	32
FALSE	High	Master Protein	Q08554	Desmocollin-1 OS=Homo sapiens OX=9606 GN=DSC1 PE=1 SV=2	0	4.711	3	2	3	2	894	99.9	5.43	78	2	cell death;transport	cytoskeleton;membrane	metal ion binding	Pf00028, Pf01049, Pf08758	1823	ENSG00000134765.9	DSC1	18	Formation of the cornified envelope; Neutrophil degranulation			6	High	1
	Checked	Protein Group ID	# Proteins	# Unique Peptides	# Peptides	# PSMs	Group Description	Found in Sample: [S5] F5: Sample
	FALSE	181	1	2	2	3	[Master Protein] Desmocollin-1 OS=Homo sapiens OX=9606 GN=DSC1 PE=1 SV=2	High
		Checked	Confidence	Sequence	Modifications	Qvality PEP	Qvality q-value	# Protein Groups	# Proteins	# PSMs	Master Protein Accessions	# Missed Cleavages	Theo. MH+ [Da]	Found in Sample: [S5] F5: Sample	Confidence (by Search Engine): Mascot	Percolator q-Value (by Search Engine): Mascot	Percolator PEP (by Search Engine): Mascot	Ions Score (by Search Engine): Mascot
		FALSE	High	IEDDNDNAPYFEHR		0.0501528	0.00274628	1	1	1	Q08554	0	1734.74	High	High	0.001976	0.03552	38
		FALSE	High	VTATDLDEPDTLHTR		0.0157864	0.00142189	1	1	2	Q08554	0	1683.82	High	High	0.001157	0.009756	33
FALSE	High	Master Protein	Q08188	Protein-glutamine gamma-glutamyltransferase E OS=Homo sapiens OX=9606 GN=TGM3 PE=1 SV=4	0	4.701	5	3	3	3	693	76.6	5.86	55	3	cell differentiation;cell organization and biogenesis;metabolic process	cytoplasm	catalytic activity;metal ion binding	Pf00868, Pf00927, Pf01841	7053	ENSG00000125780.11	TGM3	20				0	High	1
	Checked	Protein Group ID	# Proteins	# Unique Peptides	# Peptides	# PSMs	Group Description	Found in Sample: [S5] F5: Sample
	FALSE	17	1	3	3	3	[Master Protein] Protein-glutamine gamma-glutamyltransferase E OS=Homo sapiens OX=9606 GN=TGM3 PE=1 SV=4	High
		Checked	Confidence	Sequence	Modifications	Qvality PEP	Qvality q-value	# Protein Groups	# Proteins	# PSMs	Master Protein Accessions	# Missed Cleavages	Theo. MH+ [Da]	Found in Sample: [S5] F5: Sample	Confidence (by Search Engine): Mascot	Percolator q-Value (by Search Engine): Mascot	Percolator PEP (by Search Engine): Mascot	Ions Score (by Search Engine): Mascot
		FALSE	High	FSSQELILR		0.0619857	0.00274628	1	1	1	Q08188	0	1092.6	High	High	0.001976	0.04506	33
		FALSE	High	NSVNSHTIGR		0.031495	0.00142189	1	1	1	Q08188	0	1084.55	High	High	0.001157	0.02104	43
		FALSE	High	VITNFNSAHDTDR		0.0313262	0.00142189	1	1	1	Q08188	0	1489.7	High	High	0.001157	0.02099	23
FALSE	High	Master Protein	P20930	Filaggrin OS=Homo sapiens OX=9606 GN=FLG PE=1 SV=3	0	4.638	2	1	3	1	4061	434.9	9.25	51	1	cell death;cell differentiation;development;metabolic process	cytoskeleton;cytosol;nucleus	metal ion binding;protein binding;structural molecule activity	Pf01023	2312	ENSG00000143631.10	FLG	1	Formation of the cornified envelope			3	High	1
	Checked	Protein Group ID	# Proteins	# Unique Peptides	# Peptides	# PSMs	Group Description	Found in Sample: [S5] F5: Sample
	FALSE	136	1	1	1	3	[Master Protein] Filaggrin OS=Homo sapiens OX=9606 GN=FLG PE=1 SV=3	High
		Checked	Confidence	Sequence	Modifications	Qvality PEP	Qvality q-value	# Protein Groups	# Proteins	# PSMs	Master Protein Accessions	# Missed Cleavages	Theo. MH+ [Da]	Found in Sample: [S5] F5: Sample	Confidence (by Search Engine): Mascot	Percolator q-Value (by Search Engine): Mascot	Percolator PEP (by Search Engine): Mascot	Ions Score (by Search Engine): Mascot
		FALSE	High	HSGIGHGQASSAVR		0.0198118	0.00142189	1	1	2	P20930	0	1363.68	High	High	0.001157	0.01253	38
		FALSE	High	HSGIGHGQASSAVR	1xDeamidated [Q8]	0.0884471	0.00399224	1	1	1	P20930	0	1364.67	High	High	0.002791	0.0672	33
FALSE	High	Master Protein	P31151	Protein S100-A7 OS=Homo sapiens OX=9606 GN=S100A7 PE=1 SV=4	0	4.509	30	2	5	2	101	11.5	6.77	42	2	cell differentiation;defense response;regulation of biological process;response to stimulus;transport	cytoplasm;cytosol;endoplasmic reticulum;extracellular;nucleus;organelle lumen	metal ion binding;protein binding	Pf01023	6278	ENSG00000143556.8	S100A7	1	Neutrophil degranulation; Metal sequestration by antimicrobial proteins			5	High	1
	Checked	Protein Group ID	# Proteins	# Unique Peptides	# Peptides	# PSMs	Group Description	Found in Sample: [S5] F5: Sample
	FALSE	43	1	2	2	5	[Master Protein] Protein S100-A7 OS=Homo sapiens OX=9606 GN=S100A7 PE=1 SV=4	High
		Checked	Confidence	Sequence	Modifications	Qvality PEP	Qvality q-value	# Protein Groups	# Proteins	# PSMs	Master Protein Accessions	# Missed Cleavages	Theo. MH+ [Da]	Found in Sample: [S5] F5: Sample	Confidence (by Search Engine): Mascot	Percolator q-Value (by Search Engine): Mascot	Percolator PEP (by Search Engine): Mascot	Ions Score (by Search Engine): Mascot
		FALSE	High	GTNYLADVFEK		0.0411752	0.00142189	1	1	1	P31151	0	1256.62	High	High	0.001157	0.02842	36
		FALSE	High	IDFSEFLSLLGDIATDYHK		0.020027	0.00142189	1	1	4	P31151	0	2184.09	High	High	0.001157	0.01271	31
FALSE	High	Master Protein	P05141	ADP/ATP translocase 2 OS=Homo sapiens OX=9606 GN=SLC25A5 PE=1 SV=7	0	4.431	8	2	2	2	298	32.8	9.69	85	2	regulation of biological process;transport	membrane;mitochondrion;nucleus	protein binding;RNA binding;transporter activity	Pf00153	292	ENSG00000005022.5	SLC25A5	X	Vpr-mediated induction of apoptosis by mitochondrial outer membrane permeabilization; Regulation of insulin secretion	cGMP-PKG signaling pathway; Huntington's disease; HTLV-I infection; Parkinson's disease; Calcium signaling pathway	Electron Transport Chain	15	High	1
	Checked	Protein Group ID	# Proteins	# Unique Peptides	# Peptides	# PSMs	Group Description	Found in Sample: [S5] F5: Sample
	FALSE	74	4	2	2	2	[Master Protein] ADP/ATP translocase 2 OS=Homo sapiens OX=9606 GN=SLC25A5 PE=1 SV=7	High
		Checked	Confidence	Sequence	Modifications	Qvality PEP	Qvality q-value	# Protein Groups	# Proteins	# PSMs	Master Protein Accessions	# Missed Cleavages	Theo. MH+ [Da]	Found in Sample: [S5] F5: Sample	Confidence (by Search Engine): Mascot	Percolator q-Value (by Search Engine): Mascot	Percolator PEP (by Search Engine): Mascot	Ions Score (by Search Engine): Mascot
		FALSE	High	DFLAGGVAAAISK		0.00621304	0.00142189	1	1	1	P05141	0	1219.67	High	High	0.001157	0.00344	62
		FALSE	High	YFPTQALNFAFK		0.0173072	0.00142189	1	4	1	P05141	0	1446.74	High	High	0.001157	0.01077	49
FALSE	High	Master Protein	Q06830	Peroxiredoxin-1 OS=Homo sapiens OX=9606 GN=PRDX1 PE=1 SV=1	0	4.313	15	3	3	3	199	22.1	8.13	55	3	cell proliferation;cellular homeostasis;defense response;metabolic process;regulation of biological process;response to stimulus	cytoplasm;cytosol;mitochondrion;nucleus	antioxidant activity;catalytic activity;protein binding;RNA binding	Pf00578, Pf08534, Pf10417	5052	ENSG00000117450.13	PRDX1	1	TP53 Regulates Metabolic Genes; Deregulated CDK5 triggers multiple neurodegenerative pathways in Alzheimer's disease models; Detoxification of Reactive Oxygen Species	Peroxisome	Androgen receptor signaling pathway; Selenium Micronutrient Network; NRF2 pathway	15	High	1
	Checked	Protein Group ID	# Proteins	# Unique Peptides	# Peptides	# PSMs	Group Description	Found in Sample: [S5] F5: Sample
	FALSE	143	3	3	3	3	[Master Protein] Peroxiredoxin-1 OS=Homo sapiens OX=9606 GN=PRDX1 PE=1 SV=1	High
		Checked	Confidence	Sequence	Modifications	Qvality PEP	Qvality q-value	# Protein Groups	# Proteins	# PSMs	Master Protein Accessions	# Missed Cleavages	Theo. MH+ [Da]	Found in Sample: [S5] F5: Sample	Confidence (by Search Engine): Mascot	Percolator q-Value (by Search Engine): Mascot	Percolator PEP (by Search Engine): Mascot	Ions Score (by Search Engine): Mascot
		FALSE	High	GLFIIDDK		0.0980542	0.00668141	1	2	1	Q06830	0	920.509	High	High	0.004529	0.07523	25
		FALSE	High	LVQAFQFTDK		0.0151175	0.00142189	1	1	1	Q06830	0	1196.63	High	High	0.001157	0.009276	43
		FALSE	High	QITVNDLPVGR		0.0912332	0.00399224	1	2	1	Q06830	0	1211.67	High	High	0.002791	0.06964	31
FALSE	High	Master Protein	P10620	Microsomal glutathione S-transferase 1 OS=Homo sapiens OX=9606 GN=MGST1 PE=1 SV=1	0	4.3	19	2	2	2	155	17.6	9.39	55	2	cell differentiation;cell organization and biogenesis;metabolic process;response to stimulus;transport	endoplasmic reticulum;membrane;mitochondrion;nucleus	antioxidant activity;catalytic activity;protein binding	Pf01124	4257	ENSG00000008394.12	MGST1	12	Glutathione conjugation; Neutrophil degranulation; Aflatoxin activation and detoxification	Glutathione metabolism; Metabolism of xenobiotics by cytochrome P450; Drug metabolism - cytochrome P450; Chemical carcinogenesis; Platinum drug resistance	Aryl Hydrocarbon Receptor Pathway; Oxidative Stress; Metapathway biotransformation	16	High	1
	Checked	Protein Group ID	# Proteins	# Unique Peptides	# Peptides	# PSMs	Group Description	Found in Sample: [S5] F5: Sample
	FALSE	62	1	2	2	2	[Master Protein] Microsomal glutathione S-transferase 1 OS=Homo sapiens OX=9606 GN=MGST1 PE=1 SV=1	High
		Checked	Confidence	Sequence	Modifications	Qvality PEP	Qvality q-value	# Protein Groups	# Proteins	# PSMs	Master Protein Accessions	# Missed Cleavages	Theo. MH+ [Da]	Found in Sample: [S5] F5: Sample	Confidence (by Search Engine): Mascot	Percolator q-Value (by Search Engine): Mascot	Percolator PEP (by Search Engine): Mascot	Ions Score (by Search Engine): Mascot
		FALSE	High	IYHTIAYLTPLPQPNR		0.0114065	0.00142189	1	1	1	P10620	0	1897.03	High	High	0.001157	0.00676	10
		FALSE	High	VFANPEDCVAFGK	1xCarbamidomethyl [C8]	0.0123724	0.00142189	1	1	1	P10620	0	1453.68	High	High	0.001157	0.007416	55
FALSE	High	Master Protein	P62917	60S ribosomal protein L8 OS=Homo sapiens OX=9606 GN=RPL8 PE=1 SV=2	0	4.297	11	2	2	2	257	28	11.03	76	2	cell organization and biogenesis;metabolic process;response to stimulus;transport	cytoplasm;cytosol;membrane;ribosome	RNA binding;structural molecule activity	Pf00181, Pf03947	6132	ENSG00000161016.17	RPL8	8	Peptide chain elongation; Eukaryotic Translation Termination; Viral mRNA Translation; L13a-mediated translational silencing of Ceruloplasmin expression; Nonsense Mediated Decay (NMD) independent of the Exon Junction Complex (EJC); Selenocysteine synthesis; Nonsense Mediated Decay (NMD) enhanced by the Exon Junction Complex (EJC); GTP hydrolysis and joining of the 60S ribosomal subunit; Major path…	Ribosome	Cytoplasmic Ribosomal Proteins	34	High	1
	Checked	Protein Group ID	# Proteins	# Unique Peptides	# Peptides	# PSMs	Group Description	Found in Sample: [S5] F5: Sample
	FALSE	47	1	2	2	2	[Master Protein] 60S ribosomal protein L8 OS=Homo sapiens OX=9606 GN=RPL8 PE=1 SV=2	High
		Checked	Confidence	Sequence	Modifications	Qvality PEP	Qvality q-value	# Protein Groups	# Proteins	# PSMs	Master Protein Accessions	# Missed Cleavages	Theo. MH+ [Da]	Found in Sample: [S5] F5: Sample	Confidence (by Search Engine): Mascot	Percolator q-Value (by Search Engine): Mascot	Percolator PEP (by Search Engine): Mascot	Ions Score (by Search Engine): Mascot
		FALSE	High	ASGNYATVISHNPETK		0.0295272	0.00142189	1	1	1	P62917	0	1688.82	High	High	0.001157	0.01961	26
		FALSE	High	AVVGVVAGGGR		0.00478781	0.00142189	1	1	1	P62917	0	941.553	High	High	0.001157	0.002574	72
FALSE	High	Master Protein	P38646	Stress-70 protein, mitochondrial OS=Homo sapiens OX=9606 GN=HSPA9 PE=1 SV=2	0	4.083	4	2	2	2	679	73.6	6.16	73	2	cell differentiation;cell organization and biogenesis;metabolic process;regulation of biological process;response to stimulus	cytoplasm;mitochondrion;nucleus;organelle lumen	nucleotide binding;protein binding;RNA binding	Pf00012, Pf06723	3313	ENSG00000113013.12	HSPA9	5	Gene and protein expression by JAK-STAT signaling after Interleukin-12 stimulation; Mitochondrial protein import; Regulation of HSF1-mediated heat shock response; Interleukin-12 family signaling; Cristae formation; Metabolism of proteins	Tuberculosis; RNA degradation	Parkin-Ubiquitin Proteasomal System pathway	17	High	1
	Checked	Protein Group ID	# Proteins	# Unique Peptides	# Peptides	# PSMs	Group Description	Found in Sample: [S5] F5: Sample
	FALSE	158	1	2	2	2	[Master Protein] Stress-70 protein, mitochondrial OS=Homo sapiens OX=9606 GN=HSPA9 PE=1 SV=2	High
		Checked	Confidence	Sequence	Modifications	Qvality PEP	Qvality q-value	# Protein Groups	# Proteins	# PSMs	Master Protein Accessions	# Missed Cleavages	Theo. MH+ [Da]	Found in Sample: [S5] F5: Sample	Confidence (by Search Engine): Mascot	Percolator q-Value (by Search Engine): Mascot	Percolator PEP (by Search Engine): Mascot	Ions Score (by Search Engine): Mascot
		FALSE	High	AQFEGIVTDLIR		0.00505494	0.00142189	1	1	1	P38646	0	1361.74	High	High	0.001157	0.002724	73
		FALSE	High	DAGQISGLNVLR		0.0436667	0.00142189	1	1	1	P38646	0	1242.68	High	High	0.001157	0.03033	25
FALSE	High	Master Protein	Q16777	Histone H2A type 2-C OS=Homo sapiens OX=9606 GN=H2AC20 PE=1 SV=4	0	3.971	15	1	2	1	129	14	10.9	41	1	regulation of biological process	chromosome;nucleus	DNA binding;protein binding	Pf00125, Pf00808	8338	ENSG00000184260.5	HIST2H2AC	1	SIRT1 negatively regulates rRNA expression; UCH proteinases; RMTs methylate histone arginines; Activation of anterior HOX genes in hindbrain development during early embryogenesis; NoRC negatively regulates rRNA expression; Meiotic synapsis; Transcriptional regulation by small RNAs; Meiotic recombination; PRC2 methylates histones and DNA; HDACs deacetylate histones; Formation of the beta-catenin:…	Systemic lupus erythematosus; Alcoholism		66	High	1
	Checked	Protein Group ID	# Proteins	# Unique Peptides	# Peptides	# PSMs	Group Description	Found in Sample: [S5] F5: Sample
	FALSE	3	10	1	1	2	[Master Protein] Histone H2A type 2-C OS=Homo sapiens OX=9606 GN=H2AC20 PE=1 SV=4	High
		Checked	Confidence	Sequence	Modifications	Qvality PEP	Qvality q-value	# Protein Groups	# Proteins	# PSMs	Master Protein Accessions	# Missed Cleavages	Theo. MH+ [Da]	Found in Sample: [S5] F5: Sample	Confidence (by Search Engine): Mascot	Percolator q-Value (by Search Engine): Mascot	Percolator PEP (by Search Engine): Mascot	Ions Score (by Search Engine): Mascot
		FALSE	High	VTIAQGGVLPNIQAVLLPK		0.00311761	0.00142189	1	10	2	Q16777	0	1931.17	High	High	0.001157	0.001586	39
FALSE	High	Master Protein	P04843	Dolichyl-diphosphooligosaccharide--protein glycosyltransferase subunit 1 OS=Homo sapiens OX=9606 GN=RPN1 PE=1 SV=1	0	3.966	6	2	2	2	607	68.5	6.38	39	2	metabolic process	cytosol;endoplasmic reticulum;membrane	catalytic activity;protein binding;RNA binding	Pf04597	6184	ENSG00000163902.11	RPN1	3	Asparagine N-linked glycosylation; SRP-dependent cotranslational protein targeting to membrane	N-Glycan biosynthesis; Protein processing in endoplasmic reticulum; Metabolic pathways	Proteasome Degradation	9	High	1
	Checked	Protein Group ID	# Proteins	# Unique Peptides	# Peptides	# PSMs	Group Description	Found in Sample: [S5] F5: Sample
	FALSE	128	1	2	2	2	[Master Protein] Dolichyl-diphosphooligosaccharide--protein glycosyltransferase subunit 1 OS=Homo sapiens OX=9606 GN=RPN1 PE=1 SV=1	High
		Checked	Confidence	Sequence	Modifications	Qvality PEP	Qvality q-value	# Protein Groups	# Proteins	# PSMs	Master Protein Accessions	# Missed Cleavages	Theo. MH+ [Da]	Found in Sample: [S5] F5: Sample	Confidence (by Search Engine): Mascot	Percolator q-Value (by Search Engine): Mascot	Percolator PEP (by Search Engine): Mascot	Ions Score (by Search Engine): Mascot
		FALSE	High	FVDHVFDEQVIDSLTVK		0.0801401	0.00399224	1	1	1	P04843	0	1991.01	High	High	0.002791	0.06023	30
		FALSE	High	NLVEQHIQDIVVHYTFNK		0.00347533	0.00142189	1	1	1	P04843	0	2197.14	High	High	0.001157	0.001797	31
FALSE	High	Master Protein	P68431	Histone H3.1 OS=Homo sapiens OX=9606 GN=H3C1 PE=1 SV=2	0	3.943	24	1	2	1	136	15.4	11.12	93	1	cell organization and biogenesis;coagulation;metabolic process;regulation of biological process;response to stimulus	chromosome;extracellular;membrane;nucleus	catalytic activity;DNA binding;protein binding	Pf00125, Pf15630	8968; 8352; 8351; 8355; 8357; 8358; 8350; 8353; 8354; 8356	ENSG00000197153.4; ENSG00000275379.1; ENSG00000278272.1; ENSG00000277775.1; ENSG00000273983.1; ENSG00000274750.2; ENSG00000274267.1; ENSG00000197409.7; ENSG00000275714.1; ENSG00000278828.1	HIST1H3F; HIST1H3C; HIST1H3D; HIST1H3G; HIST1H3H; HIST1H3B; HIST1H3A; HIST1H3E; HIST1H3I; HIST1H3J	6	SIRT1 negatively regulates rRNA expression; RMTs methylate histone arginines; Activation of anterior HOX genes in hindbrain development during early embryogenesis; NoRC negatively regulates rRNA expression; Interleukin-7 signaling; Factors involved in megakaryocyte development and platelet production; Transcriptional regulation by small RNAs; Meiotic recombination; PRC2 methylates histones and DN…	Transcriptional misregulation in cancer; Systemic lupus erythematosus; Alcoholism	Histone Modifications	64	High	1
	Checked	Protein Group ID	# Proteins	# Unique Peptides	# Peptides	# PSMs	Group Description	Found in Sample: [S5] F5: Sample
	FALSE	126	1	1	1	2	[Master Protein] Histone H3.1 OS=Homo sapiens OX=9606 GN=H3C1 PE=1 SV=2	High
		Checked	Confidence	Sequence	Modifications	Qvality PEP	Qvality q-value	# Protein Groups	# Proteins	# PSMs	Master Protein Accessions	# Missed Cleavages	Theo. MH+ [Da]	Found in Sample: [S5] F5: Sample	Confidence (by Search Engine): Mascot	Percolator q-Value (by Search Engine): Mascot	Percolator PEP (by Search Engine): Mascot	Ions Score (by Search Engine): Mascot
		FALSE	High	FQSSAVMALQEACEAYLVGLFEDTNLCAIHAK	2xCarbamidomethyl [C13; C27]; 1xDeamidated [N25]	0.0185676	0.00142189	1	1	1	P68431	0	3587.69	High	High	0.001157	0.01165	70
		FALSE	High	FQSSAVMALQEACEAYLVGLFEDTNLCAIHAK	2xCarbamidomethyl [C13; C27]; 1xOxidation [M7]	0.0158721	0.00142189	1	1	1	P68431	0	3602.7	High	High	0.001157	0.009782	48
FALSE	High	Master Protein	P50914	60S ribosomal protein L14 OS=Homo sapiens OX=9606 GN=RPL14 PE=1 SV=4	0	3.829	11	2	2	2	215	23.4	10.93	92	2	cell organization and biogenesis;metabolic process;transport	cytosol;membrane;ribosome	protein binding;RNA binding;structural molecule activity	Pf01929	9045	ENSG00000188846.13	RPL14	3	Peptide chain elongation; Eukaryotic Translation Termination; Viral mRNA Translation; L13a-mediated translational silencing of Ceruloplasmin expression; Nonsense Mediated Decay (NMD) independent of the Exon Junction Complex (EJC); Selenocysteine synthesis; Nonsense Mediated Decay (NMD) enhanced by the Exon Junction Complex (EJC); GTP hydrolysis and joining of the 60S ribosomal subunit; Major path…	Ribosome	Cytoplasmic Ribosomal Proteins	34	High	1
	Checked	Protein Group ID	# Proteins	# Unique Peptides	# Peptides	# PSMs	Group Description	Found in Sample: [S5] F5: Sample
	FALSE	22	1	2	2	2	[Master Protein] 60S ribosomal protein L14 OS=Homo sapiens OX=9606 GN=RPL14 PE=1 SV=4	High
		Checked	Confidence	Sequence	Modifications	Qvality PEP	Qvality q-value	# Protein Groups	# Proteins	# PSMs	Master Protein Accessions	# Missed Cleavages	Theo. MH+ [Da]	Found in Sample: [S5] F5: Sample	Confidence (by Search Engine): Mascot	Percolator q-Value (by Search Engine): Mascot	Percolator PEP (by Search Engine): Mascot	Ions Score (by Search Engine): Mascot
		FALSE	High	ALVDGPCTQVR	1xCarbamidomethyl [C7]	0.0216001	0.00142189	1	1	1	P50914	0	1215.62	High	High	0.001157	0.01379	36
		FALSE	High	LVAIVDVIDQNR		0.0172139	0.00142189	1	1	1	P50914	0	1354.77	High	High	0.001157	0.01074	78
FALSE	High	Master Protein	P40926	Malate dehydrogenase, mitochondrial OS=Homo sapiens OX=9606 GN=MDH2 PE=1 SV=3	0	3.726	10	2	2	2	338	35.5	8.68	63	2	metabolic process	membrane;mitochondrion;nucleus;organelle lumen	catalytic activity;nucleotide binding;protein binding;RNA binding	Pf00056, Pf01073, Pf01118, Pf02866, Pf13460	4191	ENSG00000146701.11	MDH2	7	Gluconeogenesis; Citric acid cycle (TCA cycle)	Citrate cycle (TCA cycle); Carbon metabolism; Pyruvate metabolism; Metabolic pathways; Cysteine and methionine metabolism; Glyoxylate and dicarboxylate metabolism	Amino Acid metabolism; Glycolysis and Gluconeogenesis; TCA Cycle	16	High	1
	Checked	Protein Group ID	# Proteins	# Unique Peptides	# Peptides	# PSMs	Group Description	Found in Sample: [S5] F5: Sample
	FALSE	73	1	2	2	2	[Master Protein] Malate dehydrogenase, mitochondrial OS=Homo sapiens OX=9606 GN=MDH2 PE=1 SV=3	High
		Checked	Confidence	Sequence	Modifications	Qvality PEP	Qvality q-value	# Protein Groups	# Proteins	# PSMs	Master Protein Accessions	# Missed Cleavages	Theo. MH+ [Da]	Found in Sample: [S5] F5: Sample	Confidence (by Search Engine): Mascot	Percolator q-Value (by Search Engine): Mascot	Percolator PEP (by Search Engine): Mascot	Ions Score (by Search Engine): Mascot
		FALSE	High	IFGVTTLDIVR		0.0875362	0.00399224	1	1	1	P40926	0	1233.72	High	High	0.002791	0.06642	40
		FALSE	High	LTLYDIAHTPGVAADLSHIETK		0.00522232	0.00142189	1	1	1	P40926	0	2365.24	High	High	0.001157	0.002829	43
FALSE	High	Master Protein	P62424	60S ribosomal protein L7a OS=Homo sapiens OX=9606 GN=RPL7A PE=1 SV=2	0	3.715	9	2	2	2	266	30	10.61	104	2	cell organization and biogenesis;metabolic process;transport	cytoplasm;cytosol;membrane;nucleus;ribosome	protein binding;RNA binding;structural molecule activity	Pf01248	6130	ENSG00000280858.2; ENSG00000148303.16	RPL7A	9; CHR_HG2030_PATCH	Peptide chain elongation; Eukaryotic Translation Termination; Viral mRNA Translation; L13a-mediated translational silencing of Ceruloplasmin expression; Nonsense Mediated Decay (NMD) independent of the Exon Junction Complex (EJC); Selenocysteine synthesis; Nonsense Mediated Decay (NMD) enhanced by the Exon Junction Complex (EJC); GTP hydrolysis and joining of the 60S ribosomal subunit; Major path…	Ribosome	Cytoplasmic Ribosomal Proteins	34	High	1
	Checked	Protein Group ID	# Proteins	# Unique Peptides	# Peptides	# PSMs	Group Description	Found in Sample: [S5] F5: Sample
	FALSE	117	1	2	2	2	[Master Protein] 60S ribosomal protein L7a OS=Homo sapiens OX=9606 GN=RPL7A PE=1 SV=2	High
		Checked	Confidence	Sequence	Modifications	Qvality PEP	Qvality q-value	# Protein Groups	# Proteins	# PSMs	Master Protein Accessions	# Missed Cleavages	Theo. MH+ [Da]	Found in Sample: [S5] F5: Sample	Confidence (by Search Engine): Mascot	Percolator q-Value (by Search Engine): Mascot	Percolator PEP (by Search Engine): Mascot	Ions Score (by Search Engine): Mascot
		FALSE	High	AGVNTVTTLVENK		0.00566537	0.00142189	1	1	1	P62424	0	1345.73	High	High	0.001157	0.00309	72
		FALSE	High	NFGIGQDIQPK		0.0831116	0.00399224	1	1	1	P62424	0	1216.63	High	High	0.002791	0.06244	57
FALSE	High	Master Protein	P21333	Filamin-A OS=Homo sapiens OX=9606 GN=FLNA PE=1 SV=4	0	3.623	1	2	2	2	2647	280.6	6.06	40	2	cell organization and biogenesis;cellular component movement;metabolic process;regulation of biological process;response to stimulus;transport	cytoplasm;cytoskeleton;cytosol;extracellular;membrane;nucleus	protein binding;RNA binding;signal transducer activity	Pf00307, Pf00630	2316	ENSG00000196924.14	FLNA	X	Platelet degranulation ; RHO GTPases activate PAKs; Cell-extracellular matrix interactions; GP1b-IX-V activation signalling	MAPK signaling pathway; Focal adhesion; Proteoglycans in cancer; Salmonella infection	Androgen receptor signaling pathway; Prolactin Signaling Pathway; Focal Adhesion; Hypothesized Pathways in Pathogenesis of Cardiovascular Disease; MAPK Signaling Pathway; IL-4 Signaling Pathway	22	High	1
	Checked	Protein Group ID	# Proteins	# Unique Peptides	# Peptides	# PSMs	Group Description	Found in Sample: [S5] F5: Sample
	FALSE	46	1	2	2	2	[Master Protein] Filamin-A OS=Homo sapiens OX=9606 GN=FLNA PE=1 SV=4	High
		Checked	Confidence	Sequence	Modifications	Qvality PEP	Qvality q-value	# Protein Groups	# Proteins	# PSMs	Master Protein Accessions	# Missed Cleavages	Theo. MH+ [Da]	Found in Sample: [S5] F5: Sample	Confidence (by Search Engine): Mascot	Percolator q-Value (by Search Engine): Mascot	Percolator PEP (by Search Engine): Mascot	Ions Score (by Search Engine): Mascot
		FALSE	High	ALTQTGGPHVK		0.021717	0.00142189	1	1	1	P21333	0	1108.61	High	High	0.001157	0.01394	29
		FALSE	High	VPVHDVTDASK		0.0260883	0.00142189	1	1	1	P21333	0	1167.6	High	High	0.001157	0.01709	33
FALSE	High	Master Protein	P14618	Pyruvate kinase PKM OS=Homo sapiens OX=9606 GN=PKM PE=1 SV=4	0	3.572	5	2	2	2	531	57.9	7.84	57	2	cell death;cell organization and biogenesis;metabolic process;response to stimulus;transport	cytoplasm;cytosol;extracellular;mitochondrion;nucleus;organelle lumen	catalytic activity;metal ion binding;nucleotide binding;protein binding;RNA binding	Pf00224, Pf02887	5315	ENSG00000067225.17	PKM	15	Glycolysis; Neutrophil degranulation	Viral carcinogenesis; Central carbon metabolism in cancer; Carbon metabolism; Purine metabolism; Pyruvate metabolism; Type II diabetes mellitus; Glucagon signaling pathway; Glycolysis / Gluconeogenesis; Biosynthesis of amino acids; Metabolic pathways	Photodynamic therapy-induced HIF-1 survival signaling; Amino Acid metabolism; Glycolysis and Gluconeogenesis	20	High	1
	Checked	Protein Group ID	# Proteins	# Unique Peptides	# Peptides	# PSMs	Group Description	Found in Sample: [S5] F5: Sample
	FALSE	164	2	2	2	2	[Master Protein] Pyruvate kinase PKM OS=Homo sapiens OX=9606 GN=PKM PE=1 SV=4	High
		Checked	Confidence	Sequence	Modifications	Qvality PEP	Qvality q-value	# Protein Groups	# Proteins	# PSMs	Master Protein Accessions	# Missed Cleavages	Theo. MH+ [Da]	Found in Sample: [S5] F5: Sample	Confidence (by Search Engine): Mascot	Percolator q-Value (by Search Engine): Mascot	Percolator PEP (by Search Engine): Mascot	Ions Score (by Search Engine): Mascot
		FALSE	High	EAEAAIYHLQLFEELR		0.0143208	0.00142189	1	1	1	P14618	0	1931.99	High	High	0.001157	0.008731	45
		FALSE	High	GDLGIEIPAEK		0.0439003	0.00142189	1	2	1	P14618	0	1141.61	High	High	0.001157	0.03067	36
FALSE	High	Master Protein	P62987	Ubiquitin-60S ribosomal protein L40 OS=Homo sapiens OX=9606 GN=UBA52 PE=1 SV=2	0	3.53	27	2	2	2	128	14.7	9.83	51	2	cell communication;cell organization and biogenesis;cellular homeostasis;defense response;metabolic process;regulation of biological process;response to stimulus;transport	cytoplasm;cytosol;endoplasmic reticulum;membrane;nucleus;ribosome	protein binding;structural molecule activity	Pf00240, Pf01020, Pf11976, Pf13019, Pf13881, Pf14560	7311	ENSG00000221983.7	UBA52	19	NOTCH1 Intracellular Domain Regulates Transcription; Activated NOTCH1 Transmits Signal to the Nucleus; Regulation of RAS by GAPs; Viral mRNA Translation; UCH proteinases; ISG15 antiviral mechanism; Regulation of PLK1 Activity at G2/M Transition; Constitutive Signaling by NOTCH1 HD+PEST Domain Mutants; Activated TLR4 signalling; Hh mutants that don't undergo autocatalytic processing are degraded b…	Ribosome	DNA Replication; Cytoplasmic Ribosomal Proteins	361	High	1
	Checked	Protein Group ID	# Proteins	# Unique Peptides	# Peptides	# PSMs	Group Description	Found in Sample: [S5] F5: Sample
	FALSE	45	4	2	2	2	[Master Protein] Ubiquitin-60S ribosomal protein L40 OS=Homo sapiens OX=9606 GN=UBA52 PE=1 SV=2	High
		Checked	Confidence	Sequence	Modifications	Qvality PEP	Qvality q-value	# Protein Groups	# Proteins	# PSMs	Master Protein Accessions	# Missed Cleavages	Theo. MH+ [Da]	Found in Sample: [S5] F5: Sample	Confidence (by Search Engine): Mascot	Percolator q-Value (by Search Engine): Mascot	Percolator PEP (by Search Engine): Mascot	Ions Score (by Search Engine): Mascot
		FALSE	High	TLSDYNIQKESTLHLVLR		0.0425165	0.00142189	1	4	1	P62987	1	2130.16	High	High	0.001157	0.02958	34
		FALSE	High	TITLEVEPSDTIENVK		0.0161319	0.00142189	1	4	1	P62987	0	1787.93	High	High	0.001157	0.009988	35
FALSE	High	Master Protein	P16402	Histone H1.3 OS=Homo sapiens OX=9606 GN=H1-3 PE=1 SV=2	0	3.502	9	2	2	2	221	22.3	11.02	93	2	cell organization and biogenesis;metabolic process;regulation of biological process	chromosome;nucleus	DNA binding;RNA binding	Pf00538	3007	ENSG00000124575.6	HIST1H1D	6	Formation of Senescence-Associated Heterochromatin Foci (SAHF); Activation of DNA fragmentation factor			10	High	1
	Checked	Protein Group ID	# Proteins	# Unique Peptides	# Peptides	# PSMs	Group Description	Found in Sample: [S5] F5: Sample
	FALSE	127	5	2	2	2	[Master Protein] Histone H1.3 OS=Homo sapiens OX=9606 GN=H1-3 PE=1 SV=2	High
		Checked	Confidence	Sequence	Modifications	Qvality PEP	Qvality q-value	# Protein Groups	# Proteins	# PSMs	Master Protein Accessions	# Missed Cleavages	Theo. MH+ [Da]	Found in Sample: [S5] F5: Sample	Confidence (by Search Engine): Mascot	Percolator q-Value (by Search Engine): Mascot	Percolator PEP (by Search Engine): Mascot	Ions Score (by Search Engine): Mascot
		FALSE	High	ALAAAGYDVEK		0.0063494	0.00142189	1	5	1	P16402	0	1107.57	High	High	0.001157	0.00353	79
		FALSE	High	SGVSLAALK		0.113702	0.00746208	1	3	1	P16402	0	845.509	High	High	0.00508	0.08909	40
FALSE	High	Master Protein	P0DPH7	Tubulin alpha-3C chain OS=Homo sapiens OX=9606 GN=TUBA3C PE=1 SV=1	0	3.43	7	2	2	2	450	49.9	5.1	61	2												0	High	1
	Checked	Protein Group ID	# Proteins	# Unique Peptides	# Peptides	# PSMs	Group Description	Found in Sample: [S5] F5: Sample
	FALSE	10	7	2	2	2	[Master Protein] Tubulin alpha-3C chain OS=Homo sapiens OX=9606 GN=TUBA3C PE=1 SV=1	High
		Checked	Confidence	Sequence	Modifications	Qvality PEP	Qvality q-value	# Protein Groups	# Proteins	# PSMs	Master Protein Accessions	# Missed Cleavages	Theo. MH+ [Da]	Found in Sample: [S5] F5: Sample	Confidence (by Search Engine): Mascot	Percolator q-Value (by Search Engine): Mascot	Percolator PEP (by Search Engine): Mascot	Ions Score (by Search Engine): Mascot
		FALSE	High	DVNAAIATIK		0.0703252	0.00274628	1	5	1	P0DPH7	0	1015.58	High	High	0.001976	0.05198	39
		FALSE	High	FDGALNVDLTEFQTNLVPYPR		0.0119766	0.00142189	1	7	1	P0DPH7	0	2409.21	High	High	0.001157	0.007155	45
FALSE	High	Master Protein	P84243	Histone H3.3 OS=Homo sapiens OX=9606 GN=H3-3A PE=1 SV=2	0	3.334	24	1	2	1	136	15.3	11.27	105	1	cell differentiation;cell organization and biogenesis;cell proliferation;coagulation;metabolic process;regulation of biological process;response to stimulus	chromosome;extracellular;nucleus	DNA binding;protein binding	Pf00125, Pf15630	3020; 440926; 3021	ENSG00000132475.10; ENSG00000163041.9	H3F3A; H3F3AP4; H3F3B	1; 2; 17	SIRT1 negatively regulates rRNA expression; Activation of anterior HOX genes in hindbrain development during early embryogenesis; NoRC negatively regulates rRNA expression; Factors involved in megakaryocyte development and platelet production; Transcriptional regulation by small RNAs; Meiotic recombination; PRC2 methylates histones and DNA; Formation of the beta-catenin:TCF transactivating comple…	Transcriptional misregulation in cancer; Systemic lupus erythematosus; Alcoholism	Gastric Cancer Network 1; Histone Modifications	54	High	1
	Checked	Protein Group ID	# Proteins	# Unique Peptides	# Peptides	# PSMs	Group Description	Found in Sample: [S5] F5: Sample
	FALSE	9	1	1	1	2	[Master Protein] Histone H3.3 OS=Homo sapiens OX=9606 GN=H3-3A PE=1 SV=2	High
		Checked	Confidence	Sequence	Modifications	Qvality PEP	Qvality q-value	# Protein Groups	# Proteins	# PSMs	Master Protein Accessions	# Missed Cleavages	Theo. MH+ [Da]	Found in Sample: [S5] F5: Sample	Confidence (by Search Engine): Mascot	Percolator q-Value (by Search Engine): Mascot	Percolator PEP (by Search Engine): Mascot	Ions Score (by Search Engine): Mascot
		FALSE	High	FQSAAIGALQEASEAYLVGLFEDTNLCAIHAK	1xCarbamidomethyl [C27]	0.00103493	0.00142189	1	1	2	P84243	0	3437.7	High	High	0.001157	0.0004631	87
FALSE	High	Master Protein	Q15149	Plectin OS=Homo sapiens OX=9606 GN=PLEC PE=1 SV=3	0	3.14	1	2	3	2	4684	531.5	5.96	38	2	cell organization and biogenesis	cytoplasm;cytoskeleton;cytosol;membrane	protein binding;RNA binding;structural molecule activity	Pf00307, Pf00681, Pf03501, Pf07812	5339	ENSG00000178209.14	PLEC	8	Assembly of collagen fibrils and other multimeric structures; Caspase-mediated cleavage of cytoskeletal proteins; Type I hemidesmosome assembly			11	High	1
	Checked	Protein Group ID	# Proteins	# Unique Peptides	# Peptides	# PSMs	Group Description	Found in Sample: [S5] F5: Sample
	FALSE	65	1	2	2	3	[Master Protein] Plectin OS=Homo sapiens OX=9606 GN=PLEC PE=1 SV=3	High
		Checked	Confidence	Sequence	Modifications	Qvality PEP	Qvality q-value	# Protein Groups	# Proteins	# PSMs	Master Protein Accessions	# Missed Cleavages	Theo. MH+ [Da]	Found in Sample: [S5] F5: Sample	Confidence (by Search Engine): Mascot	Percolator q-Value (by Search Engine): Mascot	Percolator PEP (by Search Engine): Mascot	Ions Score (by Search Engine): Mascot
		FALSE	High	DGHNLISLLEVLSGDSLPR		0.0543096	0.00274628	1	1	2	Q15149	0	2035.08	High	High	0.001976	0.03891	24
		FALSE	High	LLEAAAQSTK		0.0281313	0.00142189	1	1	1	Q15149	0	1031.57	High	High	0.001157	0.01863	39
FALSE	High	Master Protein	P62913	60S ribosomal protein L11 OS=Homo sapiens OX=9606 GN=RPL11 PE=1 SV=2	0	3.113	12	2	2	2	178	20.2	9.6	49	2	cell organization and biogenesis;metabolic process;regulation of biological process;transport	cytoplasm;cytosol;membrane;nucleus;ribosome	protein binding;RNA binding;structural molecule activity	Pf00281, Pf00673	6135	ENSG00000142676.12	RPL11	1	Peptide chain elongation; Eukaryotic Translation Termination; Viral mRNA Translation; L13a-mediated translational silencing of Ceruloplasmin expression; Nonsense Mediated Decay (NMD) independent of the Exon Junction Complex (EJC); Selenocysteine synthesis; Nonsense Mediated Decay (NMD) enhanced by the Exon Junction Complex (EJC); GTP hydrolysis and joining of the 60S ribosomal subunit; Major path…	Ribosome	Cytoplasmic Ribosomal Proteins	34	High	1
	Checked	Protein Group ID	# Proteins	# Unique Peptides	# Peptides	# PSMs	Group Description	Found in Sample: [S5] F5: Sample
	FALSE	113	1	2	2	2	[Master Protein] 60S ribosomal protein L11 OS=Homo sapiens OX=9606 GN=RPL11 PE=1 SV=2	High
		Checked	Confidence	Sequence	Modifications	Qvality PEP	Qvality q-value	# Protein Groups	# Proteins	# PSMs	Master Protein Accessions	# Missed Cleavages	Theo. MH+ [Da]	Found in Sample: [S5] F5: Sample	Confidence (by Search Engine): Mascot	Percolator q-Value (by Search Engine): Mascot	Percolator PEP (by Search Engine): Mascot	Ions Score (by Search Engine): Mascot
		FALSE	High	IAVHCTVR	1xCarbamidomethyl [C5]	0.0388226	0.00142189	1	1	1	P62913	0	955.514	High	High	0.001157	0.02671	30
		FALSE	High	VLEQLTGQTPVFSK		0.0416176	0.00142189	1	1	1	P62913	0	1546.85	High	High	0.001157	0.02886	40
FALSE	High	Master Protein	P07477	Trypsin-1 OS=Homo sapiens OX=9606 GN=PRSS1 PE=1 SV=1	0	2.978	4	1	2	1	247	26.5	6.51	57	1	cell organization and biogenesis;metabolic process	extracellular	catalytic activity;metal ion binding	Pf00089	5644	ENSG00000274247.4; ENSG00000204983.13	PRSS1	7; CHR_HSCHR7_2_CTG6	Activation of Matrix Metalloproteinases; Cobalamin (Cbl, vitamin B12) transport and metabolism	Neuroactive ligand-receptor interaction; Protein digestion and absorption; Pancreatic secretion; Influenza A		11	High	1
	Checked	Protein Group ID	# Proteins	# Unique Peptides	# Peptides	# PSMs	Group Description	Found in Sample: [S5] F5: Sample
	FALSE	83	1	1	1	2	[Master Protein] Trypsin-1 OS=Homo sapiens OX=9606 GN=PRSS1 PE=1 SV=1	High
		Checked	Confidence	Sequence	Modifications	Qvality PEP	Qvality q-value	# Protein Groups	# Proteins	# PSMs	Master Protein Accessions	# Missed Cleavages	Theo. MH+ [Da]	Found in Sample: [S5] F5: Sample	Confidence (by Search Engine): Mascot	Percolator q-Value (by Search Engine): Mascot	Percolator PEP (by Search Engine): Mascot	Ions Score (by Search Engine): Mascot
		FALSE	High	TLNNDIMLIK	1xDeamidated [N3]	0.0199191	0.00142189	1	1	1	P07477	0	1175.63	High	High	0.001157	0.01261	56
		FALSE	High	TLNNDIMLIK	1xDeamidated [N3]; 1xOxidation [M7]	0.107515	0.00746208	1	1	1	P07477	0	1191.63	High	High	0.00508	0.08351	28
FALSE	High	Master Protein	P06731	Carcinoembryonic antigen-related cell adhesion molecule 5 OS=Homo sapiens OX=9606 GN=CEACAM5 PE=1 SV=3	0	2.834	2	1	1	1	702	76.7	5.92	83	1	cellular component movement;metabolic process;regulation of biological process	extracellular;membrane	protein binding	Pf00047, Pf07679, Pf07686, Pf13895, Pf13927	1048		CEACAM5	19	Post-translational modification: synthesis of GPI-anchored proteins; Cell surface interactions at the vascular wall			5	High	1
	Checked	Protein Group ID	# Proteins	# Unique Peptides	# Peptides	# PSMs	Group Description	Found in Sample: [S5] F5: Sample
	FALSE	104	1	1	1	1	[Master Protein] Carcinoembryonic antigen-related cell adhesion molecule 5 OS=Homo sapiens OX=9606 GN=CEACAM5 PE=1 SV=3	High
		Checked	Confidence	Sequence	Modifications	Qvality PEP	Qvality q-value	# Protein Groups	# Proteins	# PSMs	Master Protein Accessions	# Missed Cleavages	Theo. MH+ [Da]	Found in Sample: [S5] F5: Sample	Confidence (by Search Engine): Mascot	Percolator q-Value (by Search Engine): Mascot	Percolator PEP (by Search Engine): Mascot	Ions Score (by Search Engine): Mascot
		FALSE	High	SDLVNEEATGQFR		0.00290508	0.00142189	1	1	1	P06731	0	1465.69	High	High	0.001157	0.001467	83
FALSE	High	Master Protein	P12814	Alpha-actinin-1 OS=Homo sapiens OX=9606 GN=ACTN1 PE=1 SV=2	0	2.823	1	1	1	1	892	103	5.41	72	1	cell differentiation;cell organization and biogenesis;regulation of biological process;transport	cytoplasm;cytoskeleton;cytosol;extracellular;membrane;organelle lumen	metal ion binding;protein binding;RNA binding	Pf00036, Pf00307, Pf00435, Pf08726, Pf11971, Pf13405, Pf13499	87	ENSG00000072110.13	ACTN1	14	Platelet degranulation ; Nephrin family interactions; Regulation of cytoskeletal remodeling and cell spreading by IPP complex components; Syndecan interactions	Viral carcinogenesis; Amoebiasis; Arrhythmogenic right ventricular cardiomyopathy (ARVC); Tight junction; Focal adhesion; Adherens junction; Regulation of actin cytoskeleton; Leukocyte transendothelial migration; Systemic lupus erythematosus	Arrhythmogenic Right Ventricular Cardiomyopathy; Focal Adhesion; Regulation of Actin Cytoskeleton	24	High	1
	Checked	Protein Group ID	# Proteins	# Unique Peptides	# Peptides	# PSMs	Group Description	Found in Sample: [S5] F5: Sample
	FALSE	85	2	1	1	1	[Master Protein] Alpha-actinin-1 OS=Homo sapiens OX=9606 GN=ACTN1 PE=1 SV=2	High
		Checked	Confidence	Sequence	Modifications	Qvality PEP	Qvality q-value	# Protein Groups	# Proteins	# PSMs	Master Protein Accessions	# Missed Cleavages	Theo. MH+ [Da]	Found in Sample: [S5] F5: Sample	Confidence (by Search Engine): Mascot	Percolator q-Value (by Search Engine): Mascot	Percolator PEP (by Search Engine): Mascot	Ions Score (by Search Engine): Mascot
		FALSE	High	VGWEQLLTTIAR		0.00296888	0.00142189	1	2	1	P12814	0	1386.77	High	High	0.001157	0.001503	72
FALSE	High	Master Protein	P52597	Heterogeneous nuclear ribonucleoprotein F OS=Homo sapiens OX=9606 GN=HNRNPF PE=1 SV=3	0	2.687	8	2	2	2	415	45.6	5.58	26	2	metabolic process;regulation of biological process;response to stimulus	cytosol;membrane;nucleus;spliceosomal complex	protein binding;RNA binding	Pf00076, Pf08080, Pf14259	3185	ENSG00000169813.16	HNRNPF	10	Gene and protein expression by JAK-STAT signaling after Interleukin-12 stimulation; mRNA Splicing - Major Pathway; FGFR2 alternative splicing; Interleukin-12 family signaling		Mecp2 and Associated Rett Syndrome	15	High	1
	Checked	Protein Group ID	# Proteins	# Unique Peptides	# Peptides	# PSMs	Group Description	Found in Sample: [S5] F5: Sample
	FALSE	122	2	2	2	2	[Master Protein] Heterogeneous nuclear ribonucleoprotein F OS=Homo sapiens OX=9606 GN=HNRNPF PE=1 SV=3	High
		Checked	Confidence	Sequence	Modifications	Qvality PEP	Qvality q-value	# Protein Groups	# Proteins	# PSMs	Master Protein Accessions	# Missed Cleavages	Theo. MH+ [Da]	Found in Sample: [S5] F5: Sample	Confidence (by Search Engine): Mascot	Percolator q-Value (by Search Engine): Mascot	Percolator PEP (by Search Engine): Mascot	Ions Score (by Search Engine): Mascot
		FALSE	High	ATENDIYNFFSPLNPVR		0.112553	0.00746208	1	2	1	P52597	0	1996.98	High	High	0.00508	0.08791	23
		FALSE	High	HSGPNSADSANDGFVR		0.0345052	0.00142189	1	1	1	P52597	0	1630.72	High	High	0.001157	0.02339	25
FALSE	High	Master Protein	P29401	Transketolase OS=Homo sapiens OX=9606 GN=TKT PE=1 SV=3	0	2.629	3	1	2	1	623	67.8	7.66	51	1	metabolic process;regulation of biological process	cytosol	catalytic activity;metal ion binding;protein binding	Pf00456, Pf00676, Pf02775, Pf02779, Pf02780, Pf09364	7086	ENSG00000163931.15	TKT	3	Insulin effects increased synthesis of Xylulose-5-Phosphate; Pentose phosphate pathway (hexose monophosphate shunt)	Carbon metabolism; Pentose phosphate pathway; Biosynthesis of amino acids; Metabolic pathways	Pentose Phosphate Pathway	10	High	1
	Checked	Protein Group ID	# Proteins	# Unique Peptides	# Peptides	# PSMs	Group Description	Found in Sample: [S5] F5: Sample
	FALSE	76	1	1	1	2	[Master Protein] Transketolase OS=Homo sapiens OX=9606 GN=TKT PE=1 SV=3	High
		Checked	Confidence	Sequence	Modifications	Qvality PEP	Qvality q-value	# Protein Groups	# Proteins	# PSMs	Master Protein Accessions	# Missed Cleavages	Theo. MH+ [Da]	Found in Sample: [S5] F5: Sample	Confidence (by Search Engine): Mascot	Percolator q-Value (by Search Engine): Mascot	Percolator PEP (by Search Engine): Mascot	Ions Score (by Search Engine): Mascot
		FALSE	High	NMAEQIIQEIYSQIQSK		0.00441332	0.00142189	1	1	2	P29401	0	2023.02	High	High	0.001157	0.002348	28
FALSE	High	Master Protein	P26373	60S ribosomal protein L13 OS=Homo sapiens OX=9606 GN=RPL13 PE=1 SV=4	0	2.595	11	2	2	2	211	24.2	11.65	60	2	cell organization and biogenesis;metabolic process;transport	cytosol;membrane;nucleus;ribosome	protein binding;RNA binding;structural molecule activity	Pf01294	6137	ENSG00000167526.13	RPL13	16	Peptide chain elongation; Eukaryotic Translation Termination; Viral mRNA Translation; L13a-mediated translational silencing of Ceruloplasmin expression; Nonsense Mediated Decay (NMD) independent of the Exon Junction Complex (EJC); Selenocysteine synthesis; Nonsense Mediated Decay (NMD) enhanced by the Exon Junction Complex (EJC); GTP hydrolysis and joining of the 60S ribosomal subunit; Major path…	Ribosome	Cytoplasmic Ribosomal Proteins	34	High	1
	Checked	Protein Group ID	# Proteins	# Unique Peptides	# Peptides	# PSMs	Group Description	Found in Sample: [S5] F5: Sample
	FALSE	7	1	2	2	2	[Master Protein] 60S ribosomal protein L13 OS=Homo sapiens OX=9606 GN=RPL13 PE=1 SV=4	High
		Checked	Confidence	Sequence	Modifications	Qvality PEP	Qvality q-value	# Protein Groups	# Proteins	# PSMs	Master Protein Accessions	# Missed Cleavages	Theo. MH+ [Da]	Found in Sample: [S5] F5: Sample	Confidence (by Search Engine): Mascot	Percolator q-Value (by Search Engine): Mascot	Percolator PEP (by Search Engine): Mascot	Ions Score (by Search Engine): Mascot
		FALSE	High	LATQLTGPVMPVR		0.0623134	0.00274628	1	1	1	P26373	0	1382.78	High	High	0.001976	0.04533	41
		FALSE	High	VATWFNQPAR		0.0752775	0.00274628	1	1	1	P26373	0	1189.61	High	High	0.001976	0.05606	43
FALSE	High	Master Protein	P06702	Protein S100-A9 OS=Homo sapiens OX=9606 GN=S100A9 PE=1 SV=1	0	2.59	25	2	3	2	114	13.2	6.13	49	2	cell communication;cell death;cellular component movement;defense response;metabolic process;regulation of biological process;response to stimulus;transport	cytoplasm;cytoskeleton;cytosol;extracellular;membrane;nucleus;organelle lumen	antioxidant activity;catalytic activity;metal ion binding;protein binding;signal transducer activity	Pf00036, Pf01023, Pf13499, Pf13833	6280	ENSG00000163220.10	S100A9	1	Neutrophil degranulation; Metal sequestration by antimicrobial proteins; Regulation of TLR by endogenous ligand		IL1 and megakaryocytes in obesity	8	High	1
	Checked	Protein Group ID	# Proteins	# Unique Peptides	# Peptides	# PSMs	Group Description	Found in Sample: [S5] F5: Sample
	FALSE	95	1	2	2	3	[Master Protein] Protein S100-A9 OS=Homo sapiens OX=9606 GN=S100A9 PE=1 SV=1	High
		Checked	Confidence	Sequence	Modifications	Qvality PEP	Qvality q-value	# Protein Groups	# Proteins	# PSMs	Master Protein Accessions	# Missed Cleavages	Theo. MH+ [Da]	Found in Sample: [S5] F5: Sample	Confidence (by Search Engine): Mascot	Percolator q-Value (by Search Engine): Mascot	Percolator PEP (by Search Engine): Mascot	Ions Score (by Search Engine): Mascot
		FALSE	High	LGHPDTLNQGEFK		0.042973	0.00142189	1	1	2	P06702	0	1455.72	High	High	0.001157	0.02979	13
		FALSE	High	NIETIINTFHQYSVK		0.110288	0.00746208	1	1	1	P06702	0	1806.94	High	High	0.00508	0.08631	49
FALSE	High	Master Protein	P83731	60S ribosomal protein L24 OS=Homo sapiens OX=9606 GN=RPL24 PE=1 SV=1	0	2.558	8	1	1	1	157	17.8	11.25	78	1	cell organization and biogenesis;cellular component movement;metabolic process;regulation of biological process;transport	cytoplasm;cytosol;membrane;ribosome	protein binding;RNA binding;structural molecule activity	Pf01246	6152	ENSG00000114391.12	RPL24	3	Peptide chain elongation; Eukaryotic Translation Termination; Viral mRNA Translation; L13a-mediated translational silencing of Ceruloplasmin expression; Nonsense Mediated Decay (NMD) independent of the Exon Junction Complex (EJC); Selenocysteine synthesis; Nonsense Mediated Decay (NMD) enhanced by the Exon Junction Complex (EJC); GTP hydrolysis and joining of the 60S ribosomal subunit; Major path…	Ribosome	Cytoplasmic Ribosomal Proteins	34	High	1
	Checked	Protein Group ID	# Proteins	# Unique Peptides	# Peptides	# PSMs	Group Description	Found in Sample: [S5] F5: Sample
	FALSE	138	1	1	1	1	[Master Protein] 60S ribosomal protein L24 OS=Homo sapiens OX=9606 GN=RPL24 PE=1 SV=1	High
		Checked	Confidence	Sequence	Modifications	Qvality PEP	Qvality q-value	# Protein Groups	# Proteins	# PSMs	Master Protein Accessions	# Missed Cleavages	Theo. MH+ [Da]	Found in Sample: [S5] F5: Sample	Confidence (by Search Engine): Mascot	Percolator q-Value (by Search Engine): Mascot	Percolator PEP (by Search Engine): Mascot	Ions Score (by Search Engine): Mascot
		FALSE	High	AITGASLADIMAK		0.00511013	0.00142189	1	1	1	P83731	0	1261.68	High	High	0.001157	0.002765	78
FALSE	High	Master Protein	P26006	Integrin alpha-3 OS=Homo sapiens OX=9606 GN=ITGA3 PE=1 SV=5	0	2.558	2	2	2	2	1051	116.5	6.77	31	2	cell differentiation;cell organization and biogenesis;cellular component movement;regulation of biological process;response to stimulus	cell surface;membrane	metal ion binding;protein binding	Pf01839, Pf08441, Pf13517	3675	ENSG00000005884.17	ITGA3	17	Integrin cell surface interactions; Laminin interactions; Basigin interactions; MET activates PTK2 signaling	Arrhythmogenic right ventricular cardiomyopathy (ARVC); Dilated cardiomyopathy; Hematopoietic cell lineage; Pathways in cancer; Focal adhesion; Regulation of actin cytoskeleton; Small cell lung cancer; ECM-receptor interaction; PI3K-Akt signaling pathway; Hypertrophic cardiomyopathy (HCM)	Integrin-mediated Cell Adhesion; Arrhythmogenic Right Ventricular Cardiomyopathy; Primary Focal Segmental Glomerulosclerosis FSGS; Focal Adhesion; Focal Adhesion-PI3K-Akt-mTOR-signaling pathway	26	High	1
	Checked	Protein Group ID	# Proteins	# Unique Peptides	# Peptides	# PSMs	Group Description	Found in Sample: [S5] F5: Sample
	FALSE	53	1	2	2	2	[Master Protein] Integrin alpha-3 OS=Homo sapiens OX=9606 GN=ITGA3 PE=1 SV=5	High
		Checked	Confidence	Sequence	Modifications	Qvality PEP	Qvality q-value	# Protein Groups	# Proteins	# PSMs	Master Protein Accessions	# Missed Cleavages	Theo. MH+ [Da]	Found in Sample: [S5] F5: Sample	Confidence (by Search Engine): Mascot	Percolator q-Value (by Search Engine): Mascot	Percolator PEP (by Search Engine): Mascot	Ions Score (by Search Engine): Mascot
		FALSE	High	AAFVSEQQQK		0.0388226	0.00142189	1	1	1	P26006	0	1135.57	High	High	0.001157	0.02671	31
		FALSE	High	VYIYHSSSK		0.130274	0.00849884	1	1	1	P26006	0	1083.55	High	High	0.005747	0.1036	22
FALSE	High	Master Protein	Q9Y277	Voltage-dependent anion-selective channel protein 3 OS=Homo sapiens OX=9606 GN=VDAC3 PE=1 SV=1	0	2.553	8	2	2	2	283	30.6	8.66	43	2	cell communication;defense response;regulation of biological process;response to stimulus;transport	membrane;mitochondrion;nucleus	nucleotide binding;transporter activity	Pf01459	7419	ENSG00000078668.13	VDAC3	8	Mitochondrial calcium ion transport; Ub-specific processing proteases	Viral carcinogenesis; NOD-like receptor signaling pathway; Hepatitis B; cGMP-PKG signaling pathway; Huntington's disease; HTLV-I infection; Parkinson's disease; Calcium signaling pathway		14	High	1
	Checked	Protein Group ID	# Proteins	# Unique Peptides	# Peptides	# PSMs	Group Description	Found in Sample: [S5] F5: Sample
	FALSE	147	1	2	2	2	[Master Protein] Voltage-dependent anion-selective channel protein 3 OS=Homo sapiens OX=9606 GN=VDAC3 PE=1 SV=1	High
		Checked	Confidence	Sequence	Modifications	Qvality PEP	Qvality q-value	# Protein Groups	# Proteins	# PSMs	Master Protein Accessions	# Missed Cleavages	Theo. MH+ [Da]	Found in Sample: [S5] F5: Sample	Confidence (by Search Engine): Mascot	Percolator q-Value (by Search Engine): Mascot	Percolator PEP (by Search Engine): Mascot	Ions Score (by Search Engine): Mascot
		FALSE	High	LSQNNFALGYK		0.0902955	0.00399224	1	1	1	Q9Y277	0	1254.65	High	High	0.002791	0.06885	34
		FALSE	High	LTLDTIFVPNTGK		0.0566606	0.00274628	1	1	1	Q9Y277	0	1418.79	High	High	0.001976	0.04063	28
FALSE	High	Master Protein	P08238	Heat shock protein HSP 90-beta OS=Homo sapiens OX=9606 GN=HSP90AB1 PE=1 SV=4	0	2.514	3	2	2	2	724	83.2	5.03	42	2	cell organization and biogenesis;metabolic process;regulation of biological process;response to stimulus;transport	cell surface;cytoplasm;cytosol;extracellular;membrane;mitochondrion;nucleus;organelle lumen	enzyme regulator activity;nucleotide binding;protein binding;RNA binding	Pf00183, Pf02518, Pf13589	3326	ENSG00000096384.19	HSP90AB1	6	Sema3A PAK dependent Axon repulsion; HSF1 activation; Attenuation phase; Neutrophil degranulation; Aryl hydrocarbon receptor signalling; Uptake and function of diphtheria toxin; Regulation of actin dynamics for phagocytic cup formation; The NLRP3 inflammasome; HSP90 chaperone cycle for steroid hormone receptors (SHR); The role of GTSE1 in G2/M progression after G2 checkpoint	NOD-like receptor signaling pathway; Progesterone-mediated oocyte maturation; Pathways in cancer; Prostate cancer; Protein processing in endoplasmic reticulum; Estrogen signaling pathway; PI3K-Akt signaling pathway; Antigen processing and presentation	NRF2 pathway; Focal Adhesion-PI3K-Akt-mTOR-signaling pathway	42	High	1
	Checked	Protein Group ID	# Proteins	# Unique Peptides	# Peptides	# PSMs	Group Description	Found in Sample: [S5] F5: Sample
	FALSE	75	2	2	2	2	[Master Protein] Heat shock protein HSP 90-beta OS=Homo sapiens OX=9606 GN=HSP90AB1 PE=1 SV=4	High
		Checked	Confidence	Sequence	Modifications	Qvality PEP	Qvality q-value	# Protein Groups	# Proteins	# PSMs	Master Protein Accessions	# Missed Cleavages	Theo. MH+ [Da]	Found in Sample: [S5] F5: Sample	Confidence (by Search Engine): Mascot	Percolator q-Value (by Search Engine): Mascot	Percolator PEP (by Search Engine): Mascot	Ions Score (by Search Engine): Mascot
		FALSE	High	ELISNASDALDK		0.0718151	0.00274628	1	2	1	P08238	0	1275.64	High	High	0.001976	0.05305	40
		FALSE	High	LGIHEDSTNR		0.0772688	0.00399224	1	1	1	P08238	0	1141.56	High	High	0.002791	0.05769	25
FALSE	High	Master Protein	P62937	Peptidyl-prolyl cis-trans isomerase A OS=Homo sapiens OX=9606 GN=PPIA PE=1 SV=2	0	2.513	11	2	2	2	165	18	7.81	45	2	cell organization and biogenesis;cellular component movement;metabolic process;regulation of biological process;response to stimulus;transport	cytoplasm;cytosol;extracellular;membrane;nucleus;organelle lumen	catalytic activity;protein binding;RNA binding	Pf00160	5478	ENSG00000196262.13	PPIA	7	Budding and maturation of HIV virion; Gene and protein expression by JAK-STAT signaling after Interleukin-12 stimulation; Minus-strand DNA synthesis; Binding and entry of HIV virion; Basigin interactions; APOBEC3G mediated resistance to HIV-1 infection; Uncoating of the HIV Virion; Calcineurin activates NFAT; Platelet degranulation ; Plus-strand DNA synthesis; Integration of provirus; Neutrophil …		Prolactin Signaling Pathway	34	High	1
	Checked	Protein Group ID	# Proteins	# Unique Peptides	# Peptides	# PSMs	Group Description	Found in Sample: [S5] F5: Sample
	FALSE	123	1	2	2	2	[Master Protein] Peptidyl-prolyl cis-trans isomerase A OS=Homo sapiens OX=9606 GN=PPIA PE=1 SV=2	High
		Checked	Confidence	Sequence	Modifications	Qvality PEP	Qvality q-value	# Protein Groups	# Proteins	# PSMs	Master Protein Accessions	# Missed Cleavages	Theo. MH+ [Da]	Found in Sample: [S5] F5: Sample	Confidence (by Search Engine): Mascot	Percolator q-Value (by Search Engine): Mascot	Percolator PEP (by Search Engine): Mascot	Ions Score (by Search Engine): Mascot
		FALSE	High	FEDENFILK		0.0875362	0.00399224	1	1	1	P62937	0	1154.57	High	High	0.002791	0.06619	37
		FALSE	High	VSFELFADK		0.0636411	0.00274628	1	1	1	P62937	0	1055.54	High	High	0.001976	0.0464	32
FALSE	High	Master Protein	Q13885	Tubulin beta-2A chain OS=Homo sapiens OX=9606 GN=TUBB2A PE=1 SV=1	0	2.464	4	1	1	1	445	49.9	4.89	30	1	cell organization and biogenesis	cytoplasm;cytoskeleton;nucleus	catalytic activity;nucleotide binding;protein binding;structural molecule activity	Pf00091, Pf03953, Pf10644	7280	ENSG00000137267.5	TUBB2A	6	COPI-independent Golgi-to-ER retrograde traffic; COPI-dependent Golgi-to-ER retrograde traffic; Carboxyterminal post-translational modifications of tubulin; Recruitment of NuMA to mitotic centrosomes; Hedgehog 'off' state; Translocation of GLUT4 to the plasma membrane; Prefoldin mediated transfer of substrate to CCT/TriC; Microtubule-dependent trafficking of connexons from Golgi to the plasma mem…	Pathogenic Escherichia coli infection; Gap junction; Phagosome	Pathogenic Escherichia coli infection; Parkin-Ubiquitin Proteasomal System pathway	65	High	1
	Checked	Protein Group ID	# Proteins	# Unique Peptides	# Peptides	# PSMs	Group Description	Found in Sample: [S5] F5: Sample
	FALSE	24	5	1	1	1	[Master Protein] Tubulin beta-2A chain OS=Homo sapiens OX=9606 GN=TUBB2A PE=1 SV=1	High
		Checked	Confidence	Sequence	Modifications	Qvality PEP	Qvality q-value	# Protein Groups	# Proteins	# PSMs	Master Protein Accessions	# Missed Cleavages	Theo. MH+ [Da]	Found in Sample: [S5] F5: Sample	Confidence (by Search Engine): Mascot	Percolator q-Value (by Search Engine): Mascot	Percolator PEP (by Search Engine): Mascot	Ions Score (by Search Engine): Mascot
		FALSE	High	GHYTEGAELVDSVLDVVR		0.00621304	0.00142189	1	5	1	Q13885	0	1958.98	High	High	0.001157	0.003435	30
FALSE	High	Master Protein	P27635	60S ribosomal protein L10 OS=Homo sapiens OX=9606 GN=RPL10 PE=1 SV=4	0	2.453	9	2	2	2	214	24.6	10.08	19	2	cell organization and biogenesis;metabolic process;regulation of biological process;transport	cytosol;endoplasmic reticulum;membrane;nucleus;ribosome	protein binding;RNA binding;structural molecule activity;translation regulator activity	Pf00252	6134		RPL10	X	Peptide chain elongation; Eukaryotic Translation Termination; Viral mRNA Translation; L13a-mediated translational silencing of Ceruloplasmin expression; Nonsense Mediated Decay (NMD) independent of the Exon Junction Complex (EJC); Selenocysteine synthesis; Nonsense Mediated Decay (NMD) enhanced by the Exon Junction Complex (EJC); GTP hydrolysis and joining of the 60S ribosomal subunit; Major path…	Ribosome	Cytoplasmic Ribosomal Proteins	34	High	1
	Checked	Protein Group ID	# Proteins	# Unique Peptides	# Peptides	# PSMs	Group Description	Found in Sample: [S5] F5: Sample
	FALSE	66	2	2	2	2	[Master Protein] 60S ribosomal protein L10 OS=Homo sapiens OX=9606 GN=RPL10 PE=1 SV=4	High
		Checked	Confidence	Sequence	Modifications	Qvality PEP	Qvality q-value	# Protein Groups	# Proteins	# PSMs	Master Protein Accessions	# Missed Cleavages	Theo. MH+ [Da]	Found in Sample: [S5] F5: Sample	Confidence (by Search Engine): Mascot	Percolator q-Value (by Search Engine): Mascot	Percolator PEP (by Search Engine): Mascot	Ions Score (by Search Engine): Mascot
		FALSE	High	EHVIEALR		0.0818256	0.00399224	1	1	1	P27635	0	966.537	High	High	0.002791	0.06138	19
		FALSE	High	GAFGKPQGTVAR		0.0768666	0.00399224	1	2	1	P27635	0	1188.65	High	High	0.002791	0.0574	20
FALSE	High	Master Protein	P06748	Nucleophosmin OS=Homo sapiens OX=9606 GN=NPM1 PE=1 SV=2	0	2.423	6	1	1	1	294	32.6	4.78	34	1	cell growth;cell organization and biogenesis;cellular homeostasis;metabolic process;regulation of biological process;response to stimulus;transport	cytoplasm;cytoskeleton;cytosol;membrane;nucleus	DNA binding;enzyme regulator activity;protein binding;RNA binding	Pf03066	4869	ENSG00000181163.13	NPM1	5	Nuclear import of Rev protein; TFAP2A acts as a transcriptional repressor during retinoic acid induced cell differentiation; TP53 regulates transcription of additional cell cycle genes whose exact role in the p53 pathway remain uncertain; Deposition of new CENPA-containing nucleosomes at the centromere			18	High	1
	Checked	Protein Group ID	# Proteins	# Unique Peptides	# Peptides	# PSMs	Group Description	Found in Sample: [S5] F5: Sample
	FALSE	149	1	1	1	1	[Master Protein] Nucleophosmin OS=Homo sapiens OX=9606 GN=NPM1 PE=1 SV=2	High
		Checked	Confidence	Sequence	Modifications	Qvality PEP	Qvality q-value	# Protein Groups	# Proteins	# PSMs	Master Protein Accessions	# Missed Cleavages	Theo. MH+ [Da]	Found in Sample: [S5] F5: Sample	Confidence (by Search Engine): Mascot	Percolator q-Value (by Search Engine): Mascot	Percolator PEP (by Search Engine): Mascot	Ions Score (by Search Engine): Mascot
		FALSE	High	DELHIVEAEAMNYEGSPIK		0.00677669	0.00142189	1	1	1	P06748	0	2145.02	High	High	0.001157	0.003778	34
FALSE	High	Master Protein	Q15233	Non-POU domain-containing octamer-binding protein OS=Homo sapiens OX=9606 GN=NONO PE=1 SV=4	0	2.373	5	1	1	1	471	54.2	8.95	26	1	defense response;metabolic process;regulation of biological process;response to stimulus	membrane;nucleus	DNA binding;protein binding;RNA binding	Pf00076, Pf08075, Pf13893, Pf14259	4841	ENSG00000147140.15	NONO	X			mRNA Processing	1	High	1
	Checked	Protein Group ID	# Proteins	# Unique Peptides	# Peptides	# PSMs	Group Description	Found in Sample: [S5] F5: Sample
	FALSE	168	1	1	1	1	[Master Protein] Non-POU domain-containing octamer-binding protein OS=Homo sapiens OX=9606 GN=NONO PE=1 SV=4	High
		Checked	Confidence	Sequence	Modifications	Qvality PEP	Qvality q-value	# Protein Groups	# Proteins	# PSMs	Master Protein Accessions	# Missed Cleavages	Theo. MH+ [Da]	Found in Sample: [S5] F5: Sample	Confidence (by Search Engine): Mascot	Percolator q-Value (by Search Engine): Mascot	Percolator PEP (by Search Engine): Mascot	Ions Score (by Search Engine): Mascot
		FALSE	High	NLPQYVSNELLEEAFSVFGQVER		0.00747203	0.00142189	1	1	1	Q15233	0	2668.33	High	High	0.001157	0.004234	26
FALSE	High	Master Protein	P10599	Thioredoxin OS=Homo sapiens OX=9606 GN=TXN PE=1 SV=3	0	2.332	12	1	2	1	105	11.7	4.92	111	1	cell communication;cell proliferation;cellular component movement;cellular homeostasis;metabolic process;regulation of biological process;response to stimulus;transport	cytoplasm;cytosol;extracellular;mitochondrion;nucleus	antioxidant activity;catalytic activity;protein binding;RNA binding	Pf00085, Pf00462, Pf13098, Pf13899, Pf13905	7295	ENSG00000136810.12	TXN	9	Interconversion of nucleotide di- and triphosphates; Protein repair; TP53 Regulates Metabolic Genes; The NLRP3 inflammasome; Oxidative Stress Induced Senescence; Detoxification of Reactive Oxygen Species	NOD-like receptor signaling pathway	Selenium Micronutrient Network; TNF alpha Signaling Pathway; NRF2 pathway; VEGFA-VEGFR2 Signaling Pathway	25	High	1
	Checked	Protein Group ID	# Proteins	# Unique Peptides	# Peptides	# PSMs	Group Description	Found in Sample: [S5] F5: Sample
	FALSE	161	1	1	1	2	[Master Protein] Thioredoxin OS=Homo sapiens OX=9606 GN=TXN PE=1 SV=3	High
		Checked	Confidence	Sequence	Modifications	Qvality PEP	Qvality q-value	# Protein Groups	# Proteins	# PSMs	Master Protein Accessions	# Missed Cleavages	Theo. MH+ [Da]	Found in Sample: [S5] F5: Sample	Confidence (by Search Engine): Mascot	Percolator q-Value (by Search Engine): Mascot	Percolator PEP (by Search Engine): Mascot	Ions Score (by Search Engine): Mascot
		FALSE	High	TAFQEALDAAGDK		0.00814966	0.00142189	1	1	2	P10599	0	1336.64	High	High	0.001157	0.004657	74
FALSE	High	Master Protein	P61026	Ras-related protein Rab-10 OS=Homo sapiens OX=9606 GN=RAB10 PE=1 SV=1	0	2.225	6	1	1	1	200	22.5	8.38	48	1	cell differentiation;cell organization and biogenesis;regulation of biological process;response to stimulus;transport	cytosol;endoplasmic reticulum;endosome;Golgi;membrane	catalytic activity;nucleotide binding;protein binding	Pf00025, Pf00071, Pf04670, Pf08477	10890	ENSG00000084733.10	RAB10	2	Translocation of GLUT4 to the plasma membrane; Neutrophil degranulation; RAB GEFs exchange GTP for GDP on RABs; RAB geranylgeranylation	Endocytosis; AMPK signaling pathway	Focal Adhesion-PI3K-Akt-mTOR-signaling pathway	14	High	1
	Checked	Protein Group ID	# Proteins	# Unique Peptides	# Peptides	# PSMs	Group Description	Found in Sample: [S5] F5: Sample
	FALSE	5	1	1	1	1	[Master Protein] Ras-related protein Rab-10 OS=Homo sapiens OX=9606 GN=RAB10 PE=1 SV=1	High
		Checked	Confidence	Sequence	Modifications	Qvality PEP	Qvality q-value	# Protein Groups	# Proteins	# PSMs	Master Protein Accessions	# Missed Cleavages	Theo. MH+ [Da]	Found in Sample: [S5] F5: Sample	Confidence (by Search Engine): Mascot	Percolator q-Value (by Search Engine): Mascot	Percolator PEP (by Search Engine): Mascot	Ions Score (by Search Engine): Mascot
		FALSE	High	AFLTLAEDILR		0.0101792	0.00142189	1	1	1	P61026	0	1261.72	High	High	0.001157	0.005953	48
FALSE	High	Master Protein	P04080	Cystatin-B OS=Homo sapiens OX=9606 GN=CSTB PE=1 SV=2	0	2.111	12	1	1	1	98	11.1	7.56	49	1	regulation of biological process;response to stimulus;transport	cytoplasm;cytosol;extracellular;nucleus;organelle lumen	enzyme regulator activity;protein binding;RNA binding	Pf00031	1476	ENSG00000160213.6	CSTB	21	Neutrophil degranulation			3	High	1
	Checked	Protein Group ID	# Proteins	# Unique Peptides	# Peptides	# PSMs	Group Description	Found in Sample: [S5] F5: Sample
	FALSE	130	1	1	1	1	[Master Protein] Cystatin-B OS=Homo sapiens OX=9606 GN=CSTB PE=1 SV=2	High
		Checked	Confidence	Sequence	Modifications	Qvality PEP	Qvality q-value	# Protein Groups	# Proteins	# PSMs	Master Protein Accessions	# Missed Cleavages	Theo. MH+ [Da]	Found in Sample: [S5] F5: Sample	Confidence (by Search Engine): Mascot	Percolator q-Value (by Search Engine): Mascot	Percolator PEP (by Search Engine): Mascot	Ions Score (by Search Engine): Mascot
		FALSE	High	SQVVAGTNYFIK		0.0128506	0.00142189	1	1	1	P04080	0	1326.71	High	High	0.001157	0.007738	49
FALSE	High	Master Protein	Q12864	Cadherin-17 OS=Homo sapiens OX=9606 GN=CDH17 PE=1 SV=3	0	2.103	4	2	2	2	832	92.2	5.14	0	2	cell differentiation;cell organization and biogenesis;regulation of biological process;response to stimulus;transport	cell surface;membrane;nucleus	metal ion binding;protein binding;transporter activity	Pf00028	1015	ENSG00000079112.9	CDH17	8	Adherens junctions interactions			4	High	1
	Checked	Protein Group ID	# Proteins	# Unique Peptides	# Peptides	# PSMs	Group Description	Found in Sample: [S5] F5: Sample
	FALSE	11	1	2	2	2	[Master Protein] Cadherin-17 OS=Homo sapiens OX=9606 GN=CDH17 PE=1 SV=3	High
		Checked	Confidence	Sequence	Modifications	Qvality PEP	Qvality q-value	# Protein Groups	# Proteins	# PSMs	Master Protein Accessions	# Missed Cleavages	Theo. MH+ [Da]	Found in Sample: [S5] F5: Sample	Confidence (by Search Engine): Mascot	Percolator q-Value (by Search Engine): Mascot	Percolator PEP (by Search Engine): Mascot	Ions Score (by Search Engine): Mascot
		FALSE	High	KPLDFETAAVSNIVFK		0.104272	0.00746208	1	1	1	Q12864	0	1778.97	High	High	0.00508	0.08076	19
		FALSE	High	LGVDTDPHTNTGYVIIK		0.123277	0.00746208	1	1	1	Q12864	0	1842.96	High	High	0.00508	0.09757	12
FALSE	High	Master Protein	P62244	40S ribosomal protein S15a OS=Homo sapiens OX=9606 GN=RPS15A PE=1 SV=2	0	2.089	11	1	1	1	130	14.8	10.13	24	1	cell organization and biogenesis;metabolic process;regulation of biological process;response to stimulus;transport	cytoplasm;cytosol;membrane;mitochondrion;ribosome	protein binding;RNA binding;structural molecule activity	Pf00410	6210	ENSG00000134419.15	RPS15A	16	Peptide chain elongation; Eukaryotic Translation Termination; Viral mRNA Translation; Formation of the ternary complex, and subsequently, the 43S complex; L13a-mediated translational silencing of Ceruloplasmin expression; Selenocysteine synthesis; Nonsense Mediated Decay (NMD) independent of the Exon Junction Complex (EJC); Nonsense Mediated Decay (NMD) enhanced by the Exon Junction Complex (EJC)…	Ribosome	Cytoplasmic Ribosomal Proteins	38	High	1
	Checked	Protein Group ID	# Proteins	# Unique Peptides	# Peptides	# PSMs	Group Description	Found in Sample: [S5] F5: Sample
	FALSE	170	1	1	1	1	[Master Protein] 40S ribosomal protein S15a OS=Homo sapiens OX=9606 GN=RPS15A PE=1 SV=2	High
		Checked	Confidence	Sequence	Modifications	Qvality PEP	Qvality q-value	# Protein Groups	# Proteins	# PSMs	Master Protein Accessions	# Missed Cleavages	Theo. MH+ [Da]	Found in Sample: [S5] F5: Sample	Confidence (by Search Engine): Mascot	Percolator q-Value (by Search Engine): Mascot	Percolator PEP (by Search Engine): Mascot	Ions Score (by Search Engine): Mascot
		FALSE	High	HGYIGEFEIIDDHR		0.0134926	0.00142189	1	1	1	P62244	0	1700.8	High	High	0.001157	0.008152	24
FALSE	High	Master Protein	P20700	Lamin-B1 OS=Homo sapiens OX=9606 GN=LMNB1 PE=1 SV=2	0	2.042	4	1	2	1	586	66.4	5.16	37	1	regulation of biological process;response to stimulus	membrane;nucleus	catalytic activity;motor activity;protein binding;structural molecule activity	Pf00038, Pf00932, Pf01576, Pf07888, Pf09726, Pf09731, Pf10186, Pf12128	4001	ENSG00000113368.11	LMNB1	5	Gene and protein expression by JAK-STAT signaling after Interleukin-12 stimulation; Breakdown of the nuclear lamina; Initiation of Nuclear Envelope Reformation; Clearance of Nuclear Envelope Membranes from Chromatin; Meiotic synapsis; Depolymerisation of the Nuclear Lamina; Formation of Senescence-Associated Heterochromatin Foci (SAHF); Deregulated CDK5 triggers multiple neurodegenerative pathway…	Apoptosis	Fas Ligand (FasL) pathway and Stress induction of Heat Shock Proteins (HSP) regulation	34	High	1
	Checked	Protein Group ID	# Proteins	# Unique Peptides	# Peptides	# PSMs	Group Description	Found in Sample: [S5] F5: Sample
	FALSE	69	1	1	1	2	[Master Protein] Lamin-B1 OS=Homo sapiens OX=9606 GN=LMNB1 PE=1 SV=2	High
		Checked	Confidence	Sequence	Modifications	Qvality PEP	Qvality q-value	# Protein Groups	# Proteins	# PSMs	Master Protein Accessions	# Missed Cleavages	Theo. MH+ [Da]	Found in Sample: [S5] F5: Sample	Confidence (by Search Engine): Mascot	Percolator q-Value (by Search Engine): Mascot	Percolator PEP (by Search Engine): Mascot	Ions Score (by Search Engine): Mascot
		FALSE	High	SLEGDLEDLKDQIAQLEASLAAAK		0.0147936	0.00142189	1	1	2	P20700	1	2528.31	High	High	0.001157	0.009077	24
FALSE	High	Master Protein	Q99623	Prohibitin-2 OS=Homo sapiens OX=9606 GN=PHB2 PE=1 SV=2	0	2.009	3	1	1	1	299	33.3	9.83	42	1	cell organization and biogenesis;metabolic process;regulation of biological process;response to stimulus;transport	cell surface;cytoplasm;membrane;mitochondrion;nucleus	protein binding	Pf01145	11331	ENSG00000215021.8	PHB2	12	Processing of SMDT1			3	High	1
	Checked	Protein Group ID	# Proteins	# Unique Peptides	# Peptides	# PSMs	Group Description	Found in Sample: [S5] F5: Sample
	FALSE	71	1	1	1	1	[Master Protein] Prohibitin-2 OS=Homo sapiens OX=9606 GN=PHB2 PE=1 SV=2	High
		Checked	Confidence	Sequence	Modifications	Qvality PEP	Qvality q-value	# Protein Groups	# Proteins	# PSMs	Master Protein Accessions	# Missed Cleavages	Theo. MH+ [Da]	Found in Sample: [S5] F5: Sample	Confidence (by Search Engine): Mascot	Percolator q-Value (by Search Engine): Mascot	Percolator PEP (by Search Engine): Mascot	Ions Score (by Search Engine): Mascot
		FALSE	High	FNASQLITQR		0.0158721	0.00142189	1	1	1	Q99623	0	1177.63	High	High	0.001157	0.009806	42
FALSE	High	Master Protein	P38159	RNA-binding motif protein, X chromosome OS=Homo sapiens OX=9606 GN=RBMX PE=1 SV=3	0	1.897	3	1	1	1	391	42.3	10.05	0	1	cell differentiation;cell organization and biogenesis;metabolic process;regulation of biological process;response to stimulus	membrane;nucleus;spliceosomal complex	DNA binding;protein binding;RNA binding	Pf00076, Pf08081, Pf13893, Pf14259	27316	ENSG00000147274.14	RBMX	X	mRNA Splicing - Major Pathway	Spliceosome	mRNA Processing	6	High	1
	Checked	Protein Group ID	# Proteins	# Unique Peptides	# Peptides	# PSMs	Group Description	Found in Sample: [S5] F5: Sample
	FALSE	44	1	1	1	1	[Master Protein] RNA-binding motif protein, X chromosome OS=Homo sapiens OX=9606 GN=RBMX PE=1 SV=3	High
		Checked	Confidence	Sequence	Modifications	Qvality PEP	Qvality q-value	# Protein Groups	# Proteins	# PSMs	Master Protein Accessions	# Missed Cleavages	Theo. MH+ [Da]	Found in Sample: [S5] F5: Sample	Confidence (by Search Engine): Mascot	Percolator q-Value (by Search Engine): Mascot	Percolator PEP (by Search Engine): Mascot	Ions Score (by Search Engine): Mascot
		FALSE	High	VEQATKPSFESGR		0.020027	0.00142189	1	1	1	P38159	0	1435.72	High	High	0.001157	0.01268	22
FALSE	High	Master Protein	P10809	60 kDa heat shock protein, mitochondrial OS=Homo sapiens OX=9606 GN=HSPD1 PE=1 SV=2	0	1.81	5	1	2	1	573	61	5.87	46	1	cell organization and biogenesis;cell proliferation;metabolic process;regulation of biological process;response to stimulus;transport	cell surface;cytoplasm;cytosol;endosome;membrane;mitochondrion;organelle lumen	catalytic activity;DNA binding;nucleotide binding;protein binding;RNA binding	Pf00118	3329	ENSG00000144381.16	HSPD1	2	TFAP2A acts as a transcriptional repressor during retinoic acid induced cell differentiation; Mitochondrial protein import; Metabolism of proteins	Type I diabetes mellitus; Tuberculosis; RNA degradation; Legionellosis	Apoptosis-related network due to altered Notch3 in ovarian cancer; Sudden Infant Death Syndrome (SIDS) Susceptibility Pathways	13	High	1
	Checked	Protein Group ID	# Proteins	# Unique Peptides	# Peptides	# PSMs	Group Description	Found in Sample: [S5] F5: Sample
	FALSE	159	1	1	1	2	[Master Protein] 60 kDa heat shock protein, mitochondrial OS=Homo sapiens OX=9606 GN=HSPD1 PE=1 SV=2	High
		Checked	Confidence	Sequence	Modifications	Qvality PEP	Qvality q-value	# Protein Groups	# Proteins	# PSMs	Master Protein Accessions	# Missed Cleavages	Theo. MH+ [Da]	Found in Sample: [S5] F5: Sample	Confidence (by Search Engine): Mascot	Percolator q-Value (by Search Engine): Mascot	Percolator PEP (by Search Engine): Mascot	Ions Score (by Search Engine): Mascot
		FALSE	High	TALLDAAGVASLLTTAEVVVTEIPKEEK		0.0239323	0.00142189	1	1	2	P10809	1	2868.58	High	High	0.001157	0.01548	38
FALSE	High	Master Protein	P04083	Annexin A1 OS=Homo sapiens OX=9606 GN=ANXA1 PE=1 SV=2	0	1.741	4	1	1	1	346	38.7	7.02	42	1	cell differentiation;cell organization and biogenesis;cellular component movement;defense response;metabolic process;regulation of biological process;response to stimulus;transport	cell surface;cytoplasm;cytoskeleton;cytosol;endosome;extracellular;membrane;nucleus;vacuole	catalytic activity;DNA binding;enzyme regulator activity;metal ion binding;protein binding;RNA binding;structural molecule activity	Pf00191	301	ENSG00000135046.13	ANXA1	9	Gastrin-CREB signalling pathway via PKC and MAPK; G alpha (i) signalling events; Smooth Muscle Contraction; Interleukin-4 and 13 signaling; Formyl peptide receptors bind formyl peptides and many other ligands		Integrated Breast Cancer Pathway; Spinal Cord Injury; VEGFA-VEGFR2 Signaling Pathway; Prostaglandin Synthesis and Regulation	20	High	1
	Checked	Protein Group ID	# Proteins	# Unique Peptides	# Peptides	# PSMs	Group Description	Found in Sample: [S5] F5: Sample
	FALSE	146	1	1	1	1	[Master Protein] Annexin A1 OS=Homo sapiens OX=9606 GN=ANXA1 PE=1 SV=2	High
		Checked	Confidence	Sequence	Modifications	Qvality PEP	Qvality q-value	# Protein Groups	# Proteins	# PSMs	Master Protein Accessions	# Missed Cleavages	Theo. MH+ [Da]	Found in Sample: [S5] F5: Sample	Confidence (by Search Engine): Mascot	Percolator q-Value (by Search Engine): Mascot	Percolator PEP (by Search Engine): Mascot	Ions Score (by Search Engine): Mascot
		FALSE	High	GVDEATIIDILTK		0.027532	0.00142189	1	1	1	P04083	0	1387.77	High	High	0.001157	0.01814	42
FALSE	High	Master Protein	P02786	Transferrin receptor protein 1 OS=Homo sapiens OX=9606 GN=TFRC PE=1 SV=2	0	1.729	2	1	1	1	760	84.8	6.61	64	1	cell differentiation;cell organization and biogenesis;cellular homeostasis;metabolic process;regulation of biological process;response to stimulus;transport	cell surface;endosome;extracellular;membrane	protein binding;receptor activity;RNA binding;transporter activity	Pf02225, Pf04253, Pf04389	7037	ENSG00000072274.12	TFRC	3	Cargo recognition for clathrin-mediated endocytosis; Transferrin endocytosis and recycling; Golgi Associated Vesicle Biogenesis	Endocytosis; HIF-1 signaling pathway; Hematopoietic cell lineage; Phagosome	Iron metabolism in placenta	15	High	1
	Checked	Protein Group ID	# Proteins	# Unique Peptides	# Peptides	# PSMs	Group Description	Found in Sample: [S5] F5: Sample
	FALSE	172	1	1	1	1	[Master Protein] Transferrin receptor protein 1 OS=Homo sapiens OX=9606 GN=TFRC PE=1 SV=2	High
		Checked	Confidence	Sequence	Modifications	Qvality PEP	Qvality q-value	# Protein Groups	# Proteins	# PSMs	Master Protein Accessions	# Missed Cleavages	Theo. MH+ [Da]	Found in Sample: [S5] F5: Sample	Confidence (by Search Engine): Mascot	Percolator q-Value (by Search Engine): Mascot	Percolator PEP (by Search Engine): Mascot	Ions Score (by Search Engine): Mascot
		FALSE	High	VSASPLLYTLIEK		0.0282831	0.00142189	1	1	1	P02786	0	1433.83	High	High	0.001157	0.01868	64
FALSE	High	Master Protein	P06576	ATP synthase subunit beta, mitochondrial OS=Homo sapiens OX=9606 GN=ATP5F1B PE=1 SV=3	0	1.726	2	1	1	1	529	56.5	5.4	38	1	cell differentiation;cell organization and biogenesis;cellular homeostasis;metabolic process;regulation of biological process;transport	cell surface;membrane;mitochondrion;nucleus;organelle lumen	catalytic activity;nucleotide binding;protein binding;transporter activity	Pf00006, Pf00306, Pf02874	506	ENSG00000110955.8	ATP5B	12	Transcriptional activation of mitochondrial biogenesis; Cristae formation; Mitochondrial protein import; Formation of ATP by chemiosmotic coupling; Metabolism of proteins	Huntington's disease; Parkinson's disease; Alzheimer's disease; Oxidative phosphorylation; Metabolic pathways	Electron Transport Chain; Oxidative phosphorylation	17	High	1
	Checked	Protein Group ID	# Proteins	# Unique Peptides	# Peptides	# PSMs	Group Description	Found in Sample: [S5] F5: Sample
	FALSE	125	1	1	1	1	[Master Protein] ATP synthase subunit beta, mitochondrial OS=Homo sapiens OX=9606 GN=ATP5F1B PE=1 SV=3	High
		Checked	Confidence	Sequence	Modifications	Qvality PEP	Qvality q-value	# Protein Groups	# Proteins	# PSMs	Master Protein Accessions	# Missed Cleavages	Theo. MH+ [Da]	Found in Sample: [S5] F5: Sample	Confidence (by Search Engine): Mascot	Percolator q-Value (by Search Engine): Mascot	Percolator PEP (by Search Engine): Mascot	Ions Score (by Search Engine): Mascot
		FALSE	High	TVLIMELINNVAK		0.0284358	0.00142189	1	1	1	P06576	0	1457.84	High	High	0.001157	0.01881	38
FALSE	High	Master Protein	Q6P2Q9	Pre-mRNA-processing-splicing factor 8 OS=Homo sapiens OX=9606 GN=PRPF8 PE=1 SV=2	0	1.718	1	1	2	1	2335	273.4	8.84	33	1	cell organization and biogenesis;metabolic process;response to stimulus	membrane;nucleus;spliceosomal complex	catalytic activity;protein binding;RNA binding	Pf01398, Pf08082, Pf08083, Pf08084, Pf10596, Pf10597, Pf10598, Pf12134	10594	ENSG00000174231.16; ENSG00000274442.2	PRPF8	17; CHR_HSCHR17_1_CTG2	mRNA Splicing - Major Pathway; mRNA Splicing - Minor Pathway	Spliceosome	mRNA Processing	7	High	1
	Checked	Protein Group ID	# Proteins	# Unique Peptides	# Peptides	# PSMs	Group Description	Found in Sample: [S5] F5: Sample
	FALSE	152	1	1	1	2	[Master Protein] Pre-mRNA-processing-splicing factor 8 OS=Homo sapiens OX=9606 GN=PRPF8 PE=1 SV=2	High
		Checked	Confidence	Sequence	Modifications	Qvality PEP	Qvality q-value	# Protein Groups	# Proteins	# PSMs	Master Protein Accessions	# Missed Cleavages	Theo. MH+ [Da]	Found in Sample: [S5] F5: Sample	Confidence (by Search Engine): Mascot	Percolator q-Value (by Search Engine): Mascot	Percolator PEP (by Search Engine): Mascot	Ions Score (by Search Engine): Mascot
		FALSE	High	TDMIQALGGVEGILEHTLFK		0.0288986	0.00142189	1	1	2	Q6P2Q9	0	2172.14	High	High	0.001157	0.01915	28
FALSE	High	Master Protein	P62266	40S ribosomal protein S23 OS=Homo sapiens OX=9606 GN=RPS23 PE=1 SV=3	0	1.717	8	1	1	1	143	15.8	10.49	66	1	cell organization and biogenesis;metabolic process;transport	cytosol;membrane;ribosome	protein binding;RNA binding;structural molecule activity	Pf00164	6228	ENSG00000186468.12	RPS23	5	Peptide chain elongation; Eukaryotic Translation Termination; Viral mRNA Translation; Formation of the ternary complex, and subsequently, the 43S complex; L13a-mediated translational silencing of Ceruloplasmin expression; Selenocysteine synthesis; Nonsense Mediated Decay (NMD) independent of the Exon Junction Complex (EJC); Nonsense Mediated Decay (NMD) enhanced by the Exon Junction Complex (EJC)…	Ribosome	Cytoplasmic Ribosomal Proteins	38	High	1
	Checked	Protein Group ID	# Proteins	# Unique Peptides	# Peptides	# PSMs	Group Description	Found in Sample: [S5] F5: Sample
	FALSE	114	1	1	1	1	[Master Protein] 40S ribosomal protein S23 OS=Homo sapiens OX=9606 GN=RPS23 PE=1 SV=3	High
		Checked	Confidence	Sequence	Modifications	Qvality PEP	Qvality q-value	# Protein Groups	# Proteins	# PSMs	Master Protein Accessions	# Missed Cleavages	Theo. MH+ [Da]	Found in Sample: [S5] F5: Sample	Confidence (by Search Engine): Mascot	Percolator q-Value (by Search Engine): Mascot	Percolator PEP (by Search Engine): Mascot	Ions Score (by Search Engine): Mascot
		FALSE	High	VANVSLLALYK		0.0288986	0.00142189	1	1	1	P62266	0	1190.71	High	High	0.001157	0.01919	66
FALSE	High	Master Protein	P61254	60S ribosomal protein L26 OS=Homo sapiens OX=9606 GN=RPL26 PE=1 SV=1	0	1.691	6	1	1	1	145	17.2	10.55	28	1	cell organization and biogenesis;metabolic process;regulation of biological process;response to stimulus;transport	cytoplasm;cytosol;membrane;ribosome	protein binding;RNA binding;structural molecule activity	Pf00467	6154	ENSG00000161970.12	RPL26	17	Peptide chain elongation; Eukaryotic Translation Termination; Viral mRNA Translation; L13a-mediated translational silencing of Ceruloplasmin expression; Nonsense Mediated Decay (NMD) independent of the Exon Junction Complex (EJC); Selenocysteine synthesis; Nonsense Mediated Decay (NMD) enhanced by the Exon Junction Complex (EJC); GTP hydrolysis and joining of the 60S ribosomal subunit; Major path…	Ribosome	Cytoplasmic Ribosomal Proteins	34	High	1
	Checked	Protein Group ID	# Proteins	# Unique Peptides	# Peptides	# PSMs	Group Description	Found in Sample: [S5] F5: Sample
	FALSE	142	1	1	1	1	[Master Protein] 60S ribosomal protein L26 OS=Homo sapiens OX=9606 GN=RPL26 PE=1 SV=1	High
		Checked	Confidence	Sequence	Modifications	Qvality PEP	Qvality q-value	# Protein Groups	# Proteins	# PSMs	Master Protein Accessions	# Missed Cleavages	Theo. MH+ [Da]	Found in Sample: [S5] F5: Sample	Confidence (by Search Engine): Mascot	Percolator q-Value (by Search Engine): Mascot	Percolator PEP (by Search Engine): Mascot	Ions Score (by Search Engine): Mascot
		FALSE	High	HFNAPSHIR		0.0304955	0.00142189	1	1	1	P61254	0	1078.55	High	High	0.001157	0.02039	28
FALSE	High	Master Protein	P46779	60S ribosomal protein L28 OS=Homo sapiens OX=9606 GN=RPL28 PE=1 SV=3	0	1.679	8	1	1	1	137	15.7	12.02	31	1	cell organization and biogenesis;metabolic process;regulation of biological process;transport	cytosol;membrane;ribosome	protein binding;RNA binding;structural molecule activity	Pf01778	6158	ENSG00000108107.14	RPL28	19	Peptide chain elongation; Eukaryotic Translation Termination; Viral mRNA Translation; L13a-mediated translational silencing of Ceruloplasmin expression; Nonsense Mediated Decay (NMD) independent of the Exon Junction Complex (EJC); Selenocysteine synthesis; Nonsense Mediated Decay (NMD) enhanced by the Exon Junction Complex (EJC); GTP hydrolysis and joining of the 60S ribosomal subunit; Major path…	Ribosome	Cytoplasmic Ribosomal Proteins	34	High	1
	Checked	Protein Group ID	# Proteins	# Unique Peptides	# Peptides	# PSMs	Group Description	Found in Sample: [S5] F5: Sample
	FALSE	94	1	1	1	1	[Master Protein] 60S ribosomal protein L28 OS=Homo sapiens OX=9606 GN=RPL28 PE=1 SV=3	High
		Checked	Confidence	Sequence	Modifications	Qvality PEP	Qvality q-value	# Protein Groups	# Proteins	# PSMs	Master Protein Accessions	# Missed Cleavages	Theo. MH+ [Da]	Found in Sample: [S5] F5: Sample	Confidence (by Search Engine): Mascot	Percolator q-Value (by Search Engine): Mascot	Percolator PEP (by Search Engine): Mascot	Ions Score (by Search Engine): Mascot
		FALSE	High	QTYSTEPNNLK		0.0313262	0.00142189	1	1	1	P46779	0	1294.63	High	High	0.001157	0.02094	31
FALSE	High	Master Protein	P25311	Zinc-alpha-2-glycoprotein OS=Homo sapiens OX=9606 GN=AZGP1 PE=1 SV=2	0	1.669	5	1	1	1	298	34.2	6.05	21	1	metabolic process;regulation of biological process;response to stimulus;transport	extracellular;membrane;nucleus	catalytic activity;protein binding;transporter activity	Pf00129, Pf07654	563	ENSG00000160862.12	AZGP1	7	Miscellaneous transport and binding events			2	High	1
	Checked	Protein Group ID	# Proteins	# Unique Peptides	# Peptides	# PSMs	Group Description	Found in Sample: [S5] F5: Sample
	FALSE	93	1	1	1	1	[Master Protein] Zinc-alpha-2-glycoprotein OS=Homo sapiens OX=9606 GN=AZGP1 PE=1 SV=2	High
		Checked	Confidence	Sequence	Modifications	Qvality PEP	Qvality q-value	# Protein Groups	# Proteins	# PSMs	Master Protein Accessions	# Missed Cleavages	Theo. MH+ [Da]	Found in Sample: [S5] F5: Sample	Confidence (by Search Engine): Mascot	Percolator q-Value (by Search Engine): Mascot	Percolator PEP (by Search Engine): Mascot	Ions Score (by Search Engine): Mascot
		FALSE	High	EIPAWVPFDPAAQITK		0.0320068	0.00142189	1	1	1	P25311	0	1782.94	High	High	0.001157	0.02141	21
FALSE	High	Master Protein	P67936	Tropomyosin alpha-4 chain OS=Homo sapiens OX=9606 GN=TPM4 PE=1 SV=3	0	1.667	4	1	1	1	248	28.5	4.69	41	1	cell differentiation;cell organization and biogenesis;cellular component movement	cytoplasm;cytoskeleton;cytosol;membrane	metal ion binding;protein binding;structural molecule activity	Pf00261, Pf12718	7171	ENSG00000167460.14	TPM4	19	Smooth Muscle Contraction; Striated Muscle Contraction	Dilated cardiomyopathy; Adrenergic signaling in cardiomyocytes; Cardiac muscle contraction; Hypertrophic cardiomyopathy (HCM)	Striated Muscle Contraction	8	High	1
	Checked	Protein Group ID	# Proteins	# Unique Peptides	# Peptides	# PSMs	Group Description	Found in Sample: [S5] F5: Sample
	FALSE	103	4	1	1	1	[Master Protein] Tropomyosin alpha-4 chain OS=Homo sapiens OX=9606 GN=TPM4 PE=1 SV=3	High
		Checked	Confidence	Sequence	Modifications	Qvality PEP	Qvality q-value	# Protein Groups	# Proteins	# PSMs	Master Protein Accessions	# Missed Cleavages	Theo. MH+ [Da]	Found in Sample: [S5] F5: Sample	Confidence (by Search Engine): Mascot	Percolator q-Value (by Search Engine): Mascot	Percolator PEP (by Search Engine): Mascot	Ions Score (by Search Engine): Mascot
		FALSE	High	IQLVEEELDR		0.0320068	0.00142189	1	4	1	P67936	0	1243.65	High	High	0.001157	0.02151	41
FALSE	High	Master Protein	P01040	Cystatin-A OS=Homo sapiens OX=9606 GN=CSTA PE=1 SV=1	0	1.665	12	1	1	1	98	11	5.5	45	1	cell death;cell differentiation;metabolic process;regulation of biological process	cytoplasm;cytoskeleton;cytosol	enzyme regulator activity;protein binding;structural molecule activity	Pf00031	1475	ENSG00000121552.3	CSTA	3	Formation of the cornified envelope			3	High	1
	Checked	Protein Group ID	# Proteins	# Unique Peptides	# Peptides	# PSMs	Group Description	Found in Sample: [S5] F5: Sample
	FALSE	120	1	1	1	1	[Master Protein] Cystatin-A OS=Homo sapiens OX=9606 GN=CSTA PE=1 SV=1	High
		Checked	Confidence	Sequence	Modifications	Qvality PEP	Qvality q-value	# Protein Groups	# Proteins	# PSMs	Master Protein Accessions	# Missed Cleavages	Theo. MH+ [Da]	Found in Sample: [S5] F5: Sample	Confidence (by Search Engine): Mascot	Percolator q-Value (by Search Engine): Mascot	Percolator PEP (by Search Engine): Mascot	Ions Score (by Search Engine): Mascot
		FALSE	High	TQVVAGTNYYIK		0.0321792	0.00142189	1	1	1	P01040	0	1356.72	High	High	0.001157	0.02164	45
FALSE	High	Master Protein	Q15517	Corneodesmosin OS=Homo sapiens OX=9606 GN=CDSN PE=1 SV=3	0	1.66	3	1	1	1	529	51.5	8.35	23	1	cell death;cell differentiation;regulation of biological process	cytoskeleton;extracellular;membrane	protein binding		1041		CDSN	6	Formation of the cornified envelope			3	High	1
	Checked	Protein Group ID	# Proteins	# Unique Peptides	# Peptides	# PSMs	Group Description	Found in Sample: [S5] F5: Sample
	FALSE	174	1	1	1	1	[Master Protein] Corneodesmosin OS=Homo sapiens OX=9606 GN=CDSN PE=1 SV=3	High
		Checked	Confidence	Sequence	Modifications	Qvality PEP	Qvality q-value	# Protein Groups	# Proteins	# PSMs	Master Protein Accessions	# Missed Cleavages	Theo. MH+ [Da]	Found in Sample: [S5] F5: Sample	Confidence (by Search Engine): Mascot	Percolator q-Value (by Search Engine): Mascot	Percolator PEP (by Search Engine): Mascot	Ions Score (by Search Engine): Mascot
		FALSE	High	GSPGVPSFAAGPPISEGK		0.0325267	0.00142189	1	1	1	Q15517	0	1654.84	High	High	0.001157	0.02188	23
FALSE	High	Master Protein	P46777	60S ribosomal protein L5 OS=Homo sapiens OX=9606 GN=RPL5 PE=1 SV=3	0	1.596	3	1	1	1	297	34.3	9.72	40	1	cell organization and biogenesis;metabolic process;regulation of biological process;transport	cytoplasm;cytosol;membrane;nucleus;ribosome	protein binding;RNA binding;structural molecule activity	Pf00861, Pf14204	6125	ENSG00000122406.12	RPL5	1	Peptide chain elongation; Eukaryotic Translation Termination; Viral mRNA Translation; L13a-mediated translational silencing of Ceruloplasmin expression; Nonsense Mediated Decay (NMD) independent of the Exon Junction Complex (EJC); Selenocysteine synthesis; Nonsense Mediated Decay (NMD) enhanced by the Exon Junction Complex (EJC); GTP hydrolysis and joining of the 60S ribosomal subunit; Major path…	Ribosome	Cytoplasmic Ribosomal Proteins	34	High	1
	Checked	Protein Group ID	# Proteins	# Unique Peptides	# Peptides	# PSMs	Group Description	Found in Sample: [S5] F5: Sample
	FALSE	133	1	1	1	1	[Master Protein] 60S ribosomal protein L5 OS=Homo sapiens OX=9606 GN=RPL5 PE=1 SV=3	High
		Checked	Confidence	Sequence	Modifications	Qvality PEP	Qvality q-value	# Protein Groups	# Proteins	# PSMs	Master Protein Accessions	# Missed Cleavages	Theo. MH+ [Da]	Found in Sample: [S5] F5: Sample	Confidence (by Search Engine): Mascot	Percolator q-Value (by Search Engine): Mascot	Percolator PEP (by Search Engine): Mascot	Ions Score (by Search Engine): Mascot
		FALSE	High	EFNAEVHR		0.0371947	0.00142189	1	1	1	P46777	0	1001.48	High	High	0.001157	0.02535	40
FALSE	High	Master Protein	P62854	40S ribosomal protein S26 OS=Homo sapiens OX=9606 GN=RPS26 PE=1 SV=3	0	1.586	8	1	1	1	115	13	11	44	1	cell organization and biogenesis;metabolic process;regulation of biological process;transport	cytosol;membrane;ribosome	protein binding;RNA binding;structural molecule activity	Pf01283	6231; 101929876; 728937	ENSG00000197728.9	RPS26; LOC101929876; RPS26P25	12; 20; 4	Peptide chain elongation; Eukaryotic Translation Termination; Viral mRNA Translation; Formation of the ternary complex, and subsequently, the 43S complex; L13a-mediated translational silencing of Ceruloplasmin expression; Selenocysteine synthesis; Nonsense Mediated Decay (NMD) independent of the Exon Junction Complex (EJC); Nonsense Mediated Decay (NMD) enhanced by the Exon Junction Complex (EJC)…	Ribosome	Cytoplasmic Ribosomal Proteins	38	High	1
	Checked	Protein Group ID	# Proteins	# Unique Peptides	# Peptides	# PSMs	Group Description	Found in Sample: [S5] F5: Sample
	FALSE	139	2	1	1	1	[Master Protein] 40S ribosomal protein S26 OS=Homo sapiens OX=9606 GN=RPS26 PE=1 SV=3	High
		Checked	Confidence	Sequence	Modifications	Qvality PEP	Qvality q-value	# Protein Groups	# Proteins	# PSMs	Master Protein Accessions	# Missed Cleavages	Theo. MH+ [Da]	Found in Sample: [S5] F5: Sample	Confidence (by Search Engine): Mascot	Percolator q-Value (by Search Engine): Mascot	Percolator PEP (by Search Engine): Mascot	Ions Score (by Search Engine): Mascot
		FALSE	High	NIVEAAAVR		0.0377972	0.00142189	1	2	1	P62854	0	942.537	High	High	0.001157	0.02594	44
FALSE	High	Master Protein	P62701	40S ribosomal protein S4, X isoform OS=Homo sapiens OX=9606 GN=RPS4X PE=1 SV=2	0	1.563	3	1	1	1	263	29.6	10.15	43	1	cell organization and biogenesis;development;metabolic process;regulation of biological process;transport	cytoplasm;cytosol;membrane;ribosome	protein binding;RNA binding;structural molecule activity	Pf00900, Pf08071	6191	ENSG00000198034.10	RPS4X	X	Peptide chain elongation; Eukaryotic Translation Termination; Viral mRNA Translation; Formation of the ternary complex, and subsequently, the 43S complex; L13a-mediated translational silencing of Ceruloplasmin expression; Selenocysteine synthesis; Nonsense Mediated Decay (NMD) independent of the Exon Junction Complex (EJC); Nonsense Mediated Decay (NMD) enhanced by the Exon Junction Complex (EJC)…	Ribosome	Cytoplasmic Ribosomal Proteins	38	High	1
	Checked	Protein Group ID	# Proteins	# Unique Peptides	# Peptides	# PSMs	Group Description	Found in Sample: [S5] F5: Sample
	FALSE	134	1	1	1	1	[Master Protein] 40S ribosomal protein S4, X isoform OS=Homo sapiens OX=9606 GN=RPS4X PE=1 SV=2	High
		Checked	Confidence	Sequence	Modifications	Qvality PEP	Qvality q-value	# Protein Groups	# Proteins	# PSMs	Master Protein Accessions	# Missed Cleavages	Theo. MH+ [Da]	Found in Sample: [S5] F5: Sample	Confidence (by Search Engine): Mascot	Percolator q-Value (by Search Engine): Mascot	Percolator PEP (by Search Engine): Mascot	Ions Score (by Search Engine): Mascot
		FALSE	High	LSNIFVIGK		0.0396625	0.00142189	1	1	1	P62701	0	990.598	High	High	0.001157	0.02734	43
FALSE	High	Master Protein	P62318	Small nuclear ribonucleoprotein Sm D3 OS=Homo sapiens OX=9606 GN=SNRPD3 PE=1 SV=1	0	1.532	8	1	1	1	126	13.9	10.32	38	1	cell organization and biogenesis;metabolic process;transport	cytoplasm;cytosol;nucleus;spliceosomal complex	protein binding;RNA binding	Pf01423	6634	ENSG00000100028.11	SNRPD3	22	SLBP independent Processing of Histone Pre-mRNAs; SLBP Dependent Processing of Replication-Dependent Histone Pre-mRNAs; mRNA Splicing - Major Pathway; mRNA Splicing - Minor Pathway; snRNP Assembly; Cleavage of Growing Transcript in the Termination Region	Spliceosome; Systemic lupus erythematosus	mRNA Processing	17	High	1
	Checked	Protein Group ID	# Proteins	# Unique Peptides	# Peptides	# PSMs	Group Description	Found in Sample: [S5] F5: Sample
	FALSE	26	1	1	1	1	[Master Protein] Small nuclear ribonucleoprotein Sm D3 OS=Homo sapiens OX=9606 GN=SNRPD3 PE=1 SV=1	High
		Checked	Confidence	Sequence	Modifications	Qvality PEP	Qvality q-value	# Protein Groups	# Proteins	# PSMs	Master Protein Accessions	# Missed Cleavages	Theo. MH+ [Da]	Found in Sample: [S5] F5: Sample	Confidence (by Search Engine): Mascot	Percolator q-Value (by Search Engine): Mascot	Percolator PEP (by Search Engine): Mascot	Ions Score (by Search Engine): Mascot
		FALSE	High	VAQLEQVYIR		0.04229	0.00142189	1	1	1	P62318	0	1218.68	High	High	0.001157	0.02936	38
FALSE	High	Master Protein	P60866	40S ribosomal protein S20 OS=Homo sapiens OX=9606 GN=RPS20 PE=1 SV=1	0	1.529	9	1	1	1	119	13.4	9.94	35	1	cell organization and biogenesis;metabolic process;transport	cytoplasm;cytosol;membrane;ribosome	protein binding;RNA binding;structural molecule activity	Pf00338	6224	ENSG00000008988.9	RPS20	8	Peptide chain elongation; Eukaryotic Translation Termination; Viral mRNA Translation; Formation of the ternary complex, and subsequently, the 43S complex; L13a-mediated translational silencing of Ceruloplasmin expression; Selenocysteine synthesis; Nonsense Mediated Decay (NMD) independent of the Exon Junction Complex (EJC); Nonsense Mediated Decay (NMD) enhanced by the Exon Junction Complex (EJC)…	Ribosome	Cytoplasmic Ribosomal Proteins	38	High	1
	Checked	Protein Group ID	# Proteins	# Unique Peptides	# Peptides	# PSMs	Group Description	Found in Sample: [S5] F5: Sample
	FALSE	37	1	1	1	1	[Master Protein] 40S ribosomal protein S20 OS=Homo sapiens OX=9606 GN=RPS20 PE=1 SV=1	High
		Checked	Confidence	Sequence	Modifications	Qvality PEP	Qvality q-value	# Protein Groups	# Proteins	# PSMs	Master Protein Accessions	# Missed Cleavages	Theo. MH+ [Da]	Found in Sample: [S5] F5: Sample	Confidence (by Search Engine): Mascot	Percolator q-Value (by Search Engine): Mascot	Percolator PEP (by Search Engine): Mascot	Ions Score (by Search Engine): Mascot
		FALSE	High	TPVEPEVAIHR		0.0427441	0.00142189	1	1	1	P60866	0	1247.67	High	High	0.001157	0.02961	35
FALSE	High	Master Protein	Q99439	Calponin-2 OS=Homo sapiens OX=9606 GN=CNN2 PE=1 SV=4	0	1.526	7	1	1	1	309	33.7	7.33	0	1	cell organization and biogenesis;regulation of biological process;response to stimulus;transport	cytoskeleton;extracellular;membrane;organelle lumen	protein binding	Pf00307, Pf00402	1265	ENSG00000064666.14	CNN2	19	Gene and protein expression by JAK-STAT signaling after Interleukin-12 stimulation; Neutrophil degranulation; Interleukin-12 family signaling		Myometrial Relaxation and Contraction Pathways	8	High	1
	Checked	Protein Group ID	# Proteins	# Unique Peptides	# Peptides	# PSMs	Group Description	Found in Sample: [S5] F5: Sample
	FALSE	171	1	1	1	1	[Master Protein] Calponin-2 OS=Homo sapiens OX=9606 GN=CNN2 PE=1 SV=4	High
		Checked	Confidence	Sequence	Modifications	Qvality PEP	Qvality q-value	# Protein Groups	# Proteins	# PSMs	Master Protein Accessions	# Missed Cleavages	Theo. MH+ [Da]	Found in Sample: [S5] F5: Sample	Confidence (by Search Engine): Mascot	Percolator q-Value (by Search Engine): Mascot	Percolator PEP (by Search Engine): Mascot	Ions Score (by Search Engine): Mascot
		FALSE	High	DGTILCTLMNKLQPGSVPKINR	1xCarbamidomethyl [C6]	0.042973	0.00142189	1	1	1	Q99439	2	2455.32	High	High	0.001157	0.02979	16
FALSE	High	Master Protein	Q16629	Serine/arginine-rich splicing factor 7 OS=Homo sapiens OX=9606 GN=SRSF7 PE=1 SV=1	0	1.517	6	1	2	1	238	27.4	11.82	68	1	metabolic process;regulation of biological process;transport	cytoplasm;nucleus	metal ion binding;protein binding;RNA binding	Pf00076, Pf13893, Pf14259	6432	ENSG00000115875.18	SRSF7	2	Cleavage of Growing Transcript in the Termination Region ; Transport of Mature mRNA derived from an Intron-Containing Transcript; mRNA 3'-end processing; mRNA Splicing - Major Pathway; mRNA Splicing - Minor Pathway	Spliceosome; Herpes simplex infection	mRNA Processing	15	High	1
	Checked	Protein Group ID	# Proteins	# Unique Peptides	# Peptides	# PSMs	Group Description	Found in Sample: [S5] F5: Sample
	FALSE	36	2	1	1	2	[Master Protein] Serine/arginine-rich splicing factor 7 OS=Homo sapiens OX=9606 GN=SRSF7 PE=1 SV=1	High
		Checked	Confidence	Sequence	Modifications	Qvality PEP	Qvality q-value	# Protein Groups	# Proteins	# PSMs	Master Protein Accessions	# Missed Cleavages	Theo. MH+ [Da]	Found in Sample: [S5] F5: Sample	Confidence (by Search Engine): Mascot	Percolator q-Value (by Search Engine): Mascot	Percolator PEP (by Search Engine): Mascot	Ions Score (by Search Engine): Mascot
		FALSE	High	NPPGFAFVEFEDPR		0.0436667	0.00142189	1	2	2	Q16629	0	1621.76	High	High	0.001157	0.03043	41
FALSE	High	Master Protein	P07864	L-lactate dehydrogenase C chain OS=Homo sapiens OX=9606 GN=LDHC PE=1 SV=4	0	1.481	4	1	1	1	332	36.3	7.46	33	1	cellular component movement;metabolic process	cytoplasm;cytosol;nucleus	catalytic activity	Pf00056, Pf02866	3948	ENSG00000166796.11	LDHC	11	Pyruvate metabolism	Propanoate metabolism; Pyruvate metabolism; Glucagon signaling pathway; Glycolysis / Gluconeogenesis; Metabolic pathways; Cysteine and methionine metabolism	Glycolysis and Gluconeogenesis	11	High	1
	Checked	Protein Group ID	# Proteins	# Unique Peptides	# Peptides	# PSMs	Group Description	Found in Sample: [S5] F5: Sample
	FALSE	18	4	1	1	1	[Master Protein] L-lactate dehydrogenase C chain OS=Homo sapiens OX=9606 GN=LDHC PE=1 SV=4	High
		Checked	Confidence	Sequence	Modifications	Qvality PEP	Qvality q-value	# Protein Groups	# Proteins	# PSMs	Master Protein Accessions	# Missed Cleavages	Theo. MH+ [Da]	Found in Sample: [S5] F5: Sample	Confidence (by Search Engine): Mascot	Percolator q-Value (by Search Engine): Mascot	Percolator PEP (by Search Engine): Mascot	Ions Score (by Search Engine): Mascot
		FALSE	High	VIGSGCNLDSAR	1xCarbamidomethyl [C6]	0.0470507	0.00142189	1	4	1	P07864	0	1248.6	High	High	0.001157	0.03307	33
FALSE	High	Master Protein	P07339	Cathepsin D OS=Homo sapiens OX=9606 GN=CTSD PE=1 SV=1	0.004	1.457	3	1	1	1	412	44.5	6.54	41	1	metabolic process;transport	extracellular;membrane;organelle lumen;vacuole	catalytic activity;protein binding	Pf00026, Pf07966, Pf14541, Pf14543	1509	ENSG00000117984.13	CTSD	11	Collagen degradation; Metabolism of Angiotensinogen to Angiotensins; Neutrophil degranulation; MHC class II antigen presentation	Lysosome; Tuberculosis; Apoptosis; Sphingolipid signaling pathway	Prolactin Signaling Pathway	16	High	1
	Checked	Protein Group ID	# Proteins	# Unique Peptides	# Peptides	# PSMs	Group Description	Found in Sample: [S5] F5: Sample
	FALSE	182	1	1	1	1	[Master Protein] Cathepsin D OS=Homo sapiens OX=9606 GN=CTSD PE=1 SV=1	High
		Checked	Confidence	Sequence	Modifications	Qvality PEP	Qvality q-value	# Protein Groups	# Proteins	# PSMs	Master Protein Accessions	# Missed Cleavages	Theo. MH+ [Da]	Found in Sample: [S5] F5: Sample	Confidence (by Search Engine): Mascot	Percolator q-Value (by Search Engine): Mascot	Percolator PEP (by Search Engine): Mascot	Ions Score (by Search Engine): Mascot
		FALSE	High	LVDQNIFSFYLSR		0.0493592	0.00274628	1	1	1	P07339	0	1601.83	High	High	0.001976	0.0349	41
FALSE	High	Master Protein	P00403	Cytochrome c oxidase subunit 2 OS=Homo sapiens OX=9606 GN=MT-CO2 PE=1 SV=1	0.004	1.454	4	1	1	1	227	25.5	4.82	22	1	metabolic process;response to stimulus;transport	membrane;mitochondrion	catalytic activity;metal ion binding;protein binding;transporter activity	Pf00116, Pf02790	4513	ENSG00000198712.1	COX2	MT	TP53 Regulates Metabolic Genes; Respiratory electron transport	Huntington's disease; Parkinson's disease; Alzheimer's disease; Oxidative phosphorylation; Non-alcoholic fatty liver disease (NAFLD); Metabolic pathways; Cardiac muscle contraction	Electron Transport Chain; Endothelin Pathways; EGF/EGFR Signaling Pathway	19	High	1
	Checked	Protein Group ID	# Proteins	# Unique Peptides	# Peptides	# PSMs	Group Description	Found in Sample: [S5] F5: Sample
	FALSE	48	1	1	1	1	[Master Protein] Cytochrome c oxidase subunit 2 OS=Homo sapiens OX=9606 GN=MT-CO2 PE=1 SV=1	High
		Checked	Confidence	Sequence	Modifications	Qvality PEP	Qvality q-value	# Protein Groups	# Proteins	# PSMs	Master Protein Accessions	# Missed Cleavages	Theo. MH+ [Da]	Found in Sample: [S5] F5: Sample	Confidence (by Search Engine): Mascot	Percolator q-Value (by Search Engine): Mascot	Percolator PEP (by Search Engine): Mascot	Ions Score (by Search Engine): Mascot
		FALSE	High	VVLPIEAPIR		0.0496224	0.00274628	1	1	1	P00403	0	1106.69	High	High	0.001976	0.03513	22
FALSE	High	Master Protein	P23284	Peptidyl-prolyl cis-trans isomerase B OS=Homo sapiens OX=9606 GN=PPIB PE=1 SV=2	0.004	1.453	6	1	1	1	216	23.7	9.41	46	1	metabolic process;regulation of biological process	endoplasmic reticulum;membrane;nucleus;organelle lumen	catalytic activity;protein binding;RNA binding	Pf00160	5479	ENSG00000166794.4	PPIB	15	Collagen biosynthesis and modifying enzymes		Prolactin Signaling Pathway	4	High	1
	Checked	Protein Group ID	# Proteins	# Unique Peptides	# Peptides	# PSMs	Group Description	Found in Sample: [S5] F5: Sample
	FALSE	163	1	1	1	1	[Master Protein] Peptidyl-prolyl cis-trans isomerase B OS=Homo sapiens OX=9606 GN=PPIB PE=1 SV=2	High
		Checked	Confidence	Sequence	Modifications	Qvality PEP	Qvality q-value	# Protein Groups	# Proteins	# PSMs	Master Protein Accessions	# Missed Cleavages	Theo. MH+ [Da]	Found in Sample: [S5] F5: Sample	Confidence (by Search Engine): Mascot	Percolator q-Value (by Search Engine): Mascot	Percolator PEP (by Search Engine): Mascot	Ions Score (by Search Engine): Mascot
		FALSE	High	TVDNFVALATGEK		0.0498869	0.00274628	1	1	1	P23284	0	1364.71	High	High	0.001976	0.03524	46
FALSE	High	Master Protein	P63104	14-3-3 protein zeta/delta OS=Homo sapiens OX=9606 GN=YWHAZ PE=1 SV=1	0.004	1.451	4	1	1	1	245	27.7	4.79	48	1	cell organization and biogenesis;metabolic process;regulation of biological process;response to stimulus;transport	cytoplasm;cytosol;membrane;mitochondrion;nucleus	catalytic activity;protein binding;RNA binding	Pf00244	7534	ENSG00000164924.17	YWHAZ	8	Chk1/Chk2(Cds1) mediated inactivation of Cyclin B:Cdk1 complex; Interleukin-3, 5 and GM-CSF signaling; KSRP (KHSRP) binds and destabilizes mRNA; Activation of BAD and translocation to mitochondria ; GP1b-IX-V activation signalling; Translocation of GLUT4 to the plasma membrane; Rap1 signalling; Deactivation of the beta-catenin transactivating complex; TP53 Regulates Metabolic Genes; RHO GTPases a…	Viral carcinogenesis; Pathogenic Escherichia coli infection; Hepatitis B; Epstein-Barr virus infection; Hippo signaling pathway; Oocyte meiosis; Cell cycle; PI3K-Akt signaling pathway	Cell Cycle; Prolactin Signaling Pathway; Pathogenic Escherichia coli infection; Myometrial Relaxation and Contraction Pathways; Calcium Regulation in the Cardiac Cell; Sudden Infant Death Syndrome (SIDS) Susceptibility Pathways	51	High	1
	Checked	Protein Group ID	# Proteins	# Unique Peptides	# Peptides	# PSMs	Group Description	Found in Sample: [S5] F5: Sample
	FALSE	2	7	1	1	1	[Master Protein] 14-3-3 protein zeta/delta OS=Homo sapiens OX=9606 GN=YWHAZ PE=1 SV=1	High
		Checked	Confidence	Sequence	Modifications	Qvality PEP	Qvality q-value	# Protein Groups	# Proteins	# PSMs	Master Protein Accessions	# Missed Cleavages	Theo. MH+ [Da]	Found in Sample: [S5] F5: Sample	Confidence (by Search Engine): Mascot	Percolator q-Value (by Search Engine): Mascot	Percolator PEP (by Search Engine): Mascot	Ions Score (by Search Engine): Mascot
		FALSE	High	DSTLIMQLLR		0.0498869	0.00274628	1	7	1	P63104	0	1189.66	High	High	0.001976	0.0354	48
FALSE	High	Master Protein	Q6DKI1	60S ribosomal protein L7-like 1 OS=Homo sapiens OX=9606 GN=RPL7L1 PE=1 SV=2	0.004	1.441	7	1	1	1	255	29.7	10.52	32	1												0	High	1
	Checked	Protein Group ID	# Proteins	# Unique Peptides	# Peptides	# PSMs	Group Description	Found in Sample: [S5] F5: Sample
	FALSE	144	1	1	1	1	[Master Protein] 60S ribosomal protein L7-like 1 OS=Homo sapiens OX=9606 GN=RPL7L1 PE=1 SV=2	High
		Checked	Confidence	Sequence	Modifications	Qvality PEP	Qvality q-value	# Protein Groups	# Proteins	# PSMs	Master Protein Accessions	# Missed Cleavages	Theo. MH+ [Da]	Found in Sample: [S5] F5: Sample	Confidence (by Search Engine): Mascot	Percolator q-Value (by Search Engine): Mascot	Percolator PEP (by Search Engine): Mascot	Ions Score (by Search Engine): Mascot
		FALSE	High	FGVICLEDLIHEIAFPGK	1xCarbamidomethyl [C5]	0.0509588	0.00274628	1	1	1	Q6DKI1	0	2058.07	High	High	0.001976	0.03622	32
FALSE	High	Master Protein	P21796	Voltage-dependent anion-selective channel protein 1 OS=Homo sapiens OX=9606 GN=VDAC1 PE=1 SV=2	0.004	1.426	7	1	1	1	283	30.8	8.54	26	1	cell communication;cell death;cell differentiation;defense response;metabolic process;regulation of biological process;response to stimulus;transport	membrane;mitochondrion;nucleus	protein binding;transporter activity	Pf01459	7416	ENSG00000213585.10	VDAC1	5	Mitochondrial calcium ion transport; Ub-specific processing proteases; Mitochondrial protein import; Pink/Parkin Mediated Mitophagy	NOD-like receptor signaling pathway; cGMP-PKG signaling pathway; Huntington's disease; HTLV-I infection; Parkinson's disease; Influenza A; Calcium signaling pathway		16	High	1
	Checked	Protein Group ID	# Proteins	# Unique Peptides	# Peptides	# PSMs	Group Description	Found in Sample: [S5] F5: Sample
	FALSE	91	1	1	1	1	[Master Protein] Voltage-dependent anion-selective channel protein 1 OS=Homo sapiens OX=9606 GN=VDAC1 PE=1 SV=2	High
		Checked	Confidence	Sequence	Modifications	Qvality PEP	Qvality q-value	# Protein Groups	# Proteins	# PSMs	Master Protein Accessions	# Missed Cleavages	Theo. MH+ [Da]	Found in Sample: [S5] F5: Sample	Confidence (by Search Engine): Mascot	Percolator q-Value (by Search Engine): Mascot	Percolator PEP (by Search Engine): Mascot	Ions Score (by Search Engine): Mascot
		FALSE	High	VNNSSLIGLGYTQTLKPGIK		0.0526084	0.00274628	1	1	1	P21796	0	2103.18	High	High	0.001976	0.03748	26
FALSE	High	Master Protein	O95994	Anterior gradient protein 2 homolog OS=Homo sapiens OX=9606 GN=AGR2 PE=1 SV=1	0.004	1.396	10	1	2	1	175	20	9	23	1	cell differentiation;regulation of biological process;response to stimulus;transport	endoplasmic reticulum;extracellular;mitochondrion	protein binding	Pf13899	10551	ENSG00000106541.11	AGR2	7				0	High	1
	Checked	Protein Group ID	# Proteins	# Unique Peptides	# Peptides	# PSMs	Group Description	Found in Sample: [S5] F5: Sample
	FALSE	20	1	1	1	2	[Master Protein] Anterior gradient protein 2 homolog OS=Homo sapiens OX=9606 GN=AGR2 PE=1 SV=1	High
		Checked	Confidence	Sequence	Modifications	Qvality PEP	Qvality q-value	# Protein Groups	# Proteins	# PSMs	Master Protein Accessions	# Missed Cleavages	Theo. MH+ [Da]	Found in Sample: [S5] F5: Sample	Confidence (by Search Engine): Mascot	Percolator q-Value (by Search Engine): Mascot	Percolator PEP (by Search Engine): Mascot	Ions Score (by Search Engine): Mascot
		FALSE	High	LAEQFVLLNLVYETTDK		0.0560638	0.00274628	1	1	2	O95994	0	1996.06	High	High	0.001976	0.04019	21
FALSE	High	Master Protein	P61224	Ras-related protein Rap-1b OS=Homo sapiens OX=9606 GN=RAP1B PE=1 SV=1	0.004	1.366	7	1	1	1	184	20.8	5.78	35	1	cell organization and biogenesis;cell proliferation;regulation of biological process;response to stimulus;transport	cytoplasm;cytosol;membrane	catalytic activity;nucleotide binding;protein binding	Pf00009, Pf00071, Pf08477	5908	ENSG00000127314.17	RAP1B	12	Gene and protein expression by JAK-STAT signaling after Interleukin-12 stimulation; Signaling by BRAF and RAF fusions; MAP2K and MAPK activation; GRB2:SOS provides linkage to MAPK signaling for Integrins ; MET activates RAP1 and RAC1; Signaling by RAS mutants; Signaling by high-kinase activity BRAF mutants; Signaling by moderate kinase activity BRAF mutants; p130Cas linkage to MAPK signaling for …	Neurotrophin signaling pathway; Rap1 signaling pathway; MAPK signaling pathway; Long-term potentiation; Renal cell carcinoma; Pancreatic secretion; Focal adhesion; Leukocyte transendothelial migration; Ras signaling pathway; Chemokine signaling pathway; cAMP signaling pathway; Platelet activation	Integrin-mediated Cell Adhesion; Human Thyroid Stimulating Hormone (TSH) signaling pathway; Corticotropin-releasing hormone signaling pathway; Common Pathways Underlying Drug Addiction; Focal Adhesion; Signaling of Hepatocyte Growth Factor Receptor; MAPK Signaling Pathway; VEGFA-VEGFR2 Signaling Pathway; Chemokine signaling pathway	55	High	1
	Checked	Protein Group ID	# Proteins	# Unique Peptides	# Peptides	# PSMs	Group Description	Found in Sample: [S5] F5: Sample
	FALSE	82	3	1	1	1	[Master Protein] Ras-related protein Rap-1b OS=Homo sapiens OX=9606 GN=RAP1B PE=1 SV=1	High
		Checked	Confidence	Sequence	Modifications	Qvality PEP	Qvality q-value	# Protein Groups	# Proteins	# PSMs	Master Protein Accessions	# Missed Cleavages	Theo. MH+ [Da]	Found in Sample: [S5] F5: Sample	Confidence (by Search Engine): Mascot	Percolator q-Value (by Search Engine): Mascot	Percolator PEP (by Search Engine): Mascot	Ions Score (by Search Engine): Mascot
		FALSE	High	INVNEIFYDLVR		0.0594225	0.00274628	1	3	1	P61224	0	1494.8	High	High	0.001976	0.04301	35
FALSE	High	Master Protein	P61626	Lysozyme C OS=Homo sapiens OX=9606 GN=LYZ PE=1 SV=1	0.004	1.333	8	1	1	1	148	16.5	9.16	60	1	defense response;metabolic process;response to stimulus;transport	extracellular;organelle lumen	catalytic activity;protein binding	Pf00062	4069	ENSG00000090382.6	LYZ	12	Antimicrobial peptides; Neutrophil degranulation; Amyloid fiber formation	Salivary secretion		7	High	1
	Checked	Protein Group ID	# Proteins	# Unique Peptides	# Peptides	# PSMs	Group Description	Found in Sample: [S5] F5: Sample
	FALSE	121	1	1	1	1	[Master Protein] Lysozyme C OS=Homo sapiens OX=9606 GN=LYZ PE=1 SV=1	High
		Checked	Confidence	Sequence	Modifications	Qvality PEP	Qvality q-value	# Protein Groups	# Proteins	# PSMs	Master Protein Accessions	# Missed Cleavages	Theo. MH+ [Da]	Found in Sample: [S5] F5: Sample	Confidence (by Search Engine): Mascot	Percolator q-Value (by Search Engine): Mascot	Percolator PEP (by Search Engine): Mascot	Ions Score (by Search Engine): Mascot
		FALSE	High	STDYGIFQINSR		0.0636411	0.00274628	1	1	1	P61626	0	1400.68	High	High	0.001976	0.04645	60
FALSE	High	Master Protein	O15230	Laminin subunit alpha-5 OS=Homo sapiens OX=9606 GN=LAMA5 PE=1 SV=8	0.004	1.333	1	1	1	1	3695	399.5	7.02	0	1	cell differentiation;cell organization and biogenesis;cell proliferation;cellular component movement;regulation of biological process;response to stimulus;transport	extracellular;membrane;nucleus	catalytic activity;motor activity;protein binding;structural molecule activity	Pf00052, Pf00053, Pf00054, Pf00055, Pf00529, Pf01576, Pf02210, Pf06008, Pf06009, Pf12795, Pf13514, Pf13747	3911	ENSG00000130702.15	LAMA5	20	ECM proteoglycans; Laminin interactions; Degradation of the extracellular matrix; MET activates PTK2 signaling; Interleukin-4 and 13 signaling; Non-integrin membrane-ECM interactions	Amoebiasis; Pathways in cancer; Toxoplasmosis; Focal adhesion; Small cell lung cancer; ECM-receptor interaction; Metabolic pathways; PI3K-Akt signaling pathway	Alpha 6 Beta 4 signaling pathway; Primary Focal Segmental Glomerulosclerosis FSGS; Focal Adhesion; Focal Adhesion-PI3K-Akt-mTOR-signaling pathway; Inflammatory Response Pathway	27	High	1
	Checked	Protein Group ID	# Proteins	# Unique Peptides	# Peptides	# PSMs	Group Description	Found in Sample: [S5] F5: Sample
	FALSE	33	1	1	1	1	[Master Protein] Laminin subunit alpha-5 OS=Homo sapiens OX=9606 GN=LAMA5 PE=1 SV=8	High
		Checked	Confidence	Sequence	Modifications	Qvality PEP	Qvality q-value	# Protein Groups	# Proteins	# PSMs	Master Protein Accessions	# Missed Cleavages	Theo. MH+ [Da]	Found in Sample: [S5] F5: Sample	Confidence (by Search Engine): Mascot	Percolator q-Value (by Search Engine): Mascot	Percolator PEP (by Search Engine): Mascot	Ions Score (by Search Engine): Mascot
		FALSE	High	ILQAVQAAEDAAGQALQQADHTWATVVR		0.0636411	0.00274628	1	1	1	O15230	0	2961.52	High	High	0.001976	0.04646	10
FALSE	High	Master Protein	P02545	Prelamin-A/C OS=Homo sapiens OX=9606 GN=LMNA PE=1 SV=1	0.004	1.325	2	1	1	1	664	74.1	7.02	40	1	cell organization and biogenesis;regulation of biological process;response to stimulus;transport	cytosol;membrane;nucleus	protein binding;structural molecule activity	Pf00038, Pf00932	4000	ENSG00000160789.19	LMNA	1	Signaling by BRAF and RAF fusions; Breakdown of the nuclear lamina; XBP1(S) activates chaperone genes; Initiation of Nuclear Envelope Reformation; Clearance of Nuclear Envelope Membranes from Chromatin; Depolymerisation of the Nuclear Lamina; Deregulated CDK5 triggers multiple neurodegenerative pathways in Alzheimer's disease models	Arrhythmogenic right ventricular cardiomyopathy (ARVC); Dilated cardiomyopathy; Apoptosis; Hypertrophic cardiomyopathy (HCM)	Arrhythmogenic Right Ventricular Cardiomyopathy; Adipogenesis; Fas Ligand (FasL) pathway and Stress induction of Heat Shock Proteins (HSP) regulation	33	High	1
	Checked	Protein Group ID	# Proteins	# Unique Peptides	# Peptides	# PSMs	Group Description	Found in Sample: [S5] F5: Sample
	FALSE	106	1	1	1	1	[Master Protein] Prelamin-A/C OS=Homo sapiens OX=9606 GN=LMNA PE=1 SV=1	High
		Checked	Confidence	Sequence	Modifications	Qvality PEP	Qvality q-value	# Protein Groups	# Proteins	# PSMs	Master Protein Accessions	# Missed Cleavages	Theo. MH+ [Da]	Found in Sample: [S5] F5: Sample	Confidence (by Search Engine): Mascot	Percolator q-Value (by Search Engine): Mascot	Percolator PEP (by Search Engine): Mascot	Ions Score (by Search Engine): Mascot
		FALSE	High	SGAQASSTPLSPTR		0.0646546	0.00274628	1	1	1	P02545	0	1359.69	High	High	0.001976	0.04732	40
FALSE	High	Master Protein	P25705	ATP synthase subunit alpha, mitochondrial OS=Homo sapiens OX=9606 GN=ATP5F1A PE=1 SV=1	0.004	1.298	3	1	1	1	553	59.7	9.13	30	1	cell organization and biogenesis;metabolic process;regulation of biological process;transport	membrane;mitochondrion;organelle lumen	catalytic activity;nucleotide binding;protein binding;RNA binding;transporter activity	Pf00006, Pf00306, Pf02663, Pf02874, Pf05943	498	ENSG00000152234.15	ATP5A1	18	Cristae formation; Mitochondrial protein import; Formation of ATP by chemiosmotic coupling; Metabolism of proteins	Huntington's disease; Parkinson's disease; Alzheimer's disease; Oxidative phosphorylation; Metabolic pathways	Electron Transport Chain; Oxidative phosphorylation	16	High	1
	Checked	Protein Group ID	# Proteins	# Unique Peptides	# Peptides	# PSMs	Group Description	Found in Sample: [S5] F5: Sample
	FALSE	124	1	1	1	1	[Master Protein] ATP synthase subunit alpha, mitochondrial OS=Homo sapiens OX=9606 GN=ATP5F1A PE=1 SV=1	High
		Checked	Confidence	Sequence	Modifications	Qvality PEP	Qvality q-value	# Protein Groups	# Proteins	# PSMs	Master Protein Accessions	# Missed Cleavages	Theo. MH+ [Da]	Found in Sample: [S5] F5: Sample	Confidence (by Search Engine): Mascot	Percolator q-Value (by Search Engine): Mascot	Percolator PEP (by Search Engine): Mascot	Ions Score (by Search Engine): Mascot
		FALSE	High	TGAIVDVPVGEELLGR		0.0685041	0.00274628	1	1	1	P25705	0	1624.89	High	High	0.001976	0.05037	30
FALSE	High	Master Protein	P59190	Ras-related protein Rab-15 OS=Homo sapiens OX=9606 GN=RAB15 PE=1 SV=1	0.004	1.292	5	1	1	1	212	24.4	5.71	59	1	regulation of biological process;response to stimulus;transport	cytoplasm;membrane	catalytic activity;nucleotide binding;protein binding	Pf00025, Pf00071, Pf00735, Pf01926, Pf04670, Pf08477, Pf13212	376267	ENSG00000139998.14	RAB15	14	RAB geranylgeranylation			3	High	1
	Checked	Protein Group ID	# Proteins	# Unique Peptides	# Peptides	# PSMs	Group Description	Found in Sample: [S5] F5: Sample
	FALSE	51	1	1	1	1	[Master Protein] Ras-related protein Rab-15 OS=Homo sapiens OX=9606 GN=RAB15 PE=1 SV=1	High
		Checked	Confidence	Sequence	Modifications	Qvality PEP	Qvality q-value	# Protein Groups	# Proteins	# PSMs	Master Protein Accessions	# Missed Cleavages	Theo. MH+ [Da]	Found in Sample: [S5] F5: Sample	Confidence (by Search Engine): Mascot	Percolator q-Value (by Search Engine): Mascot	Percolator PEP (by Search Engine): Mascot	Ions Score (by Search Engine): Mascot
		FALSE	High	IQIWDTAGQER		0.0692271	0.00274628	1	1	1	P59190	0	1316.66	High	High	0.001976	0.0511	59
FALSE	High	Master Protein	Q9BYC9	39S ribosomal protein L20, mitochondrial OS=Homo sapiens OX=9606 GN=MRPL20 PE=1 SV=1	0.004	1.271	7	1	1	1	149	17.4	10.86	0	1	cell organization and biogenesis;metabolic process	membrane;mitochondrion;ribosome	protein binding;RNA binding;structural molecule activity	Pf00453	55052	ENSG00000242485.5	MRPL20	1	Mitochondrial translation initiation; Mitochondrial translation elongation; Mitochondrial translation termination	Ribosome		7	High	1
	Checked	Protein Group ID	# Proteins	# Unique Peptides	# Peptides	# PSMs	Group Description	Found in Sample: [S5] F5: Sample
	FALSE	187	1	1	1	1	[Master Protein] 39S ribosomal protein L20, mitochondrial OS=Homo sapiens OX=9606 GN=MRPL20 PE=1 SV=1	High
		Checked	Confidence	Sequence	Modifications	Qvality PEP	Qvality q-value	# Protein Groups	# Proteins	# PSMs	Master Protein Accessions	# Missed Cleavages	Theo. MH+ [Da]	Found in Sample: [S5] F5: Sample	Confidence (by Search Engine): Mascot	Percolator q-Value (by Search Engine): Mascot	Percolator PEP (by Search Engine): Mascot	Ions Score (by Search Engine): Mascot
		FALSE	High	ITAASQEHGLK		0.0725712	0.00274628	1	1	1	Q9BYC9	0	1154.62	High	High	0.001976	0.0536	20
FALSE	High	Master Protein	B9A064	Immunoglobulin lambda-like polypeptide 5 OS=Homo sapiens OX=9606 GN=IGLL5 PE=2 SV=2	0.004	1.265	4	1	1	1	214	23	8.84	33	1	cell organization and biogenesis;defense response;metabolic process;regulation of biological process;response to stimulus	extracellular	protein binding	Pf07654, Pf08205, Pf13927	100423062	ENSG00000254709.7	IGLL5	22				0	High	1
	Checked	Protein Group ID	# Proteins	# Unique Peptides	# Peptides	# PSMs	Group Description	Found in Sample: [S5] F5: Sample
	FALSE	70	2	1	1	1	[Master Protein] Immunoglobulin lambda-like polypeptide 5 OS=Homo sapiens OX=9606 GN=IGLL5 PE=2 SV=2	High
		Checked	Confidence	Sequence	Modifications	Qvality PEP	Qvality q-value	# Protein Groups	# Proteins	# PSMs	Master Protein Accessions	# Missed Cleavages	Theo. MH+ [Da]	Found in Sample: [S5] F5: Sample	Confidence (by Search Engine): Mascot	Percolator q-Value (by Search Engine): Mascot	Percolator PEP (by Search Engine): Mascot	Ions Score (by Search Engine): Mascot
		FALSE	High	VTVLGQPK		0.0733349	0.00274628	1	2	1	B9A064	0	841.514	High	High	0.001976	0.05428	33
FALSE	High	Master Protein	O14981	TATA-binding protein-associated factor 172 OS=Homo sapiens OX=9606 GN=BTAF1 PE=1 SV=2	0.004	1.261	2	1	1	1	1849	206.8	6.52	0	1	regulation of biological process	nucleus	catalytic activity;DNA binding;nucleotide binding;protein binding	Pf00176, Pf00271, Pf12054	9044	ENSG00000095564.13	BTAF1	10				0	High	1
	Checked	Protein Group ID	# Proteins	# Unique Peptides	# Peptides	# PSMs	Group Description	Found in Sample: [S5] F5: Sample
	FALSE	151	1	1	1	1	[Master Protein] TATA-binding protein-associated factor 172 OS=Homo sapiens OX=9606 GN=BTAF1 PE=1 SV=2	High
		Checked	Confidence	Sequence	Modifications	Qvality PEP	Qvality q-value	# Protein Groups	# Proteins	# PSMs	Master Protein Accessions	# Missed Cleavages	Theo. MH+ [Da]	Found in Sample: [S5] F5: Sample	Confidence (by Search Engine): Mascot	Percolator q-Value (by Search Engine): Mascot	Percolator PEP (by Search Engine): Mascot	Ions Score (by Search Engine): Mascot
		FALSE	High	MNIANTVISQENSSLQSMGTDQLLDLFTLDK	2xDeamidated [N5; Q22]	0.0737196	0.00274628	1	1	1	O14981	0	3428.64	High	High	0.001976	0.05477	13
FALSE	High	Master Protein	Q9BVP2	Guanine nucleotide-binding protein-like 3 OS=Homo sapiens OX=9606 GN=GNL3 PE=1 SV=2	0.004	1.243	3	1	1	1	549	62	9.16	0	1	cell division;cell proliferation;regulation of biological process	membrane;nucleus	catalytic activity;nucleotide binding;protein binding;RNA binding	Pf01926, Pf02421, Pf08701	26354	ENSG00000163938.16	GNL3	3	Major pathway of rRNA processing in the nucleolus and cytosol	Ribosome biogenesis in eukaryotes		5	High	1
	Checked	Protein Group ID	# Proteins	# Unique Peptides	# Peptides	# PSMs	Group Description	Found in Sample: [S5] F5: Sample
	FALSE	12	1	1	1	1	[Master Protein] Guanine nucleotide-binding protein-like 3 OS=Homo sapiens OX=9606 GN=GNL3 PE=1 SV=2	High
		Checked	Confidence	Sequence	Modifications	Qvality PEP	Qvality q-value	# Protein Groups	# Proteins	# PSMs	Master Protein Accessions	# Missed Cleavages	Theo. MH+ [Da]	Found in Sample: [S5] F5: Sample	Confidence (by Search Engine): Mascot	Percolator q-Value (by Search Engine): Mascot	Percolator PEP (by Search Engine): Mascot	Ions Score (by Search Engine): Mascot
		FALSE	High	VIEASDVVLEVLDAR		0.0768666	0.00399224	1	1	1	Q9BVP2	0	1627.89	High	High	0.001976	0.05718	18
FALSE	High	Master Protein	P46781	40S ribosomal protein S9 OS=Homo sapiens OX=9606 GN=RPS9 PE=1 SV=3	0.007	1.2	4	1	1	1	194	22.6	10.65	35	1	cell organization and biogenesis;metabolic process;regulation of biological process;transport	cytoplasm;cytosol;membrane;nucleus;ribosome	protein binding;RNA binding;structural molecule activity;translation regulator activity	Pf00163, Pf01479	6203	ENSG00000274005.3; ENSG00000275323.3; ENSG00000277079.3; ENSG00000278081.3; ENSG00000277359.3; ENSG00000170889.13; ENSG00000274950.4; ENSG00000274626.3; ENSG00000278270.4; ENSG00000274646.4	RPS9	19; CHR_HSCHR19LRC_LRC_T_CTG3_1; CHR_HSCHR19LRC_LRC_J_CTG3_1; CHR_HSCHR19LRC_PGF2_CTG3_1; CHR_HSCHR19LRC_LRC_S_CTG3_1; CHR_HSCHR19LRC_LRC_I_CTG3_1; CHR_HSCHR19LRC_PGF1_CTG3_1; CHR_HSCHR19LRC_COX2_CTG3_1; CHR_HSCHR19_4_CTG3_1; CHR_HSCHR19LRC_COX1_CTG3_1	Peptide chain elongation; Eukaryotic Translation Termination; Viral mRNA Translation; Formation of the ternary complex, and subsequently, the 43S complex; L13a-mediated translational silencing of Ceruloplasmin expression; Selenocysteine synthesis; Nonsense Mediated Decay (NMD) independent of the Exon Junction Complex (EJC); Nonsense Mediated Decay (NMD) enhanced by the Exon Junction Complex (EJC)…	Ribosome	Cytoplasmic Ribosomal Proteins	39	High	1
	Checked	Protein Group ID	# Proteins	# Unique Peptides	# Peptides	# PSMs	Group Description	Found in Sample: [S5] F5: Sample
	FALSE	145	1	1	1	1	[Master Protein] 40S ribosomal protein S9 OS=Homo sapiens OX=9606 GN=RPS9 PE=1 SV=3	High
		Checked	Confidence	Sequence	Modifications	Qvality PEP	Qvality q-value	# Protein Groups	# Proteins	# PSMs	Master Protein Accessions	# Missed Cleavages	Theo. MH+ [Da]	Found in Sample: [S5] F5: Sample	Confidence (by Search Engine): Mascot	Percolator q-Value (by Search Engine): Mascot	Percolator PEP (by Search Engine): Mascot	Ions Score (by Search Engine): Mascot
		FALSE	High	IEDFLER		0.0835444	0.00399224	1	1	1	P46781	0	921.468	High	High	0.002791	0.06305	35
FALSE	High	Master Protein	P01619	Immunoglobulin kappa variable 3-20 OS=Homo sapiens OX=9606 GN=IGKV3-20 PE=1 SV=2	0.007	1.196	8	1	1	1	116	12.5	4.96	28	1	cellular component movement;defense response;metabolic process;regulation of biological process;response to stimulus;transport	extracellular;membrane	catalytic activity	Pf00047, Pf07679, Pf07686, Pf13927	28912	ENSG00000282402.1; ENSG00000239951.1	IGKV3-20	2; CHR_HG2290_PATCH	FCERI mediated Ca+2 mobilization; Scavenging of heme from plasma; Classical antibody-mediated complement activation; FCERI mediated MAPK activation; FCERI mediated NF-kB activation; CD22 mediated BCR regulation; Regulation of Complement cascade; Immunoregulatory interactions between a Lymphoid and a non-Lymphoid cell; Cell surface interactions at the vascular wall; FCGR activation; Regulation of …			26	High	1
	Checked	Protein Group ID	# Proteins	# Unique Peptides	# Peptides	# PSMs	Group Description	Found in Sample: [S5] F5: Sample
	FALSE	61	1	1	1	1	[Master Protein] Immunoglobulin kappa variable 3-20 OS=Homo sapiens OX=9606 GN=IGKV3-20 PE=1 SV=2	High
		Checked	Confidence	Sequence	Modifications	Qvality PEP	Qvality q-value	# Protein Groups	# Proteins	# PSMs	Master Protein Accessions	# Missed Cleavages	Theo. MH+ [Da]	Found in Sample: [S5] F5: Sample	Confidence (by Search Engine): Mascot	Percolator q-Value (by Search Engine): Mascot	Percolator PEP (by Search Engine): Mascot	Ions Score (by Search Engine): Mascot
		FALSE	High	LLIYGASSR		0.0844165	0.00399224	1	1	1	P01619	0	979.557	High	High	0.002791	0.06367	28
FALSE	High	Master Protein	Q1KMD3	Heterogeneous nuclear ribonucleoprotein U-like protein 2 OS=Homo sapiens OX=9606 GN=HNRNPUL2 PE=1 SV=1	0.007	1.192	3	1	1	1	747	85.1	4.91	0	1		membrane;nucleus	protein binding;RNA binding	Pf00622, Pf02037, Pf08433, Pf13671	221092	ENSG00000214753.2	HNRNPUL2	11				0	High	1
	Checked	Protein Group ID	# Proteins	# Unique Peptides	# Peptides	# PSMs	Group Description	Found in Sample: [S5] F5: Sample
	FALSE	176	1	1	1	1	[Master Protein] Heterogeneous nuclear ribonucleoprotein U-like protein 2 OS=Homo sapiens OX=9606 GN=HNRNPUL2 PE=1 SV=1	High
		Checked	Confidence	Sequence	Modifications	Qvality PEP	Qvality q-value	# Protein Groups	# Proteins	# PSMs	Master Protein Accessions	# Missed Cleavages	Theo. MH+ [Da]	Found in Sample: [S5] F5: Sample	Confidence (by Search Engine): Mascot	Percolator q-Value (by Search Engine): Mascot	Percolator PEP (by Search Engine): Mascot	Ions Score (by Search Engine): Mascot
		FALSE	High	EEPFFPPPEEFVFIHAVPVEER		0.085297	0.00399224	1	1	1	Q1KMD3	0	2641.3	High	High	0.002791	0.06428	12
FALSE	High	Master Protein	P49207	60S ribosomal protein L34 OS=Homo sapiens OX=9606 GN=RPL34 PE=1 SV=3	0.007	1.164	9	1	1	1	117	13.3	11.47	37	1	cell organization and biogenesis;metabolic process;transport	cytosol;mitochondrion;ribosome	protein binding;RNA binding;structural molecule activity	Pf01199	6164	ENSG00000109475.16	RPL34	4	Peptide chain elongation; Eukaryotic Translation Termination; Viral mRNA Translation; L13a-mediated translational silencing of Ceruloplasmin expression; Nonsense Mediated Decay (NMD) independent of the Exon Junction Complex (EJC); Selenocysteine synthesis; Nonsense Mediated Decay (NMD) enhanced by the Exon Junction Complex (EJC); GTP hydrolysis and joining of the 60S ribosomal subunit; Major path…	Ribosome	Cytoplasmic Ribosomal Proteins	34	High	1
	Checked	Protein Group ID	# Proteins	# Unique Peptides	# Peptides	# PSMs	Group Description	Found in Sample: [S5] F5: Sample
	FALSE	38	1	1	1	1	[Master Protein] 60S ribosomal protein L34 OS=Homo sapiens OX=9606 GN=RPL34 PE=1 SV=3	High
		Checked	Confidence	Sequence	Modifications	Qvality PEP	Qvality q-value	# Protein Groups	# Proteins	# PSMs	Master Protein Accessions	# Missed Cleavages	Theo. MH+ [Da]	Found in Sample: [S5] F5: Sample	Confidence (by Search Engine): Mascot	Percolator q-Value (by Search Engine): Mascot	Percolator PEP (by Search Engine): Mascot	Ions Score (by Search Engine): Mascot
		FALSE	High	RLSYNTASNK		0.0902955	0.00399224	1	1	1	P49207	1	1153.6	High	High	0.002791	0.06854	37
FALSE	Medium	Master Protein	Q96S37	Solute carrier family 22 member 12 OS=Homo sapiens OX=9606 GN=SLC22A12 PE=1 SV=1	0.014	1.132	6	1	1	1	553	59.6	8.24	0	1	cellular homeostasis;metabolic process;response to stimulus;transport	membrane	protein binding;transporter activity	Pf00083, Pf07690	116085	ENSG00000197891.11	SLC22A12	11	Defective SLC22A12 causes renal hypouricemia 1 (RHUC1); Organic anion transport			9	High	1
	Checked	Protein Group ID	# Proteins	# Unique Peptides	# Peptides	# PSMs	Group Description	Found in Sample: [S5] F5: Sample
	FALSE	141	1	1	1	1	[Master Protein] Solute carrier family 22 member 12 OS=Homo sapiens OX=9606 GN=SLC22A12 PE=1 SV=1	High
		Checked	Confidence	Sequence	Modifications	Qvality PEP	Qvality q-value	# Protein Groups	# Proteins	# PSMs	Master Protein Accessions	# Missed Cleavages	Theo. MH+ [Da]	Found in Sample: [S5] F5: Sample	Confidence (by Search Engine): Mascot	Percolator q-Value (by Search Engine): Mascot	Percolator PEP (by Search Engine): Mascot	Ions Score (by Search Engine): Mascot
		FALSE	High	FQVLQTMALMVSIMWLCTQSMLENFSAAVPSHR	1xCarbamidomethyl [C17]; 1xDeamidated [Q19]; 1xOxidation [M21]	0.0960586	0.00668141	1	1	1	Q96S37	0	3843.84	High	High	0.004529	0.0738	12
FALSE	Medium	Master Protein	P0DPK5	Histone H3.X OS=Homo sapiens OX=9606 GN=H3Y2 PE=5 SV=1	0.014	1.12	5	1	1	1	147	16.5	11.39	25	1												0	High	1
	Checked	Protein Group ID	# Proteins	# Unique Peptides	# Peptides	# PSMs	Group Description	Found in Sample: [S5] F5: Sample
	FALSE	28	2	1	1	1	[Master Protein] Histone H3.X OS=Homo sapiens OX=9606 GN=H3Y2 PE=5 SV=1	High
		Checked	Confidence	Sequence	Modifications	Qvality PEP	Qvality q-value	# Protein Groups	# Proteins	# PSMs	Master Protein Accessions	# Missed Cleavages	Theo. MH+ [Da]	Found in Sample: [S5] F5: Sample	Confidence (by Search Engine): Mascot	Percolator q-Value (by Search Engine): Mascot	Percolator PEP (by Search Engine): Mascot	Ions Score (by Search Engine): Mascot
		FALSE	High	STQLLLR	1xDeamidated [Q3]	0.098559	0.00668141	1	2	1	P0DPK5	0	831.493	High	High	0.004529	0.0759	25
FALSE	Medium	Master Protein	Q8NBF2	NHL repeat-containing protein 2 OS=Homo sapiens OX=9606 GN=NHLRC2 PE=1 SV=1	0.014	1.112	4	1	1	1	726	79.4	5.55	0	1	cellular homeostasis;metabolic process;regulation of biological process;transport	extracellular;organelle lumen	antioxidant activity;catalytic activity;protein binding	Pf00578, Pf01436, Pf13905	374354	ENSG00000196865.4	NHLRC2	10	Platelet degranulation			4	High	1
	Checked	Protein Group ID	# Proteins	# Unique Peptides	# Peptides	# PSMs	Group Description	Found in Sample: [S5] F5: Sample
	FALSE	189	1	1	1	1	[Master Protein] NHL repeat-containing protein 2 OS=Homo sapiens OX=9606 GN=NHLRC2 PE=1 SV=1	High
		Checked	Confidence	Sequence	Modifications	Qvality PEP	Qvality q-value	# Protein Groups	# Proteins	# PSMs	Master Protein Accessions	# Missed Cleavages	Theo. MH+ [Da]	Found in Sample: [S5] F5: Sample	Confidence (by Search Engine): Mascot	Percolator q-Value (by Search Engine): Mascot	Percolator PEP (by Search Engine): Mascot	Ions Score (by Search Engine): Mascot
		FALSE	High	DPMNLFAFGDVDGVGINAKLQHPLGVTWDK	1xDeamidated [N17]; 1xOxidation [M3]	0.100088	0.00668141	1	1	1	Q8NBF2	1	3271.61	High	High	0.004529	0.07731	10
FALSE	Medium	Master Protein	P01624	Immunoglobulin kappa variable 3-15 OS=Homo sapiens OX=9606 GN=IGKV3-15 PE=1 SV=2	0.017	1.102	8	1	1	1	115	12.5	5.19	33	1	cellular component movement;metabolic process;regulation of biological process;response to stimulus;transport	extracellular;membrane	catalytic activity	Pf00047, Pf07679, Pf07686	28913	ENSG00000282447.1; ENSG00000244437.1	IGKV3-15	2; CHR_HG2290_PATCH	FCERI mediated Ca+2 mobilization; Scavenging of heme from plasma; Classical antibody-mediated complement activation; FCERI mediated MAPK activation; FCERI mediated NF-kB activation; CD22 mediated BCR regulation; Regulation of Complement cascade; Immunoregulatory interactions between a Lymphoid and a non-Lymphoid cell; Cell surface interactions at the vascular wall; FCGR activation; Regulation of …			26	High	1
	Checked	Protein Group ID	# Proteins	# Unique Peptides	# Peptides	# PSMs	Group Description	Found in Sample: [S5] F5: Sample
	FALSE	32	3	1	1	1	[Master Protein] Immunoglobulin kappa variable 3-15 OS=Homo sapiens OX=9606 GN=IGKV3-15 PE=1 SV=2	High
		Checked	Confidence	Sequence	Modifications	Qvality PEP	Qvality q-value	# Protein Groups	# Proteins	# PSMs	Master Protein Accessions	# Missed Cleavages	Theo. MH+ [Da]	Found in Sample: [S5] F5: Sample	Confidence (by Search Engine): Mascot	Percolator q-Value (by Search Engine): Mascot	Percolator PEP (by Search Engine): Mascot	Ions Score (by Search Engine): Mascot
		FALSE	High	LLIYGASTR		0.10216	0.00746208	1	3	1	P01624	0	993.573	High	High	0.00508	0.07906	33
FALSE	Medium	Master Protein	Q9H6S0	3'-5' RNA helicase YTHDC2 OS=Homo sapiens OX=9606 GN=YTHDC2 PE=1 SV=2	0.017	1.102	1	1	1	1	1430	160.1	8.4	40	1	metabolic process;regulation of biological process;response to stimulus	cytoplasm;endoplasmic reticulum	catalytic activity;nucleotide binding;protein binding;RNA binding	Pf00271, Pf01424, Pf04146, Pf04408, Pf07717, Pf12796, Pf13637, Pf13857	64848	ENSG00000047188.15	YTHDC2	5				0	High	1
	Checked	Protein Group ID	# Proteins	# Unique Peptides	# Peptides	# PSMs	Group Description	Found in Sample: [S5] F5: Sample
	FALSE	185	1	1	1	1	[Master Protein] 3'-5' RNA helicase YTHDC2 OS=Homo sapiens OX=9606 GN=YTHDC2 PE=1 SV=2	High
		Checked	Confidence	Sequence	Modifications	Qvality PEP	Qvality q-value	# Protein Groups	# Proteins	# PSMs	Master Protein Accessions	# Missed Cleavages	Theo. MH+ [Da]	Found in Sample: [S5] F5: Sample	Confidence (by Search Engine): Mascot	Percolator q-Value (by Search Engine): Mascot	Percolator PEP (by Search Engine): Mascot	Ions Score (by Search Engine): Mascot
		FALSE	High	LNNGIPQIPVK	2xDeamidated [N3; Q7]	0.10216	0.00746208	1	1	1	Q9H6S0	0	1194.67	High	High	0.00508	0.07911	40
FALSE	Medium	Master Protein	P29317	Ephrin type-A receptor 2 OS=Homo sapiens OX=9606 GN=EPHA2 PE=1 SV=2	0.017	1.101	2	1	1	1	976	108.2	6.23	0	1	cell death;cell differentiation;cell organization and biogenesis;cell proliferation;cellular component movement;defense response;development;metabolic process;regulation of biological process;response to stimulus	cell surface;membrane	catalytic activity;nucleotide binding;protein binding;receptor activity;signal transducer activity	Pf00041, Pf00069, Pf00536, Pf01404, Pf07647, Pf07699, Pf07714, Pf09294, Pf14575	1969	ENSG00000142627.12	EPHA2	1	EPH-ephrin mediated repulsion of cells; EPHA-mediated growth cone collapse	Rap1 signaling pathway; Ras signaling pathway; Axon guidance; PI3K-Akt signaling pathway	NRF2 pathway; Focal Adhesion-PI3K-Akt-mTOR-signaling pathway	11	High	1
	Checked	Protein Group ID	# Proteins	# Unique Peptides	# Peptides	# PSMs	Group Description	Found in Sample: [S5] F5: Sample
	FALSE	50	1	1	1	1	[Master Protein] Ephrin type-A receptor 2 OS=Homo sapiens OX=9606 GN=EPHA2 PE=1 SV=2	High
		Checked	Confidence	Sequence	Modifications	Qvality PEP	Qvality q-value	# Protein Groups	# Proteins	# PSMs	Master Protein Accessions	# Missed Cleavages	Theo. MH+ [Da]	Found in Sample: [S5] F5: Sample	Confidence (by Search Engine): Mascot	Percolator q-Value (by Search Engine): Mascot	Percolator PEP (by Search Engine): Mascot	Ions Score (by Search Engine): Mascot
		FALSE	High	EVVLLDFAAAGGELGWLTHPYGK		0.102685	0.00746208	1	1	1	P29317	0	2443.27	High	High	0.00508	0.07928	20
FALSE	Medium	Master Protein	Q15776	Zinc finger protein with KRAB and SCAN domains 8 OS=Homo sapiens OX=9606 GN=ZKSCAN8 PE=1 SV=2	0.017	1.097	1	1	1	1	578	65.8	7.39	23	1	metabolic process;regulation of biological process	nucleus	DNA binding;metal ion binding	Pf00096, Pf01352, Pf02023, Pf13465, Pf13912	7745	ENSG00000198315.10	ZKSCAN8; ZNF192	6	Generic Transcription Pathway			3	High	1
	Checked	Protein Group ID	# Proteins	# Unique Peptides	# Peptides	# PSMs	Group Description	Found in Sample: [S5] F5: Sample
	FALSE	98	1	1	1	1	[Master Protein] Zinc finger protein with KRAB and SCAN domains 8 OS=Homo sapiens OX=9606 GN=ZKSCAN8 PE=1 SV=2	High
		Checked	Confidence	Sequence	Modifications	Qvality PEP	Qvality q-value	# Protein Groups	# Proteins	# PSMs	Master Protein Accessions	# Missed Cleavages	Theo. MH+ [Da]	Found in Sample: [S5] F5: Sample	Confidence (by Search Engine): Mascot	Percolator q-Value (by Search Engine): Mascot	Percolator PEP (by Search Engine): Mascot	Ions Score (by Search Engine): Mascot
		FALSE	High	YQETLGPR	1xDeamidated [Q2]	0.103211	0.00746208	1	1	1	Q15776	0	964.473	High	High	0.00508	0.08005	23
FALSE	Medium	Master Protein	P01859	Immunoglobulin heavy constant gamma 2 OS=Homo sapiens OX=9606 GN=IGHG2 PE=1 SV=2	0.017	1.095	3	1	1	1	326	35.9	7.59	24	1	cell organization and biogenesis;defense response;metabolic process;regulation of biological process;response to stimulus	extracellular;membrane	catalytic activity;protein binding	Pf07654, Pf08205	3501	ENSG00000211893.3; ENSG00000274497.2	IGHG2	14; CHR_HSCHR14_3_CTG1	FCGR activation; Regulation of actin dynamics for phagocytic cup formation; Regulation of Complement cascade; Role of phospholipids in phagocytosis; Classical antibody-mediated complement activation			11	High	1
	Checked	Protein Group ID	# Proteins	# Unique Peptides	# Peptides	# PSMs	Group Description	Found in Sample: [S5] F5: Sample
	FALSE	41	1	1	1	1	[Master Protein] Immunoglobulin heavy constant gamma 2 OS=Homo sapiens OX=9606 GN=IGHG2 PE=1 SV=2	High
		Checked	Confidence	Sequence	Modifications	Qvality PEP	Qvality q-value	# Protein Groups	# Proteins	# PSMs	Master Protein Accessions	# Missed Cleavages	Theo. MH+ [Da]	Found in Sample: [S5] F5: Sample	Confidence (by Search Engine): Mascot	Percolator q-Value (by Search Engine): Mascot	Percolator PEP (by Search Engine): Mascot	Ions Score (by Search Engine): Mascot
		FALSE	High	EEQFNSTFR	1xDeamidated [N5]	0.103741	0.00746208	1	1	1	P01859	0	1158.51	High	High	0.00508	0.08028	24
FALSE	Medium	Master Protein	P14866	Heterogeneous nuclear ribonucleoprotein L OS=Homo sapiens OX=9606 GN=HNRNPL PE=1 SV=2	0.017	1.092	1	1	1	1	589	64.1	8.22	0	1	metabolic process;regulation of biological process	cytoplasm;membrane;nucleus	DNA binding;protein binding;RNA binding	Pf00076, Pf13893, Pf14259	3191	ENSG00000282947.1; ENSG00000104824.16	HNRNPL	19; CHR_HG26_PATCH	mRNA Splicing - Major Pathway		mRNA Processing	5	High	1
	Checked	Protein Group ID	# Proteins	# Unique Peptides	# Peptides	# PSMs	Group Description	Found in Sample: [S5] F5: Sample
	FALSE	129	1	1	1	1	[Master Protein] Heterogeneous nuclear ribonucleoprotein L OS=Homo sapiens OX=9606 GN=HNRNPL PE=1 SV=2	High
		Checked	Confidence	Sequence	Modifications	Qvality PEP	Qvality q-value	# Protein Groups	# Proteins	# PSMs	Master Protein Accessions	# Missed Cleavages	Theo. MH+ [Da]	Found in Sample: [S5] F5: Sample	Confidence (by Search Engine): Mascot	Percolator q-Value (by Search Engine): Mascot	Percolator PEP (by Search Engine): Mascot	Ions Score (by Search Engine): Mascot
		FALSE	High	IEYAKPTR		0.104272	0.00746208	1	1	1	P14866	0	977.541	High	High	0.00508	0.08096	9
FALSE	Medium	Master Protein	Q15286	Ras-related protein Rab-35 OS=Homo sapiens OX=9606 GN=RAB35 PE=1 SV=1	0.017	1.075	5	1	1	1	201	23	8.29	31	1	cell organization and biogenesis;regulation of biological process;response to stimulus;transport	cytosol;endosome;membrane;mitochondrion	catalytic activity;nucleotide binding;protein binding	Pf00006, Pf00025, Pf00071, Pf00735, Pf01926, Pf04670, Pf08477, Pf13191	11021	ENSG00000111737.11	RAB35	12	TBC/RABGAPs; RAB GEFs exchange GTP for GDP on RABs; RAB geranylgeranylation	Endocytosis		9	High	1
	Checked	Protein Group ID	# Proteins	# Unique Peptides	# Peptides	# PSMs	Group Description	Found in Sample: [S5] F5: Sample
	FALSE	180	1	1	1	1	[Master Protein] Ras-related protein Rab-35 OS=Homo sapiens OX=9606 GN=RAB35 PE=1 SV=1	High
		Checked	Confidence	Sequence	Modifications	Qvality PEP	Qvality q-value	# Protein Groups	# Proteins	# PSMs	Master Protein Accessions	# Missed Cleavages	Theo. MH+ [Da]	Found in Sample: [S5] F5: Sample	Confidence (by Search Engine): Mascot	Percolator q-Value (by Search Engine): Mascot	Percolator PEP (by Search Engine): Mascot	Ions Score (by Search Engine): Mascot
		FALSE	High	LLIIGDSGVGK		0.108065	0.00746208	1	1	1	Q15286	0	1071.64	High	High	0.00508	0.08411	31
FALSE	Medium	Master Protein	O76021	Ribosomal L1 domain-containing protein 1 OS=Homo sapiens OX=9606 GN=RSL1D1 PE=1 SV=3	0.017	1.071	2	1	1	1	490	54.9	10.13	40	1	cell differentiation;metabolic process;regulation of biological process	membrane;nucleus	protein binding;RNA binding	Pf06030, Pf11797	26156	ENSG00000171490.12	RSL1D1	16			Senescence and Autophagy in Cancer	1	High	1
	Checked	Protein Group ID	# Proteins	# Unique Peptides	# Peptides	# PSMs	Group Description	Found in Sample: [S5] F5: Sample
	FALSE	88	1	1	1	1	[Master Protein] Ribosomal L1 domain-containing protein 1 OS=Homo sapiens OX=9606 GN=RSL1D1 PE=1 SV=3	High
		Checked	Confidence	Sequence	Modifications	Qvality PEP	Qvality q-value	# Protein Groups	# Proteins	# PSMs	Master Protein Accessions	# Missed Cleavages	Theo. MH+ [Da]	Found in Sample: [S5] F5: Sample	Confidence (by Search Engine): Mascot	Percolator q-Value (by Search Engine): Mascot	Percolator PEP (by Search Engine): Mascot	Ions Score (by Search Engine): Mascot
		FALSE	High	TVSQIISLQTLK		0.109171	0.00746208	1	1	1	O76021	0	1330.79	High	High	0.00508	0.08487	40
FALSE	Medium	Master Protein	P28074	Proteasome subunit beta type-5 OS=Homo sapiens OX=9606 GN=PSMB5 PE=1 SV=3	0.017	1.068	4	1	1	1	263	28.5	6.92	32	1	metabolic process;regulation of biological process;response to stimulus;transport	cytoplasm;cytosol;nucleus;proteasome	catalytic activity;protein binding	Pf00227	5693	ENSG00000100804.18	PSMB5	14	Regulation of RAS by GAPs; CDT1 association with the CDC6:ORC:origin complex; Downstream TCR signaling; UCH proteinases; NIK-->noncanonical NF-kB signaling; Hh mutants that don't undergo autocatalytic processing are degraded by ERAD; SCF-beta-TrCP mediated degradation of Emi1; Cross-presentation of soluble exogenous antigens (endosomes); Separation of Sister Chromatids; Vpu mediated degradation o…	Proteasome	Proteasome Degradation	150	High	1
	Checked	Protein Group ID	# Proteins	# Unique Peptides	# Peptides	# PSMs	Group Description	Found in Sample: [S5] F5: Sample
	FALSE	15	1	1	1	1	[Master Protein] Proteasome subunit beta type-5 OS=Homo sapiens OX=9606 GN=PSMB5 PE=1 SV=3	High
		Checked	Confidence	Sequence	Modifications	Qvality PEP	Qvality q-value	# Protein Groups	# Proteins	# PSMs	Master Protein Accessions	# Missed Cleavages	Theo. MH+ [Da]	Found in Sample: [S5] F5: Sample	Confidence (by Search Engine): Mascot	Percolator q-Value (by Search Engine): Mascot	Percolator PEP (by Search Engine): Mascot	Ions Score (by Search Engine): Mascot
		FALSE	High	HGVIVAADSR		0.109729	0.00746208	1	1	1	P28074	0	1024.55	High	High	0.00508	0.08548	32
FALSE	Medium	Master Protein	Q9H853	Putative tubulin-like protein alpha-4B OS=Homo sapiens OX=9606 GN=TUBA4B PE=5 SV=2	0.017	1.063	5	1	1	1	241	27.5	7.83	0	1	cell organization and biogenesis	cytoplasm;cytoskeleton	catalytic activity;nucleotide binding;structural molecule activity	Pf00091	80086	ENSG00000243910.7	TUBA4B	2	COPI-independent Golgi-to-ER retrograde traffic; COPI-dependent Golgi-to-ER retrograde traffic; Carboxyterminal post-translational modifications of tubulin; Cilium Assembly; Recruitment of NuMA to mitotic centrosomes; Translocation of GLUT4 to the plasma membrane; Microtubule-dependent trafficking of connexons from Golgi to the plasma membrane; Separation of Sister Chromatids; COPI-mediated anter…		Parkin-Ubiquitin Proteasomal System pathway	57	High	1
	Checked	Protein Group ID	# Proteins	# Unique Peptides	# Peptides	# PSMs	Group Description	Found in Sample: [S5] F5: Sample
	FALSE	179	1	1	1	1	[Master Protein] Putative tubulin-like protein alpha-4B OS=Homo sapiens OX=9606 GN=TUBA4B PE=5 SV=2	High
		Checked	Confidence	Sequence	Modifications	Qvality PEP	Qvality q-value	# Protein Groups	# Proteins	# PSMs	Master Protein Accessions	# Missed Cleavages	Theo. MH+ [Da]	Found in Sample: [S5] F5: Sample	Confidence (by Search Engine): Mascot	Percolator q-Value (by Search Engine): Mascot	Percolator PEP (by Search Engine): Mascot	Ions Score (by Search Engine): Mascot
		FALSE	High	QIFHPEQLITGK		0.110851	0.00746208	1	1	1	Q9H853	0	1410.77	High	High	0.00508	0.08657	14
FALSE	Medium	Master Protein	P15880	40S ribosomal protein S2 OS=Homo sapiens OX=9606 GN=RPS2 PE=1 SV=2	0.017	1.056	4	1	1	1	293	31.3	10.24	0	1	cell organization and biogenesis;metabolic process;regulation of biological process;transport	cytosol;membrane;nucleus;ribosome	protein binding;RNA binding;structural molecule activity	Pf00333, Pf03719	6187	ENSG00000140988.15	RPS2	16	Peptide chain elongation; Protein methylation; Eukaryotic Translation Termination; Viral mRNA Translation; RMTs methylate histone arginines; Formation of the ternary complex, and subsequently, the 43S complex; L13a-mediated translational silencing of Ceruloplasmin expression; Selenocysteine synthesis; Nonsense Mediated Decay (NMD) independent of the Exon Junction Complex (EJC); Nonsense Mediated …	Ribosome	Cytoplasmic Ribosomal Proteins	44	High	1
	Checked	Protein Group ID	# Proteins	# Unique Peptides	# Peptides	# PSMs	Group Description	Found in Sample: [S5] F5: Sample
	FALSE	140	1	1	1	1	[Master Protein] 40S ribosomal protein S2 OS=Homo sapiens OX=9606 GN=RPS2 PE=1 SV=2	High
		Checked	Confidence	Sequence	Modifications	Qvality PEP	Qvality q-value	# Protein Groups	# Proteins	# PSMs	Master Protein Accessions	# Missed Cleavages	Theo. MH+ [Da]	Found in Sample: [S5] F5: Sample	Confidence (by Search Engine): Mascot	Percolator q-Value (by Search Engine): Mascot	Percolator PEP (by Search Engine): Mascot	Ions Score (by Search Engine): Mascot
		FALSE	High	SPYQEFTDHLVK		0.112553	0.00746208	1	1	1	P15880	0	1463.72	High	High	0.00508	0.08784	18
FALSE	Medium	Master Protein	Q5T749	Keratinocyte proline-rich protein OS=Homo sapiens OX=9606 GN=KPRP PE=1 SV=1	0.017	1	2	1	1	1	579	64.1	8.27	0	1		cytoplasm	protein binding		448834	ENSG00000203786.6	KPRP	1				0	High	1
	Checked	Protein Group ID	# Proteins	# Unique Peptides	# Peptides	# PSMs	Group Description	Found in Sample: [S5] F5: Sample
	FALSE	60	1	1	1	1	[Master Protein] Keratinocyte proline-rich protein OS=Homo sapiens OX=9606 GN=KPRP PE=1 SV=1	High
		Checked	Confidence	Sequence	Modifications	Qvality PEP	Qvality q-value	# Protein Groups	# Proteins	# PSMs	Master Protein Accessions	# Missed Cleavages	Theo. MH+ [Da]	Found in Sample: [S5] F5: Sample	Confidence (by Search Engine): Mascot	Percolator q-Value (by Search Engine): Mascot	Percolator PEP (by Search Engine): Mascot	Ions Score (by Search Engine): Mascot
		FALSE	High	RSEPIYNSR		0.125781	0.00746208	1	1	1	Q5T749	1	1121.57	High	High	0.00508	0.1	24
FALSE	Medium	Master Protein	Q96QB1	Rho GTPase-activating protein 7 OS=Homo sapiens OX=9606 GN=DLC1 PE=1 SV=4	0.02	0.953	2	1	1	1	1528	170.5	6.4	0	1	cell death;cell organization and biogenesis;metabolic process;regulation of biological process;response to stimulus	cytoplasm;cytoskeleton;cytosol;membrane;nucleus	enzyme regulator activity;protein binding	Pf00620, Pf01852, Pf07647	10395	ENSG00000164741.14	DLC1	8	Rho GTPase cycle			3	High	1
	Checked	Protein Group ID	# Proteins	# Unique Peptides	# Peptides	# PSMs	Group Description	Found in Sample: [S5] F5: Sample
	FALSE	102	1	1	1	1	[Master Protein] Rho GTPase-activating protein 7 OS=Homo sapiens OX=9606 GN=DLC1 PE=1 SV=4	High
		Checked	Confidence	Sequence	Modifications	Qvality PEP	Qvality q-value	# Protein Groups	# Proteins	# PSMs	Master Protein Accessions	# Missed Cleavages	Theo. MH+ [Da]	Found in Sample: [S5] F5: Sample	Confidence (by Search Engine): Mascot	Percolator q-Value (by Search Engine): Mascot	Percolator PEP (by Search Engine): Mascot	Ions Score (by Search Engine): Mascot
		FALSE	High	TDFGSCLLQPPSCPNGMSAENGLEKSGFSQHQNK	2xCarbamidomethyl [C6; C13]; 4xDeamidated [Q9; Q30; Q32; N33]	0.138309	0.00849884	1	1	1	Q96QB1	1	3726.6	High	High	0.005747	0.1114	10
FALSE	Medium	Master Protein	O43570	Carbonic anhydrase 12 OS=Homo sapiens OX=9606 GN=CA12 PE=1 SV=1	0.02	0.95	3	1	1	1	354	39.4	7.23	37	1	metabolic process;transport	membrane	catalytic activity;metal ion binding	Pf00194	771	ENSG00000074410.13	CA12	15	Reversible hydration of carbon dioxide	Nitrogen metabolism		3	High	1
	Checked	Protein Group ID	# Proteins	# Unique Peptides	# Peptides	# PSMs	Group Description	Found in Sample: [S5] F5: Sample
	FALSE	19	1	1	1	1	[Master Protein] Carbonic anhydrase 12 OS=Homo sapiens OX=9606 GN=CA12 PE=1 SV=1	High
		Checked	Confidence	Sequence	Modifications	Qvality PEP	Qvality q-value	# Protein Groups	# Proteins	# PSMs	Master Protein Accessions	# Missed Cleavages	Theo. MH+ [Da]	Found in Sample: [S5] F5: Sample	Confidence (by Search Engine): Mascot	Percolator q-Value (by Search Engine): Mascot	Percolator PEP (by Search Engine): Mascot	Ions Score (by Search Engine): Mascot
		FALSE	High	IFSHLQHVK		0.13969	0.00849884	1	1	1	O43570	0	1108.63	High	High	0.005747	0.1123	37
FALSE	Medium	Master Protein	Q9UK61	Protein TASOR OS=Homo sapiens OX=9606 GN=TASOR PE=1 SV=3	0.02	0.943	0	1	1	1	1670	188.9	5.8	0	1	metabolic process;regulation of biological process	chromosome;nucleus	protein binding;RNA binding	Pf12509	23272		FAM208A	3				0	High	1
	Checked	Protein Group ID	# Proteins	# Unique Peptides	# Peptides	# PSMs	Group Description	Found in Sample: [S5] F5: Sample
	FALSE	29	1	1	1	1	[Master Protein] Protein TASOR OS=Homo sapiens OX=9606 GN=TASOR PE=1 SV=3	High
		Checked	Confidence	Sequence	Modifications	Qvality PEP	Qvality q-value	# Protein Groups	# Proteins	# PSMs	Master Protein Accessions	# Missed Cleavages	Theo. MH+ [Da]	Found in Sample: [S5] F5: Sample	Confidence (by Search Engine): Mascot	Percolator q-Value (by Search Engine): Mascot	Percolator PEP (by Search Engine): Mascot	Ions Score (by Search Engine): Mascot
		FALSE	High	KFLYSAPR		0.141784	0.00849884	1	1	1	Q9UK61	1	981.552	High	High	0.005747	0.1141	14
FALSE	Medium	Master Protein	Q8IZT6	Abnormal spindle-like microcephaly-associated protein OS=Homo sapiens OX=9606 GN=ASPM PE=1 SV=2	0.023	0.936	0	1	1	1	3477	409.5	10.45	0	1	cell division;cell organization and biogenesis;cellular component movement;regulation of biological process	cytoplasm;cytoskeleton;nucleus	protein binding	Pf00307, Pf11971	259266	ENSG00000066279.17	ASPM	1				0	High	1
	Checked	Protein Group ID	# Proteins	# Unique Peptides	# Peptides	# PSMs	Group Description	Found in Sample: [S5] F5: Sample
	FALSE	14	1	1	1	1	[Master Protein] Abnormal spindle-like microcephaly-associated protein OS=Homo sapiens OX=9606 GN=ASPM PE=1 SV=2	High
		Checked	Confidence	Sequence	Modifications	Qvality PEP	Qvality q-value	# Protein Groups	# Proteins	# PSMs	Master Protein Accessions	# Missed Cleavages	Theo. MH+ [Da]	Found in Sample: [S5] F5: Sample	Confidence (by Search Engine): Mascot	Percolator q-Value (by Search Engine): Mascot	Percolator PEP (by Search Engine): Mascot	Ions Score (by Search Engine): Mascot
		FALSE	High	EEIAFLK		0.143905	0.00968977	1	1	1	Q8IZT6	0	849.472	High	High	0.006541	0.116	2

## Sheet: spike + proteins total
Checked	Protein FDR Confidence: Combined	Master	Accession	Description	Exp. q-value: Combined	Sum PEP Score	Coverage [%]	# Peptides	# PSMs	# Unique Peptides	# AAs	MW [kDa]	calc. pI	Score Mascot: Mascot	# Peptides (by Search Engine): Mascot	Biological Process	Cellular Component	Molecular Function	Pfam IDs	Entrez Gene ID	Ensembl Gene ID	Gene Symbol	Chromosome	Reactome Pathways	KEGG Pathways	WikiPathways	# Protein Pathway Groups	Found in Sample: [S5] F5: Sample	# Protein Groups
FALSE	High	Master Protein	P13645	Keratin, type I cytoskeletal 10 OS=Homo sapiens OX=9606 GN=KRT10 PE=1 SV=6	0	160.293	58	34	162	30	584	58.8	5.21	4656	34	cell death;cell differentiation;metabolic process	cytoplasm;cytoskeleton;cytosol;membrane;nucleus	structural molecule activity	Pf00038, Pf04111	3858	ENSG00000186395.7	KRT10	17	Formation of the cornified envelope	Staphylococcus aureus infection		4	High	1
FALSE	High	Master Protein	P35908	Keratin, type II cytoskeletal 2 epidermal OS=Homo sapiens OX=9606 GN=KRT2 PE=1 SV=2	0	144.233	75	37	87	28	639	65.4	8	3082	37	cell death;cell organization and biogenesis;cell proliferation;cellular component movement;metabolic process	cytoskeleton;cytosol;membrane;nucleus	protein binding;structural molecule activity	Pf00038, Pf08614, Pf12128, Pf13166	3849	ENSG00000172867.3	KRT2	12	Formation of the cornified envelope			3	High	1
FALSE	High	Master Protein	P35527	Keratin, type I cytoskeletal 9 OS=Homo sapiens OX=9606 GN=KRT9 PE=1 SV=3	0	143.037	66	33	90	32	623	62	5.24	3068	33	cell death;cell organization and biogenesis	cytosol;membrane;nucleus	structural molecule activity	Pf00038, Pf13166	3857	ENSG00000171403.9	KRT9	17	Formation of the cornified envelope			3	High	1
FALSE	High	Master Protein	P05787	Keratin, type II cytoskeletal 8 OS=Homo sapiens OX=9606 GN=KRT8 PE=1 SV=7	0	124.899	67	30	80	23	483	53.7	5.59	2287	30	cell death;cell differentiation;cell organization and biogenesis;regulation of biological process;response to stimulus	cytoplasm;cytoskeleton;cytosol;membrane;nucleus	catalytic activity;motor activity;protein binding;structural molecule activity	Pf00038, Pf01576, Pf13166, Pf15003	3856	ENSG00000170421.12	KRT8	12	Formation of the cornified envelope		Primary Focal Segmental Glomerulosclerosis FSGS	4	High	1
FALSE	High	Master Protein	P04264	Keratin, type II cytoskeletal 1 OS=Homo sapiens OX=9606 GN=KRT1 PE=1 SV=6	0	118.721	57	37	89	31	644	66	8.12	2882	37	cell death;defense response;metabolic process;regulation of biological process;response to stimulus;transport	cytoskeleton;cytosol;extracellular;membrane;nucleus	catalytic activity;motor activity;protein binding;receptor activity;structural molecule activity	Pf00038, Pf01576, Pf05103, Pf05957, Pf12128, Pf13166, Pf13514	3848	ENSG00000167768.4	KRT1	12	Formation of the cornified envelope; Neutrophil degranulation		Corticotropin-releasing hormone signaling pathway	7	High	1
FALSE	High	Master Protein	P05783	Keratin, type I cytoskeletal 18 OS=Homo sapiens OX=9606 GN=KRT18 PE=1 SV=2	0	117.179	63	22	72	20	430	48	5.45	2509	22	cell death;cell organization and biogenesis;regulation of biological process;response to stimulus;transport	cytoplasm;cytosol;nucleus	protein binding;RNA binding;structural molecule activity	Pf00038	3875	ENSG00000111057.10	KRT18	12	Formation of the cornified envelope	Pathogenic Escherichia coli infection	Pathogenic Escherichia coli infection	5	High	1
FALSE	High	Master Protein	P02533	Keratin, type I cytoskeletal 14 OS=Homo sapiens OX=9606 GN=KRT14 PE=1 SV=4	0	70.993	58	23	41	8	472	51.5	5.16	1176	23	cell death;cell differentiation;cell organization and biogenesis;response to stimulus	cytoplasm;cytosol;nucleus	protein binding;structural molecule activity	Pf00038, Pf13514	3861	ENSG00000186847.5	KRT14	17	Formation of the cornified envelope; Type I hemidesmosome assembly		Corticotropin-releasing hormone signaling pathway	7	High	1
FALSE	High	Master Protein	P13647	Keratin, type II cytoskeletal 5 OS=Homo sapiens OX=9606 GN=KRT5 PE=1 SV=3	0	64.062	40	26	44	15	590	62.3	7.74	1344	26	cell death;cell organization and biogenesis;metabolic process	cytoplasm;cytosol;membrane;mitochondrion;nucleus	catalytic activity;motor activity;protein binding;structural molecule activity	Pf00038, Pf01576, Pf02994, Pf03961, Pf04111, Pf05957, Pf12128	3852	ENSG00000186081.11	KRT5	12	Formation of the cornified envelope; Type I hemidesmosome assembly			6	High	1
FALSE	High	Master Protein	P02538	Keratin, type II cytoskeletal 6A OS=Homo sapiens OX=9606 GN=KRT6A PE=1 SV=3	0	49.897	32	21	36	3	564	60	8	1019	21	cell death;cell differentiation;cell organization and biogenesis;defense response;metabolic process;regulation of biological process;response to stimulus	cytosol;membrane;nucleus	protein binding;structural molecule activity	Pf00038, Pf04111, Pf13166	3853	ENSG00000205420.10	KRT6A	12	Formation of the cornified envelope		Ectoderm Differentiation	4	High	1
FALSE	High	Master Protein	P08729	Keratin, type II cytoskeletal 7 OS=Homo sapiens OX=9606 GN=KRT7 PE=1 SV=5	0	48.531	49	22	40	19	469	51.4	5.48	1128	22	cell death	cytoplasm;cytosol;nucleus	protein binding;structural molecule activity	Pf00038, Pf12128	3855	ENSG00000135480.15	KRT7	12	Formation of the cornified envelope			3	High	1
FALSE	High	Master Protein	P04259	Keratin, type II cytoskeletal 6B OS=Homo sapiens OX=9606 GN=KRT6B PE=1 SV=5	0	45.435	27	19	37	1	564	60	8	998	19	cell death;cell organization and biogenesis;metabolic process	cytosol	catalytic activity;motor activity;protein binding;structural molecule activity	Pf00038, Pf01576, Pf04111, Pf13166	3854	ENSG00000185479.5	KRT6B	12	Formation of the cornified envelope			3	High	1
FALSE	High	Master Protein	P60709	Actin, cytoplasmic 1 OS=Homo sapiens OX=9606 GN=ACTB PE=1 SV=1	0	44.022	48	13	24	7	375	41.7	5.48	535	13	cell organization and biogenesis;cellular component movement;metabolic process;regulation of biological process;response to stimulus	cytoplasm;cytoskeleton;cytosol;membrane;nucleus	DNA binding;nucleotide binding;protein binding;structural molecule activity	Pf00022	60	ENSG00000075624.13	ACTB	7	Formation of annular gap junctions; Cell-extracellular matrix interactions; UCH proteinases; MAP2K and MAPK activation; Interaction between L1 and Ankyrins; Factors involved in megakaryocyte development and platelet production; Translocation of GLUT4 to the plasma membrane; EPH-ephrin mediated repulsion of cells; Prefoldin mediated transfer of substrate to CCT/TriC; EPHB-mediated forward signalin…	Arrhythmogenic right ventricular cardiomyopathy (ARVC); Tight junction; Pathogenic Escherichia coli infection; Dilated cardiomyopathy; Hippo signaling pathway; Rap1 signaling pathway; Oxytocin signaling pathway; Thyroid hormone signaling pathway; Phagosome; Apoptosis; Focal adhesion; Proteoglycans in cancer; Salmonella infection; Adherens junction; Regulation of actin cytoskeleton; Leukocyte tran…	Arrhythmogenic Right Ventricular Cardiomyopathy; Pathogenic Escherichia coli infection; Common Pathways Underlying Drug Addiction; Myometrial Relaxation and Contraction Pathways; Focal Adhesion; Fas Ligand (FasL) pathway and Stress induction of Heat Shock Proteins (HSP) regulation; Regulation of Actin Cytoskeleton	102	High	1
FALSE	High	Master Protein	Q86YZ3	Hornerin OS=Homo sapiens OX=9606 GN=HRNR PE=1 SV=2	0	36.54	19	17	24	17	2850	282.2	10.04	239	17	cell organization and biogenesis;development;transport	cytoplasm;cytoskeleton;extracellular;nucleus;organelle lumen	metal ion binding		388697	ENSG00000197915.5	HRNR	1	Neutrophil degranulation			3	High	1
FALSE	High	Master Protein	P08779	Keratin, type I cytoskeletal 16 OS=Homo sapiens OX=9606 GN=KRT16 PE=1 SV=4	0	28.184	36	15	17	5	473	51.2	5.05	410	15	cell death;cell differentiation;cell organization and biogenesis;cell proliferation;cellular component movement;defense response;regulation of biological process;response to stimulus	cytoskeleton;cytosol;nucleus	protein binding;structural molecule activity	Pf00038, Pf07888, Pf13514	3868	ENSG00000186832.8	KRT16	17	Formation of the cornified envelope			3	High	1
FALSE	High	Master Protein	Q04695	Keratin, type I cytoskeletal 17 OS=Homo sapiens OX=9606 GN=KRT17 PE=1 SV=2	0	26.82	35	15	17	6	432	48.1	5.02	316	15	cell death;cell organization and biogenesis;regulation of biological process;response to stimulus	cytoplasm;cytoskeleton;cytosol	protein binding;receptor activity;signal transducer activity;structural molecule activity	Pf00038, Pf07888	3872	ENSG00000128422.15	KRT17	17	Formation of the cornified envelope			3	High	1
FALSE	High	Master Protein	P00352	Retinal dehydrogenase 1 OS=Homo sapiens OX=9606 GN=ALDH1A1 PE=1 SV=2	0	25.811	31	12	14	12	501	54.8	6.73	343	12	metabolic process;regulation of biological process	cytoplasm;cytosol	catalytic activity;enzyme regulator activity;nucleotide binding	Pf00171, Pf05893, Pf07368	216	ENSG00000165092.12	ALDH1A1	9	Ethanol oxidation; Fructose catabolism; RA biosynthesis pathway	Retinol metabolism; Metabolic pathways	Folate-Alcohol and Cancer Pathway; Fatty Acid Omega Oxidation; Dopaminergic Neurogenesis; Amino Acid metabolism; Tryptophan metabolism; Vitamin A and Carotenoid Metabolism	19	High	1
FALSE	High	Master Protein	Q02413	Desmoglein-1 OS=Homo sapiens OX=9606 GN=DSG1 PE=1 SV=2	0	24.787	17	13	14	13	1049	113.7	5.03	401	13	cell death;cell organization and biogenesis;regulation of biological process;response to stimulus;transport	cytoskeleton;cytosol;membrane	metal ion binding;protein binding	Pf00028, Pf01049	1828	ENSG00000134760.5	DSG1	18	Apoptotic cleavage of cell adhesion proteins; Formation of the cornified envelope; Neutrophil degranulation	Staphylococcus aureus infection		12	High	1
FALSE	High	Master Protein	Q00839	Heterogeneous nuclear ribonucleoprotein U OS=Homo sapiens OX=9606 GN=HNRNPU PE=1 SV=6	0	24.522	18	11	14	11	825	90.5	6	295	11	cell differentiation;metabolic process;regulation of biological process;response to stimulus	cell surface;chromosome;cytoplasm;membrane;nucleus;spliceosomal complex	DNA binding;nucleotide binding;protein binding;RNA binding	Pf00622, Pf13671	3192	ENSG00000153187.18	HNRNPU	1	mRNA Splicing - Major Pathway	Spliceosome	mRNA Processing	6	High	1
FALSE	High	Master Protein	Q6UWP8	Suprabasin OS=Homo sapiens OX=9606 GN=SBSN PE=1 SV=2	0	21.559	36	9	11	9	590	60.5	7.01	211	9		extracellular			374897	ENSG00000189001.10	SBSN	19				0	High	1
FALSE	High	Master Protein	P62805	Histone H4 OS=Homo sapiens OX=9606 GN=H4C1 PE=1 SV=2	0	20.095	51	6	12	6	103	11.4	11.36	394	6	cell organization and biogenesis;metabolic process;regulation of biological process;response to stimulus	chromosome;extracellular;membrane;nucleus	DNA binding;protein binding;RNA binding	Pf00125, Pf02969, Pf15630	8359; 8361; 8360; 8363; 8370; 554313; 8365; 8364; 121504; 8367; 8294; 8366; 8362; 8368	ENSG00000197061.4; ENSG00000275126.1; ENSG00000273542.1; ENSG00000197238.4; ENSG00000197837.3; ENSG00000276966.2; ENSG00000158406.4; ENSG00000270882.2; ENSG00000274618.1; ENSG00000278637.1; ENSG00000277157.1; ENSG00000278705.1; ENSG00000270276.2; ENSG00000276180.1	HIST1H4A; HIST1H4F; HIST1H4D; HIST1H4J; HIST2H4A; HIST2H4B; HIST1H4H; HIST1H4C; HIST4H4; HIST1H4E; HIST1H4I; HIST1H4B; HIST1H4K; HIST1H4L	6; 1; 12	SIRT1 negatively regulates rRNA expression; RMTs methylate histone arginines; Nonhomologous End-Joining (NHEJ); Activation of anterior HOX genes in hindbrain development during early embryogenesis; NoRC negatively regulates rRNA expression; Meiotic synapsis; Transcriptional regulation by small RNAs; Meiotic recombination; PRC2 methylates histones and DNA; Recruitment and ATM-mediated phosphorylat…	Viral carcinogenesis; Systemic lupus erythematosus; Alcoholism	Gastric Cancer Network 1; Histone Modifications; Type II interferon signaling (IFNG)	82	High	1
FALSE	High	Master Protein	P68133	Actin, alpha skeletal muscle OS=Homo sapiens OX=9606 GN=ACTA1 PE=1 SV=1	0	19.799	22	7	11	1	377	42	5.39	184	7	cell organization and biogenesis;cellular component movement;regulation of biological process;response to stimulus	cytoplasm;cytoskeleton;cytosol	nucleotide binding;protein binding;structural molecule activity	Pf00022	58	ENSG00000143632.14	ACTA1	1	Striated Muscle Contraction		Myometrial Relaxation and Contraction Pathways; Fas Ligand (FasL) pathway and Stress induction of Heat Shock Proteins (HSP) regulation; Association Between Physico-Chemical Features and Toxicity Associated Pathways; Striated Muscle Contraction	6	High	1
FALSE	High	Master Protein	P62241	40S ribosomal protein S8 OS=Homo sapiens OX=9606 GN=RPS8 PE=1 SV=2	0	19.478	42	7	8	7	208	24.2	10.32	239	7	cell organization and biogenesis;metabolic process;transport	cytoplasm;cytosol;endoplasmic reticulum;membrane;nucleus;ribosome	protein binding;RNA binding;structural molecule activity	Pf01201	6202	ENSG00000142937.11	RPS8	1	Peptide chain elongation; Eukaryotic Translation Termination; Viral mRNA Translation; Formation of the ternary complex, and subsequently, the 43S complex; L13a-mediated translational silencing of Ceruloplasmin expression; Selenocysteine synthesis; Nonsense Mediated Decay (NMD) independent of the Exon Junction Complex (EJC); Nonsense Mediated Decay (NMD) enhanced by the Exon Junction Complex (EJC)…	Ribosome	Cytoplasmic Ribosomal Proteins	38	High	1
FALSE	High	Master Protein	P08727	Keratin, type I cytoskeletal 19 OS=Homo sapiens OX=9606 GN=KRT19 PE=1 SV=4	0	19.352	19	10	13	2	400	44.1	5.14	257	10	cell death;cell differentiation;cell organization and biogenesis;regulation of biological process;response to stimulus	cytoskeleton;cytosol;membrane	protein binding;structural molecule activity	Pf00038	3880	ENSG00000171345.13	KRT19	17	Formation of the cornified envelope			3	High	1
FALSE	High	Master Protein	P07355	Annexin A2 OS=Homo sapiens OX=9606 GN=ANXA2 PE=1 SV=2	0	18.624	28	7	11	7	339	38.6	7.75	235	7	cell organization and biogenesis;metabolic process;regulation of biological process;response to stimulus;transport	cell surface;cytoplasm;cytosol;endoplasmic reticulum;endosome;extracellular;membrane;nucleus;organelle lumen	enzyme regulator activity;metal ion binding;protein binding;RNA binding	Pf00191	302	ENSG00000182718.16	ANXA2	15	Dissolution of Fibrin Clot; Gene and protein expression by JAK-STAT signaling after Interleukin-12 stimulation; Smooth Muscle Contraction; Neutrophil degranulation; Interleukin-12 family signaling		Prostaglandin Synthesis and Regulation	12	High	1
FALSE	High	Master Protein	Q5D862	Filaggrin-2 OS=Homo sapiens OX=9606 GN=FLG2 PE=1 SV=1	0	17.135	7	7	9	7	2391	247.9	8.31	221	7	transport	cytoplasm;extracellular;nucleus	metal ion binding;structural molecule activity		388698	ENSG00000143520.6	FLG2	1	Neutrophil degranulation			3	High	1
FALSE	High	Master Protein	P36578	60S ribosomal protein L4 OS=Homo sapiens OX=9606 GN=RPL4 PE=1 SV=5	0	16.938	26	8	9	8	427	47.7	11.06	198	8	cell organization and biogenesis;metabolic process;transport	cytoplasm;cytosol;endoplasmic reticulum;membrane;nucleus;ribosome	protein binding;RNA binding;structural molecule activity	Pf00573, Pf14374	6124	ENSG00000174444.14	RPL4	15	Peptide chain elongation; Eukaryotic Translation Termination; Viral mRNA Translation; L13a-mediated translational silencing of Ceruloplasmin expression; Nonsense Mediated Decay (NMD) independent of the Exon Junction Complex (EJC); Selenocysteine synthesis; Nonsense Mediated Decay (NMD) enhanced by the Exon Junction Complex (EJC); GTP hydrolysis and joining of the 60S ribosomal subunit; Major path…	Ribosome	Cytoplasmic Ribosomal Proteins	34	High	1
FALSE	High	Master Protein	Q02878	60S ribosomal protein L6 OS=Homo sapiens OX=9606 GN=RPL6 PE=1 SV=3	0	16.71	35	9	13	9	288	32.7	10.58	248	9	cell organization and biogenesis;metabolic process;regulation of biological process;transport	cytosol;membrane;nucleus;ribosome	DNA binding;protein binding;RNA binding;structural molecule activity	Pf01159, Pf03868	6128	ENSG00000089009.15	RPL6	12	Peptide chain elongation; Eukaryotic Translation Termination; Viral mRNA Translation; L13a-mediated translational silencing of Ceruloplasmin expression; Nonsense Mediated Decay (NMD) independent of the Exon Junction Complex (EJC); Selenocysteine synthesis; Nonsense Mediated Decay (NMD) enhanced by the Exon Junction Complex (EJC); GTP hydrolysis and joining of the 60S ribosomal subunit; Major path…	Ribosome	Cytoplasmic Ribosomal Proteins	34	High	1
FALSE	High	Master Protein	P04406	Glyceraldehyde-3-phosphate dehydrogenase OS=Homo sapiens OX=9606 GN=GAPDH PE=1 SV=3	0	15.342	26	5	10	5	335	36	8.46	289	5	cell death;cell organization and biogenesis;defense response;metabolic process;regulation of biological process;response to stimulus	cytoplasm;cytoskeleton;cytosol;membrane;nucleus	catalytic activity;enzyme regulator activity;nucleotide binding;protein binding	Pf00044, Pf02800	2597	ENSG00000111640.14	GAPDH	12	Gluconeogenesis; Glycolysis	HIF-1 signaling pathway; Carbon metabolism; Alzheimer's disease; Glycolysis / Gluconeogenesis; Biosynthesis of amino acids; Metabolic pathways	Cori Cycle; Alzheimers Disease; Glycolysis and Gluconeogenesis; Sudden Infant Death Syndrome (SIDS) Susceptibility Pathways	15	High	1
FALSE	High	Master Protein	P39023	60S ribosomal protein L3 OS=Homo sapiens OX=9606 GN=RPL3 PE=1 SV=2	0	14.482	24	7	11	7	403	46.1	10.18	126	7	cell organization and biogenesis;metabolic process;response to stimulus;transport	cytoplasm;cytosol;nucleus;ribosome	protein binding;RNA binding;structural molecule activity	Pf00297	6122	ENSG00000100316.15	RPL3	22	Peptide chain elongation; Eukaryotic Translation Termination; Viral mRNA Translation; L13a-mediated translational silencing of Ceruloplasmin expression; Nonsense Mediated Decay (NMD) independent of the Exon Junction Complex (EJC); Selenocysteine synthesis; Nonsense Mediated Decay (NMD) enhanced by the Exon Junction Complex (EJC); GTP hydrolysis and joining of the 60S ribosomal subunit; Major path…	Ribosome	Cytoplasmic Ribosomal Proteins	34	High	1
FALSE	High	Master Protein	P15924	Desmoplakin OS=Homo sapiens OX=9606 GN=DSP PE=1 SV=3	0	13.681	4	8	8	8	2871	331.6	6.81	157	8	cell death;cell differentiation;cell organization and biogenesis;metabolic process;regulation of biological process;response to stimulus;transport	cytoplasm;cytoskeleton;membrane;nucleus	catalytic activity;motor activity;protein binding;RNA binding;structural molecule activity	Pf00038, Pf00681, Pf01540, Pf01576, Pf02463, Pf04111, Pf04156, Pf05483, Pf05557, Pf05622, Pf06008, Pf06160, Pf06637, Pf07888, Pf10174, Pf12072, Pf12128, Pf13166	1832	ENSG00000096696.13	DSP	6	Apoptotic cleavage of cell adhesion proteins; Formation of the cornified envelope; Neutrophil degranulation	Arrhythmogenic right ventricular cardiomyopathy (ARVC)	Arrhythmogenic Right Ventricular Cardiomyopathy; Lung fibrosis	14	High	1
FALSE	High	Master Protein	P07910	Heterogeneous nuclear ribonucleoproteins C1/C2 OS=Homo sapiens OX=9606 GN=HNRNPC PE=1 SV=4	0	13.647	22	6	7	6	306	33.7	5.08	275	6	cell differentiation;cell organization and biogenesis;metabolic process;regulation of biological process	cytoskeleton;cytosol;extracellular;membrane;nucleus;spliceosomal complex	DNA binding;protein binding;RNA binding	Pf00076, Pf13893, Pf14259	3183	ENSG00000092199.17	HNRNPC	14	mRNA Splicing - Major Pathway; SUMOylation of RNA binding proteins	Spliceosome	mRNA Processing	11	High	1
FALSE	High	Master Protein	P61313	60S ribosomal protein L15 OS=Homo sapiens OX=9606 GN=RPL15 PE=1 SV=2	0	12.843	28	6	8	6	204	24.1	11.62	153	6	cell organization and biogenesis;metabolic process;response to stimulus;transport	cytosol;membrane;nucleus;ribosome	protein binding;RNA binding;structural molecule activity	Pf00827	6138	ENSG00000174748.18	RPL15	3	Peptide chain elongation; Eukaryotic Translation Termination; Viral mRNA Translation; L13a-mediated translational silencing of Ceruloplasmin expression; Nonsense Mediated Decay (NMD) independent of the Exon Junction Complex (EJC); Selenocysteine synthesis; Nonsense Mediated Decay (NMD) enhanced by the Exon Junction Complex (EJC); GTP hydrolysis and joining of the 60S ribosomal subunit; Major path…	Ribosome	Cytoplasmic Ribosomal Proteins	34	High	1
FALSE	High	Master Protein	Q08211	ATP-dependent RNA helicase A OS=Homo sapiens OX=9606 GN=DHX9 PE=1 SV=4	0	12.785	10	7	10	7	1270	140.9	6.84	148	7	cell death;cell differentiation;cell organization and biogenesis;defense response;metabolic process;regulation of biological process;response to stimulus;transport	cytoplasm;cytoskeleton;cytosol;membrane;nucleus;ribosome	catalytic activity;DNA binding;metal ion binding;nucleotide binding;protein binding;RNA binding	Pf00035, Pf00270, Pf00271, Pf04408, Pf07717	1660	ENSG00000135829.16	DHX9	1	TRAF6 mediated NF-kB activation; TAK1 activates NFkB by phosphorylation and activation of IKKs complex; RIP-mediated NFkB activation via ZBP1; Activated TLR4 signalling; Interleukin-1 family signaling; mRNA Splicing - Major Pathway; DEx/H-box helicases activate type I IFN and inflammatory cytokines production		mRNA Processing	34	High	1
FALSE	High	Master Protein	P14923	Junction plakoglobin OS=Homo sapiens OX=9606 GN=JUP PE=1 SV=3	0	12.753	13	6	9	6	745	81.7	6.14	174	6	cell death;cell organization and biogenesis;cellular component movement;regulation of biological process;response to stimulus;transport	cytoplasm;cytoskeleton;cytosol;extracellular;membrane;nucleus;organelle lumen	protein binding;signal transducer activity;structural molecule activity	Pf00514	3728	ENSG00000173801.16	JUP	17	Adherens junctions interactions; Neutrophil degranulation; Formation of the cornified envelope; VEGFR2 mediated vascular permeability	Arrhythmogenic right ventricular cardiomyopathy (ARVC); Acute myeloid leukemia; Pathways in cancer; Transcriptional misregulation in cancer	Arrhythmogenic Right Ventricular Cardiomyopathy; Corticotropin-releasing hormone signaling pathway; Ectoderm Differentiation	22	High	1
FALSE	High	Master Protein	P81605	Dermcidin OS=Homo sapiens OX=9606 GN=DCD PE=1 SV=2	0	12.511	47	5	7	5	110	11.3	6.54	224	5	defense response;metabolic process;response to stimulus	extracellular	catalytic activity;protein binding;RNA binding	Pf15291	117159	ENSG00000161634.11	DCD	12	Antimicrobial peptides			3	High	1
FALSE	High	Master Protein	P08195	4F2 cell-surface antigen heavy chain OS=Homo sapiens OX=9606 GN=SLC3A2 PE=1 SV=3	0	12.279	15	7	7	7	630	68	5.01	182	7	cell growth;cellular component movement;metabolic process;response to stimulus;transport	cell surface;cytosol;membrane;nucleus	catalytic activity;protein binding;RNA binding;transporter activity	Pf00128	6520	ENSG00000168003.16	SLC3A2	11	Tryptophan catabolism; Basigin interactions; Amino acid transport across the plasma membrane	Protein digestion and absorption; mTOR signaling pathway		13	High	1
FALSE	High	Master Protein	P12035	Keratin, type II cytoskeletal 3 OS=Homo sapiens OX=9606 GN=KRT3 PE=1 SV=3	0	11.796	8	6	10	1	628	64.4	6.48	407	6	cell death;cell differentiation;cell organization and biogenesis	cytosol	structural molecule activity	Pf00038	3850	ENSG00000186442.7	KRT3	12	Formation of the cornified envelope			3	High	1
FALSE	High	Master Protein	P45880	Voltage-dependent anion-selective channel protein 2 OS=Homo sapiens OX=9606 GN=VDAC2 PE=1 SV=2	0	11.265	21	5	7	5	294	31.5	7.56	177	5	regulation of biological process;transport	membrane;mitochondrion;nucleus	nucleotide binding;protein binding;transporter activity	Pf01459	7417	ENSG00000165637.13	VDAC2	10	Mitochondrial calcium ion transport; Ub-specific processing proteases	NOD-like receptor signaling pathway; cGMP-PKG signaling pathway; Huntington's disease; HTLV-I infection; Parkinson's disease; Calcium signaling pathway		12	High	1
FALSE	High	Master Protein	P16070	CD44 antigen OS=Homo sapiens OX=9606 GN=CD44 PE=1 SV=3	0	11.173	8	5	6	5	742	81.5	5.33	153	5	cell organization and biogenesis;cellular component movement;metabolic process;regulation of biological process;response to stimulus;transport	cell surface;cytosol;Golgi;membrane	protein binding;receptor activity;signal transducer activity	Pf00193	960	ENSG00000026508.17	CD44	11	Integrin cell surface interactions; Degradation of the extracellular matrix; Neutrophil degranulation; Hyaluronan uptake and degradation; Interferon gamma signaling; Cell surface interactions at the vascular wall	Hematopoietic cell lineage; MicroRNAs in cancer; Epstein-Barr virus infection; Proteoglycans in cancer; ECM-receptor interaction; Shigellosis	Hepatitis C and Hepatocellular Carcinoma; Wnt Signaling Pathway and Pluripotency; Senescence and Autophagy in Cancer	25	High	1
FALSE	High	Master Protein	P19012	Keratin, type I cytoskeletal 15 OS=Homo sapiens OX=9606 GN=KRT15 PE=1 SV=3	0	10.538	14	7	7	1	456	49.2	4.77	184	7	cell death;cell organization and biogenesis	cytosol;nucleus	protein binding;structural molecule activity	Pf00038	3866	ENSG00000171346.15	KRT15	17	Formation of the cornified envelope			3	High	1
FALSE	High	Master Protein	Q12860	Contactin-1 OS=Homo sapiens OX=9606 GN=CNTN1 PE=1 SV=1	0	10.485	9	6	7	6	1018	113.2	5.9	169	6	cell organization and biogenesis;regulation of biological process;response to stimulus	membrane	protein binding	Pf00041, Pf00047, Pf07679, Pf07686, Pf13895, Pf13927	1272	ENSG00000018236.14	CNTN1	12	Activated NOTCH1 Transmits Signal to the Nucleus; NOTCH2 Activation and Transmission of Signal to the Nucleus; Neurofascin interactions	Cell adhesion molecules (CAMs)		11	High	1
FALSE	High	Master Protein	P02768	Albumin OS=Homo sapiens OX=9606 GN=ALB PE=1 SV=2	0	10.455	8	5	7	5	609	69.3	6.28	127	5	cell communication;cell organization and biogenesis;metabolic process;regulation of biological process;response to stimulus;transport	cytoplasm;endoplasmic reticulum;extracellular;Golgi;nucleus;organelle lumen	antioxidant activity;catalytic activity;DNA binding;metal ion binding;protein binding	Pf00273	213	ENSG00000163631.16	ALB	4	Post-translational protein phosphorylation; Regulation of Insulin-like Growth Factor (IGF) transport and uptake by Insulin-like Growth Factor Binding Proteins (IGFBPs); Scavenging of heme from plasma; Platelet degranulation ; Defective SLCO1B1 causes hyperbilirubinemia, Rotor type (HBLRR); HDL remodeling; Defective SLCO1B3 causes hyperbilirubinemia, Rotor type (HBLRR); Transport of organic anions…	Thyroid hormone synthesis	Selenium Micronutrient Network; Vitamin B12 Metabolism; Folate Metabolism	32	High	1
FALSE	High	Master Protein	Q04828	Aldo-keto reductase family 1 member C1 OS=Homo sapiens OX=9606 GN=AKR1C1 PE=1 SV=1	0	10.413	26	5	6	1	323	36.8	7.88	156	5	cell differentiation;cell organization and biogenesis;metabolic process;response to stimulus;transport	cytoplasm;cytosol	catalytic activity;protein binding	Pf00248	1645	ENSG00000187134.13	AKR1C1	10	Signaling by GPCR; Retinoid metabolism and transport; Synthesis of bile acids and bile salts via 27-hydroxycholesterol; Synthesis of bile acids and bile salts via 24-hydroxycholesterol; Synthesis of bile acids and bile salts via 7alpha-hydroxycholesterol	Metabolism of xenobiotics by cytochrome P450; Steroid hormone biosynthesis	Benzo(a)pyrene metabolism; Metapathway biotransformation	18	High	1
FALSE	High	Master Protein	P52895	Aldo-keto reductase family 1 member C2 OS=Homo sapiens OX=9606 GN=AKR1C2 PE=1 SV=3	0	10.111	27	5	6	1	323	36.7	7.49	156	5	cell differentiation;metabolic process;regulation of biological process;response to stimulus	cytoplasm	catalytic activity	Pf00248	1646	ENSG00000151632.17	AKR1C2	10	Synthesis of bile acids and bile salts via 27-hydroxycholesterol; Synthesis of bile acids and bile salts via 7alpha-hydroxycholesterol; Synthesis of bile acids and bile salts via 24-hydroxycholesterol	Chemical carcinogenesis; Steroid hormone biosynthesis	Benzo(a)pyrene metabolism; Metapathway biotransformation	12	High	1
FALSE	High	Master Protein	P31944	Caspase-14 OS=Homo sapiens OX=9606 GN=CASP14 PE=1 SV=2	0	10.11	23	5	6	5	242	27.7	5.58	142	5	cell death;cell differentiation;metabolic process	cytoplasm;cytosol;nucleus	catalytic activity;protein binding	Pf00656	23581	ENSG00000105141.5	CASP14	19	Formation of the cornified envelope			3	High	1
FALSE	High	Master Protein	P18124	60S ribosomal protein L7 OS=Homo sapiens OX=9606 GN=RPL7 PE=1 SV=1	0	9.94	23	5	9	5	248	29.2	10.65	107	5	cell organization and biogenesis;metabolic process;transport	cytoplasm;cytosol;membrane;nucleus;ribosome	DNA binding;protein binding;RNA binding;structural molecule activity	Pf00327, Pf08079	6129	ENSG00000147604.13	RPL7	8	Peptide chain elongation; Eukaryotic Translation Termination; Viral mRNA Translation; L13a-mediated translational silencing of Ceruloplasmin expression; Nonsense Mediated Decay (NMD) independent of the Exon Junction Complex (EJC); Selenocysteine synthesis; Nonsense Mediated Decay (NMD) enhanced by the Exon Junction Complex (EJC); GTP hydrolysis and joining of the 60S ribosomal subunit; Major path…	Ribosome	Cytoplasmic Ribosomal Proteins	34	High	1
FALSE	High	Master Protein	P31327	Carbamoyl-phosphate synthase [ammonia], mitochondrial OS=Homo sapiens OX=9606 GN=CPS1 PE=1 SV=2	0	9.902	4	5	8	5	1500	164.8	6.74	177	5	cell differentiation;metabolic process;response to stimulus	cytoplasm;membrane;mitochondrion;nucleus;organelle lumen	catalytic activity;metal ion binding;nucleotide binding;protein binding	Pf00117, Pf00289, Pf00988, Pf02142, Pf02222, Pf02786, Pf02787, Pf07478, Pf13535, Pf15632	1373	ENSG00000021826.14	CPS1	2	Urea cycle	Arginine biosynthesis; Carbon metabolism; Alanine, aspartate and glutamate metabolism; Biosynthesis of amino acids; Nitrogen metabolism; Metabolic pathways	Amino Acid metabolism; Urea cycle and metabolism of amino groups	12	High	1
FALSE	High	Master Protein	Q7Z794	Keratin, type II cytoskeletal 1b OS=Homo sapiens OX=9606 GN=KRT77 PE=1 SV=3	0	9.78	4	3	7	1	578	61.9	5.99	255	3	cell death;cell organization and biogenesis	cytoskeleton;cytosol	structural molecule activity	Pf00038, Pf03962, Pf13166, Pf14817	374454	ENSG00000189182.9	KRT77	12	Formation of the cornified envelope			3	High	1
FALSE	High	Master Protein	P22626	Heterogeneous nuclear ribonucleoproteins A2/B1 OS=Homo sapiens OX=9606 GN=HNRNPA2B1 PE=1 SV=2	0	9.596	15	4	5	4	353	37.4	8.95	137	4	metabolic process;regulation of biological process;response to stimulus;transport	cytoplasm;extracellular;membrane;nucleus;spliceosomal complex	DNA binding;protein binding;RNA binding	Pf00076, Pf13893, Pf14259	3181	ENSG00000122566.20	HNRNPA2B1	7	Gene and protein expression by JAK-STAT signaling after Interleukin-12 stimulation; Interleukin-12 family signaling; mRNA Splicing - Major Pathway		mRNA Processing	10	High	1
FALSE	High	Master Protein	Q5QNW6	Histone H2B type 2-F OS=Homo sapiens OX=9606 GN=H2BC18 PE=1 SV=3	0	9.502	20	2	6	2	126	13.9	10.32	322	2	cell organization and biogenesis	chromosome;cytosol;nucleus	DNA binding;protein binding	Pf00125, Pf00808	440689	ENSG00000203814.6	HIST2H2BF	1	HDACs deacetylate histones; HATs acetylate histones; Ub-specific processing proteases	Viral carcinogenesis; Systemic lupus erythematosus; Alcoholism		11	High	1
FALSE	High	Master Protein	P09651	Heterogeneous nuclear ribonucleoprotein A1 OS=Homo sapiens OX=9606 GN=HNRNPA1 PE=1 SV=5	0	9.493	14	4	5	4	372	38.7	9.13	96	4	cell communication;metabolic process;regulation of biological process;response to stimulus;transport	cytoplasm;membrane;nucleus;spliceosomal complex	DNA binding;protein binding;RNA binding	Pf00076, Pf13893, Pf14259	3178	ENSG00000135486.17	HNRNPA1	12	mRNA Splicing - Major Pathway; FGFR2 alternative splicing	Spliceosome	mRNA Processing	11	High	1
FALSE	High	Master Protein	O75367	Core histone macro-H2A.1 OS=Homo sapiens OX=9606 GN=MACROH2A1 PE=1 SV=4	0	9.449	19	4	4	4	372	39.6	9.79	119	4	cell organization and biogenesis;regulation of biological process	chromosome;nucleus	DNA binding;enzyme regulator activity;protein binding	Pf00125, Pf01661	9555	ENSG00000113648.16	H2AFY	5		Systemic lupus erythematosus; Alcoholism	H19 action Rb-E2F1 signaling and CDK-beta-catenin activity	3	High	1
FALSE	High	Master Protein	Q71DI3	Histone H3.2 OS=Homo sapiens OX=9606 GN=H3C15 PE=1 SV=3	0	9.38	24	1	4	1	136	15.4	11.27	241	1	cell organization and biogenesis;coagulation;metabolic process;regulation of biological process;response to stimulus	chromosome;extracellular;nucleus	DNA binding;protein binding	Pf00125	333932; 126961; 653604	ENSG00000203852.3; ENSG00000183598.3; ENSG00000203811.1	HIST2H3A; HIST2H3C; HIST2H3D	1	SIRT1 negatively regulates rRNA expression; RMTs methylate histone arginines; Activation of anterior HOX genes in hindbrain development during early embryogenesis; NoRC negatively regulates rRNA expression; Interleukin-7 signaling; Factors involved in megakaryocyte development and platelet production; Transcriptional regulation by small RNAs; Meiotic recombination; PRC2 methylates histones and DN…	Transcriptional misregulation in cancer; Systemic lupus erythematosus; Alcoholism	Histone Modifications	64	High	1
FALSE	High	Master Protein	Q07020	60S ribosomal protein L18 OS=Homo sapiens OX=9606 GN=RPL18 PE=1 SV=2	0	8.019	25	4	4	4	188	21.6	11.72	185	4	cell organization and biogenesis;metabolic process;transport	cytoplasm;cytosol;endoplasmic reticulum;membrane;nucleus;ribosome	RNA binding;structural molecule activity	Pf00828	6141	ENSG00000063177.12	RPL18	19	Peptide chain elongation; Eukaryotic Translation Termination; Viral mRNA Translation; L13a-mediated translational silencing of Ceruloplasmin expression; Nonsense Mediated Decay (NMD) independent of the Exon Junction Complex (EJC); Selenocysteine synthesis; Nonsense Mediated Decay (NMD) enhanced by the Exon Junction Complex (EJC); GTP hydrolysis and joining of the 60S ribosomal subunit; Major path…	Ribosome	Cytoplasmic Ribosomal Proteins	34	High	1
FALSE	High	Master Protein	P62753	40S ribosomal protein S6 OS=Homo sapiens OX=9606 GN=RPS6 PE=1 SV=1	0	7.446	19	4	4	4	249	28.7	10.84	85	4	cell death;cell differentiation;cell organization and biogenesis;cell proliferation;metabolic process;regulation of biological process;response to stimulus;transport	cytoplasm;cytosol;membrane;nucleus;ribosome	protein binding;RNA binding;structural molecule activity	Pf01092	6194	ENSG00000137154.12	RPS6	9	Peptide chain elongation; Eukaryotic Translation Termination; Viral mRNA Translation; mTORC1-mediated signalling; Formation of the ternary complex, and subsequently, the 43S complex; L13a-mediated translational silencing of Ceruloplasmin expression; Selenocysteine synthesis; Nonsense Mediated Decay (NMD) independent of the Exon Junction Complex (EJC); Nonsense Mediated Decay (NMD) enhanced by the…	Ribosome; Insulin signaling pathway; HIF-1 signaling pathway; EGFR tyrosine kinase inhibitor resistance; Proteoglycans in cancer; mTOR signaling pathway; PI3K-Akt signaling pathway	IL-5 Signaling Pathway; Human Thyroid Stimulating Hormone (TSH) signaling pathway; Leptin signaling pathway; Follicle Stimulating Hormone (FSH) signaling pathway; Prolactin Signaling Pathway; Interleukin-11 Signaling Pathway; Oncostatin M Signaling Pathway; Brain-Derived Neurotrophic Factor (BDNF) signaling pathway; Kit receptor signaling pathway; Mecp2 and Associated Rett Syndrome; VEGFA-VEGFR2 …	62	High	1
FALSE	High	Master Protein	Q8N1N4	Keratin, type II cytoskeletal 78 OS=Homo sapiens OX=9606 GN=KRT78 PE=1 SV=2	0	7.441	8	4	4	4	520	56.8	6.02	160	4	cell death	cytosol	structural molecule activity	Pf00038, Pf12128, Pf13166	196374	ENSG00000170423.12	KRT78	12	Formation of the cornified envelope			3	High	1
FALSE	High	Master Protein	Q9P035	Very-long-chain (3R)-3-hydroxyacyl-CoA dehydratase 3 OS=Homo sapiens OX=9606 GN=HACD3 PE=1 SV=2	0	7.387	16	3	4	3	362	43.1	8.94	59	3	metabolic process;regulation of biological process;response to stimulus	cytosol;endoplasmic reticulum;membrane;mitochondrion	catalytic activity;enzyme regulator activity;protein binding	Pf04387, Pf04969	51495	ENSG00000074696.12	PTPLAD1; HACD3	15	Synthesis of very long-chain fatty acyl-CoAs	Fatty acid elongation; Biosynthesis of unsaturated fatty acids; Fatty acid metabolism		8	High	1
FALSE	High	Master Protein	P68104	Elongation factor 1-alpha 1 OS=Homo sapiens OX=9606 GN=EEF1A1 PE=1 SV=1	0	7.371	9	4	5	4	462	50.1	9.01	149	4	metabolic process;regulation of biological process;response to stimulus;transport	cytoplasm;cytoskeleton;cytosol;extracellular;membrane;nucleus;organelle lumen	catalytic activity;nucleotide binding;protein binding;RNA binding	Pf00009, Pf03143, Pf03144	1915	ENSG00000156508.17	EEF1A1	6	Peptide chain elongation; Protein methylation; Neutrophil degranulation; HSF1 activation	RNA transport; Legionellosis	Translation Factors	16	High	1
FALSE	High	Master Protein	P12830	Cadherin-1 OS=Homo sapiens OX=9606 GN=CDH1 PE=1 SV=3	0	7.034	6	4	4	4	882	97.4	4.73	165	4	cell organization and biogenesis;regulation of biological process;response to stimulus	cytoplasm;cytoskeleton;endosome;extracellular;Golgi;membrane	metal ion binding;protein binding	Pf00028, Pf01049, Pf08758	999	ENSG00000039068.18	CDH1	16	Adherens junctions interactions; Integrin cell surface interactions; Degradation of the extracellular matrix; Immunoregulatory interactions between a Lymphoid and a non-Lymphoid cell; InlA-mediated entry of Listeria monocytogenes into host cells; Apoptotic cleavage of cell adhesion proteins; RHO GTPases activate IQGAPs	Pathogenic Escherichia coli infection; Hippo signaling pathway; Rap1 signaling pathway; Cell adhesion molecules (CAMs); Endometrial cancer; Pathways in cancer; Melanoma; Adherens junction; Bacterial invasion of epithelial cells; Bladder cancer; Thyroid cancer	Cell Cycle; Integrated Breast Cancer Pathway; Neural Crest Differentiation; Pathogenic Escherichia coli infection; Bladder Cancer; Preimplantation Embryo; H19 action Rb-E2F1 signaling and CDK-beta-catenin activity	41	High	1
FALSE	High	Master Protein	P61978	Heterogeneous nuclear ribonucleoprotein K OS=Homo sapiens OX=9606 GN=HNRNPK PE=1 SV=1	0	6.903	11	3	3	3	463	50.9	5.54	78	3	metabolic process;regulation of biological process;response to stimulus	cytoplasm;membrane;nucleus;spliceosomal complex	DNA binding;protein binding;RNA binding	Pf00013, Pf08067, Pf13014, Pf13083	3190	ENSG00000165119.20	HNRNPK	9	mRNA Splicing - Major Pathway; SUMOylation of RNA binding proteins	Viral carcinogenesis; MicroRNAs in cancer; Spliceosome; Herpes simplex infection	mRNA Processing	14	High	1
FALSE	High	Master Protein	P54652	Heat shock-related 70 kDa protein 2 OS=Homo sapiens OX=9606 GN=HSPA2 PE=1 SV=1	0	6.578	6	3	3	3	639	70	5.74	55	3	cell differentiation;cell organization and biogenesis;metabolic process;regulation of biological process;response to stimulus	cell surface;cytoplasm;cytoskeleton;cytosol;membrane;mitochondrion;nucleus	nucleotide binding;protein binding	Pf00012, Pf06723	3306	ENSG00000126803.9	HSPA2	14	Meiotic synapsis; Attenuation phase; HSP90 chaperone cycle for steroid hormone receptors (SHR); Regulation of HSF1-mediated heat shock response	Endocytosis; Longevity regulating pathway - multiple species; Epstein-Barr virus infection; Spliceosome; MAPK signaling pathway; Protein processing in endoplasmic reticulum; Toxoplasmosis; Measles; Influenza A; Estrogen signaling pathway; Legionellosis; Antigen processing and presentation	Parkin-Ubiquitin Proteasomal System pathway	24	High	1
FALSE	High	Master Protein	Q14002	Carcinoembryonic antigen-related cell adhesion molecule 7 OS=Homo sapiens OX=9606 GN=CEACAM7 PE=1 SV=1	0	6.451	16	2	2	2	265	29.4	5.54	98	2	metabolic process	extracellular;membrane	protein binding	Pf07679, Pf13895, Pf13927	1087		CEACAM7	19	Post-translational modification: synthesis of GPI-anchored proteins			3	High	1
FALSE	High	Master Protein	Q9NSB2	Keratin, type II cuticular Hb4 OS=Homo sapiens OX=9606 GN=KRT84 PE=2 SV=2	0	5.942	7	4	4	3	600	64.8	7.56	144	4	cell death;cell organization and biogenesis;regulation of biological process	cytoskeleton;cytosol	catalytic activity;motor activity;protein binding;structural molecule activity	Pf00038, Pf01576, Pf05557, Pf09726, Pf09728, Pf13514	3890	ENSG00000161849.3	KRT84	12	Formation of the cornified envelope			3	High	1
FALSE	High	Master Protein	Q9NSB4	Keratin, type II cuticular Hb2 OS=Homo sapiens OX=9606 GN=KRT82 PE=1 SV=3	0	5.842	4	1	2	1	513	56.6	6.74	123	1	cell death	cytosol	structural molecule activity	Pf00038	3888	ENSG00000161850.2	KRT82	12	Formation of the cornified envelope			3	High	1
FALSE	High	Master Protein	P12273	Prolactin-inducible protein OS=Homo sapiens OX=9606 GN=PIP PE=1 SV=1	0	5.791	29	3	4	3	146	16.6	8.05	128	3	metabolic process;regulation of biological process;response to stimulus;transport	extracellular;membrane;nucleus	catalytic activity;protein binding	Pf05326	5304	ENSG00000159763.3	PIP	7	Miscellaneous transport and binding events			2	High	1
FALSE	High	Master Protein	O76013	Keratin, type I cuticular Ha6 OS=Homo sapiens OX=9606 GN=KRT36 PE=1 SV=1	0	5.698	7	3	3	2	467	52.2	4.94	104	3	cell death;regulation of biological process	cytoskeleton;cytosol	catalytic activity;motor activity;structural molecule activity	Pf00038, Pf01576	8689	ENSG00000126337.13	KRT36	17	Formation of the cornified envelope			3	High	1
FALSE	High	Master Protein	P05109	Protein S100-A8 OS=Homo sapiens OX=9606 GN=S100A8 PE=1 SV=1	0	5.49	32	3	4	3	93	10.8	7.03	64	3	cell death;cellular component movement;defense response;metabolic process;regulation of biological process;response to stimulus;transport	cytoplasm;cytoskeleton;cytosol;extracellular;membrane;nucleus;organelle lumen	metal ion binding;protein binding	Pf01023, Pf13499	6279	ENSG00000143546.9	S100A8	1	Neutrophil degranulation; Metal sequestration by antimicrobial proteins; Regulation of TLR by endogenous ligand			7	High	1
FALSE	High	Master Protein	Q14CN4	Keratin, type II cytoskeletal 72 OS=Homo sapiens OX=9606 GN=KRT72 PE=1 SV=2	0	5.488	4	3	3	1	511	55.8	6.89	127	3	cell death	cytosol	protein binding;structural molecule activity	Pf00038, Pf05622, Pf08614, Pf12128, Pf13514	140807	ENSG00000170486.10	KRT72	12	Formation of the cornified envelope			3	High	1
FALSE	High	Master Protein	Q86UN3	Reticulon-4 receptor-like 2 OS=Homo sapiens OX=9606 GN=RTN4RL2 PE=1 SV=1	0	5.271	10	4	4	4	420	46.1	7.62	77	4	cell organization and biogenesis;metabolic process;regulation of biological process;response to stimulus	cell surface;cytoplasm;extracellular;membrane	enzyme regulator activity;protein binding;receptor activity	Pf12799, Pf13306, Pf13855	349667	ENSG00000186907.7	RTN4RL2	11	Post-translational modification: synthesis of GPI-anchored proteins			3	High	1
FALSE	High	Master Protein	Q02543	60S ribosomal protein L18a OS=Homo sapiens OX=9606 GN=RPL18A PE=1 SV=2	0	5.255	20	3	3	3	176	20.7	10.71	73	3	cell organization and biogenesis;metabolic process;response to stimulus;transport	cytosol;membrane;ribosome	protein binding;RNA binding;structural molecule activity	Pf01775	6142	ENSG00000105640.12	RPL18A	19	Peptide chain elongation; Eukaryotic Translation Termination; Viral mRNA Translation; L13a-mediated translational silencing of Ceruloplasmin expression; Nonsense Mediated Decay (NMD) independent of the Exon Junction Complex (EJC); Selenocysteine synthesis; Nonsense Mediated Decay (NMD) enhanced by the Exon Junction Complex (EJC); GTP hydrolysis and joining of the 60S ribosomal subunit; Major path…	Ribosome	Cytoplasmic Ribosomal Proteins	34	High	1
FALSE	High	Master Protein	P40429	60S ribosomal protein L13a OS=Homo sapiens OX=9606 GN=RPL13A PE=1 SV=2	0	5.222	15	3	3	3	203	23.6	10.93	97	3	cell organization and biogenesis;metabolic process;regulation of biological process;response to stimulus;transport	cytoplasm;cytosol;membrane;nucleus;ribosome	RNA binding;structural molecule activity	Pf00572	23521	ENSG00000142541.16	RPL13A	19	Peptide chain elongation; Eukaryotic Translation Termination; Viral mRNA Translation; L13a-mediated translational silencing of Ceruloplasmin expression; Nonsense Mediated Decay (NMD) independent of the Exon Junction Complex (EJC); Selenocysteine synthesis; Nonsense Mediated Decay (NMD) enhanced by the Exon Junction Complex (EJC); GTP hydrolysis and joining of the 60S ribosomal subunit; Major path…	Ribosome	Cytoplasmic Ribosomal Proteins	34	High	1
FALSE	High	Master Protein	P46776	60S ribosomal protein L27a OS=Homo sapiens OX=9606 GN=RPL27A PE=1 SV=2	0	5.193	22	3	3	3	148	16.6	11	75	3	cell organization and biogenesis;metabolic process;transport	cytosol;endoplasmic reticulum;membrane;ribosome	protein binding;RNA binding;structural molecule activity	Pf00828	6157	ENSG00000166441.12	RPL27A	11	Peptide chain elongation; Eukaryotic Translation Termination; Viral mRNA Translation; L13a-mediated translational silencing of Ceruloplasmin expression; Nonsense Mediated Decay (NMD) independent of the Exon Junction Complex (EJC); Selenocysteine synthesis; Nonsense Mediated Decay (NMD) enhanced by the Exon Junction Complex (EJC); GTP hydrolysis and joining of the 60S ribosomal subunit; Major path…	Ribosome	Cytoplasmic Ribosomal Proteins	34	High	1
FALSE	High	Master Protein	P05556	Integrin beta-1 OS=Homo sapiens OX=9606 GN=ITGB1 PE=1 SV=2	0	5.171	7	3	3	3	798	88.4	5.39	42	3	cell differentiation;cell growth;cell organization and biogenesis;cellular component movement;defense response;metabolic process;regulation of biological process;response to stimulus;transport	cell surface;cytoplasm;endosome;membrane	enzyme regulator activity;metal ion binding;protein binding;receptor activity;signal transducer activity	Pf00362, Pf07965, Pf08725	3688	ENSG00000150093.18	ITGB1	10	Integrin cell surface interactions; Signal transduction by L1; Basigin interactions; MET activates PTK2 signaling; Molecules associated with elastic fibres; Platelet Adhesion to exposed collagen; Syndecan interactions; CHL1 interactions; ECM proteoglycans; Laminin interactions; Localization of the PINCH-ILK-PARVIN complex to focal adhesions; Immunoregulatory interactions between a Lymphoid and a …	Arrhythmogenic right ventricular cardiomyopathy (ARVC); Pathogenic Escherichia coli infection; Dilated cardiomyopathy; Leishmaniasis; Rap1 signaling pathway; Cell adhesion molecules (CAMs); Pathways in cancer; Pertussis; Toxoplasmosis; Phagosome; Focal adhesion; Proteoglycans in cancer; Regulation of actin cytoskeleton; Leukocyte transendothelial migration; Bacterial invasion of epithelial cells;…	Integrin-mediated Cell Adhesion; Prolactin Signaling Pathway; Neural Crest Differentiation; Arrhythmogenic Right Ventricular Cardiomyopathy; Pathogenic Escherichia coli infection; Primary Focal Segmental Glomerulosclerosis FSGS; Focal Adhesion; Signaling of Hepatocyte Growth Factor Receptor; Rac1/Pak1/p38/MMP-2 pathway; TGF-beta Signaling Pathway; Factors and pathways affecting insulin-like growt…	74	High	1
FALSE	High	Master Protein	O60218	Aldo-keto reductase family 1 member B10 OS=Homo sapiens OX=9606 GN=AKR1B10 PE=1 SV=2	0	5.115	9	3	3	3	316	36	7.84	90	3	metabolic process	cytosol;extracellular;vacuole	catalytic activity;protein binding	Pf00248	57016	ENSG00000198074.9	AKR1B10	7	Signaling by GPCR; Retinoid metabolism and transport	Galactose metabolism; Glycerolipid metabolism; Fructose and mannose metabolism; Pentose and glucuronate interconversions; Metabolic pathways	Metapathway biotransformation	13	High	1
FALSE	High	Master Protein	P84098	60S ribosomal protein L19 OS=Homo sapiens OX=9606 GN=RPL19 PE=1 SV=1	0	4.921	13	2	2	2	196	23.5	11.47	111	2	cell organization and biogenesis;metabolic process;transport	cytosol;membrane;ribosome	protein binding;RNA binding;structural molecule activity	Pf01280	6143	ENSG00000108298.9	RPL19	17	Peptide chain elongation; Eukaryotic Translation Termination; Viral mRNA Translation; L13a-mediated translational silencing of Ceruloplasmin expression; Nonsense Mediated Decay (NMD) independent of the Exon Junction Complex (EJC); Selenocysteine synthesis; Nonsense Mediated Decay (NMD) enhanced by the Exon Junction Complex (EJC); GTP hydrolysis and joining of the 60S ribosomal subunit; Major path…	Ribosome	Cytoplasmic Ribosomal Proteins	34	High	1
FALSE	High	Master Protein	Q96P63	Serpin B12 OS=Homo sapiens OX=9606 GN=SERPINB12 PE=1 SV=1	0	4.896	9	3	3	3	405	46.2	5.53	71	3	cell differentiation;regulation of biological process;transport	cytoplasm;membrane	enzyme regulator activity;protein binding	Pf00079	89777	ENSG00000166634.6	SERPINB12	18	Neutrophil degranulation			3	High	1
FALSE	High	Master Protein	P00533	Epidermal growth factor receptor OS=Homo sapiens OX=9606 GN=EGFR PE=1 SV=2	0	4.847	4	3	3	3	1210	134.2	6.68	67	3	cell organization and biogenesis;cell proliferation;cellular component movement;development;metabolic process;regulation of biological process;response to stimulus	cell surface;cytoplasm;endoplasmic reticulum;endosome;extracellular;Golgi;membrane;nucleus;organelle lumen	catalytic activity;DNA binding;enzyme regulator activity;nucleotide binding;protein binding;receptor activity;signal transducer activity	Pf00069, Pf00757, Pf01030, Pf07714, Pf14843	1956	ENSG00000146648.17	EGFR	7	EGFR interacts with phospholipase C-gamma; TFAP2 (AP-2) family regulates transcription of growth factors and their receptors; SHC1 events in ERBB2 signaling; EGFR downregulation; Signaling by GPCR; ERBB2 Regulates Cell Motility; GRB2 events in EGFR signaling; EGFR Transactivation by Gastrin; ERBB2 Activates PTK6 Signaling; Constitutive Signaling by Aberrant PI3K in Cancer; Interleukin-20 family s…	Endocytosis; Dorso-ventral axis formation; HIF-1 signaling pathway; Central carbon metabolism in cancer; Pancreatic cancer; FoxO signaling pathway; MicroRNAs in cancer; Phospholipase D signaling pathway; Cytokine-cytokine receptor interaction; Rap1 signaling pathway; Non-small cell lung cancer; MAPK signaling pathway; Oxytocin signaling pathway; Endometrial cancer; Breast cancer; ErbB signaling p…	Androgen receptor signaling pathway; Signaling Pathways in Glioblastoma; AGE/RAGE pathway; Gastric cancer network 2; Spinal Cord Injury; Aryl Hydrocarbon Receptor; Bladder Cancer; TCA Cycle Nutrient Utilization and Invasiveness of Ovarian Cancer; Extracellular vesicle-mediated signaling in recipient cells; Aryl Hydrocarbon Receptor Pathway; Focal Adhesion; Rac1/Pak1/p38/MMP-2 pathway; Association…	115	High	1
FALSE	High	Master Protein	Q08554	Desmocollin-1 OS=Homo sapiens OX=9606 GN=DSC1 PE=1 SV=2	0	4.711	3	2	3	2	894	99.9	5.43	78	2	cell death;transport	cytoskeleton;membrane	metal ion binding	Pf00028, Pf01049, Pf08758	1823	ENSG00000134765.9	DSC1	18	Formation of the cornified envelope; Neutrophil degranulation			6	High	1
FALSE	High	Master Protein	Q08188	Protein-glutamine gamma-glutamyltransferase E OS=Homo sapiens OX=9606 GN=TGM3 PE=1 SV=4	0	4.701	5	3	3	3	693	76.6	5.86	55	3	cell differentiation;cell organization and biogenesis;metabolic process	cytoplasm	catalytic activity;metal ion binding	Pf00868, Pf00927, Pf01841	7053	ENSG00000125780.11	TGM3	20				0	High	1
FALSE	High	Master Protein	P20930	Filaggrin OS=Homo sapiens OX=9606 GN=FLG PE=1 SV=3	0	4.638	2	1	3	1	4061	434.9	9.25	51	1	cell death;cell differentiation;development;metabolic process	cytoskeleton;cytosol;nucleus	metal ion binding;protein binding;structural molecule activity	Pf01023	2312	ENSG00000143631.10	FLG	1	Formation of the cornified envelope			3	High	1
FALSE	High	Master Protein	P31151	Protein S100-A7 OS=Homo sapiens OX=9606 GN=S100A7 PE=1 SV=4	0	4.509	30	2	5	2	101	11.5	6.77	42	2	cell differentiation;defense response;regulation of biological process;response to stimulus;transport	cytoplasm;cytosol;endoplasmic reticulum;extracellular;nucleus;organelle lumen	metal ion binding;protein binding	Pf01023	6278	ENSG00000143556.8	S100A7	1	Neutrophil degranulation; Metal sequestration by antimicrobial proteins			5	High	1
FALSE	High	Master Protein	P05141	ADP/ATP translocase 2 OS=Homo sapiens OX=9606 GN=SLC25A5 PE=1 SV=7	0	4.431	8	2	2	2	298	32.8	9.69	85	2	regulation of biological process;transport	membrane;mitochondrion;nucleus	protein binding;RNA binding;transporter activity	Pf00153	292	ENSG00000005022.5	SLC25A5	X	Vpr-mediated induction of apoptosis by mitochondrial outer membrane permeabilization; Regulation of insulin secretion	cGMP-PKG signaling pathway; Huntington's disease; HTLV-I infection; Parkinson's disease; Calcium signaling pathway	Electron Transport Chain	15	High	1
FALSE	High	Master Protein	Q06830	Peroxiredoxin-1 OS=Homo sapiens OX=9606 GN=PRDX1 PE=1 SV=1	0	4.313	15	3	3	3	199	22.1	8.13	55	3	cell proliferation;cellular homeostasis;defense response;metabolic process;regulation of biological process;response to stimulus	cytoplasm;cytosol;mitochondrion;nucleus	antioxidant activity;catalytic activity;protein binding;RNA binding	Pf00578, Pf08534, Pf10417	5052	ENSG00000117450.13	PRDX1	1	TP53 Regulates Metabolic Genes; Deregulated CDK5 triggers multiple neurodegenerative pathways in Alzheimer's disease models; Detoxification of Reactive Oxygen Species	Peroxisome	Androgen receptor signaling pathway; Selenium Micronutrient Network; NRF2 pathway	15	High	1
FALSE	High	Master Protein	P10620	Microsomal glutathione S-transferase 1 OS=Homo sapiens OX=9606 GN=MGST1 PE=1 SV=1	0	4.3	19	2	2	2	155	17.6	9.39	55	2	cell differentiation;cell organization and biogenesis;metabolic process;response to stimulus;transport	endoplasmic reticulum;membrane;mitochondrion;nucleus	antioxidant activity;catalytic activity;protein binding	Pf01124	4257	ENSG00000008394.12	MGST1	12	Glutathione conjugation; Neutrophil degranulation; Aflatoxin activation and detoxification	Glutathione metabolism; Metabolism of xenobiotics by cytochrome P450; Drug metabolism - cytochrome P450; Chemical carcinogenesis; Platinum drug resistance	Aryl Hydrocarbon Receptor Pathway; Oxidative Stress; Metapathway biotransformation	16	High	1
FALSE	High	Master Protein	P62917	60S ribosomal protein L8 OS=Homo sapiens OX=9606 GN=RPL8 PE=1 SV=2	0	4.297	11	2	2	2	257	28	11.03	76	2	cell organization and biogenesis;metabolic process;response to stimulus;transport	cytoplasm;cytosol;membrane;ribosome	RNA binding;structural molecule activity	Pf00181, Pf03947	6132	ENSG00000161016.17	RPL8	8	Peptide chain elongation; Eukaryotic Translation Termination; Viral mRNA Translation; L13a-mediated translational silencing of Ceruloplasmin expression; Nonsense Mediated Decay (NMD) independent of the Exon Junction Complex (EJC); Selenocysteine synthesis; Nonsense Mediated Decay (NMD) enhanced by the Exon Junction Complex (EJC); GTP hydrolysis and joining of the 60S ribosomal subunit; Major path…	Ribosome	Cytoplasmic Ribosomal Proteins	34	High	1
FALSE	High	Master Protein	P38646	Stress-70 protein, mitochondrial OS=Homo sapiens OX=9606 GN=HSPA9 PE=1 SV=2	0	4.083	4	2	2	2	679	73.6	6.16	73	2	cell differentiation;cell organization and biogenesis;metabolic process;regulation of biological process;response to stimulus	cytoplasm;mitochondrion;nucleus;organelle lumen	nucleotide binding;protein binding;RNA binding	Pf00012, Pf06723	3313	ENSG00000113013.12	HSPA9	5	Gene and protein expression by JAK-STAT signaling after Interleukin-12 stimulation; Mitochondrial protein import; Regulation of HSF1-mediated heat shock response; Interleukin-12 family signaling; Cristae formation; Metabolism of proteins	Tuberculosis; RNA degradation	Parkin-Ubiquitin Proteasomal System pathway	17	High	1
FALSE	High	Master Protein	Q16777	Histone H2A type 2-C OS=Homo sapiens OX=9606 GN=H2AC20 PE=1 SV=4	0	3.971	15	1	2	1	129	14	10.9	41	1	regulation of biological process	chromosome;nucleus	DNA binding;protein binding	Pf00125, Pf00808	8338	ENSG00000184260.5	HIST2H2AC	1	SIRT1 negatively regulates rRNA expression; UCH proteinases; RMTs methylate histone arginines; Activation of anterior HOX genes in hindbrain development during early embryogenesis; NoRC negatively regulates rRNA expression; Meiotic synapsis; Transcriptional regulation by small RNAs; Meiotic recombination; PRC2 methylates histones and DNA; HDACs deacetylate histones; Formation of the beta-catenin:…	Systemic lupus erythematosus; Alcoholism		66	High	1
FALSE	High	Master Protein	P04843	Dolichyl-diphosphooligosaccharide--protein glycosyltransferase subunit 1 OS=Homo sapiens OX=9606 GN=RPN1 PE=1 SV=1	0	3.966	6	2	2	2	607	68.5	6.38	39	2	metabolic process	cytosol;endoplasmic reticulum;membrane	catalytic activity;protein binding;RNA binding	Pf04597	6184	ENSG00000163902.11	RPN1	3	Asparagine N-linked glycosylation; SRP-dependent cotranslational protein targeting to membrane	N-Glycan biosynthesis; Protein processing in endoplasmic reticulum; Metabolic pathways	Proteasome Degradation	9	High	1
FALSE	High	Master Protein	P68431	Histone H3.1 OS=Homo sapiens OX=9606 GN=H3C1 PE=1 SV=2	0	3.943	24	1	2	1	136	15.4	11.12	93	1	cell organization and biogenesis;coagulation;metabolic process;regulation of biological process;response to stimulus	chromosome;extracellular;membrane;nucleus	catalytic activity;DNA binding;protein binding	Pf00125, Pf15630	8968; 8352; 8351; 8355; 8357; 8358; 8350; 8353; 8354; 8356	ENSG00000197153.4; ENSG00000275379.1; ENSG00000278272.1; ENSG00000277775.1; ENSG00000273983.1; ENSG00000274750.2; ENSG00000274267.1; ENSG00000197409.7; ENSG00000275714.1; ENSG00000278828.1	HIST1H3F; HIST1H3C; HIST1H3D; HIST1H3G; HIST1H3H; HIST1H3B; HIST1H3A; HIST1H3E; HIST1H3I; HIST1H3J	6	SIRT1 negatively regulates rRNA expression; RMTs methylate histone arginines; Activation of anterior HOX genes in hindbrain development during early embryogenesis; NoRC negatively regulates rRNA expression; Interleukin-7 signaling; Factors involved in megakaryocyte development and platelet production; Transcriptional regulation by small RNAs; Meiotic recombination; PRC2 methylates histones and DN…	Transcriptional misregulation in cancer; Systemic lupus erythematosus; Alcoholism	Histone Modifications	64	High	1
FALSE	High	Master Protein	P50914	60S ribosomal protein L14 OS=Homo sapiens OX=9606 GN=RPL14 PE=1 SV=4	0	3.829	11	2	2	2	215	23.4	10.93	92	2	cell organization and biogenesis;metabolic process;transport	cytosol;membrane;ribosome	protein binding;RNA binding;structural molecule activity	Pf01929	9045	ENSG00000188846.13	RPL14	3	Peptide chain elongation; Eukaryotic Translation Termination; Viral mRNA Translation; L13a-mediated translational silencing of Ceruloplasmin expression; Nonsense Mediated Decay (NMD) independent of the Exon Junction Complex (EJC); Selenocysteine synthesis; Nonsense Mediated Decay (NMD) enhanced by the Exon Junction Complex (EJC); GTP hydrolysis and joining of the 60S ribosomal subunit; Major path…	Ribosome	Cytoplasmic Ribosomal Proteins	34	High	1
FALSE	High	Master Protein	P40926	Malate dehydrogenase, mitochondrial OS=Homo sapiens OX=9606 GN=MDH2 PE=1 SV=3	0	3.726	10	2	2	2	338	35.5	8.68	63	2	metabolic process	membrane;mitochondrion;nucleus;organelle lumen	catalytic activity;nucleotide binding;protein binding;RNA binding	Pf00056, Pf01073, Pf01118, Pf02866, Pf13460	4191	ENSG00000146701.11	MDH2	7	Gluconeogenesis; Citric acid cycle (TCA cycle)	Citrate cycle (TCA cycle); Carbon metabolism; Pyruvate metabolism; Metabolic pathways; Cysteine and methionine metabolism; Glyoxylate and dicarboxylate metabolism	Amino Acid metabolism; Glycolysis and Gluconeogenesis; TCA Cycle	16	High	1
FALSE	High	Master Protein	P62424	60S ribosomal protein L7a OS=Homo sapiens OX=9606 GN=RPL7A PE=1 SV=2	0	3.715	9	2	2	2	266	30	10.61	104	2	cell organization and biogenesis;metabolic process;transport	cytoplasm;cytosol;membrane;nucleus;ribosome	protein binding;RNA binding;structural molecule activity	Pf01248	6130	ENSG00000280858.2; ENSG00000148303.16	RPL7A	9; CHR_HG2030_PATCH	Peptide chain elongation; Eukaryotic Translation Termination; Viral mRNA Translation; L13a-mediated translational silencing of Ceruloplasmin expression; Nonsense Mediated Decay (NMD) independent of the Exon Junction Complex (EJC); Selenocysteine synthesis; Nonsense Mediated Decay (NMD) enhanced by the Exon Junction Complex (EJC); GTP hydrolysis and joining of the 60S ribosomal subunit; Major path…	Ribosome	Cytoplasmic Ribosomal Proteins	34	High	1
FALSE	High	Master Protein	P21333	Filamin-A OS=Homo sapiens OX=9606 GN=FLNA PE=1 SV=4	0	3.623	1	2	2	2	2647	280.6	6.06	40	2	cell organization and biogenesis;cellular component movement;metabolic process;regulation of biological process;response to stimulus;transport	cytoplasm;cytoskeleton;cytosol;extracellular;membrane;nucleus	protein binding;RNA binding;signal transducer activity	Pf00307, Pf00630	2316	ENSG00000196924.14	FLNA	X	Platelet degranulation ; RHO GTPases activate PAKs; Cell-extracellular matrix interactions; GP1b-IX-V activation signalling	MAPK signaling pathway; Focal adhesion; Proteoglycans in cancer; Salmonella infection	Androgen receptor signaling pathway; Prolactin Signaling Pathway; Focal Adhesion; Hypothesized Pathways in Pathogenesis of Cardiovascular Disease; MAPK Signaling Pathway; IL-4 Signaling Pathway	22	High	1
FALSE	High	Master Protein	P14618	Pyruvate kinase PKM OS=Homo sapiens OX=9606 GN=PKM PE=1 SV=4	0	3.572	5	2	2	2	531	57.9	7.84	57	2	cell death;cell organization and biogenesis;metabolic process;response to stimulus;transport	cytoplasm;cytosol;extracellular;mitochondrion;nucleus;organelle lumen	catalytic activity;metal ion binding;nucleotide binding;protein binding;RNA binding	Pf00224, Pf02887	5315	ENSG00000067225.17	PKM	15	Glycolysis; Neutrophil degranulation	Viral carcinogenesis; Central carbon metabolism in cancer; Carbon metabolism; Purine metabolism; Pyruvate metabolism; Type II diabetes mellitus; Glucagon signaling pathway; Glycolysis / Gluconeogenesis; Biosynthesis of amino acids; Metabolic pathways	Photodynamic therapy-induced HIF-1 survival signaling; Amino Acid metabolism; Glycolysis and Gluconeogenesis	20	High	1
FALSE	High	Master Protein	P62987	Ubiquitin-60S ribosomal protein L40 OS=Homo sapiens OX=9606 GN=UBA52 PE=1 SV=2	0	3.53	27	2	2	2	128	14.7	9.83	51	2	cell communication;cell organization and biogenesis;cellular homeostasis;defense response;metabolic process;regulation of biological process;response to stimulus;transport	cytoplasm;cytosol;endoplasmic reticulum;membrane;nucleus;ribosome	protein binding;structural molecule activity	Pf00240, Pf01020, Pf11976, Pf13019, Pf13881, Pf14560	7311	ENSG00000221983.7	UBA52	19	NOTCH1 Intracellular Domain Regulates Transcription; Activated NOTCH1 Transmits Signal to the Nucleus; Regulation of RAS by GAPs; Viral mRNA Translation; UCH proteinases; ISG15 antiviral mechanism; Regulation of PLK1 Activity at G2/M Transition; Constitutive Signaling by NOTCH1 HD+PEST Domain Mutants; Activated TLR4 signalling; Hh mutants that don't undergo autocatalytic processing are degraded b…	Ribosome	DNA Replication; Cytoplasmic Ribosomal Proteins	361	High	1
FALSE	High	Master Protein	P16402	Histone H1.3 OS=Homo sapiens OX=9606 GN=H1-3 PE=1 SV=2	0	3.502	9	2	2	2	221	22.3	11.02	93	2	cell organization and biogenesis;metabolic process;regulation of biological process	chromosome;nucleus	DNA binding;RNA binding	Pf00538	3007	ENSG00000124575.6	HIST1H1D	6	Formation of Senescence-Associated Heterochromatin Foci (SAHF); Activation of DNA fragmentation factor			10	High	1
FALSE	High	Master Protein	P0DPH7	Tubulin alpha-3C chain OS=Homo sapiens OX=9606 GN=TUBA3C PE=1 SV=1	0	3.43	7	2	2	2	450	49.9	5.1	61	2												0	High	1
[truncated: 87 more rows]

## Sheet: spike  -; Raw data
		Table S3 Raw data of MS analysis for A549 cells; first MS analysis: spike [-]
[truncated: 1,622 more rows]

## Sheet: spike - proteins total
Checked	Protein FDR Confidence: Combined	Master	Accession	Description	Exp. q-value: Combined	Sum PEP Score	Coverage [%]	# Peptides	# PSMs	# Unique Peptides	# AAs	MW [kDa]	calc. pI	Score Mascot: Mascot	# Peptides (by Search Engine): Mascot	Biological Process	Cellular Component	Molecular Function	Pfam IDs	Entrez Gene ID	Ensembl Gene ID	Gene Symbol	Chromosome	KEGG Pathways	WikiPathways	Reactome Pathways	# Protein Pathway Groups	Found in Sample: [S2] F2: Sample	# Protein Groups
[truncated: 186 more rows]

[truncated: 1 more sheets: spike(+)-spike(-)]
