# Supplementary material for: Host cell membrane proteins located near SARS-CoV-2 spike protein attachment sites are identified using proximity labeling and proteomic analysis
Source: J Biol Chem. 2022 Sep 22;298(11):102500. doi: 10.1016/j.jbc.2022.102500 (PMC9492400; doi:10.1016/j.jbc.2022.102500)
Supplement: Table S4 [file mmc5.xlsx]

## Sheet: spike  +; Raw data 
		Table S4 Raw data of MS analysis for A549 cells; second MS analysis: spike [+]
Checked	Protein FDR Confidence: Combined	Master	Accession	Description	Exp. q-value: Combined	Sum PEP Score	Coverage [%]	# Peptides	# PSMs	# Unique Peptides	# AAs	MW [kDa]	calc. pI	Score Mascot: Mascot	# Peptides (by Search Engine): Mascot	Biological Process	Cellular Component	Molecular Function	Pfam IDs	Entrez Gene ID	Ensembl Gene ID	Gene Symbol	Chromosome	KEGG Pathways	WikiPathways	Reactome Pathways	# Protein Pathway Groups	Found in Sample: [S2] F2: Sample	# Protein Groups
FALSE	High	Master Protein	P13645	Keratin, type I cytoskeletal 10 OS=Homo sapiens OX=9606 GN=KRT10 PE=1 SV=6	0	248.71	61	35	118	29	584	58.8	5.21	4271	35	cell death;cell differentiation;metabolic process	cytoplasm;cytoskeleton;cytosol;membrane;nucleus	structural molecule activity	Pf00038, Pf04111	3858	ENSG00000186395.7	KRT10	17	Staphylococcus aureus infection		Formation of the cornified envelope	4	High	1
	Checked	Protein Group ID	# Proteins	# Unique Peptides	# Peptides	# PSMs	Group Description	Found in Sample: [S2] F2: Sample
	FALSE	80	9	29	35	118	[Master Protein] Keratin, type I cytoskeletal 10 OS=Homo sapiens OX=9606 GN=KRT10 PE=1 SV=6	High
		Checked	Confidence	Sequence	Modifications	Qvality PEP	Qvality q-value	# Protein Groups	# Proteins	# PSMs	Master Protein Accessions	# Missed Cleavages	Theo. MH+ [Da]	Found in Sample: [S2] F2: Sample	Confidence (by Search Engine): Mascot	Percolator q-Value (by Search Engine): Mascot	Percolator PEP (by Search Engine): Mascot	Ions Score (by Search Engine): Mascot
		FALSE	High	ADLEMQIESLTEELAYLK		8.53746e-06	0.000952428	1	1	4	P13645	0	2096.05	High	High	0.0008446	2.387e-06	103
		FALSE	High	ADLEMQIESLTEELAYLK	1xOxidation [M5]	0.000105212	0.000952428	1	1	3	P13645	0	2112.04	High	High	0.0008446	3.854e-05	72
		FALSE	High	ADLEMQIESLTEELAYLKK		0.00861848	0.000952428	1	1	2	P13645	1	2224.14	High	High	0.0008446	0.005053	39
		FALSE	High	ADLEMQIESLTEELAYLKK	1xOxidation [M5]	0.000487817	0.000952428	1	1	4	P13645	1	2240.14	High	High	0.0008446	0.0002102	48
		FALSE	High	AETECQNTEYQQLLDIK	1xCarbamidomethyl [C5]	0.0016194	0.000952428	1	1	2	P13645	0	2082.96	High	High	0.0008446	0.0007946	63
		FALSE	High	ALEESNYELEGK		0.00509284	0.000952428	1	1	2	P13645	0	1381.65	High	High	0.0008446	0.002833	82
		FALSE	High	DAEAWFNEK		0.0461649	0.00302788	1	4	2	P13645	0	1109.49	High	High	0.002278	0.0325	63
		FALSE	High	DAEAWFNEK	1xDeamidated [N7]	0.0136181	0.000952428	1	4	2	P13645	0	1110.47	High	High	0.0008446	0.008396	41
		FALSE	High	ELTTEIDNNIEQISSYK		7.97822e-06	0.000952428	1	1	3	P13645	0	1996.97	High	High	0.0008446	2.213e-06	56
		FALSE	High	ELTTEIDNNIEQISSYK	1xDeamidated [N8]	5.33914e-06	0.000952428	1	1	3	P13645	0	1997.95	High	High	0.0008446	1.422e-06	85
		FALSE	High	GSLGGGFSSGGFSGGSFSR		1.64077e-05	0.000952428	1	1	3	P13645	0	1707.77	High	High	0.0008446	4.928e-06	94
		FALSE	High	GSSGGGCFGGSSGGYGGLGGFGGGSFR	1xCarbamidomethyl [C7]	2.6856e-06	0.000952428	1	1	2	P13645	0	2342.98	High	High	0.0008446	6.641e-07	104
		FALSE	High	KDAEAWFNEK		0.00231629	0.000952428	1	2	2	P13645	1	1237.58	High	High	0.0008446	0.001179	61
		FALSE	High	LAADDFR		0.0428124	0.00302788	9	17	4	O76013; P02533; Q15323; P08727; P13645; P05783; P13646; Q04695; P08779	0	807.4	High	High	0.002278	0.03003	51
		FALSE	High	LASYLDK		0.0461649	0.00302788	6	8	1	P02533; P08727; P13645; Q04695; P35527; P08779	0	809.44	High	High	0.002278	0.03264	49
		FALSE	High	LASYLDKVR		0.0320706	0.000952428	5	7	2	P02533; P08727; P13645; Q04695; P08779	1	1064.61	High	High	0.0008446	0.02177	51
		FALSE	High	LENEIQTYR		0.00269089	0.000952428	1	1	1	P13645	0	1165.58	High	High	0.0008446	0.00139	53
		FALSE	High	LENEIQTYR	1xDeamidated [N3]	0.00473687	0.000952428	1	1	2	P13645	0	1166.57	High	High	0.0008446	0.002601	47
		FALSE	High	IKEWYEK		0.129513	0.00769343	1	1	1	P13645	1	995.52	High	High	0.005556	0.1027	20
		FALSE	High	LKYENEVALR		0.0265084	0.000952428	1	1	2	P13645	1	1234.68	High	High	0.0008446	0.01762	37
		FALSE	High	LKYENEVALR	1xDeamidated [N5]	0.00212319	0.000952428	1	1	2	P13645	1	1235.66	High	High	0.0008446	0.001073	50
		FALSE	High	IRLENEIQTYR		0.00201318	0.000952428	1	1	1	P13645	1	1434.77	High	High	0.0008446	0.001013	63
		FALSE	High	IRLENEIQTYR	1xDeamidated [N5]	0.00611863	0.000952428	1	1	1	P13645	1	1435.75	High	High	0.0008446	0.003468	19
		FALSE	High	NHEEEMKDLR		0.0457323	0.00302788	1	1	2	P13645	1	1300.6	High	High	0.002278	0.03223	43
		FALSE	High	NHEEEMKDLR	1xOxidation [M6]	0.0702725	0.00471395	1	1	1	P13645	1	1316.59	High	High	0.003446	0.05205	31
		FALSE	High	NQILNLTTDNANILLQIDNAR		2.17055e-06	0.000952428	1	1	3	P13645	0	2367.26	High	High	0.0008446	5.226e-07	135
		FALSE	High	NQILNLTTDNANILLQIDNAR	1xDeamidated [N/Q]	5.31789e-05	0.000952428	1	1	4	P13645	0	2368.25	High	High	0.0008446	1.81e-05	63
		FALSE	High	NVQALEIELQSQLALK		1.28815e-05	0.000952428	1	1	3	P13645	0	1797.01	High	High	0.0008446	3.756e-06	83
		FALSE	High	NVSTGDVNVEMNAAPGVDLTQLLNNMR		0.000134663	0.000952428	1	1	2	P13645	0	2872.39	High	High	0.0008446	5.05e-05	51
		FALSE	High	NVSTGDVNVEMNAAPGVDLTQLLNNMR	1xOxidation [M11]	0.000151247	0.000952428	1	1	3	P13645	0	2888.39	High	High	0.0008446	5.758e-05	82
		FALSE	High	NVSTGDVNVEMNAAPGVDLTQLLNNMR	1xDeamidated [N12]; 1xOxidation [M26]	0.00182756	0.000952428	1	1	1	P13645	0	2889.37	High	High	0.0008446	0.0009059	53
		FALSE	High	NVSTGDVNVEMNAAPGVDLTQLLNNMR	2xOxidation [M11; M26]	0.000117031	0.000952428	1	1	4	P13645	0	2904.38	High	High	0.0008446	4.32e-05	83
		FALSE	High	QSLEASLAETEGR		6.42248e-05	0.000952428	1	1	2	P13645	0	1390.68	High	High	0.0008446	2.227e-05	87
		FALSE	High	QSVEADINGLR		0.00597269	0.000952428	2	3	1	P13645; P13646	0	1201.62	High	High	0.0008446	0.003374	68
		FALSE	High	QSVEADINGLR	1xDeamidated [N8]	0.000630423	0.000952428	2	3	3	P13645; P13646	0	1202.6	High	High	0.0008446	0.000279	65
		FALSE	High	QSVEADINGLRR		0.0493056	0.00389114	2	2	1	P13645; P13646	1	1357.72	High	High	0.002867	0.03497	38
		FALSE	High	QSVEADINGLRR	1xDeamidated [N8]	0.0220021	0.000952428	2	2	1	P13645; P13646	1	1358.7	High	High	0.0008446	0.01427	35
		FALSE	High	RNVQALEIELQSQLALK		0.000998286	0.000952428	1	1	2	P13645	1	1953.11	High	High	0.0008446	0.000466	71
		FALSE	High	RVLDELTLTK		0.00887144	0.000952428	1	1	2	P13645	1	1187.7	High	High	0.0008446	0.005225	35
		FALSE	High	SGGGGGGGGCGGGGGVSSLR	1xCarbamidomethyl [C10]	0.000321758	0.000952428	1	1	1	P13645	0	1549.68	High	High	0.0008446	0.0001327	88
		FALSE	High	SKELTTEIDNNIEQISSYK		3.21219e-06	0.000952428	1	1	2	P13645	1	2212.1	High	High	0.0008446	8.102e-07	118
		FALSE	High	SKELTTEIDNNIEQISSYK	1xDeamidated [N11]	4.07522e-05	0.000952428	1	1	1	P13645	1	2213.08	High	High	0.0008446	1.348e-05	65
		FALSE	High	SLLEGEGSSGGGGR		0.000757676	0.000952428	1	1	1	P13645	0	1262.6	High	High	0.0008446	0.0003422	65
		FALSE	High	SQYEQLAEQNR		0.00401925	0.000952428	1	1	2	P13645	0	1365.64	High	High	0.0008446	0.002176	66
		FALSE	High	SQYEQLAEQNR	1xDeamidated [Q5]	0.0266352	0.000952428	1	1	1	P13645	0	1366.62	High	High	0.0008446	0.01769	28
		FALSE	High	SQYEQLAEQNRK		0.0256376	0.000952428	1	1	1	P13645	1	1493.73	High	High	0.0008446	0.01696	40
		FALSE	High	TIDDLKNQILNLTTDNANILLQIDNAR		1.37844e-05	0.000952428	1	1	3	P13645	1	3052.63	High	High	0.0008446	4.052e-06	74
		FALSE	High	TIDDLKNQILNLTTDNANILLQIDNAR	1xDeamidated [Q/N]	0.000269012	0.000952428	1	1	5	P13645	1	3053.61	High	High	0.0008446	0.0001087	53
		FALSE	High	TIDDLKNQILNLTTDNANILLQIDNAR	2xDeamidated [N11; Q/N]	0.00529347	0.000952428	1	1	2	P13645	1	3054.6	High	High	0.0008446	0.002944	29
		FALSE	High	VLDELTLTK		0.00786387	0.000952428	1	1	1	P13645	0	1031.6	High	High	0.0008446	0.004569	64
		FALSE	High	VTMQNLNDR		0.0307271	0.000952428	3	7	1	P02533; P13645; P08779	0	1090.53	High	High	0.0008446	0.02071	63
		FALSE	High	VTMQNLNDR	1xDeamidated [N7]	0.00349361	0.000952428	3	7	2	P02533; P13645; P08779	0	1091.51	High	High	0.0008446	0.001866	65
		FALSE	High	VTMQNLNDR	1xOxidation [M3]	0.00250263	0.000952428	3	7	1	P02533; P13645; P08779	0	1106.53	High	High	0.0008446	0.001285	64
		FALSE	High	YCVQLSQIQAQISALEEQLQQIR	1xCarbamidomethyl [C2]	6.41154e-07	0.000952428	1	1	5	P13645	0	2746.42	High	High	0.0008446	1.358e-07	130
		FALSE	High	YCVQLSQIQAQISALEEQLQQIR	1xCarbamidomethyl [C2]; 1xDeamidated [Q18]	0.0803178	0.00540817	1	1	1	P13645	0	2747.4	High	High	0.003932	0.06024	25
		FALSE	High	YCVQLSQIQAQISALEEQLQQIR	1xCarbamidomethyl [C2]; 2xDeamidated [Q11; Q18]	0.0837002	0.00540817	1	1	1	P13645	0	2748.39	High	High	0.003932	0.06314	28
		FALSE	High	YENEVALR		0.0255155	0.000952428	1	1	1	P13645	0	993.5	High	High	0.0008446	0.01688	52
FALSE	High	Master Protein	P35527	Keratin, type I cytoskeletal 9 OS=Homo sapiens OX=9606 GN=KRT9 PE=1 SV=3	0	198.218	66	30	100	29	623	62	5.24	3752	30	cell death;cell organization and biogenesis	cytosol;membrane;nucleus	structural molecule activity	Pf00038, Pf13166	3857	ENSG00000171403.9	KRT9	17			Formation of the cornified envelope	3	High	1
	Checked	Protein Group ID	# Proteins	# Unique Peptides	# Peptides	# PSMs	Group Description	Found in Sample: [S2] F2: Sample
	FALSE	254	1	29	30	100	[Master Protein] Keratin, type I cytoskeletal 9 OS=Homo sapiens OX=9606 GN=KRT9 PE=1 SV=3	High
		Checked	Confidence	Sequence	Modifications	Qvality PEP	Qvality q-value	# Protein Groups	# Proteins	# PSMs	Master Protein Accessions	# Missed Cleavages	Theo. MH+ [Da]	Found in Sample: [S2] F2: Sample	Confidence (by Search Engine): Mascot	Percolator q-Value (by Search Engine): Mascot	Percolator PEP (by Search Engine): Mascot	Ions Score (by Search Engine): Mascot
		FALSE	High	DIENQYETQITQIEHEVSSSGQEVQSSAK		4.82733e-05	0.000952428	1	1	1	P35527	0	3264.51	High	High	0.0008446	1.625e-05	77
		FALSE	High	DIENQYETQITQIEHEVSSSGQEVQSSAK	1xDeamidated [Q/N]	1.77993e-06	0.000952428	1	1	2	P35527	0	3265.5	High	High	0.0008446	4.212e-07	88
		FALSE	High	DQIVDLTVGNNK		0.000750379	0.000952428	1	1	1	P35527	0	1315.69	High	High	0.0008446	0.0003393	74
		FALSE	High	EIETYHNLLEGGQEDFESSGAGK		4.89793e-05	0.000952428	1	1	2	P35527	0	2510.13	High	High	0.0008446	1.654e-05	59
		FALSE	High	FEMEQNLR	1xOxidation [M3]	0.0455175	0.00302788	1	1	1	P35527	0	1082.49	High	High	0.002278	0.032	43
		FALSE	High	FSSSSGYGGGSSR		0.000128924	0.000952428	1	1	3	P35527	0	1235.53	High	High	0.0008446	4.813e-05	88
		FALSE	High	GGGGSFGYSYGGGSGGGFSASSLGGGFGGGSR		1.94359e-05	0.000952428	1	1	3	P35527	0	2705.16	High	High	0.0008446	5.944e-06	63
		FALSE	High	GGSGGSHGGGSGFGGESGGSYGGGEEASGSGGGYGGGSGK		1.83812e-08	0.000952428	1	1	3	P35527	0	3223.28	High	High	0.0008446	2.655e-09	119
		FALSE	High	GGSGGSYGGGGSGGGYGGGSGSR		2.46367e-05	0.000952428	1	1	2	P35527	0	1791.73	High	High	0.0008446	7.71e-06	58
		FALSE	High	HGVQELEIELQSQLSK		2.08991e-05	0.000952428	1	1	3	P35527	0	1837.97	High	High	0.0008446	6.417e-06	92
		FALSE	High	KDIENQYETQITQIEHEVSSSGQEVQSSAK		9.41303e-05	0.000952428	1	1	1	P35527	1	3392.61	High	High	0.0008446	3.4e-05	69
		FALSE	High	KGPAAIQK		0.0107056	0.000952428	1	1	1	P35527	1	812.499	High	High	0.0008446	0.006438	56
		FALSE	High	LASYLDK		0.0461649	0.00302788	6	8	1	P02533; P08727; P13645; Q04695; P35527; P08779	0	809.44	High	High	0.002278	0.03264	49
		FALSE	High	IKFEMEQNLR		0.00537073	0.000952428	1	1	1	P35527	1	1307.68	High	High	0.0008446	0.002996	38
		FALSE	High	IKFEMEQNLR	1xOxidation [M5]	0.00411755	0.000952428	1	1	1	P35527	1	1323.67	High	High	0.0008446	0.00223	43
		FALSE	High	IQDWYDKK		0.0474865	0.00302788	1	1	1	P35527	1	1095.55	High	High	0.002278	0.03357	23
		FALSE	High	MTLDDFR		0.12012	0.00769343	1	1	1	P35527	0	897.413	High	High	0.005556	0.09455	31
		FALSE	High	NHKEEMSQLTGQNSGDVNVEINVAPGK		0.000113682	0.000952428	1	1	2	P35527	1	2895.39	High	High	0.0008446	4.185e-05	55
		FALSE	High	NYSPYYNTIDDLK		0.0014772	0.000952428	1	1	1	P35527	0	1605.74	High	High	0.0008446	0.0007185	53
		FALSE	High	NYSPYYNTIDDLKDQIVDLTVGNNK		0.00403872	0.000952428	1	1	4	P35527	1	2902.41	High	High	0.0008446	0.002189	86
		FALSE	High	NYSPYYNTIDDLKDQIVDLTVGNNK	1xDeamidated [N]	0.000234925	0.000952428	1	1	7	P35527	1	2903.39	High	High	0.0008446	9.342e-05	56
		FALSE	High	NYSPYYNTIDDLKDQIVDLTVGNNK	2xDeamidated [N7; N/Q]	0.0020926	0.000952428	1	1	4	P35527	1	2904.38	High	High	0.0008446	0.001054	43
		FALSE	High	QEIECQNQEYSLLLSIK	1xCarbamidomethyl [C5]	4.57709e-05	0.000952428	1	1	2	P35527	0	2095.04	High	High	0.0008446	1.528e-05	80
		FALSE	High	QEYEQLIAK		0.0459481	0.00302788	1	1	2	P35527	0	1121.58	High	High	0.002278	0.03234	65
		FALSE	High	QGVDADINGLR		0.00225005	0.000952428	1	1	1	P35527	0	1157.59	High	High	0.0008446	0.001143	63
		FALSE	High	QGVDADINGLR	1xDeamidated [N8]	0.00314114	0.000952428	1	1	4	P35527	0	1158.57	High	High	0.0008446	0.001656	73
		FALSE	High	QVLDNLTMEK	1xOxidation [M8]	0.0586286	0.00389114	1	1	1	P35527	0	1206.6	High	High	0.002867	0.04238	60
		FALSE	High	SDLEMQYETLQEELMALK		3.86067e-06	0.000952428	1	1	2	P35527	0	2171.02	High	High	0.0008446	9.898e-07	68
		FALSE	High	SDLEMQYETLQEELMALK	1xOxidation [M]	5.83002e-05	0.000952428	1	1	10	P35527	0	2187.02	High	High	0.0008446	2.005e-05	93
		FALSE	High	SDLEMQYETLQEELMALK	2xOxidation [M5; M15]	0.000107269	0.000952428	1	1	5	P35527	0	2203.01	High	High	0.0008446	3.943e-05	69
		FALSE	High	SDLEMQYETLQEELMALKK		0.000880285	0.000952428	1	1	1	P35527	1	2299.12	High	High	0.0008446	0.0004053	18
		FALSE	High	SDLEMQYETLQEELMALKK	1xOxidation [M15]	0.0319185	0.000952428	1	1	1	P35527	1	2315.11	High	High	0.0008446	0.02164	22
		FALSE	High	SDLEMQYETLQEELMALKK	2xOxidation [M5; M15]	0.0342754	0.00211531	1	1	1	P35527	1	2331.11	High	High	0.001643	0.02335	20
		FALSE	High	SGGGGGGGLGSGGSIR		9.96736e-06	0.000952428	1	1	1	P35527	0	1232.6	High	High	0.0008446	2.825e-06	95
		FALSE	High	STMQELNSR		0.0227513	0.000952428	1	1	1	P35527	0	1065.5	High	High	0.0008446	0.01486	53
		FALSE	High	STMQELNSR	1xDeamidated [N7]	0.00478286	0.000952428	1	1	2	P35527	0	1066.48	High	High	0.0008446	0.002641	58
		FALSE	High	STMQELNSR	1xOxidation [M3]	0.0402636	0.00302788	1	1	1	P35527	0	1081.49	High	High	0.002278	0.02801	47
		FALSE	High	TLLDIDNTR		0.0511918	0.00389114	1	1	1	P35527	0	1060.56	High	High	0.002867	0.03649	41
		FALSE	High	TLLDIDNTR	1xDeamidated [N7]	0.0139494	0.000952428	1	1	2	P35527	0	1061.55	High	High	0.0008446	0.008612	48
		FALSE	High	TLNDMRQEYEQLIAK	1xOxidation [M5]	0.00605983	0.000952428	1	1	2	P35527	1	1867.92	High	High	0.0008446	0.003434	30
		FALSE	High	VQALEEANNDLENK		0.00031255	0.000952428	1	1	2	P35527	0	1586.77	High	High	0.0008446	0.0001286	108
		FALSE	High	VQALEEANNDLENK	1xDeamidated [N8]	7.83192e-05	0.000952428	1	1	2	P35527	0	1587.75	High	High	0.0008446	2.775e-05	79
		FALSE	High	YCGQLQMIQEQISNLEAQITDVR	1xCarbamidomethyl [C2]	5.66318e-05	0.000952428	1	1	3	P35527	0	2737.33	High	High	0.0008446	1.937e-05	75
		FALSE	High	YCGQLQMIQEQISNLEAQITDVR	1xCarbamidomethyl [C2]; 1xDeamidated [Q18]	0.101771	0.00708342	1	1	1	P35527	0	2738.31	High	High	0.005122	0.07851	14
		FALSE	High	YCGQLQMIQEQISNLEAQITDVR	1xCarbamidomethyl [C2]; 1xOxidation [M7]	0.000165012	0.000952428	1	1	6	P35527	0	2753.32	High	High	0.0008446	6.337e-05	81
FALSE	High	Master Protein	P04264	Keratin, type II cytoskeletal 1 OS=Homo sapiens OX=9606 GN=KRT1 PE=1 SV=6	0	196.73	61	39	106	33	644	66	8.12	3407	39	cell death;defense response;metabolic process;regulation of biological process;response to stimulus;transport	cytoskeleton;cytosol;extracellular;membrane;nucleus	catalytic activity;motor activity;protein binding;receptor activity;structural molecule activity	Pf00038, Pf01576, Pf05103, Pf05957, Pf12128, Pf13166, Pf13514	3848	ENSG00000167768.4	KRT1	12		Corticotropin-releasing hormone signaling pathway	Formation of the cornified envelope; Neutrophil degranulation	7	High	1
	Checked	Protein Group ID	# Proteins	# Unique Peptides	# Peptides	# PSMs	Group Description	Found in Sample: [S2] F2: Sample
	FALSE	83	1	33	39	106	[Master Protein] Keratin, type II cytoskeletal 1 OS=Homo sapiens OX=9606 GN=KRT1 PE=1 SV=6	High
		Checked	Confidence	Sequence	Modifications	Qvality PEP	Qvality q-value	# Protein Groups	# Proteins	# PSMs	Master Protein Accessions	# Missed Cleavages	Theo. MH+ [Da]	Found in Sample: [S2] F2: Sample	Confidence (by Search Engine): Mascot	Percolator q-Value (by Search Engine): Mascot	Percolator PEP (by Search Engine): Mascot	Ions Score (by Search Engine): Mascot
		FALSE	High	AEAESLYQSK		0.00494735	0.000952428	1	1	1	P04264	0	1125.54	High	High	0.0008446	0.002739	67
		FALSE	High	AQYEDIAQK		0.0837002	0.00540817	1	1	1	P04264	0	1065.52	High	High	0.003932	0.06323	47
		FALSE	High	DVDGAYMTK		0.0114522	0.000952428	1	1	2	P04264	0	999.445	High	High	0.0008446	0.006944	49
		FALSE	High	DVDGAYMTK	1xOxidation [M7]	0.133567	0.008452	1	1	1	P04264	0	1015.44	High	High	0.006109	0.1064	34
		FALSE	High	DYQELMNTK		0.115916	0.00769343	1	1	2	P04264	0	1141.52	High	High	0.005556	0.0909	49
		FALSE	High	DYQELMNTK	1xOxidation [M6]	0.0376837	0.00302788	1	1	1	P04264	0	1157.51	High	High	0.002278	0.02596	39
		FALSE	High	FLEQQNQVLQTK		0.00642124	0.000952428	3	3	2	Q7Z794; P35908; P04264	0	1475.79	High	High	0.0008446	0.003656	74
		FALSE	High	FLEQQNQVLQTK	1xDeamidated [N6]	0.000167424	0.000952428	3	3	1	Q7Z794; P35908; P04264	0	1476.77	High	High	0.0008446	6.451e-05	68
		FALSE	High	FSSCGGGGGSFGAGGGFGSR	1xCarbamidomethyl [C4]	7.63169e-07	0.000952428	1	1	4	P04264	0	1765.73	High	High	0.0008446	1.646e-07	106
		FALSE	High	GENALKDAK		0.0605731	0.00389114	1	1	1	P04264	1	945.5	High	High	0.002867	0.04405	36
		FALSE	High	GGGGGGYGSGGSSYGSGGGSYGSGGGGGGGR		1.42472e-06	0.000952428	1	1	2	P04264	0	2383.95	High	High	0.0008446	3.295e-07	105
		FALSE	High	GGSGGGGGGSSGGRGSGGGSSGGSIGGR		0.00206246	0.000952428	1	1	1	P04264	1	2079.91	High	High	0.0008446	0.001037	36
		FALSE	High	GSYGSGGSSYGSGGGSYGSGGGGGGHGSYGSGSSSGGYR		1.95301e-05	0.000952428	1	1	2	P04264	0	3312.31	High	High	0.0008446	5.959e-06	128
		FALSE	High	KDVDGAYMTK		0.0233017	0.000952428	1	1	2	P04264	1	1127.54	High	High	0.0008446	0.01528	27
		FALSE	High	KDVDGAYMTK	1xOxidation [M8]	0.0972727	0.00628646	1	1	2	P04264	1	1143.54	High	High	0.004551	0.07457	35
		FALSE	High	KQISNLQQSISDAEQR		3.09021e-06	0.000952428	1	1	3	P04264	1	1844.95	High	High	0.0008446	7.746e-07	109
		FALSE	High	IEISELNR		0.0359402	0.00211531	2	2	1	P35908; P04264	0	973.531	High	High	0.001643	0.02465	45
		FALSE	High	LLRDYQELMNTK		0.00323359	0.000952428	1	1	3	P04264	1	1523.79	High	High	0.0008446	0.001708	17
		FALSE	High	LNDLEDALQQAK		0.000855098	0.000952428	1	1	2	P04264	0	1357.7	High	High	0.0008446	0.000392	93
		FALSE	High	LNDLEDALQQAK	1xDeamidated [Q/N]	0.000188043	0.000952428	1	1	2	P04264	0	1358.68	High	High	0.0008446	7.303e-05	75
		FALSE	High	LNDLEDALQQAKEDLAR		0.00442707	0.000952428	1	1	1	P04264	1	1941.99	High	High	0.0008446	0.002414	55
		FALSE	High	MSGECAPNVSVSVSTSHTTISGGGSR	1xCarbamidomethyl [C5]	0.000768754	0.000952428	1	1	1	P04264	0	2565.17	High	High	0.0008446	0.0003474	53
		FALSE	High	MSGECAPNVSVSVSTSHTTISGGGSR	1xCarbamidomethyl [C5]; 1xOxidation [M1]	6.77361e-05	0.000952428	1	1	1	P04264	0	2581.16	High	High	0.0008446	2.358e-05	64
		FALSE	High	NKLNDLEDALQQAK		0.000401974	0.000952428	1	1	2	P04264	1	1599.83	High	High	0.0008446	0.0001697	72
		FALSE	High	NKLNDLEDALQQAK	1xDeamidated [N4]	0.000534791	0.000952428	1	1	2	P04264	1	1600.82	High	High	0.0008446	0.0002333	50
		FALSE	High	NKYEDEINK		0.00161159	0.000952428	5	7	2	P04264; P04259; P02538; P05787; P13647	1	1152.55	High	High	0.0008446	0.0007894	33
		FALSE	High	NMQDMVEDYR		0.00882877	0.000952428	1	1	1	P04264	0	1300.53	High	High	0.0008446	0.005185	67
		FALSE	High	NMQDMVEDYR	1xOxidation [M]	0.00861848	0.000952428	1	1	4	P04264	0	1316.52	High	High	0.0008446	0.005055	63
		FALSE	High	NMQDMVEDYR	2xOxidation [M2; M5]	0.02038	0.000952428	1	1	2	P04264	0	1332.52	High	High	0.0008446	0.01315	50
		FALSE	High	QISNLQQSISDAEQR		3.59343e-05	0.000952428	1	1	4	P04264	0	1716.85	High	High	0.0008446	1.172e-05	100
		FALSE	High	QISNLQQSISDAEQR	1xDeamidated [Q1]	0.000681168	0.000952428	1	1	1	P04264	0	1717.84	High	High	0.0008446	0.0003048	56
		FALSE	High	RTNAENEFVTIK		0.0680323	0.00471395	1	1	1	P04264	1	1421.74	High	High	0.003446	0.05001	22
		FALSE	High	RVDQLK		0.114374	0.00769343	1	1	1	P04264	1	758.452	High	High	0.005556	0.0895	34
		FALSE	High	SEIDNVKK		0.111845	0.00769343	1	1	1	P04264	1	932.505	High	High	0.005556	0.0871	8
		FALSE	High	SGGGFSSGSAGIINYQR		0.00116544	0.000952428	1	1	2	P04264	0	1657.79	High	High	0.0008446	0.0005505	63
		FALSE	High	SGGGFSSGSAGIINYQR	1xDeamidated [N/Q]	0.00137381	0.000952428	1	1	3	P04264	0	1658.78	High	High	0.0008446	0.0006618	34
		FALSE	High	SKAEAESLYQSK		0.000915025	0.000952428	1	1	2	P04264	1	1340.67	High	High	0.0008446	0.0004225	70
		FALSE	High	SLDLDSIIAEVK		0.000826622	0.000952428	1	1	4	P04264	0	1302.72	High	High	0.0008446	0.0003769	89
		FALSE	High	SLDLDSIIAEVKAQYEDIAQK		7.3544e-05	0.000952428	1	1	2	P04264	1	2349.22	High	High	0.0008446	2.587e-05	51
		FALSE	High	SLNNQFASFIDK		0.00384818	0.000952428	1	1	3	P04264	0	1383.69	High	High	0.0008446	0.002075	70
		FALSE	High	SLNNQFASFIDK	1xDeamidated [N]	0.000998286	0.000952428	1	1	3	P04264	0	1384.67	High	High	0.0008446	0.0004647	63
		FALSE	High	SLNNQFASFIDKVR		0.00626811	0.000952428	1	1	2	P04264	1	1638.86	High	High	0.0008446	0.003552	60
		FALSE	High	SLVNLGGSK		0.130085	0.00769343	1	1	1	P04264	0	874.499	High	High	0.005556	0.1035	62
		FALSE	High	THNLEPYFESFINNLR		4.96955e-05	0.000952428	1	1	4	P04264	0	1993.98	High	High	0.0008446	1.674e-05	70
		FALSE	High	THNLEPYFESFINNLR	1xDeamidated [N]	0.000231539	0.000952428	1	1	6	P04264	0	1994.96	High	High	0.0008446	9.227e-05	46
		FALSE	High	TLLEGEESR		0.0459481	0.00302788	1	1	1	P04264	0	1033.52	High	High	0.002278	0.03237	46
		FALSE	High	TNAENEFVTIK		0.00373819	0.000952428	1	1	1	P04264	0	1265.64	High	High	0.0008446	0.002009	66
		FALSE	High	TNAENEFVTIK	1xDeamidated [N]	0.00887144	0.000952428	1	1	3	P04264	0	1266.62	High	High	0.0008446	0.005227	43
		FALSE	High	TNAENEFVTIKK		0.003265	0.000952428	1	1	2	P04264	1	1393.73	High	High	0.0008446	0.001731	78
		FALSE	High	WELLQQVDTSTR		0.00370223	0.000952428	1	1	1	P04264	0	1475.75	High	High	0.0008446	0.001984	55
		FALSE	High	YEDEINK		0.104561	0.00708342	7	12	1	Q7Z794; P35908; P04264; P04259; P02538; P05787; P13647	0	910.415	High	High	0.005122	0.08078	25
		FALSE	High	YEDEINKR		0.0680323	0.00471395	7	11	2	Q7Z794; P35908; P04264; P04259; P02538; P05787; P13647	1	1066.52	High	High	0.003446	0.05018	28
		FALSE	High	YEDEINKR	1xDeamidated [N6]	0.0652515	0.00471395	7	11	1	Q7Z794; P35908; P04264; P04259; P02538; P05787; P13647	1	1067.5	High	High	0.003446	0.04777	22
		FALSE	High	YEELQITAGR		0.000846863	0.000952428	2	2	2	P04264; P04259	0	1179.6	High	High	0.0008446	0.0003879	62
FALSE	High	Master Protein	P05787	Keratin, type II cytoskeletal 8 OS=Homo sapiens OX=9606 GN=KRT8 PE=1 SV=7	0	195.129	77	38	100	30	483	53.7	5.59	2846	38	cell death;cell differentiation;cell organization and biogenesis;regulation of biological process;response to stimulus	cytoplasm;cytoskeleton;cytosol;membrane;nucleus	catalytic activity;motor activity;protein binding;structural molecule activity	Pf00038, Pf01576, Pf13166, Pf15003	3856	ENSG00000170421.12	KRT8	12		Primary Focal Segmental Glomerulosclerosis FSGS	Formation of the cornified envelope	4	High	1
	Checked	Protein Group ID	# Proteins	# Unique Peptides	# Peptides	# PSMs	Group Description	Found in Sample: [S2] F2: Sample
	FALSE	243	4	30	38	100	[Master Protein] Keratin, type II cytoskeletal 8 OS=Homo sapiens OX=9606 GN=KRT8 PE=1 SV=7	High
		Checked	Confidence	Sequence	Modifications	Qvality PEP	Qvality q-value	# Protein Groups	# Proteins	# PSMs	Master Protein Accessions	# Missed Cleavages	Theo. MH+ [Da]	Found in Sample: [S2] F2: Sample	Confidence (by Search Engine): Mascot	Percolator q-Value (by Search Engine): Mascot	Percolator PEP (by Search Engine): Mascot	Ions Score (by Search Engine): Mascot
		FALSE	High	AEAESMYQIK	1xOxidation [M6]	0.0100558	0.000952428	1	1	1	P05787	0	1185.55	High	High	0.0008446	0.005994	50
		FALSE	High	AQYEDIANR		0.00449171	0.000952428	1	2	1	P05787	0	1079.51	High	High	0.0008446	0.002452	59
		FALSE	High	AQYEDIANR	1xDeamidated [N8]	0.038769	0.00302788	1	2	2	P05787	0	1080.5	High	High	0.002278	0.02684	35
		FALSE	High	ASLEAAIADAEQR		1.07178e-05	0.000952428	1	1	4	P05787	0	1344.68	High	High	0.0008446	3.068e-06	63
		FALSE	High	DVDEAYMNK		0.054152	0.00389114	1	1	1	P05787	0	1084.46	High	High	0.002867	0.03884	43
		FALSE	High	DVDEAYMNK	1xOxidation [M7]	0.0833179	0.00540817	1	1	1	P05787	0	1100.46	High	High	0.003932	0.06271	26
		FALSE	High	DVDEAYMNKVELESR		0.00922025	0.000952428	1	1	1	P05787	1	1797.83	High	High	0.0008446	0.005454	15
		FALSE	High	ELQSQISDTSVVLSMDNSR		0.000199286	0.000952428	1	1	2	P05787	0	2109.01	High	High	0.0008446	7.807e-05	93
		FALSE	High	ELQSQISDTSVVLSMDNSR	1xDeamidated [N17]	1.04111e-05	0.000952428	1	1	2	P05787	0	2110	High	High	0.0008446	2.976e-06	78
		FALSE	High	ELQSQISDTSVVLSMDNSR	1xOxidation [M15]	2.95852e-06	0.000952428	1	1	3	P05787	0	2125.01	High	High	0.0008446	7.387e-07	101
		FALSE	High	FASFIDK		0.128375	0.00769343	9	18	1	P08729; Q7Z794; Q86Y46; P35908; P04259; P02538; P05787; P19013; P13647	0	827.43	High	High	0.005556	0.1019	9
		FALSE	High	FLEQQNK		0.0844698	0.00540817	8	18	1	P08729; P08670; P04259; P02538; O43790; P05787; Q8N1N4; P13647	0	906.468	High	High	0.003932	0.06392	41
		FALSE	High	FLEQQNK	1xDeamidated [N6]	0.0280694	0.000952428	8	18	1	P08729; P08670; P04259; P02538; O43790; P05787; Q8N1N4; P13647	0	907.452	High	High	0.0008446	0.01878	38
		FALSE	High	GGLGGGYGGASGMGGITAVTVNQSLLSPLVLEVDPNIQAVR		4.13481e-05	0.000952428	1	1	1	P05787	0	3925.05	High	High	0.0008446	1.366e-05	100
		FALSE	High	GGLGGGYGGASGMGGITAVTVNQSLLSPLVLEVDPNIQAVR	1xOxidation [M13]	0.000146918	0.000952428	1	1	2	P05787	0	3941.04	High	High	0.0008446	5.568e-05	57
		FALSE	High	GGLGGGYGGASGMGGITAVTVNQSLLSPLVLEVDPNIQAVR	1xDeamidated [Q23]; 1xOxidation [M13]	0.0249136	0.000952428	1	1	1	P05787	0	3942.03	High	High	0.0008446	0.01644	30
		FALSE	High	HGDDLRR		0.0955251	0.00540817	1	1	1	P05787	1	868.438	High	High	0.003932	0.07324	40
		FALSE	High	KLLEGEESR		0.0138825	0.000952428	3	5	2	P08729; P08670; P05787	1	1060.56	High	High	0.0008446	0.008586	53
		FALSE	High	LALDIEIATYR		0.000910609	0.000952428	4	5	3	P08729; Q6KB66; P05787; P19013	0	1277.71	High	High	0.0008446	0.0004191	70
		FALSE	High	LEAELGNMQGLVEDFK		7.3838e-06	0.000952428	1	1	2	P05787	0	1792.88	High	High	0.0008446	2.034e-06	98
		FALSE	High	LEAELGNMQGLVEDFK	1xOxidation [M8]	0.000384844	0.000952428	1	1	1	P05787	0	1808.87	High	High	0.0008446	0.0001615	51
		FALSE	High	LEGLTDEINFLR		0.000413816	0.000952428	1	1	2	P05787	0	1419.75	High	High	0.0008446	0.0001749	41
		FALSE	High	LEGLTDEINFLR	1xDeamidated [N9]	0.000600646	0.000952428	1	1	3	P05787	0	1420.73	High	High	0.0008446	0.0002644	62
		FALSE	High	LESGMQNMSIHTK		0.000306559	0.000952428	1	1	2	P05787	0	1475.7	High	High	0.0008446	0.0001261	60
		FALSE	High	LESGMQNMSIHTK	1xOxidation [M5]	0.089635	0.00540817	1	1	1	P05787	0	1491.69	High	High	0.003932	0.06821	27
		FALSE	High	LKLEAELGNMQGLVEDFK		1.09803e-05	0.000952428	1	1	2	P05787	1	2034.06	High	High	0.0008446	3.16e-06	139
		FALSE	High	LKLEAELGNMQGLVEDFK	1xDeamidated [N/Q]	0.00193677	0.000952428	1	1	2	P05787	1	2035.04	High	High	0.0008446	0.0009668	41
		FALSE	High	LKLEAELGNMQGLVEDFK	1xOxidation [M10]	0.000919463	0.000952428	1	1	1	P05787	1	2050.05	High	High	0.0008446	0.0004248	44
		FALSE	High	LLEGEESR		0.0143576	0.000952428	3	6	2	P08729; P08670; P05787	0	932.468	High	High	0.0008446	0.008905	53
		FALSE	High	LQAEIEGLK		0.0200892	0.000952428	1	1	1	P05787	0	1000.57	High	High	0.0008446	0.01294	38
		FALSE	High	LSELEAALQR		0.00349361	0.000952428	1	1	3	P05787	0	1129.62	High	High	0.0008446	0.001865	84
		FALSE	High	ISSSSFSR		0.0821808	0.00540817	1	1	1	P05787	0	870.432	High	High	0.003932	0.06187	25
		FALSE	High	LVSESSDVLPK		0.00390438	0.000952428	1	1	3	P05787	0	1173.64	High	High	0.0008446	0.002103	72
		FALSE	High	NKYEDEINK		0.00161159	0.000952428	5	7	2	P04264; P04259; P02538; P05787; P13647	1	1152.55	High	High	0.0008446	0.0007894	33
		FALSE	High	QLYEEEIR		0.0921169	0.00540817	1	1	1	P05787	0	1079.54	High	High	0.003932	0.07028	35
		FALSE	High	RQLETLGQEK		0.0182531	0.000952428	1	1	2	P05787	1	1201.65	High	High	0.0008446	0.01161	46
		FALSE	High	RTEMENEFVLIK		0.000469295	0.000952428	1	1	2	P05787	1	1508.78	High	High	0.0008446	0.000202	57
		FALSE	High	SLDMDSIIAEVK		0.000109896	0.000952428	1	1	2	P05787	0	1320.67	High	High	0.0008446	4.035e-05	91
		FALSE	High	SLDMDSIIAEVK	1xOxidation [M4]	0.131237	0.00769343	1	1	1	P05787	0	1336.67	High	High	0.005556	0.1041	35
		FALSE	High	SNMDNMFESYINNLR		0.000117599	0.000952428	1	1	2	P05787	0	1847.81	High	High	0.0008446	4.364e-05	98
		FALSE	High	SNMDNMFESYINNLR	1xOxidation [M]	1.73887e-05	0.000952428	1	1	2	P05787	0	1863.8	High	High	0.0008446	5.232e-06	110
		FALSE	High	SRAEAESMYQIK		0.00390438	0.000952428	1	1	2	P05787	1	1412.68	High	High	0.0008446	0.002108	61
		FALSE	High	SRAEAESMYQIK	1xOxidation [M8]	0.0149922	0.000952428	1	1	2	P05787	1	1428.68	High	High	0.0008446	0.009335	32
		FALSE	High	TEISEMNR		0.103158	0.00708342	1	1	1	P05787	0	979.451	High	High	0.005122	0.07967	38
		FALSE	High	TEISEMNR	1xOxidation [M6]	0.114886	0.00769343	1	1	2	P05787	0	995.446	High	High	0.005556	0.08984	29
		FALSE	High	TEMENEFVLIK		0.00673878	0.000952428	1	1	2	P05787	0	1352.68	High	High	0.0008446	0.003847	62
		FALSE	High	TEMENEFVLIK	1xOxidation [M3]	0.00370223	0.000952428	1	1	1	P05787	0	1368.67	High	High	0.0008446	0.001984	56
		FALSE	High	TKTEISEMNR		0.00913179	0.000952428	1	1	2	P05787	1	1208.59	High	High	0.0008446	0.00539	46
		FALSE	High	TKTEISEMNR	1xOxidation [M8]	0.00790189	0.000952428	1	1	1	P05787	1	1224.59	High	High	0.0008446	0.004608	38
		FALSE	High	TTSGYAGGLSSAYGGLTSPGLSYSLGSSFGSGAGSSSFSR		4.48935e-05	0.000952428	1	1	2	P05787	0	3725.72	High	High	0.0008446	1.502e-05	101
		FALSE	High	VELESRLEGLTDEINFLR		0.00833242	0.000952428	1	1	2	P05787	1	2133.12	High	High	0.0008446	0.004865	33
		FALSE	High	VGSSNFR		0.0111798	0.000952428	1	1	1	P05787	0	766.384	High	High	0.0008446	0.006738	52
		FALSE	High	VGSSNFR	1xDeamidated [N5]	0.0311687	0.000952428	1	1	2	P05787	0	767.368	High	High	0.0008446	0.021	45
		FALSE	High	WSLLQQQK		0.0155049	0.000952428	1	1	3	P05787	0	1030.57	High	High	0.0008446	0.009683	32
		FALSE	High	YEDEINK		0.104561	0.00708342	7	12	1	Q7Z794; P35908; P04264; P04259; P02538; P05787; P13647	0	910.415	High	High	0.005122	0.08078	25
		FALSE	High	YEDEINKR		0.0680323	0.00471395	7	11	2	Q7Z794; P35908; P04264; P04259; P02538; P05787; P13647	1	1066.52	High	High	0.003446	0.05018	28
		FALSE	High	YEDEINKR	1xDeamidated [N6]	0.0652515	0.00471395	7	11	1	Q7Z794; P35908; P04264; P04259; P02538; P05787; P13647	1	1067.5	High	High	0.003446	0.04777	22
		FALSE	High	YEELQSLAGK		0.0132945	0.000952428	1	1	2	P05787	0	1137.58	High	High	0.0008446	0.008162	50
FALSE	High	Master Protein	P05783	Keratin, type I cytoskeletal 18 OS=Homo sapiens OX=9606 GN=KRT18 PE=1 SV=2	0	193.783	66	28	92	26	430	48	5.45	3270	28	cell death;cell organization and biogenesis;regulation of biological process;response to stimulus;transport	cytoplasm;cytosol;nucleus	protein binding;RNA binding;structural molecule activity	Pf00038	3875	ENSG00000111057.10	KRT18	12	Pathogenic Escherichia coli infection	Pathogenic Escherichia coli infection	Formation of the cornified envelope	5	High	1
	Checked	Protein Group ID	# Proteins	# Unique Peptides	# Peptides	# PSMs	Group Description	Found in Sample: [S2] F2: Sample
	FALSE	119	4	26	28	92	[Master Protein] Keratin, type I cytoskeletal 18 OS=Homo sapiens OX=9606 GN=KRT18 PE=1 SV=2	High
		Checked	Confidence	Sequence	Modifications	Qvality PEP	Qvality q-value	# Protein Groups	# Proteins	# PSMs	Master Protein Accessions	# Missed Cleavages	Theo. MH+ [Da]	Found in Sample: [S2] F2: Sample	Confidence (by Search Engine): Mascot	Percolator q-Value (by Search Engine): Mascot	Percolator PEP (by Search Engine): Mascot	Ions Score (by Search Engine): Mascot
		FALSE	High	AQIFANTVDNAR		0.00134748	0.000952428	1	1	3	P05783	0	1319.67	High	High	0.0008446	0.0006495	67
		FALSE	High	AQIFANTVDNAR	1xDeamidated [N]	0.000701233	0.000952428	1	1	4	P05783	0	1320.65	High	High	0.0008446	0.0003147	67
		FALSE	High	ASLENSLR		0.0526519	0.00389114	1	1	1	P05783	0	889.474	High	High	0.002867	0.03774	39
		FALSE	High	ASLENSLR	1xDeamidated [N5]	0.0133586	0.000952428	1	1	2	P05783	0	890.458	High	High	0.0008446	0.00822	34
		FALSE	High	EELDKYWSQQIEESTTVVTTQSAEVGAAETTLTELR		3.71407e-06	0.000952428	1	1	2	P05783	1	4042.96	High	High	0.0008446	9.487e-07	60
		FALSE	High	ETMQSLNDR		0.038769	0.00302788	1	2	1	P05783	0	1093.49	High	High	0.002278	0.02677	43
		FALSE	High	ETMQSLNDR	1xDeamidated [N7]	0.0245592	0.000952428	1	2	1	P05783	0	1094.48	High	High	0.0008446	0.01619	44
		FALSE	High	GGMGSGGLATGIAGGLAGMGGIQNEK		9.4426e-07	0.000952428	1	1	2	P05783	0	2261.1	High	High	0.0008446	2.089e-07	104
		FALSE	High	GGMGSGGLATGIAGGLAGMGGIQNEK	1xOxidation [M]	6.70267e-06	0.000952428	1	1	2	P05783	0	2277.1	High	High	0.0008446	1.828e-06	52
		FALSE	High	GLQAQIASSGLTVEVDAPK		1.97988e-06	0.000952428	1	1	2	P05783	0	1884.01	High	High	0.0008446	4.736e-07	119
		FALSE	High	KVIDDTNITR		0.00608916	0.000952428	1	1	2	P05783	1	1174.64	High	High	0.0008446	0.003441	50
		FALSE	High	LAADDFR		0.0428124	0.00302788	9	17	4	O76013; P02533; Q15323; P08727; P13645; P05783; P13646; Q04695; P08779	0	807.4	High	High	0.002278	0.03003	51
		FALSE	High	LASYLDR		0.0444581	0.00302788	1	1	1	P05783	0	837.446	High	High	0.002278	0.03127	42
		FALSE	High	LEAEIATYR		0.00939974	0.000952428	1	1	1	P05783	0	1065.56	High	High	0.0008446	0.005564	64
		FALSE	High	LLEDGEDFNLGDALDSSNSMQTIQK		4.35716e-06	0.000952428	1	1	4	P05783	0	2740.26	High	High	0.0008446	1.133e-06	107
		FALSE	High	LLEDGEDFNLGDALDSSNSMQTIQK	1xOxidation [M20]	2.8763e-05	0.000952428	1	1	3	P05783	0	2756.26	High	High	0.0008446	9.172e-06	94
		FALSE	High	LQLETEIEALK		0.00339374	0.000952428	1	1	1	P05783	0	1286.72	High	High	0.0008446	0.001804	61
		FALSE	High	LQLETEIEALKEELLFMK		6.20856e-05	0.000952428	1	1	2	P05783	1	2177.18	High	High	0.0008446	2.144e-05	89
		FALSE	High	LQLETEIEALKEELLFMK	1xOxidation [M17]	0.000349345	0.000952428	1	1	3	P05783	1	2193.17	High	High	0.0008446	0.0001452	46
		FALSE	High	IVLQIDNAR		0.0240944	0.000952428	2	2	1	P08727; P05783	0	1041.61	High	High	0.0008446	0.01581	51
		FALSE	High	IVLQIDNAR	1xDeamidated [N7]	0.00591529	0.000952428	2	2	3	P08727; P05783	0	1042.59	High	High	0.0008446	0.003334	59
		FALSE	High	QAQEYEALLNIK		0.000988673	0.000952428	1	1	2	P05783	0	1419.75	High	High	0.0008446	0.0004587	58
		FALSE	High	QSVENDIHGLR		0.0468212	0.00302788	1	1	1	P05783	0	1267.64	High	High	0.002278	0.03314	61
		FALSE	High	QSVENDIHGLR	1xDeamidated [N5]	0.0015207	0.000952428	1	1	4	P05783	0	1268.62	High	High	0.0008446	0.0007426	61
		FALSE	High	QSVENDIHGLRK		0.0436277	0.00302788	1	1	1	P05783	1	1395.73	High	High	0.002278	0.03053	32
		FALSE	High	RLLEDGEDFNLGDALDSSNSMQTIQK		1.20961e-05	0.000952428	1	1	1	P05783	1	2896.36	High	High	0.0008446	3.508e-06	89
		FALSE	High	RTVQSLEIDLDSMR		8.71172e-05	0.000952428	1	1	2	P05783	1	1662.85	High	High	0.0008446	3.117e-05	43
		FALSE	High	SLETENR		0.102231	0.00708342	1	1	1	P05783	0	848.411	High	High	0.005122	0.07892	28
		FALSE	High	STFSTNYR		0.132981	0.008452	1	1	1	P05783	0	975.453	High	High	0.005556	0.106	35
		FALSE	High	TVQSLEIDLDSMR		0.000668111	0.000952428	1	1	2	P05783	0	1506.75	High	High	0.0008446	0.0002973	61
		FALSE	High	TVQSLEIDLDSMR	1xOxidation [M12]	0.000382986	0.000952428	1	1	2	P05783	0	1522.74	High	High	0.0008446	0.000161	48
		FALSE	High	VKLEAEIATYR		0.00118822	0.000952428	1	1	2	P05783	1	1292.72	High	High	0.0008446	0.0005639	61
		FALSE	High	VKYETELAMR		0.0025515	0.000952428	1	1	1	P05783	1	1239.64	High	High	0.0008446	0.001315	57
		FALSE	High	VKYETELAMR	1xOxidation [M9]	0.0715839	0.00471395	1	1	1	P05783	1	1255.64	High	High	0.003446	0.05305	19
		FALSE	High	VIDDTNITR		0.0457323	0.00302788	1	1	1	P05783	0	1046.55	High	High	0.002278	0.0323	26
		FALSE	High	YALQMEQLNGILLHLESELAQTR		3.35804e-05	0.000952428	1	1	3	P05783	0	2670.39	High	High	0.0008446	1.086e-05	87
		FALSE	High	YALQMEQLNGILLHLESELAQTR	1xDeamidated [Q/N]	2.02837e-06	0.000952428	1	1	11	P05783	0	2671.38	High	High	0.0008446	4.853e-07	86
		FALSE	High	YALQMEQLNGILLHLESELAQTR	2xDeamidated [Q4; N9]	0.000124028	0.000952428	1	1	2	P05783	0	2672.36	High	High	0.0008446	4.615e-05	57
		FALSE	High	YALQMEQLNGILLHLESELAQTR	1xDeamidated [N/Q]; 1xOxidation [M5]	6.54244e-06	0.000952428	1	1	5	P05783	0	2687.37	High	High	0.0008446	1.778e-06	74
		FALSE	High	YETELAMR		0.0444581	0.00302788	1	1	1	P05783	0	1012.48	High	High	0.002278	0.03131	46
		FALSE	High	YETELAMR	1xOxidation [M7]	0.032998	0.00211531	1	1	1	P05783	0	1028.47	High	High	0.001643	0.02239	38
		FALSE	High	YWSQQIEESTTVVTTQSAEVGAAETTLTELR		0.00311092	0.000952428	1	1	2	P05783	0	3428.67	High	High	0.0008446	0.001639	27
FALSE	High	Master Protein	P35908	Keratin, type II cytoskeletal 2 epidermal OS=Homo sapiens OX=9606 GN=KRT2 PE=1 SV=2	0	169.148	75	38	62	28	639	65.4	8	2358	38	cell death;cell organization and biogenesis;cell proliferation;cellular component movement;metabolic process	cytoskeleton;cytosol;membrane;nucleus	protein binding;structural molecule activity	Pf00038, Pf08614, Pf12128, Pf13166	3849	ENSG00000172867.3	KRT2	12			Formation of the cornified envelope	3	High	1
	Checked	Protein Group ID	# Proteins	# Unique Peptides	# Peptides	# PSMs	Group Description	Found in Sample: [S2] F2: Sample
	FALSE	46	1	28	38	62	[Master Protein] Keratin, type II cytoskeletal 2 epidermal OS=Homo sapiens OX=9606 GN=KRT2 PE=1 SV=2	High
		Checked	Confidence	Sequence	Modifications	Qvality PEP	Qvality q-value	# Protein Groups	# Proteins	# PSMs	Master Protein Accessions	# Missed Cleavages	Theo. MH+ [Da]	Found in Sample: [S2] F2: Sample	Confidence (by Search Engine): Mascot	Percolator q-Value (by Search Engine): Mascot	Percolator PEP (by Search Engine): Mascot	Ions Score (by Search Engine): Mascot
		FALSE	High	AQYEEIAQR		0.0260073	0.000952428	4	6	1	P35908; P04259; P02538; P19013	0	1107.54	High	High	0.0008446	0.01724	48
		FALSE	High	DVDNAYMIK		0.0199932	0.000952428	1	1	1	P35908	0	1068.5	High	High	0.0008446	0.01289	39
		FALSE	High	DVDNAYMIK	1xOxidation [M7]	0.0674048	0.00471395	1	1	1	P35908	0	1084.5	High	High	0.003446	0.04952	43
		FALSE	High	DYQELMNVK		0.0430149	0.00302788	1	4	1	P35908	0	1139.54	High	High	0.002278	0.03006	46
		FALSE	High	FASFIDK		0.128375	0.00769343	9	18	1	P08729; Q7Z794; Q86Y46; P35908; P04259; P02538; P05787; P19013; P13647	0	827.43	High	High	0.005556	0.1019	9
		FALSE	High	FGGFGGPGGVGGLGGPGGFGPGGYPGGIHEVSVNQSLLQPLNVK		5.1116e-06	0.000952428	1	1	2	P35908	0	4092.07	High	High	0.0008446	1.352e-06	106
		FALSE	High	FLEQQNQVLQTK		0.00642124	0.000952428	3	3	2	Q7Z794; P35908; P04264	0	1475.79	High	High	0.0008446	0.003656	74
		FALSE	High	FLEQQNQVLQTK	1xDeamidated [N6]	0.000167424	0.000952428	3	3	1	Q7Z794; P35908; P04264	0	1476.77	High	High	0.0008446	6.451e-05	68
		FALSE	High	GFSSGSAVVSGGSR		5.47456e-05	0.000952428	1	1	1	P35908	0	1254.61	High	High	0.0008446	1.864e-05	92
		FALSE	High	GGGFGGGSSFGGGSGFSGGGFGGGGFGGGR		1.66541e-10	0.000952428	1	1	3	P35908	0	2399.02	High	High	0.000844595	1.45544e-11	105
		FALSE	High	GGSGGGGSISGGGYGSGGGSGGR		3.0753e-06	0.000952428	1	1	1	P35908	0	1741.75	High	High	0.0008446	7.705e-07	97
		FALSE	High	GGSISGGGYGSGGGK		0.00120559	0.000952428	1	1	1	P35908	0	1197.55	High	High	0.0008446	0.0005713	48
		FALSE	High	GGSSSGGGYGSGGGGSSSVK		0.0015207	0.000952428	1	1	1	P35908	0	1588.68	High	High	0.0008446	0.0007403	79
		FALSE	High	GSSSGGGYSSGSSSYGSGGR		7.90809e-05	0.000952428	1	1	1	P35908	0	1740.71	High	High	0.0008446	2.804e-05	108
		FALSE	High	HGGGGGGFGGGGFGSR		8.21326e-06	0.000952428	1	1	3	P35908	0	1320.58	High	High	0.0008446	2.284e-06	68
		FALSE	High	KLLEGEECR	1xCarbamidomethyl [C8]	0.00861848	0.000952428	5	10	3	Q86Y46; P35908; P04259; P02538; P13647	1	1133.56	High	High	0.0008446	0.005069	33
		FALSE	High	KYEDEINK		0.0990496	0.00628646	1	3	1	P35908	1	1038.51	High	High	0.004551	0.07619	22
		FALSE	High	LALDVEIATYR		0.00100313	0.000952428	4	9	1	P35908; P04259; P02538; P13647	0	1263.69	High	High	0.0008446	0.0004663	81
		FALSE	High	IEISELNR		0.0359402	0.00211531	2	2	1	P35908; P04264	0	973.531	High	High	0.001643	0.02465	45
		FALSE	High	LLEGEECR	1xCarbamidomethyl [C7]	0.0138825	0.000952428	6	11	1	Q86Y46; P35908; P04259; P02538; Q8N1N4; P13647	0	1005.47	High	High	0.0008446	0.008563	48
		FALSE	High	LNDLEEALQQAK		0.000115904	0.000952428	1	1	1	P35908	0	1371.71	High	High	0.0008446	4.283e-05	97
		FALSE	High	LQGEIAHVK		0.00511749	0.000952428	1	1	2	P35908	0	994.568	High	High	0.0008446	0.002842	48
		FALSE	High	NKLNDLEEALQQAK		0.00673878	0.000952428	1	1	1	P35908	1	1613.85	High	High	0.0008446	0.003853	39
		FALSE	High	NLDLDSIIAEVK		0.00670633	0.000952428	4	7	3	P35908; P04259; P02538; P13647	0	1329.73	High	High	0.0008446	0.003828	66
		FALSE	High	NVQDAIADAEQR		0.00697032	0.000952428	1	1	2	P35908	0	1329.64	High	High	0.0008446	0.003991	75
		FALSE	High	QSGSRGGSGGGGSISGGGYGSGGGSGGR	1xDeamidated [Q1]	0.00062738	0.000952428	1	1	1	P35908	1	2257.98	High	High	0.0008446	0.0002784	63
		FALSE	High	SKEEAEALYHSK		0.000932906	0.000952428	1	1	2	P35908	1	1391.68	High	High	0.0008446	0.0004318	49
		FALSE	High	SISISVAGGGGGFGAAGGFGGR		4.88958e-07	0.000952428	1	1	2	P35908	0	1838.91	High	High	0.0008446	1.004e-07	126
		FALSE	High	STSSFSCLSR	1xCarbamidomethyl [C7]	0.0602916	0.00389114	1	1	1	P35908	0	1131.51	High	High	0.002867	0.04385	40
		FALSE	High	TAAENDFVTLK		0.00407794	0.000952428	1	1	1	P35908	0	1208.62	High	High	0.0008446	0.002205	63
		FALSE	High	TAAENDFVTLKK		0.009629	0.000952428	1	1	1	P35908	1	1336.71	High	High	0.0008446	0.005736	20
		FALSE	High	TSQNSELNNMQDLVEDYK		8.62781e-05	0.000952428	1	1	1	P35908	0	2127.95	High	High	0.0008446	3.085e-05	111
		FALSE	High	TSQNSELNNMQDLVEDYKK		0.00388556	0.000952428	1	1	1	P35908	1	2256.04	High	High	0.0008446	0.002093	67
		FALSE	High	TSQNSELNNMQDLVEDYKK	1xDeamidated [N9]	0.00399987	0.000952428	1	1	1	P35908	1	2257.03	High	High	0.0008446	0.002159	34
		FALSE	High	TSQNSELNNMQDLVEDYKK	1xOxidation [M10]	0.0156546	0.000952428	1	1	2	P35908	1	2272.04	High	High	0.0008446	0.009829	33
		FALSE	High	VDLLNQEIEFLK		0.00749352	0.000952428	1	1	1	P35908	0	1460.8	High	High	0.0008446	0.004339	64
		FALSE	High	VLYDAEISQIHQSVTDTNVILSMDNSR		8.46241e-05	0.000952428	1	1	1	P35908	0	3048.49	High	High	0.0008446	3.017e-05	56
		FALSE	High	VLYDAEISQIHQSVTDTNVILSMDNSR	1xOxidation [M23]	0.000514485	0.000952428	1	1	1	P35908	0	3064.49	High	High	0.0008446	0.0002231	49
		FALSE	High	WELLQQMNVGTRPINLEPIFQGYIDSLK	1xOxidation [M7]	6.57977e-05	0.000952428	1	1	3	P35908	0	3318.72	High	High	0.0008446	2.284e-05	76
		FALSE	High	YEDEINK		0.104561	0.00708342	7	12	1	Q7Z794; P35908; P04264; P04259; P02538; P05787; P13647	0	910.415	High	High	0.005122	0.08078	25
		FALSE	High	YEDEINKR		0.0680323	0.00471395	7	11	2	Q7Z794; P35908; P04264; P04259; P02538; P05787; P13647	1	1066.52	High	High	0.003446	0.05018	28
		FALSE	High	YEDEINKR	1xDeamidated [N6]	0.0652515	0.00471395	7	11	1	Q7Z794; P35908; P04264; P04259; P02538; P05787; P13647	1	1067.5	High	High	0.003446	0.04777	22
		FALSE	High	YEELQVTVGR		0.00110504	0.000952428	1	1	1	P35908	0	1193.62	High	High	0.0008446	0.0005205	56
		FALSE	High	YLDGLTAER		0.00519219	0.000952428	1	1	1	P35908	0	1037.53	High	High	0.0008446	0.002891	59
FALSE	High	Master Protein	P02533	Keratin, type I cytoskeletal 14 OS=Homo sapiens OX=9606 GN=KRT14 PE=1 SV=4	0	105.063	62	27	51	9	472	51.5	5.16	1417	27	cell death;cell differentiation;cell organization and biogenesis;response to stimulus	cytoplasm;cytosol;nucleus	protein binding;structural molecule activity	Pf00038, Pf13514	3861	ENSG00000186847.5	KRT14	17		Corticotropin-releasing hormone signaling pathway	Formation of the cornified envelope; Type I hemidesmosome assembly	7	High	1
	Checked	Protein Group ID	# Proteins	# Unique Peptides	# Peptides	# PSMs	Group Description	Found in Sample: [S2] F2: Sample
	FALSE	53	7	9	27	51	[Master Protein] Keratin, type I cytoskeletal 14 OS=Homo sapiens OX=9606 GN=KRT14 PE=1 SV=4	High
		Checked	Confidence	Sequence	Modifications	Qvality PEP	Qvality q-value	# Protein Groups	# Proteins	# PSMs	Master Protein Accessions	# Missed Cleavages	Theo. MH+ [Da]	Found in Sample: [S2] F2: Sample	Confidence (by Search Engine): Mascot	Percolator q-Value (by Search Engine): Mascot	Percolator PEP (by Search Engine): Mascot	Ions Score (by Search Engine): Mascot
		FALSE	High	ADLEMQIESLKEELAYLK		0.000201224	0.000952428	1	1	2	P02533	1	2123.09	High	High	0.0008446	7.906e-05	53
		FALSE	High	ADLEMQIESLKEELAYLK	1xOxidation [M5]	0.000566763	0.000952428	1	1	5	P02533	1	2139.09	High	High	0.0008446	0.0002478	42
		FALSE	High	ALEEANADLEVK		0.00279702	0.000952428	3	4	1	P02533; P13646; P08779	0	1301.66	High	High	0.0008446	0.001457	51
		FALSE	High	APSTYGGGLSVSSSR		0.000161067	0.000952428	1	1	2	P02533	0	1425.7	High	High	0.0008446	6.18e-05	87
		FALSE	High	ASLENSLEETK		0.0072797	0.000952428	2	2	1	P02533; P08779	0	1220.6	High	High	0.0008446	0.004187	60
		FALSE	High	CEMEQQNQEYK	1xCarbamidomethyl [C1]	0.000514485	0.000952428	2	2	1	P02533; Q04695	0	1486.59	High	High	0.0008446	0.0002231	64
		FALSE	High	DAEEWFFTK		0.0301478	0.000952428	1	1	1	P02533	0	1172.53	High	High	0.0008446	0.0203	52
		FALSE	High	EVATNSELVQSGK		0.00617799	0.000952428	2	2	1	P02533; Q04695	0	1361.69	High	High	0.0008446	0.0035	72
		FALSE	High	GQVGGDVNVEMDAAPGVDLSR	1xOxidation [M11]	5.94397e-05	0.000952428	1	1	1	P02533	0	2101.98	High	High	0.0008446	2.047e-05	87
		FALSE	High	GSCGIGGGIGGGSSR	1xCarbamidomethyl [C3]	0.000221672	0.000952428	2	2	1	P02533; P08779	0	1278.59	High	High	0.0008446	8.762e-05	62
		FALSE	High	KNHEEEMNALR		0.0147068	0.000952428	2	2	1	P02533; Q04695	1	1370.65	High	High	0.0008446	0.009126	14
		FALSE	High	LAADDFR		0.0428124	0.00302788	9	17	4	O76013; P02533; Q15323; P08727; P13645; P05783; P13646; Q04695; P08779	0	807.4	High	High	0.002278	0.03003	51
		FALSE	High	LASYLDK		0.0461649	0.00302788	6	8	1	P02533; P08727; P13645; Q04695; P35527; P08779	0	809.44	High	High	0.002278	0.03264	49
		FALSE	High	LASYLDKVR		0.0320706	0.000952428	5	7	2	P02533; P08727; P13645; Q04695; P08779	1	1064.61	High	High	0.0008446	0.02177	51
		FALSE	High	LEQEIATYR		0.0108614	0.000952428	5	8	1	P02533; P08727; P13646; Q04695; P08779	0	1122.58	High	High	0.0008446	0.006537	63
		FALSE	High	LLEGEDAHLSSSQFSSGSQSSR		2.63637e-05	0.000952428	1	1	2	P02533	0	2309.06	High	High	0.0008446	8.303e-06	73
		FALSE	High	ILNEMR		0.132398	0.00769343	3	3	1	P02533; Q04695; P08779	0	775.413	High	High	0.005556	0.1054	36
		FALSE	High	ILTATVDNANVLLQIDNAR		6.63811e-06	0.000952428	1	1	2	P02533	0	2054.12	High	High	0.0008446	1.801e-06	69
		FALSE	High	ISSVLAGGSCR	1xCarbamidomethyl [C10]	6.548e-05	0.000952428	2	2	2	P02533; P08779	0	1106.56	High	High	0.0008446	2.279e-05	94
		FALSE	High	NHEEEMNALR		0.0266352	0.000952428	2	2	2	P02533; Q04695	0	1242.55	High	High	0.0008446	0.01771	34
		FALSE	High	NHEEEMNALR	1xOxidation [M6]	0.0288833	0.000952428	2	2	2	P02533; Q04695	0	1258.55	High	High	0.0008446	0.01938	26
		FALSE	High	RVLDELTLAR		0.0490745	0.00389114	4	5	1	P02533; P08727; Q04695; P08779	1	1185.69	High	High	0.002867	0.03492	34
		FALSE	High	SEISELRR		0.0986026	0.00628646	2	2	1	P02533; Q04695	1	989.537	High	High	0.004551	0.07588	32
		FALSE	High	TKYETELNLR		0.0725825	0.00471395	1	1	1	P02533	1	1266.67	High	High	0.003446	0.05378	32
		FALSE	High	TRLEQEIATYR		0.00415753	0.000952428	4	6	2	P02533; P13646; Q04695; P08779	1	1379.73	High	High	0.0008446	0.002258	50
		FALSE	High	VLDELTLAR		0.0104509	0.000952428	4	5	1	P02533; P08727; Q04695; P08779	0	1029.59	High	High	0.0008446	0.00625	58
		FALSE	High	VTMQNLNDR		0.0307271	0.000952428	3	7	1	P02533; P13645; P08779	0	1090.53	High	High	0.0008446	0.02071	63
		FALSE	High	VTMQNLNDR	1xDeamidated [N7]	0.00349361	0.000952428	3	7	2	P02533; P13645; P08779	0	1091.51	High	High	0.0008446	0.001866	65
		FALSE	High	VTMQNLNDR	1xOxidation [M3]	0.00250263	0.000952428	3	7	1	P02533; P13645; P08779	0	1106.53	High	High	0.0008446	0.001285	64
		FALSE	High	VVSTHEQVLR		0.0500049	0.00389114	1	1	1	P02533	0	1167.65	High	High	0.002867	0.03564	22
		FALSE	High	YCMQLAQIQEMIGSVEEQLAQLR	1xCarbamidomethyl [C2]; 2xOxidation [M3; M11]	0.00279702	0.000952428	1	1	2	P02533	0	2770.32	High	High	0.0008446	0.001452	42
		FALSE	High	YCMQLAQIQEMIGSVEEQLAQLR	1xCarbamidomethyl [C2]; 1xDeamidated [Q]; 2xOxidation [M3; M11]	0.0637537	0.00471395	1	1	2	P02533	0	2771.3	High	High	0.003446	0.04653	40
FALSE	High	Master Protein	P02538	Keratin, type II cytoskeletal 6A OS=Homo sapiens OX=9606 GN=KRT6A PE=1 SV=3	0	94.107	49	31	43	4	564	60	8	1097	31	cell death;cell differentiation;cell organization and biogenesis;defense response;metabolic process;regulation of biological process;response to stimulus	cytosol;membrane;nucleus	protein binding;structural molecule activity	Pf00038, Pf04111, Pf13166	3853	ENSG00000205420.10	KRT6A	12		Ectoderm Differentiation	Formation of the cornified envelope	4	High	1
	Checked	Protein Group ID	# Proteins	# Unique Peptides	# Peptides	# PSMs	Group Description	Found in Sample: [S2] F2: Sample
	FALSE	89	1	4	31	43	[Master Protein] Keratin, type II cytoskeletal 6A OS=Homo sapiens OX=9606 GN=KRT6A PE=1 SV=3	High
		Checked	Confidence	Sequence	Modifications	Qvality PEP	Qvality q-value	# Protein Groups	# Proteins	# PSMs	Master Protein Accessions	# Missed Cleavages	Theo. MH+ [Da]	Found in Sample: [S2] F2: Sample	Confidence (by Search Engine): Mascot	Percolator q-Value (by Search Engine): Mascot	Percolator PEP (by Search Engine): Mascot	Ions Score (by Search Engine): Mascot
		FALSE	High	ADTLTDEINFLR		0.00106825	0.000952428	2	3	1	P04259; P02538	0	1407.71	High	High	0.0008446	0.0005023	61
		FALSE	High	AIGGGLSSVGGGSSTIK		3.69614e-06	0.000952428	1	2	1	P02538	0	1447.78	High	High	0.0008446	9.46e-07	95
		FALSE	High	AQYEEIAQR		0.0260073	0.000952428	4	6	1	P35908; P04259; P02538; P19013	0	1107.54	High	High	0.0008446	0.01724	48
		FALSE	High	DVDAAYMNK		0.0422107	0.00302788	3	6	1	P04259; P02538; P13647	0	1026.46	High	High	0.002278	0.0295	24
		FALSE	High	FASFIDK		0.128375	0.00769343	9	18	1	P08729; Q7Z794; Q86Y46; P35908; P04259; P02538; P05787; P19013; P13647	0	827.43	High	High	0.005556	0.1019	9
		FALSE	High	FLEQQNK		0.0844698	0.00540817	8	18	1	P08729; P08670; P04259; P02538; O43790; P05787; Q8N1N4; P13647	0	906.468	High	High	0.003932	0.06392	41
		FALSE	High	FLEQQNK	1xDeamidated [N6]	0.0280694	0.000952428	8	18	1	P08729; P08670; P04259; P02538; O43790; P05787; Q8N1N4; P13647	0	907.452	High	High	0.0008446	0.01878	38
		FALSE	High	GMQDLVEDFK		0.0130412	0.000952428	1	1	1	P02538	0	1181.55	High	High	0.0008446	0.007997	67
		FALSE	High	GSGGLGGACGGAGFGSR	1xCarbamidomethyl [C9]	0.00339374	0.000952428	2	3	1	P04259; P02538	0	1424.63	High	High	0.0008446	0.001803	60
		FALSE	High	KLLEGEECR	1xCarbamidomethyl [C8]	0.00861848	0.000952428	5	10	3	Q86Y46; P35908; P04259; P02538; P13647	1	1133.56	High	High	0.0008446	0.005069	33
		FALSE	High	KQCANLQAAIADAEQR	1xCarbamidomethyl [C3]	0.000415823	0.000952428	2	2	1	P04259; P02538	1	1786.89	High	High	0.0008446	0.0001759	42
		FALSE	High	LALDVEIATYR		0.00100313	0.000952428	4	9	1	P35908; P04259; P02538; P13647	0	1263.69	High	High	0.0008446	0.0004663	81
		FALSE	High	LDSELR		0.0732556	0.00540817	4	9	1	Q86Y46; P04259; P02538; P13647	0	732.389	High	High	0.003932	0.05443	22
		FALSE	High	LEGLEDALQK		0.00213348	0.000952428	2	3	1	P04259; P02538	0	1115.59	High	High	0.0008446	0.001079	59
		FALSE	High	LLEGEECR	1xCarbamidomethyl [C7]	0.0138825	0.000952428	6	11	1	Q86Y46; P35908; P04259; P02538; Q8N1N4; P13647	0	1005.47	High	High	0.0008446	0.008563	48
		FALSE	High	LRSEIDHVK		0.0298622	0.000952428	2	3	1	P04259; P02538	1	1096.61	High	High	0.0008446	0.02012	24
		FALSE	High	ISIGGGSCAISGGYGSR	1xCarbamidomethyl [C8]	0.00141427	0.000952428	2	3	1	P04259; P02538	0	1598.76	High	High	0.0008446	0.0006833	95
		FALSE	High	NKLEGLEDALQK		0.00117677	0.000952428	2	3	2	P04259; P02538	1	1357.73	High	High	0.0008446	0.0005569	44
		FALSE	High	NKYEDEINK		0.00161159	0.000952428	5	7	2	P04264; P04259; P02538; P05787; P13647	1	1152.55	High	High	0.0008446	0.0007894	33
		FALSE	High	NLDLDSIIAEVK		0.00670633	0.000952428	4	7	3	P35908; P04259; P02538; P13647	0	1329.73	High	High	0.0008446	0.003828	66
		FALSE	High	QCANLQAAIADAEQR	1xCarbamidomethyl [C2]	9.97582e-05	0.000952428	2	2	2	P04259; P02538	0	1658.79	High	High	0.0008446	3.624e-05	112
		FALSE	High	QEIAEINR		0.0921169	0.00540817	2	3	1	P04259; P02538	0	972.511	High	High	0.003932	0.07017	44
		FALSE	High	QLDSIVGER		0.00591529	0.000952428	2	3	1	P02538; P13647	0	1016.54	High	High	0.0008446	0.003336	67
		FALSE	High	QNLEPLFEQYINNLR		0.0060016	0.000952428	3	4	1	P04259; P02538; P13647	0	1890.97	High	High	0.0008446	0.003395	39
		FALSE	High	QNLEPLFEQYINNLR	1xDeamidated [N]	0.000447127	0.000952428	3	4	2	P04259; P02538; P13647	0	1891.95	High	High	0.0008446	0.0001908	64
		FALSE	High	SEIDHVK		0.0369766	0.00211531	2	3	1	P04259; P02538	0	827.426	High	High	0.001643	0.02548	40
		FALSE	High	SGFSSVSVSR		0.00196508	0.000952428	1	1	1	P02538	0	1012.51	High	High	0.0008446	0.000986	79
		FALSE	High	SRAEAESWYQTK		0.132981	0.008452	2	4	1	P04259; P02538	1	1455.69	High	High	0.005556	0.1059	9
		FALSE	High	TAAENEFVTLK		0.0705982	0.00471395	2	4	1	P04259; P02538	0	1222.63	High	High	0.003446	0.05232	46
		FALSE	High	WTLLQEQGTK		0.00664191	0.000952428	3	4	1	P04259; P02538; P13647	0	1203.64	High	High	0.0008446	0.003787	51
		FALSE	High	YEDEINK		0.104561	0.00708342	7	12	1	Q7Z794; P35908; P04264; P04259; P02538; P05787; P13647	0	910.415	High	High	0.005122	0.08078	25
		FALSE	High	YEDEINKR		0.0680323	0.00471395	7	11	2	Q7Z794; P35908; P04264; P04259; P02538; P05787; P13647	1	1066.52	High	High	0.003446	0.05018	28
		FALSE	High	YEDEINKR	1xDeamidated [N6]	0.0652515	0.00471395	7	11	1	Q7Z794; P35908; P04264; P04259; P02538; P05787; P13647	1	1067.5	High	High	0.003446	0.04777	22
		FALSE	High	YEELQVTAGR		0.00436336	0.000952428	1	3	1	P02538	0	1165.58	High	High	0.0008446	0.002382	68
FALSE	High	Master Protein	P13647	Keratin, type II cytoskeletal 5 OS=Homo sapiens OX=9606 GN=KRT5 PE=1 SV=3	0	93.239	48	32	46	18	590	62.3	7.74	951	32	cell death;cell organization and biogenesis;metabolic process	cytoplasm;cytosol;membrane;mitochondrion;nucleus	catalytic activity;motor activity;protein binding;structural molecule activity	Pf00038, Pf01576, Pf02994, Pf03961, Pf04111, Pf05957, Pf12128	3852	ENSG00000186081.11	KRT5	12			Formation of the cornified envelope; Type I hemidesmosome assembly	6	High	1
	Checked	Protein Group ID	# Proteins	# Unique Peptides	# Peptides	# PSMs	Group Description	Found in Sample: [S2] F2: Sample
	FALSE	268	1	18	32	46	[Master Protein] Keratin, type II cytoskeletal 5 OS=Homo sapiens OX=9606 GN=KRT5 PE=1 SV=3	High
		Checked	Confidence	Sequence	Modifications	Qvality PEP	Qvality q-value	# Protein Groups	# Proteins	# PSMs	Master Protein Accessions	# Missed Cleavages	Theo. MH+ [Da]	Found in Sample: [S2] F2: Sample	Confidence (by Search Engine): Mascot	Percolator q-Value (by Search Engine): Mascot	Percolator PEP (by Search Engine): Mascot	Ions Score (by Search Engine): Mascot
		FALSE	High	AEIDNVKK		0.0715839	0.00471395	1	1	1	P13647	1	916.51	High	High	0.003446	0.05315	34
		FALSE	High	AQYEEIANR		0.0526519	0.00389114	1	1	1	P13647	0	1093.53	High	High	0.002867	0.03776	44
		FALSE	High	DVDAAYMNK		0.0422107	0.00302788	3	6	1	P04259; P02538; P13647	0	1026.46	High	High	0.002278	0.0295	24
		FALSE	High	FASFIDK		0.128375	0.00769343	9	18	1	P08729; Q7Z794; Q86Y46; P35908; P04259; P02538; P05787; P19013; P13647	0	827.43	High	High	0.005556	0.1019	9
		FALSE	High	FLEQQNK		0.0844698	0.00540817	8	18	1	P08729; P08670; P04259; P02538; O43790; P05787; Q8N1N4; P13647	0	906.468	High	High	0.003932	0.06392	41
		FALSE	High	FLEQQNK	1xDeamidated [N6]	0.0280694	0.000952428	8	18	1	P08729; P08670; P04259; P02538; O43790; P05787; Q8N1N4; P13647	0	907.452	High	High	0.0008446	0.01878	38
		FALSE	High	GLGVGFGSGGGSSSSVK		0.000108837	0.000952428	1	1	1	P13647	0	1439.71	High	High	0.0008446	3.997e-05	56
		FALSE	High	HEISEMNR		0.138338	0.008452	1	1	1	P13647	0	1015.46	High	High	0.006109	0.1106	28
		FALSE	High	HEISEMNR	1xOxidation [M6]	0.00648354	0.000952428	1	1	1	P13647	0	1031.46	High	High	0.0008446	0.003691	34
		FALSE	High	KLLEGEECR	1xCarbamidomethyl [C8]	0.00861848	0.000952428	5	10	3	Q86Y46; P35908; P04259; P02538; P13647	1	1133.56	High	High	0.0008446	0.005069	33
		FALSE	High	LAELEEALQK		0.0134877	0.000952428	1	1	1	P13647	0	1143.63	High	High	0.0008446	0.008292	40
		FALSE	High	LALDVEIATYR		0.00100313	0.000952428	4	9	1	P35908; P04259; P02538; P13647	0	1263.69	High	High	0.0008446	0.0004663	81
		FALSE	High	LDSELR		0.0732556	0.00540817	4	9	1	Q86Y46; P04259; P02538; P13647	0	732.389	High	High	0.003932	0.05443	22
		FALSE	High	LLEGEECR	1xCarbamidomethyl [C7]	0.0138825	0.000952428	6	11	1	Q86Y46; P35908; P04259; P02538; Q8N1N4; P13647	0	1005.47	High	High	0.0008446	0.008563	48
		FALSE	High	LRAEIDNVK		0.0243257	0.000952428	1	1	1	P13647	1	1057.6	High	High	0.0008446	0.01601	24
		FALSE	High	ISISTSGGSFR		0.00155041	0.000952428	1	1	1	P13647	0	1111.57	High	High	0.0008446	0.0007582	56
		FALSE	High	NKYEDEINK		0.00161159	0.000952428	5	7	2	P04264; P04259; P02538; P05787; P13647	1	1152.55	High	High	0.0008446	0.0007894	33
		FALSE	High	NLDLDSIIAEVK		0.00670633	0.000952428	4	7	3	P35908; P04259; P02538; P13647	0	1329.73	High	High	0.0008446	0.003828	66
		FALSE	High	NMQDLVEDFK		0.0463827	0.00302788	1	1	2	P13647	0	1238.57	High	High	0.002278	0.03282	48
		FALSE	High	NMQDLVEDFK	1xOxidation [M2]	0.0265084	0.000952428	1	1	1	P13647	0	1254.57	High	High	0.0008446	0.0176	40
		FALSE	High	NTKHEISEMNR		0.00192743	0.000952428	1	1	1	P13647	1	1358.65	High	High	0.0008446	0.0009642	37
		FALSE	High	QCANLQNAIADAEQR	1xCarbamidomethyl [C2]	0.000112587	0.000952428	1	1	2	P13647	0	1701.8	High	High	0.0008446	4.14e-05	89
		FALSE	High	QLDSIVGER		0.00591529	0.000952428	2	3	1	P02538; P13647	0	1016.54	High	High	0.0008446	0.003336	67
		FALSE	High	QNLEPLFEQYINNLR		0.0060016	0.000952428	3	4	1	P04259; P02538; P13647	0	1890.97	High	High	0.0008446	0.003395	39
		FALSE	High	QNLEPLFEQYINNLR	1xDeamidated [N]	0.000447127	0.000952428	3	4	2	P04259; P02538; P13647	0	1891.95	High	High	0.0008446	0.0001908	64
		FALSE	High	SFSTASAITPSVSR		0.013423	0.000952428	1	1	1	P13647	0	1410.72	High	High	0.0008446	0.008268	66
		FALSE	High	SLYNLGGSK		0.0677179	0.00471395	1	1	1	P13647	0	938.494	High	High	0.003446	0.04975	38
		FALSE	High	SRTEAESWYQTK		0.0132308	0.000952428	1	1	1	P13647	1	1485.7	High	High	0.0008446	0.008159	26
		FALSE	High	TEAESWYQTK		0.032998	0.00211531	1	1	1	P13647	0	1242.56	High	High	0.001643	0.02246	44
		FALSE	High	TTAENEFVMLK		0.096833	0.00628646	1	1	1	P13647	0	1282.63	High	High	0.004551	0.07446	47
		FALSE	High	VDALMDEINFMK		0.00057505	0.000952428	1	1	1	P13647	0	1425.68	High	High	0.0008446	0.000253	53
		FALSE	High	VSLAGACGVGGYGSR	1xCarbamidomethyl [C7]	1.71381e-05	0.000952428	1	1	1	P13647	0	1410.68	High	High	0.0008446	5.155e-06	81
		FALSE	High	WTLLQEQGTK		0.00664191	0.000952428	3	4	1	P04259; P02538; P13647	0	1203.64	High	High	0.0008446	0.003787	51
		FALSE	High	YEDEINK		0.104561	0.00708342	7	12	1	Q7Z794; P35908; P04264; P04259; P02538; P05787; P13647	0	910.415	High	High	0.005122	0.08078	25
		FALSE	High	YEDEINKR		0.0680323	0.00471395	7	11	2	Q7Z794; P35908; P04264; P04259; P02538; P05787; P13647	1	1066.52	High	High	0.003446	0.05018	28
		FALSE	High	YEDEINKR	1xDeamidated [N6]	0.0652515	0.00471395	7	11	1	Q7Z794; P35908; P04264; P04259; P02538; P05787; P13647	1	1067.5	High	High	0.003446	0.04777	22
		FALSE	High	YEELQQTAGR		0.000960385	0.000952428	1	1	1	P13647	0	1194.57	High	High	0.0008446	0.0004464	60
FALSE	High	Master Protein	P04259	Keratin, type II cytoskeletal 6B OS=Homo sapiens OX=9606 GN=KRT6B PE=1 SV=5	0	88.048	47	30	44	3	564	60	8	1008	30	cell death;cell organization and biogenesis;metabolic process	cytosol	catalytic activity;motor activity;protein binding;structural molecule activity	Pf00038, Pf01576, Pf04111, Pf13166	3854	ENSG00000185479.5	KRT6B	12			Formation of the cornified envelope	3	High	1
	Checked	Protein Group ID	# Proteins	# Unique Peptides	# Peptides	# PSMs	Group Description	Found in Sample: [S2] F2: Sample
	FALSE	88	1	3	30	44	[Master Protein] Keratin, type II cytoskeletal 6B OS=Homo sapiens OX=9606 GN=KRT6B PE=1 SV=5	High
		Checked	Confidence	Sequence	Modifications	Qvality PEP	Qvality q-value	# Protein Groups	# Proteins	# PSMs	Master Protein Accessions	# Missed Cleavages	Theo. MH+ [Da]	Found in Sample: [S2] F2: Sample	Confidence (by Search Engine): Mascot	Percolator q-Value (by Search Engine): Mascot	Percolator PEP (by Search Engine): Mascot	Ions Score (by Search Engine): Mascot
		FALSE	High	ADTLTDEINFLR		0.00106825	0.000952428	2	3	1	P04259; P02538	0	1407.71	High	High	0.0008446	0.0005023	61
		FALSE	High	AQYEEIAQR		0.0260073	0.000952428	4	6	1	P35908; P04259; P02538; P19013	0	1107.54	High	High	0.0008446	0.01724	48
		FALSE	High	ATGGGLSSVGGGSSTIK		0.000842776	0.000952428	1	1	1	P04259	0	1435.74	High	High	0.0008446	0.0003858	66
		FALSE	High	DVDAAYMNK		0.0422107	0.00302788	3	6	1	P04259; P02538; P13647	0	1026.46	High	High	0.002278	0.0295	24
		FALSE	High	FASFIDK		0.128375	0.00769343	9	18	1	P08729; Q7Z794; Q86Y46; P35908; P04259; P02538; P05787; P19013; P13647	0	827.43	High	High	0.005556	0.1019	9
		FALSE	High	FLEQQNK		0.0844698	0.00540817	8	18	1	P08729; P08670; P04259; P02538; O43790; P05787; Q8N1N4; P13647	0	906.468	High	High	0.003932	0.06392	41
		FALSE	High	FLEQQNK	1xDeamidated [N6]	0.0280694	0.000952428	8	18	1	P08729; P08670; P04259; P02538; O43790; P05787; Q8N1N4; P13647	0	907.452	High	High	0.0008446	0.01878	38
		FALSE	High	GSGGLGGACGGAGFGSR	1xCarbamidomethyl [C9]	0.00339374	0.000952428	2	3	1	P04259; P02538	0	1424.63	High	High	0.0008446	0.001803	60
		FALSE	High	KLLEGEECR	1xCarbamidomethyl [C8]	0.00861848	0.000952428	5	10	3	Q86Y46; P35908; P04259; P02538; P13647	1	1133.56	High	High	0.0008446	0.005069	33
		FALSE	High	KQCANLQAAIADAEQR	1xCarbamidomethyl [C3]	0.000415823	0.000952428	2	2	1	P04259; P02538	1	1786.89	High	High	0.0008446	0.0001759	42
		FALSE	High	LALDVEIATYR		0.00100313	0.000952428	4	9	1	P35908; P04259; P02538; P13647	0	1263.69	High	High	0.0008446	0.0004663	81
		FALSE	High	LDSELR		0.0732556	0.00540817	4	9	1	Q86Y46; P04259; P02538; P13647	0	732.389	High	High	0.003932	0.05443	22
		FALSE	High	LEGLEDALQK		0.00213348	0.000952428	2	3	1	P04259; P02538	0	1115.59	High	High	0.0008446	0.001079	59
		FALSE	High	LLEGEECR	1xCarbamidomethyl [C7]	0.0138825	0.000952428	6	11	1	Q86Y46; P35908; P04259; P02538; Q8N1N4; P13647	0	1005.47	High	High	0.0008446	0.008563	48
		FALSE	High	LRSEIDHVK		0.0298622	0.000952428	2	3	1	P04259; P02538	1	1096.61	High	High	0.0008446	0.02012	24
		FALSE	High	ISIGGGSCAISGGYGSR	1xCarbamidomethyl [C8]	0.00141427	0.000952428	2	3	1	P04259; P02538	0	1598.76	High	High	0.0008446	0.0006833	95
		FALSE	High	NKLEGLEDALQK		0.00117677	0.000952428	2	3	2	P04259; P02538	1	1357.73	High	High	0.0008446	0.0005569	44
		FALSE	High	NKYEDEINK		0.00161159	0.000952428	5	7	2	P04264; P04259; P02538; P05787; P13647	1	1152.55	High	High	0.0008446	0.0007894	33
		FALSE	High	NLDLDSIIAEVK		0.00670633	0.000952428	4	7	3	P35908; P04259; P02538; P13647	0	1329.73	High	High	0.0008446	0.003828	66
		FALSE	High	NMQDLVEDLK		0.116434	0.00769343	1	2	1	P04259	0	1204.59	High	High	0.005556	0.09133	47
		FALSE	High	QCANLQAAIADAEQR	1xCarbamidomethyl [C2]	9.97582e-05	0.000952428	2	2	2	P04259; P02538	0	1658.79	High	High	0.0008446	3.624e-05	112
		FALSE	High	QEIAEINR		0.0921169	0.00540817	2	3	1	P04259; P02538	0	972.511	High	High	0.003932	0.07017	44
		FALSE	High	QNLEPLFEQYINNLR		0.0060016	0.000952428	3	4	1	P04259; P02538; P13647	0	1890.97	High	High	0.0008446	0.003395	39
		FALSE	High	QNLEPLFEQYINNLR	1xDeamidated [N]	0.000447127	0.000952428	3	4	2	P04259; P02538; P13647	0	1891.95	High	High	0.0008446	0.0001908	64
		FALSE	High	SEIDHVK		0.0369766	0.00211531	2	3	1	P04259; P02538	0	827.426	High	High	0.001643	0.02548	40
		FALSE	High	SGFSSISVSR		0.00845384	0.000952428	1	2	2	P04259	0	1026.52	High	High	0.0008446	0.004966	31
		FALSE	High	SRAEAESWYQTK		0.132981	0.008452	2	4	1	P04259; P02538	1	1455.69	High	High	0.005556	0.1059	9
		FALSE	High	TAAENEFVTLK		0.0705982	0.00471395	2	4	1	P04259; P02538	0	1222.63	High	High	0.003446	0.05232	46
		FALSE	High	WTLLQEQGTK		0.00664191	0.000952428	3	4	1	P04259; P02538; P13647	0	1203.64	High	High	0.0008446	0.003787	51
		FALSE	High	YEDEINK		0.104561	0.00708342	7	12	1	Q7Z794; P35908; P04264; P04259; P02538; P05787; P13647	0	910.415	High	High	0.005122	0.08078	25
		FALSE	High	YEDEINKR		0.0680323	0.00471395	7	11	2	Q7Z794; P35908; P04264; P04259; P02538; P05787; P13647	1	1066.52	High	High	0.003446	0.05018	28
		FALSE	High	YEDEINKR	1xDeamidated [N6]	0.0652515	0.00471395	7	11	1	Q7Z794; P35908; P04264; P04259; P02538; P05787; P13647	1	1067.5	High	High	0.003446	0.04777	22
		FALSE	High	YEELQITAGR		0.000846863	0.000952428	2	2	2	P04264; P04259	0	1179.6	High	High	0.0008446	0.0003879	62
FALSE	High	Master Protein	P08729	Keratin, type II cytoskeletal 7 OS=Homo sapiens OX=9606 GN=KRT7 PE=1 SV=5	0	76.279	52	25	40	20	469	51.4	5.48	1183	25	cell death	cytoplasm;cytosol;nucleus	protein binding;structural molecule activity	Pf00038, Pf12128	3855	ENSG00000135480.15	KRT7	12			Formation of the cornified envelope	3	High	1
	Checked	Protein Group ID	# Proteins	# Unique Peptides	# Peptides	# PSMs	Group Description	Found in Sample: [S2] F2: Sample
	FALSE	17	4	20	25	40	[Master Protein] Keratin, type II cytoskeletal 7 OS=Homo sapiens OX=9606 GN=KRT7 PE=1 SV=5	High
		Checked	Confidence	Sequence	Modifications	Qvality PEP	Qvality q-value	# Protein Groups	# Proteins	# PSMs	Master Protein Accessions	# Missed Cleavages	Theo. MH+ [Da]	Found in Sample: [S2] F2: Sample	Confidence (by Search Engine): Mascot	Percolator q-Value (by Search Engine): Mascot	Percolator PEP (by Search Engine): Mascot	Ions Score (by Search Engine): Mascot
		FALSE	High	AEAEAWYQTK		0.00492351	0.000952428	1	2	1	P08729	0	1196.56	High	High	0.0008446	0.002722	66
		FALSE	High	AKLEAAIAEAEER		0.00107343	0.000952428	1	1	2	P08729	1	1400.74	High	High	0.0008446	0.0005024	50
		FALSE	High	AKQEELEAALQR		0.00246658	0.000952428	1	1	2	P08729	1	1385.74	High	High	0.0008446	0.001264	47
		FALSE	High	DVDAAYMSK		0.00717508	0.000952428	1	1	1	P08729	0	999.445	High	High	0.0008446	0.004126	46
		FALSE	High	EVTINQSLLAPLR		0.00158071	0.000952428	1	1	1	P08729	0	1453.84	High	High	0.0008446	0.0007734	53
		FALSE	High	FASFIDK		0.128375	0.00769343	9	18	1	P08729; Q7Z794; Q86Y46; P35908; P04259; P02538; P05787; P19013; P13647	0	827.43	High	High	0.005556	0.1019	9
		FALSE	High	FETLQAQAGK		0.0148488	0.000952428	1	1	2	P08729	0	1092.57	High	High	0.0008446	0.009251	44
		FALSE	High	FLEQQNK		0.0844698	0.00540817	8	18	1	P08729; P08670; P04259; P02538; O43790; P05787; Q8N1N4; P13647	0	906.468	High	High	0.003932	0.06392	41
		FALSE	High	FLEQQNK	1xDeamidated [N6]	0.0280694	0.000952428	8	18	1	P08729; P08670; P04259; P02538; O43790; P05787; Q8N1N4; P13647	0	907.452	High	High	0.0008446	0.01878	38
		FALSE	High	GQLEALQVDGGR		0.000184438	0.000952428	1	1	3	P08729	0	1242.64	High	High	0.0008446	7.183e-05	80
		FALSE	High	KLLEGEESR		0.0138825	0.000952428	3	5	2	P08729; P08670; P05787	1	1060.56	High	High	0.0008446	0.008586	53
		FALSE	High	LALDIEIATYR		0.000910609	0.000952428	4	5	3	P08729; Q6KB66; P05787; P19013	0	1277.71	High	High	0.0008446	0.0004191	70
		FALSE	High	LEAAIAEAEER		0.000164215	0.000952428	1	1	1	P08729	0	1201.61	High	High	0.0008446	6.293e-05	87
		FALSE	High	LLEGEESR		0.0143576	0.000952428	3	6	2	P08729; P08670; P05787	0	932.468	High	High	0.0008446	0.008905	53
		FALSE	High	LPDIFEAQIAGLR		0.000194522	0.000952428	1	1	3	P08729	0	1442.8	High	High	0.0008446	7.618e-05	81
		FALSE	High	LQAEIDNIK		0.0459481	0.00302788	1	1	2	P08729	0	1043.57	High	High	0.002278	0.03233	54
		FALSE	High	NEISEMNR		0.0493056	0.00389114	1	1	1	P08729	0	992.447	High	High	0.002867	0.03511	34
		FALSE	High	NKYEDEINHR		0.00149156	0.000952428	1	1	2	P08729	1	1317.62	High	High	0.0008446	0.0007269	42
		FALSE	High	SAYGGPVGAGIR		0.0140842	0.000952428	1	1	1	P08729	0	1104.58	High	High	0.0008446	0.008715	55
		FALSE	High	SLDLDGIIAEVK		0.00161159	0.000952428	1	1	1	P08729	0	1272.7	High	High	0.0008446	0.0007895	83
		FALSE	High	SMQDVVEDFK		0.0158817	0.000952428	1	1	1	P08729	0	1197.55	High	High	0.0008446	0.009941	54
		FALSE	High	TLNETELTELQSQISDTSVVLSMDNSR		0.00460153	0.000952428	1	1	1	P08729	0	3010.45	High	High	0.0008446	0.002526	41
		FALSE	High	VDALNDEINFLR		0.000594861	0.000952428	1	1	1	P08729	0	1418.73	High	High	0.0008446	0.0002621	100
		FALSE	High	VRQEESEQIK		0.0224272	0.000952428	1	1	2	P08729	1	1245.64	High	High	0.0008446	0.01458	37
		FALSE	High	WTLLQEQK		0.0929582	0.00540817	1	1	1	P08729	0	1045.57	High	High	0.003932	0.07107	29
		FALSE	High	YEDEINHR		0.0161122	0.000952428	1	1	1	P08729	0	1075.48	High	High	0.0008446	0.0101	21
FALSE	High	Master Protein	P08779	Keratin, type I cytoskeletal 16 OS=Homo sapiens OX=9606 GN=KRT16 PE=1 SV=4	0	72.494	51	22	35	9	473	51.2	5.05	1083	22	cell death;cell differentiation;cell organization and biogenesis;cell proliferation;cellular component movement;defense response;regulation of biological process;response to stimulus	cytoskeleton;cytosol;nucleus	protein binding;structural molecule activity	Pf00038, Pf07888, Pf13514	3868	ENSG00000186832.8	KRT16	17			Formation of the cornified envelope	3	High	1
	Checked	Protein Group ID	# Proteins	# Unique Peptides	# Peptides	# PSMs	Group Description	Found in Sample: [S2] F2: Sample
	FALSE	255	7	9	22	35	[Master Protein] Keratin, type I cytoskeletal 16 OS=Homo sapiens OX=9606 GN=KRT16 PE=1 SV=4	High
		Checked	Confidence	Sequence	Modifications	Qvality PEP	Qvality q-value	# Protein Groups	# Proteins	# PSMs	Master Protein Accessions	# Missed Cleavages	Theo. MH+ [Da]	Found in Sample: [S2] F2: Sample	Confidence (by Search Engine): Mascot	Percolator q-Value (by Search Engine): Mascot	Percolator PEP (by Search Engine): Mascot	Ions Score (by Search Engine): Mascot
		FALSE	High	ALEEANADLEVK		0.00279702	0.000952428	3	4	1	P02533; P13646; P08779	0	1301.66	High	High	0.0008446	0.001457	51
		FALSE	High	APSTYGGGLSVSSR		0.00196508	0.000952428	1	1	1	P08779	0	1338.66	High	High	0.0008446	0.0009861	64
		FALSE	High	ASLENSLEETK		0.0072797	0.000952428	2	2	1	P02533; P08779	0	1220.6	High	High	0.0008446	0.004187	60
		FALSE	High	DAETWFLSK		0.00775089	0.000952428	1	1	1	P08779	0	1096.53	High	High	0.0008446	0.004497	57
		FALSE	High	EVASNSELVQSSR		0.000386711	0.000952428	1	1	1	P08779	0	1405.69	High	High	0.0008446	0.0001626	79
		FALSE	High	EVFTSSSSSSSR		0.0304361	0.000952428	1	1	1	P08779	0	1260.57	High	High	0.0008446	0.02047	50
		FALSE	High	GSCGIGGGIGGGSSR	1xCarbamidomethyl [C3]	0.000221672	0.000952428	2	2	1	P02533; P08779	0	1278.59	High	High	0.0008446	8.762e-05	62
		FALSE	High	LAADDFR		0.0428124	0.00302788	9	17	4	O76013; P02533; Q15323; P08727; P13645; P05783; P13646; Q04695; P08779	0	807.4	High	High	0.002278	0.03003	51
		FALSE	High	LASYLDK		0.0461649	0.00302788	6	8	1	P02533; P08727; P13645; Q04695; P35527; P08779	0	809.44	High	High	0.002278	0.03264	49
		FALSE	High	LASYLDKVR		0.0320706	0.000952428	5	7	2	P02533; P08727; P13645; Q04695; P08779	1	1064.61	High	High	0.0008446	0.02177	51
		FALSE	High	LEQEIATYR		0.0108614	0.000952428	5	8	1	P02533; P08727; P13646; Q04695; P08779	0	1122.58	High	High	0.0008446	0.006537	63
		FALSE	High	IIAATIENAQPILQIDNAR		5.55462e-05	0.000952428	1	1	2	P08779	0	2064.14	High	High	0.0008446	1.897e-05	64
		FALSE	High	LLEGEDAHLSSQQASGQSYSSR		0.00311092	0.000952428	1	1	1	P08779	0	2350.09	High	High	0.0008446	0.001632	41
		FALSE	High	ILNEMR		0.132398	0.00769343	3	3	1	P02533; Q04695; P08779	0	775.413	High	High	0.005556	0.1054	36
		FALSE	High	ISSVLAGGSCR	1xCarbamidomethyl [C10]	6.548e-05	0.000952428	2	2	2	P02533; P08779	0	1106.56	High	High	0.0008446	2.279e-05	94
		FALSE	High	RVLDELTLAR		0.0490745	0.00389114	4	5	1	P02533; P08727; Q04695; P08779	1	1185.69	High	High	0.002867	0.03492	34
		FALSE	High	TDLEMQIEGLKEELAYLR		0.000222747	0.000952428	1	1	1	P08779	1	2151.1	High	High	0.0008446	8.825e-05	54
		FALSE	High	TDLEMQIEGLKEELAYLR	1xOxidation [M5]	0.00100799	0.000952428	1	1	3	P08779	1	2167.1	High	High	0.0008446	0.0004687	50
		FALSE	High	TKYEHELALR		0.00115982	0.000952428	1	1	1	P08779	1	1259.67	High	High	0.0008446	0.0005475	48
		FALSE	High	TRLEQEIATYR		0.00415753	0.000952428	4	6	2	P02533; P13646; Q04695; P08779	1	1379.73	High	High	0.0008446	0.002258	50
		FALSE	High	VLDELTLAR		0.0104509	0.000952428	4	5	1	P02533; P08727; Q04695; P08779	0	1029.59	High	High	0.0008446	0.00625	58
		FALSE	High	VTMQNLNDR		0.0307271	0.000952428	3	7	1	P02533; P13645; P08779	0	1090.53	High	High	0.0008446	0.02071	63
		FALSE	High	VTMQNLNDR	1xDeamidated [N7]	0.00349361	0.000952428	3	7	2	P02533; P13645; P08779	0	1091.51	High	High	0.0008446	0.001866	65
		FALSE	High	VTMQNLNDR	1xOxidation [M3]	0.00250263	0.000952428	3	7	1	P02533; P13645; P08779	0	1106.53	High	High	0.0008446	0.001285	64
		FALSE	High	YCMQLSQIQGLIGSVEEQLAQLR	1xCarbamidomethyl [C2]; 1xOxidation [M3]	0.0109665	0.000952428	1	1	1	P08779	0	2680.34	High	High	0.0008446	0.006595	43
FALSE	High	Master Protein	Q86YZ3	Hornerin OS=Homo sapiens OX=9606 GN=HRNR PE=1 SV=2	0	69.232	17	15	25	15	2850	282.2	10.04	630	15	cell organization and biogenesis;development;transport	cytoplasm;cytoskeleton;extracellular;nucleus;organelle lumen	metal ion binding		388697	ENSG00000197915.5	HRNR	1			Neutrophil degranulation	3	High	1
	Checked	Protein Group ID	# Proteins	# Unique Peptides	# Peptides	# PSMs	Group Description	Found in Sample: [S2] F2: Sample
	FALSE	55	1	15	15	25	[Master Protein] Hornerin OS=Homo sapiens OX=9606 GN=HRNR PE=1 SV=2	High
		Checked	Confidence	Sequence	Modifications	Qvality PEP	Qvality q-value	# Protein Groups	# Proteins	# PSMs	Master Protein Accessions	# Missed Cleavages	Theo. MH+ [Da]	Found in Sample: [S2] F2: Sample	Confidence (by Search Engine): Mascot	Percolator q-Value (by Search Engine): Mascot	Percolator PEP (by Search Engine): Mascot	Ions Score (by Search Engine): Mascot
		FALSE	High	GEQHGSSSGSSSSYGQHGSGSR		1.40538e-05	0.000952428	1	1	2	Q86YZ3	0	2122.88	High	High	0.0008446	4.137e-06	65
		FALSE	High	GEQHGSSSGSSSSYGQHGSGSR	1xDeamidated [Q16]	0.119057	0.00769343	1	1	1	Q86YZ3	0	2123.86	High	High	0.005556	0.09334	26
		FALSE	High	GPYESGSGHSSGLGHQESR		0.0029929	0.000952428	1	1	1	Q86YZ3	0	1928.85	High	High	0.0008446	0.001567	42
		FALSE	High	GPYESGSGHSSGLGHR		9.0479e-06	0.000952428	1	1	2	Q86YZ3	0	1584.71	High	High	0.0008446	2.543e-06	104
		FALSE	High	GRHGSGLGHSSSHGQHGSGSGR		0.00216466	0.000952428	1	1	1	Q86YZ3	1	2098.96	High	High	0.0008446	0.001093	60
		FALSE	High	GSGSGQSPSSGQHGTGFGR		0.0631638	0.00471395	1	1	1	Q86YZ3	0	1747.77	High	High	0.003446	0.04622	28
		FALSE	High	HGSGLGHSSSHGQHGSGSGR		0.000150517	0.000952428	1	1	2	Q86YZ3	0	1885.84	High	High	0.0008446	5.735e-05	50
		FALSE	High	HGSGLGHSSSHGQHGSGSGR	1xDeamidated [Q13]	0.0058868	0.000952428	1	1	1	Q86YZ3	0	1886.82	High	High	0.0008446	0.003311	38
		FALSE	High	HGSGSGHSSSYGQHGSGSGWSSSSGR		0.00147007	0.000952428	1	1	1	Q86YZ3	0	2477.02	High	High	0.0008446	0.0007138	31
		FALSE	High	HGSGSGQSSSYGPYGSGSGWSSSR		0.000329638	0.000952428	1	1	1	Q86YZ3	0	2318.97	High	High	0.0008446	0.0001361	54
		FALSE	High	HGSSSGSSSSYGQHGSGSR		6.64376e-05	0.000952428	1	1	2	Q86YZ3	0	1808.75	High	High	0.0008446	2.309e-05	96
		FALSE	High	HGSSSGSSSSYGQHGSGSR	1xDeamidated [Q13]	0.0233017	0.000952428	1	1	1	Q86YZ3	0	1809.74	High	High	0.0008446	0.01522	17
		FALSE	High	QGSSAGSSSSYGQHGSGSR		0.0029929	0.000952428	1	1	1	Q86YZ3	0	1783.76	High	High	0.0008446	0.001571	45
		FALSE	High	QSLGHGQHGSGSGQSPSPSR		0.0350981	0.00211531	1	1	1	Q86YZ3	0	1947.9	High	High	0.001643	0.02406	27
		FALSE	High	QSLGHGQHGSGSGQSPSPSR	1xDeamidated [Q14]	0.00219629	0.000952428	1	1	1	Q86YZ3	0	1948.89	High	High	0.0008446	0.001115	44
		FALSE	High	QSLGHGQHGSGSGQSPSPSR	2xDeamidated [Q1; Q14]	0.0314665	0.000952428	1	1	1	Q86YZ3	0	1949.87	High	High	0.0008446	0.02125	25
		FALSE	High	QSSSYGPHGYGSGR		0.0719153	0.00471395	1	1	1	Q86YZ3	0	1439.63	High	High	0.003446	0.05324	26
		FALSE	High	SEQHGSSSGSSSSYGQHGSGSR		0.00191813	0.000952428	1	1	1	Q86YZ3	0	2152.89	High	High	0.0008446	0.0009594	43
		FALSE	High	SGSGQSSGYSQHGSGSSHSSGYR		0.000645861	0.000952428	1	1	1	Q86YZ3	0	2243.93	High	High	0.0008446	0.0002864	40
		FALSE	High	SSSGSSSSYGQHGSGSR		0.0528991	0.00389114	1	1	2	Q86YZ3	0	1614.67	High	High	0.002867	0.03785	25
FALSE	High	Master Protein	Q04695	Keratin, type I cytoskeletal 17 OS=Homo sapiens OX=9606 GN=KRT17 PE=1 SV=2	0	66.857	46	22	35	7	432	48.1	5.02	790	22	cell death;cell organization and biogenesis;regulation of biological process;response to stimulus	cytoplasm;cytoskeleton;cytosol	protein binding;receptor activity;signal transducer activity;structural molecule activity	Pf00038, Pf07888	3872	ENSG00000128422.15	KRT17	17			Formation of the cornified envelope	3	High	1
	Checked	Protein Group ID	# Proteins	# Unique Peptides	# Peptides	# PSMs	Group Description	Found in Sample: [S2] F2: Sample
	FALSE	227	6	7	22	35	[Master Protein] Keratin, type I cytoskeletal 17 OS=Homo sapiens OX=9606 GN=KRT17 PE=1 SV=2	High
		Checked	Confidence	Sequence	Modifications	Qvality PEP	Qvality q-value	# Protein Groups	# Proteins	# PSMs	Master Protein Accessions	# Missed Cleavages	Theo. MH+ [Da]	Found in Sample: [S2] F2: Sample	Confidence (by Search Engine): Mascot	Percolator q-Value (by Search Engine): Mascot	Percolator PEP (by Search Engine): Mascot	Ions Score (by Search Engine): Mascot
		FALSE	High	ADLEMQIENLKEELAYLK		0.00292141	0.000952428	1	1	2	Q04695	1	2150.1	High	High	0.0008446	0.001529	31
		FALSE	High	ALEEANTELEVK		0.00261394	0.000952428	1	1	1	Q04695	0	1345.68	High	High	0.0008446	0.001351	62
		FALSE	High	ATMQNLNDR		0.0204778	0.000952428	2	2	1	Q04695; Q9C075	0	1062.5	High	High	0.0008446	0.01318	35
		FALSE	High	CEMEQQNQEYK	1xCarbamidomethyl [C1]	0.000514485	0.000952428	2	2	1	P02533; Q04695	0	1486.59	High	High	0.0008446	0.0002231	64
		FALSE	High	DAEDWFFSK		0.0164246	0.000952428	1	1	1	Q04695	0	1144.49	High	High	0.0008446	0.01035	60
		FALSE	High	EVATNSELVQSGK		0.00617799	0.000952428	2	2	1	P02533; Q04695	0	1361.69	High	High	0.0008446	0.0035	72
		FALSE	High	KNHEEEMNALR		0.0147068	0.000952428	2	2	1	P02533; Q04695	1	1370.65	High	High	0.0008446	0.009126	14
		FALSE	High	LAADDFR		0.0428124	0.00302788	9	17	4	O76013; P02533; Q15323; P08727; P13645; P05783; P13646; Q04695; P08779	0	807.4	High	High	0.002278	0.03003	51
		FALSE	High	LASYLDK		0.0461649	0.00302788	6	8	1	P02533; P08727; P13645; Q04695; P35527; P08779	0	809.44	High	High	0.002278	0.03264	49
		FALSE	High	LASYLDKVR		0.0320706	0.000952428	5	7	2	P02533; P08727; P13645; Q04695; P08779	1	1064.61	High	High	0.0008446	0.02177	51
		FALSE	High	LEQEIATYR		0.0108614	0.000952428	5	8	1	P02533; P08727; P13646; Q04695; P08779	0	1122.58	High	High	0.0008446	0.006537	63
		FALSE	High	LLEGEDAHLTQYK		0.000527084	0.000952428	1	1	2	Q04695	0	1516.76	High	High	0.0008446	0.000229	54
		FALSE	High	ILNEMR		0.132398	0.00769343	3	3	1	P02533; Q04695; P08779	0	775.413	High	High	0.005556	0.1054	36
		FALSE	High	ILTATVDNANILLQIDNAR		0.00083466	0.000952428	1	1	2	Q04695	0	2068.14	High	High	0.0008446	0.0003814	68
		FALSE	High	LSGGLGAGSCR	1xCarbamidomethyl [C10]	0.00033608	0.000952428	1	1	2	Q04695	0	1034.5	High	High	0.0008446	0.000139	64
		FALSE	High	LSVEADINGLR		0.000993468	0.000952428	1	1	1	Q04695	0	1186.64	High	High	0.0008446	0.0004617	67
		FALSE	High	LSVEADINGLR	1xDeamidated [N8]	0.000471571	0.000952428	1	1	1	Q04695	0	1187.63	High	High	0.0008446	0.0002027	49
		FALSE	High	NHEEEMNALR		0.0266352	0.000952428	2	2	2	P02533; Q04695	0	1242.55	High	High	0.0008446	0.01771	34
		FALSE	High	NHEEEMNALR	1xOxidation [M6]	0.0288833	0.000952428	2	2	2	P02533; Q04695	0	1258.55	High	High	0.0008446	0.01938	26
		FALSE	High	RVLDELTLAR		0.0490745	0.00389114	4	5	1	P02533; P08727; Q04695; P08779	1	1185.69	High	High	0.002867	0.03492	34
		FALSE	High	SEISELRR		0.0986026	0.00628646	2	2	1	P02533; Q04695	1	989.537	High	High	0.004551	0.07588	32
		FALSE	High	TKFETEQALR		0.00279702	0.000952428	2	2	1	P08727; Q04695	1	1222.64	High	High	0.0008446	0.001456	41
		FALSE	High	TRLEQEIATYR		0.00415753	0.000952428	4	6	2	P02533; P13646; Q04695; P08779	1	1379.73	High	High	0.0008446	0.002258	50
		FALSE	High	VLDELTLAR		0.0104509	0.000952428	4	5	1	P02533; P08727; Q04695; P08779	0	1029.59	High	High	0.0008446	0.00625	58
FALSE	High	Master Protein	P20930	Filaggrin OS=Homo sapiens OX=9606 GN=FLG PE=1 SV=3	0	61.52	18	23	30	23	4061	434.9	9.25	371	23	cell death;cell differentiation;development;metabolic process	cytoskeleton;cytosol;nucleus	metal ion binding;protein binding;structural molecule activity	Pf01023	2312	ENSG00000143631.10	FLG	1			Formation of the cornified envelope	3	High	1
	Checked	Protein Group ID	# Proteins	# Unique Peptides	# Peptides	# PSMs	Group Description	Found in Sample: [S2] F2: Sample
	FALSE	189	1	23	23	30	[Master Protein] Filaggrin OS=Homo sapiens OX=9606 GN=FLG PE=1 SV=3	High
		Checked	Confidence	Sequence	Modifications	Qvality PEP	Qvality q-value	# Protein Groups	# Proteins	# PSMs	Master Protein Accessions	# Missed Cleavages	Theo. MH+ [Da]	Found in Sample: [S2] F2: Sample	Confidence (by Search Engine): Mascot	Percolator q-Value (by Search Engine): Mascot	Percolator PEP (by Search Engine): Mascot	Ions Score (by Search Engine): Mascot
		FALSE	High	ENLPISGHK		0.0519169	0.00389114	1	1	1	P20930	0	994.532	High	High	0.002867	0.03702	25
		FALSE	High	GYSPTHREEEYGK		0.103624	0.00708342	1	1	1	P20930	1	1552.7	High	High	0.005122	0.08017	8
		FALSE	High	HAETSSGGQAASSHEQAR		6.83948e-05	0.000952428	1	1	1	P20930	0	1810.81	High	High	0.0008446	2.394e-05	52
		FALSE	High	HAETSSGGQAASSQEQARSSPGER	1xDeamidated [Q14]	0.0276709	0.000952428	1	1	1	P20930	1	2416.07	High	High	0.0008446	0.01841	23
		FALSE	High	HGSHHQLQSADSSR		0.0119593	0.000952428	1	1	1	P20930	0	1546.71	High	High	0.0008446	0.007259	24
		FALSE	High	HHEASSHADISR		0.000739566	0.000952428	1	1	1	P20930	0	1346.62	High	High	0.0008446	0.0003333	41
		FALSE	High	HHEASTHADISR		0.000910609	0.000952428	1	1	2	P20930	0	1360.64	High	High	0.0008446	0.0004192	30
		FALSE	High	HSASQDGQDTIR		0.0605731	0.00389114	1	1	1	P20930	0	1314.6	High	High	0.002867	0.04396	27
		FALSE	High	HSASQEGQDTIR		0.00664191	0.000952428	1	1	1	P20930	0	1328.62	High	High	0.0008446	0.0038	44
		FALSE	High	HSGIGHGQASSAVR		0.000230421	0.000952428	1	1	2	P20930	0	1363.68	High	High	0.0008446	9.167e-05	59
		FALSE	High	HSGIGHGQASSAVR	1xDeamidated [Q8]	0.0477103	0.00302788	1	1	1	P20930	0	1364.67	High	High	0.002278	0.03381	20
		FALSE	High	HSQAVQGQSEGSR		0.016583	0.000952428	1	1	2	P20930	0	1370.64	High	High	0.0008446	0.01047	26
		FALSE	High	HSQVGQGESAGSK		0.105033	0.00708342	1	1	1	P20930	0	1271.6	High	High	0.005122	0.08153	29
		FALSE	High	HSTSQEGQDTIHGHPGSSSGGR		0.0680323	0.00471395	1	1	1	P20930	0	2218.98	High	High	0.003446	0.05015	21
		FALSE	High	HTQNSSSGQAASSHEQAR		0.0173982	0.000952428	1	1	1	P20930	0	1882.84	High	High	0.0008446	0.011	17
		FALSE	High	HTQTSSGGQAASSHEQAR		0.00419791	0.000952428	1	1	1	P20930	0	1839.83	High	High	0.0008446	0.002285	34
		FALSE	High	HTQTSSGGQAASSHEQARSSAGER	1xDeamidated [Q16]	0.0450908	0.00302788	1	1	1	P20930	1	2428.08	High	High	0.002278	0.03174	8
		FALSE	High	KENLPISGHK		0.02038	0.000952428	1	1	1	P20930	1	1122.63	High	High	0.0008446	0.01317	36
		FALSE	High	KGYSPTHR		0.0243257	0.000952428	1	1	1	P20930	1	945.49	High	High	0.0008446	0.01601	38
		FALSE	High	LAQAYYESTR		0.000409831	0.000952428	1	1	1	P20930	0	1201.58	High	High	0.0008446	0.0001731	70
		FALSE	High	NHHGSAQEQLR		0.0459481	0.00302788	1	1	1	P20930	0	1276.61	High	High	0.002278	0.03233	33
		FALSE	High	NQGSSVSQDSDSQGHSEDSER		0.0328416	0.00211531	1	1	1	P20930	0	2235.9	High	High	0.001643	0.02231	39
		FALSE	High	QSGTHHAENSSGGQAASSHEQAR		0.108878	0.00708342	1	1	1	P20930	0	2334.02	High	High	0.005122	0.08455	10
		FALSE	High	SGHSGSHHSHTTSQGR		0.00986381	0.000952428	1	1	2	P20930	0	1659.73	High	High	0.0008446	0.005884	36
		FALSE	High	SGHSGSHHSHTTSQGR	1xDeamidated [Q14]	0.027278	0.000952428	1	1	2	P20930	0	1660.72	High	High	0.0008446	0.01818	24
FALSE	High	Master Protein	P04406	Glyceraldehyde-3-phosphate dehydrogenase OS=Homo sapiens OX=9606 GN=GAPDH PE=1 SV=3	0	48.904	41	10	23	10	335	36	8.46	1006	10	cell death;cell organization and biogenesis;defense response;metabolic process;regulation of biological process;response to stimulus	cytoplasm;cytoskeleton;cytosol;membrane;nucleus	catalytic activity;enzyme regulator activity;nucleotide binding;protein binding	Pf00044, Pf02800	2597	ENSG00000111640.14	GAPDH	12	HIF-1 signaling pathway; Carbon metabolism; Alzheimer's disease; Glycolysis / Gluconeogenesis; Biosynthesis of amino acids; Metabolic pathways	Cori Cycle; Alzheimers Disease; Glycolysis and Gluconeogenesis; Sudden Infant Death Syndrome (SIDS) Susceptibility Pathways	Gluconeogenesis; Glycolysis	15	High	1
	Checked	Protein Group ID	# Proteins	# Unique Peptides	# Peptides	# PSMs	Group Description	Found in Sample: [S2] F2: Sample
	FALSE	146	1	10	10	23	[Master Protein] Glyceraldehyde-3-phosphate dehydrogenase OS=Homo sapiens OX=9606 GN=GAPDH PE=1 SV=3	High
		Checked	Confidence	Sequence	Modifications	Qvality PEP	Qvality q-value	# Protein Groups	# Proteins	# PSMs	Master Protein Accessions	# Missed Cleavages	Theo. MH+ [Da]	Found in Sample: [S2] F2: Sample	Confidence (by Search Engine): Mascot	Percolator q-Value (by Search Engine): Mascot	Percolator PEP (by Search Engine): Mascot	Ions Score (by Search Engine): Mascot
		FALSE	High	GALQNIIPASTGAAK		0.118001	0.00769343	1	1	1	P04406	0	1411.79	High	High	0.005556	0.09251	24
		FALSE	High	IISNASCTTNCLAPLAK	2xCarbamidomethyl [C7; C11]	0.000164215	0.000952428	1	1	1	P04406	0	1833.92	High	High	0.0008446	6.308e-05	80
		FALSE	High	LISWYDNEFGYSNR		0.00145592	0.000952428	1	1	1	P04406	0	1763.8	High	High	0.0008446	0.0007068	51
		FALSE	High	LVINGNPITIFQER		0.000871808	0.000952428	1	1	3	P04406	0	1613.9	High	High	0.0008446	0.0003991	90
		FALSE	High	LVINGNPITIFQER	1xDeamidated [N]	8.18056e-05	0.000952428	1	1	7	P04406	0	1614.88	High	High	0.0008446	2.918e-05	87
		FALSE	High	VGVNGFGR		0.0331551	0.00211531	1	1	1	P04406	0	805.432	High	High	0.001643	0.02261	48
		FALSE	High	VGVNGFGR	1xDeamidated [N4]	0.0204778	0.000952428	1	1	1	P04406	0	806.416	High	High	0.0008446	0.0132	45
		FALSE	High	VIHDNFGIVEGLMTTVHAITATQK		2.32468e-05	0.000952428	1	1	1	P04406	0	2595.36	High	High	0.0008446	7.229e-06	77
		FALSE	High	VIHDNFGIVEGLMTTVHAITATQK	1xOxidation [M13]	0.0204778	0.000952428	1	1	1	P04406	0	2611.35	High	High	0.0008446	0.01321	26
		FALSE	High	VPTANVSVVDLTCR	1xCarbamidomethyl [C13]	0.00122321	0.000952428	1	1	2	P04406	0	1530.79	High	High	0.0008446	0.0005829	84
		FALSE	High	VVDLMAHMASK		0.0856365	0.00540817	1	1	1	P04406	0	1201.61	High	High	0.003932	0.06472	29
		FALSE	High	VVDLMAHMASKE		0.054406	0.00389114	1	1	1	P04406	1	1330.65	High	High	0.002867	0.03912	12
		FALSE	High	WGDAGAEYVVESTGVFTTMEK		1.10681e-07	0.000952428	1	1	2	P04406	0	2277.04	High	High	0.0008446	1.945e-08	144
FALSE	High	Master Protein	P0DUB6	Alpha-amylase 1A OS=Homo sapiens OX=9606 GN=AMY1A PE=1 SV=1	0	43.681	32	12	15	12	511	57.7	6.93	452	12												0	High	1
	Checked	Protein Group ID	# Proteins	# Unique Peptides	# Peptides	# PSMs	Group Description	Found in Sample: [S2] F2: Sample
	FALSE	36	3	12	12	15	[Master Protein] Alpha-amylase 1A OS=Homo sapiens OX=9606 GN=AMY1A PE=1 SV=1	High
		Checked	Confidence	Sequence	Modifications	Qvality PEP	Qvality q-value	# Protein Groups	# Proteins	# PSMs	Master Protein Accessions	# Missed Cleavages	Theo. MH+ [Da]	Found in Sample: [S2] F2: Sample	Confidence (by Search Engine): Mascot	Percolator q-Value (by Search Engine): Mascot	Percolator PEP (by Search Engine): Mascot	Ions Score (by Search Engine): Mascot
		FALSE	High	AHFSISNSAEDPFIAIHAESK		0.000633481	0.000952428	1	3	1	P0DUB6	0	2271.1	High	High	0.0008446	0.0002803	61
		FALSE	High	ALVFVDNHDNQR		0.00317166	0.000952428	1	3	1	P0DUB6	0	1427.7	High	High	0.0008446	0.001669	56
		FALSE	High	DFPAVPYSGWDFNDGK		0.000674608	0.000952428	1	3	1	P0DUB6	0	1814.8	High	High	0.0008446	0.0003017	43
		FALSE	High	DVNDWVGPPNDNGVTK	1xDeamidated [N12]	0.116954	0.00769343	1	1	1	P0DUB6	0	1727.79	High	High	0.005556	0.09193	27
		FALSE	High	GHGAGGASILTFWDAR		0.00080297	0.000952428	1	3	2	P0DUB6	0	1615.8	High	High	0.0008446	0.0003644	73
		FALSE	High	IAEYMNHLIDIGVAGFR		5.18635e-06	0.000952428	1	3	2	P0DUB6	0	1918.98	High	High	0.0008446	1.372e-06	83
		FALSE	High	LSGLLDLALGK		0.00419791	0.000952428	1	1	1	P0DUB6	0	1099.67	High	High	0.0008446	0.002281	53
		FALSE	High	SGNEDEFR		0.0371521	0.00211531	1	3	1	P0DUB6	0	953.396	High	High	0.001643	0.02557	35
		FALSE	High	SSDYFGNGR	1xDeamidated [N7]	0.0101531	0.000952428	1	3	1	P0DUB6	0	1003.41	High	High	0.0008446	0.006071	41
		FALSE	High	TGSGDIENYNDATQVR		6.70837e-05	0.000952428	1	3	1	P0DUB6	0	1739.78	High	High	0.0008446	2.335e-05	78
		FALSE	High	TSIVHLFEWR		0.0337908	0.00211531	1	3	2	P0DUB6	0	1287.68	High	High	0.001643	0.02304	21
		FALSE	High	WVDIALECER	1xCarbamidomethyl [C8]	0.00130893	0.000952428	1	3	1	P0DUB6	0	1290.61	High	High	0.0008446	0.0006289	53
FALSE	High	Master Protein	P02768	Albumin OS=Homo sapiens OX=9606 GN=ALB PE=1 SV=2	0	41.059	26	16	20	16	609	69.3	6.28	476	16	cell communication;cell organization and biogenesis;metabolic process;regulation of biological process;response to stimulus;transport	cytoplasm;endoplasmic reticulum;extracellular;Golgi;nucleus;organelle lumen	antioxidant activity;catalytic activity;DNA binding;metal ion binding;protein binding	Pf00273	213	ENSG00000163631.16	ALB	4	Thyroid hormone synthesis	Selenium Micronutrient Network; Vitamin B12 Metabolism; Folate Metabolism	Post-translational protein phosphorylation; Regulation of Insulin-like Growth Factor (IGF) transport and uptake by Insulin-like Growth Factor Binding Proteins (IGFBPs); Scavenging of heme from plasma; Platelet degranulation ; Defective SLCO1B1 causes hyperbilirubinemia, Rotor type (HBLRR); HDL remodeling; Defective SLCO1B3 causes hyperbilirubinemia, Rotor type (HBLRR); Transport of organic anions…	32	High	1
	Checked	Protein Group ID	# Proteins	# Unique Peptides	# Peptides	# PSMs	Group Description	Found in Sample: [S2] F2: Sample
	FALSE	39	1	16	16	20	[Master Protein] Albumin OS=Homo sapiens OX=9606 GN=ALB PE=1 SV=2	High
		Checked	Confidence	Sequence	Modifications	Qvality PEP	Qvality q-value	# Protein Groups	# Proteins	# PSMs	Master Protein Accessions	# Missed Cleavages	Theo. MH+ [Da]	Found in Sample: [S2] F2: Sample	Confidence (by Search Engine): Mascot	Percolator q-Value (by Search Engine): Mascot	Percolator PEP (by Search Engine): Mascot	Ions Score (by Search Engine): Mascot
		FALSE	High	AEFAEVSK		0.0649493	0.00471395	1	1	1	P02768	0	880.441	High	High	0.003446	0.04766	30
		FALSE	High	CCTESLVNR	2xCarbamidomethyl [C1; C2]	0.00908787	0.000952428	1	1	1	P02768	0	1138.5	High	High	0.0008446	0.005376	55
		FALSE	High	FKDLGEENFK		0.0185175	0.000952428	1	1	1	P02768	1	1226.61	High	High	0.0008446	0.0118	37
		FALSE	High	FQNALLVR		0.0366279	0.00211531	1	1	1	P02768	0	960.563	High	High	0.001643	0.02516	49
		FALSE	High	KQTALVELVK		0.00363135	0.000952428	1	1	1	P02768	1	1128.7	High	High	0.0008446	0.001939	42
		FALSE	High	KVPQVSTPTLVEVSR		0.000537385	0.000952428	1	1	3	P02768	1	1639.94	High	High	0.0008446	0.0002337	46
		FALSE	High	LDELRDEGK		0.0359402	0.00211531	1	1	1	P02768	1	1074.54	High	High	0.001643	0.02466	25
		FALSE	High	LVAASQAALGL		0.000941977	0.000952428	1	1	1	P02768	0	1013.6	High	High	0.0008446	0.000435	80
		FALSE	High	LVNEVTEFAK		0.0257603	0.000952428	1	1	1	P02768	0	1149.62	High	High	0.0008446	0.01705	41
		FALSE	High	QNCELFEQLGEYK	1xCarbamidomethyl [C3]	0.00514227	0.000952428	1	1	1	P02768	0	1657.75	High	High	0.0008446	0.002851	62
		FALSE	High	QTALVELVK		0.0556932	0.00389114	1	1	1	P02768	0	1000.6	High	High	0.002867	0.04014	37
		FALSE	High	RHPDYSVVLLLR		0.000799094	0.000952428	1	1	2	P02768	1	1467.84	High	High	0.0008446	0.0003626	55
		FALSE	High	SLHTLFGDK		0.0238652	0.000952428	1	1	1	P02768	0	1017.54	High	High	0.0008446	0.01568	25
		FALSE	High	VFDEFKPLVEEPQNLIK		0.0025392	0.000952428	1	1	2	P02768	0	2045.1	High	High	0.0008446	0.001304	51
		FALSE	High	YICENQDSISSK	1xCarbamidomethyl [C3]	0.0131673	0.000952428	1	1	1	P02768	0	1443.64	High	High	0.0008446	0.008096	43
		FALSE	High	YLYEIAR		0.0408384	0.00302788	1	1	1	P02768	0	927.493	High	High	0.002278	0.02836	32
FALSE	High	Master Protein	Q6UWP8	Suprabasin OS=Homo sapiens OX=9606 GN=SBSN PE=1 SV=2	0	38.8	41	11	15	11	590	60.5	7.01	338	11		extracellular			374897	ENSG00000189001.10	SBSN	19				0	High	1
	Checked	Protein Group ID	# Proteins	# Unique Peptides	# Peptides	# PSMs	Group Description	Found in Sample: [S2] F2: Sample
	FALSE	188	1	11	11	15	[Master Protein] Suprabasin OS=Homo sapiens OX=9606 GN=SBSN PE=1 SV=2	High
		Checked	Confidence	Sequence	Modifications	Qvality PEP	Qvality q-value	# Protein Groups	# Proteins	# PSMs	Master Protein Accessions	# Missed Cleavages	Theo. MH+ [Da]	Found in Sample: [S2] F2: Sample	Confidence (by Search Engine): Mascot	Percolator q-Value (by Search Engine): Mascot	Percolator PEP (by Search Engine): Mascot	Ions Score (by Search Engine): Mascot
		FALSE	High	FGQGAHHAAGQAGNEAGR		1.11949e-05	0.000952428	1	1	2	Q6UWP8	0	1735.8	High	High	0.0008446	3.23e-06	71
		FALSE	High	FGQGAHHAAGQAGNEAGR	1xDeamidated [N14]	0.00756617	0.000952428	1	1	1	Q6UWP8	0	1736.78	High	High	0.0008446	0.004371	22
		FALSE	High	FGQGIHHAAGQVGK		0.00109971	0.000952428	1	1	1	Q6UWP8	0	1406.73	High	High	0.0008446	0.0005181	39
		FALSE	High	FGQGVDNAAGQAGNEAGR		0.000630423	0.000952428	1	1	1	Q6UWP8	0	1718.78	High	High	0.0008446	0.0002801	85
		FALSE	High	FGQGVHHAAGQAGNEAGR		2.23641e-05	0.000952428	1	1	2	Q6UWP8	0	1763.83	High	High	0.0008446	6.944e-06	72
		FALSE	High	FGQGVHHAASQVGK		0.0521608	0.00389114	1	1	1	Q6UWP8	0	1422.72	High	High	0.002867	0.03731	20
		FALSE	High	FGQGVHHGLSEGWK		0.0416171	0.00302788	1	1	1	Q6UWP8	0	1538.75	High	High	0.002278	0.02907	25
		FALSE	High	FGQGVHHTAGQVGK		0.0156546	0.000952428	1	1	1	Q6UWP8	0	1422.72	High	High	0.0008446	0.009819	39
		FALSE	High	LGHGVNNAAGQVGK		0.0637537	0.00471395	1	1	1	Q6UWP8	0	1321.7	High	High	0.003446	0.04669	39
		FALSE	High	LGQGAHHAAGQAGK		0.0368019	0.00211531	1	1	2	Q6UWP8	0	1302.67	High	High	0.001643	0.02533	33
		FALSE	High	LIHHGVHHGANQAGSEAGK		0.00124711	0.000952428	1	1	1	Q6UWP8	0	1919.96	High	High	0.0008446	0.0005933	52
		FALSE	High	VAHEINHGIGQAGK		0.00346	0.000952428	1	1	1	Q6UWP8	0	1430.75	High	High	0.0008446	0.001842	39
FALSE	High	Master Protein	P15924	Desmoplakin OS=Homo sapiens OX=9606 GN=DSP PE=1 SV=3	0	36.405	7	17	19	17	2871	331.6	6.81	396	17	cell death;cell differentiation;cell organization and biogenesis;metabolic process;regulation of biological process;response to stimulus;transport	cytoplasm;cytoskeleton;membrane;nucleus	catalytic activity;motor activity;protein binding;RNA binding;structural molecule activity	Pf00038, Pf00681, Pf01540, Pf01576, Pf02463, Pf04111, Pf04156, Pf05483, Pf05557, Pf05622, Pf06008, Pf06160, Pf06637, Pf07888, Pf10174, Pf12072, Pf12128, Pf13166	1832	ENSG00000096696.13	DSP	6	Arrhythmogenic right ventricular cardiomyopathy (ARVC)	Arrhythmogenic Right Ventricular Cardiomyopathy; Lung fibrosis	Apoptotic cleavage of cell adhesion proteins; Formation of the cornified envelope; Neutrophil degranulation	14	High	1
	Checked	Protein Group ID	# Proteins	# Unique Peptides	# Peptides	# PSMs	Group Description	Found in Sample: [S2] F2: Sample
	FALSE	123	1	17	17	19	[Master Protein] Desmoplakin OS=Homo sapiens OX=9606 GN=DSP PE=1 SV=3	High
		Checked	Confidence	Sequence	Modifications	Qvality PEP	Qvality q-value	# Protein Groups	# Proteins	# PSMs	Master Protein Accessions	# Missed Cleavages	Theo. MH+ [Da]	Found in Sample: [S2] F2: Sample	Confidence (by Search Engine): Mascot	Percolator q-Value (by Search Engine): Mascot	Percolator PEP (by Search Engine): Mascot	Ions Score (by Search Engine): Mascot
		FALSE	High	ETQSQLETER		0.0696254	0.00471395	1	1	1	P15924	0	1220.58	High	High	0.003446	0.05138	21
		FALSE	High	GFFDPNTEENLTYLQLK		4.73479e-05	0.000952428	1	1	1	P15924	0	2028.99	High	High	0.0008446	1.594e-05	76
		FALSE	High	GYFNEELSEILSDPSDDTK		0.00683706	0.000952428	1	1	2	P15924	0	2158.97	High	High	0.0008446	0.003906	53
		FALSE	High	IGLVRPGTALELLEAQAATGFIVDPVSNLR		0.000392366	0.000952428	1	1	2	P15924	0	3120.74	High	High	0.0008446	0.000165	52
		FALSE	High	LLQLQEQMR		0.014152	0.000952428	1	1	1	P15924	0	1158.63	High	High	0.0008446	0.00875	41
		FALSE	High	LPVDIAYK		0.0354326	0.00211531	1	1	1	P15924	0	918.529	High	High	0.001643	0.02422	27
		FALSE	High	LQSLTENLTK		0.110848	0.00769343	1	1	1	P15924	0	1146.64	High	High	0.005556	0.08626	20
		FALSE	High	NLHSEISGK		0.105982	0.00708342	1	1	1	P15924	0	984.511	High	High	0.005122	0.082	20
		FALSE	High	QLQNIIQATSR		0.00991146	0.000952428	1	1	1	P15924	0	1271.71	High	High	0.0008446	0.005902	48
		FALSE	High	SAIYQLEEEYENLLK		0.000830631	0.000952428	1	1	1	P15924	0	1841.92	High	High	0.0008446	0.0003786	65
		FALSE	High	SNKPIILR		0.0155795	0.000952428	1	1	1	P15924	0	940.594	High	High	0.0008446	0.009761	24
		FALSE	High	SQLQISNNR		0.0404543	0.00302788	1	1	1	P15924	0	1059.55	High	High	0.002278	0.02816	29
		FALSE	High	STLEAETR		0.0649493	0.00471395	1	1	1	P15924	0	906.453	High	High	0.003446	0.04753	24
		FALSE	High	TIADLELHYQEFIR		0.0395094	0.00302788	1	1	1	P15924	0	1747.9	High	High	0.002278	0.02742	19
		FALSE	High	TLELQGLINDLQR		0.00809477	0.000952428	1	1	1	P15924	0	1512.84	High	High	0.0008446	0.004708	67
		FALSE	High	VTQLTDR		0.0864226	0.00540817	1	1	1	P15924	0	832.452	High	High	0.003932	0.06543	28
		FALSE	High	YEVTSGGGGTSR		0.00375631	0.000952428	1	1	1	P15924	0	1170.54	High	High	0.0008446	0.002017	50
FALSE	High	Master Protein	P60709	Actin, cytoplasmic 1 OS=Homo sapiens OX=9606 GN=ACTB PE=1 SV=1	0	34.301	48	12	17	6	375	41.7	5.48	583	12	cell organization and biogenesis;cellular component movement;metabolic process;regulation of biological process;response to stimulus	cytoplasm;cytoskeleton;cytosol;membrane;nucleus	DNA binding;nucleotide binding;protein binding;structural molecule activity	Pf00022	60	ENSG00000075624.13	ACTB	7	Arrhythmogenic right ventricular cardiomyopathy (ARVC); Tight junction; Pathogenic Escherichia coli infection; Dilated cardiomyopathy; Hippo signaling pathway; Rap1 signaling pathway; Oxytocin signaling pathway; Thyroid hormone signaling pathway; Phagosome; Apoptosis; Focal adhesion; Proteoglycans in cancer; Salmonella infection; Adherens junction; Regulation of actin cytoskeleton; Leukocyte tran…	Arrhythmogenic Right Ventricular Cardiomyopathy; Pathogenic Escherichia coli infection; Common Pathways Underlying Drug Addiction; Myometrial Relaxation and Contraction Pathways; Focal Adhesion; Fas Ligand (FasL) pathway and Stress induction of Heat Shock Proteins (HSP) regulation; Regulation of Actin Cytoskeleton	Formation of annular gap junctions; Cell-extracellular matrix interactions; UCH proteinases; MAP2K and MAPK activation; Interaction between L1 and Ankyrins; Factors involved in megakaryocyte development and platelet production; Translocation of GLUT4 to the plasma membrane; EPH-ephrin mediated repulsion of cells; Prefoldin mediated transfer of substrate to CCT/TriC; EPHB-mediated forward signalin…	102	High	1
	Checked	Protein Group ID	# Proteins	# Unique Peptides	# Peptides	# PSMs	Group Description	Found in Sample: [S2] F2: Sample
	FALSE	138	7	6	12	17	[Master Protein] Actin, cytoplasmic 1 OS=Homo sapiens OX=9606 GN=ACTB PE=1 SV=1	High
		Checked	Confidence	Sequence	Modifications	Qvality PEP	Qvality q-value	# Protein Groups	# Proteins	# PSMs	Master Protein Accessions	# Missed Cleavages	Theo. MH+ [Da]	Found in Sample: [S2] F2: Sample	Confidence (by Search Engine): Mascot	Percolator q-Value (by Search Engine): Mascot	Percolator PEP (by Search Engine): Mascot	Ions Score (by Search Engine): Mascot
		FALSE	High	AGFAGDDAPR		0.00339374	0.000952428	2	10	1	P60709; P68133	0	976.448	High	High	0.0008446	0.001799	53
		FALSE	High	CDVDIR	1xCarbamidomethyl [C1]	0.0999493	0.00708342	2	3	1	P60709; Q562R1	0	777.356	High	High	0.005122	0.07708	32
		FALSE	High	DLYANTVLSGGTTMYPGIADR		0.000165012	0.000952428	1	2	1	P60709	0	2215.07	High	High	0.0008446	6.332e-05	53
		FALSE	High	DSYVGDEAQSK		0.00574638	0.000952428	2	6	1	P60709; P68133	0	1198.52	High	High	0.0008446	0.00323	51
		FALSE	High	GYSFTTTAER		0.0098164	0.000952428	1	2	1	P60709	0	1132.53	High	High	0.0008446	0.005847	46
		FALSE	High	HQGVMVGMGQK	2xOxidation [M5; M8]	0.0837002	0.00540817	3	7	1	P60709; P68133; Q562R1	0	1203.56	High	High	0.003932	0.06312	10
		FALSE	High	LCYVALDFEQEMATAASSSSLEK	1xCarbamidomethyl [C2]	4.84662e-06	0.000952428	1	3	5	P60709	0	2550.17	High	High	0.0008446	1.272e-06	90
		FALSE	High	IWHHTFYNELR		0.0322234	0.000952428	2	9	1	P60709; P68133	0	1515.75	High	High	0.0008446	0.02189	40
		FALSE	High	QEYDESGPSIVHR		0.0493056	0.00389114	1	7	1	P60709	0	1516.7	High	High	0.002867	0.03511	27
		FALSE	High	SYELPDGQVITIGNER		0.0239795	0.000952428	3	10	1	P60709; P68133; Q562R1	0	1790.89	High	High	0.0008446	0.01571	47
		FALSE	High	TTGIVMDSGDGVTHTVPIYEGYALPHAILR		0.00108386	0.000952428	1	2	2	P60709	0	3183.61	High	High	0.0008446	0.0005092	47
		FALSE	High	VAPEEHPVLLTEAPLNPK		0.000177434	0.000952428	1	2	1	P60709	0	1954.06	High	High	0.0008446	6.849e-05	53
FALSE	High	Master Protein	P07355	Annexin A2 OS=Homo sapiens OX=9606 GN=ANXA2 PE=1 SV=2	0	31.983	40	11	16	11	339	38.6	7.75	514	11	cell organization and biogenesis;metabolic process;regulation of biological process;response to stimulus;transport	cell surface;cytoplasm;cytosol;endoplasmic reticulum;endosome;extracellular;membrane;nucleus;organelle lumen	enzyme regulator activity;metal ion binding;protein binding;RNA binding	Pf00191	302	ENSG00000182718.16	ANXA2	15		Prostaglandin Synthesis and Regulation	Dissolution of Fibrin Clot; Gene and protein expression by JAK-STAT signaling after Interleukin-12 stimulation; Smooth Muscle Contraction; Neutrophil degranulation; Interleukin-12 family signaling	12	High	1
	Checked	Protein Group ID	# Proteins	# Unique Peptides	# Peptides	# PSMs	Group Description	Found in Sample: [S2] F2: Sample
	FALSE	144	2	11	11	16	[Master Protein] Annexin A2 OS=Homo sapiens OX=9606 GN=ANXA2 PE=1 SV=2	High
		Checked	Confidence	Sequence	Modifications	Qvality PEP	Qvality q-value	# Protein Groups	# Proteins	# PSMs	Master Protein Accessions	# Missed Cleavages	Theo. MH+ [Da]	Found in Sample: [S2] F2: Sample	Confidence (by Search Engine): Mascot	Percolator q-Value (by Search Engine): Mascot	Percolator PEP (by Search Engine): Mascot	Ions Score (by Search Engine): Mascot
		FALSE	High	DALNIETAIK		0.00547548	0.000952428	1	2	1	P07355	0	1087.6	High	High	0.0008446	0.003067	38
		FALSE	High	DIISDTSGDFR		0.000671352	0.000952428	1	2	1	P07355	0	1225.57	High	High	0.0008446	0.0002994	65
		FALSE	High	GDLENAFLNLVQCIQNKPLYFADR	1xCarbamidomethyl [C13]	0.000979152	0.000952428	1	1	4	P07355	0	2838.42	High	High	0.0008446	0.0004558	61
		FALSE	High	GVDEVTIVNILTNR		0.000842776	0.000952428	1	1	1	P07355	0	1542.85	High	High	0.0008446	0.0003856	65
		FALSE	High	QDIAFAYQR		0.00687013	0.000952428	1	1	2	P07355	0	1111.55	High	High	0.0008446	0.003931	68
		FALSE	High	SALSGHLETVILGLLK		0.000594861	0.000952428	1	2	2	P07355	0	1650.98	High	High	0.0008446	0.0002616	71
		FALSE	High	SLYYYIQQDTK		0.00215422	0.000952428	1	2	1	P07355	0	1421.69	High	High	0.0008446	0.001091	51
		FALSE	High	SYSPYDMLESIR		0.0139494	0.000952428	1	2	1	P07355	0	1460.67	High	High	0.0008446	0.008647	30
		FALSE	High	TNQELQEINR		0.0113972	0.000952428	1	2	1	P07355	0	1244.62	High	High	0.0008446	0.006911	57
		FALSE	High	TPAQYDASELK		0.0179923	0.000952428	1	2	1	P07355	0	1222.6	High	High	0.0008446	0.01147	38
		FALSE	High	WISIMTER		0.142015	0.00930096	1	2	1	P07355	0	1035.53	High	High	0.006711	0.114	24
FALSE	High	Master Protein	P22626	Heterogeneous nuclear ribonucleoproteins A2/B1 OS=Homo sapiens OX=9606 GN=HNRNPA2B1 PE=1 SV=2	0	30.498	34	11	15	10	353	37.4	8.95	324	11	metabolic process;regulation of biological process;response to stimulus;transport	cytoplasm;extracellular;membrane;nucleus;spliceosomal complex	DNA binding;protein binding;RNA binding	Pf00076, Pf13893, Pf14259	3181	ENSG00000122566.20	HNRNPA2B1	7		mRNA Processing	Gene and protein expression by JAK-STAT signaling after Interleukin-12 stimulation; Interleukin-12 family signaling; mRNA Splicing - Major Pathway	10	High	1
	Checked	Protein Group ID	# Proteins	# Unique Peptides	# Peptides	# PSMs	Group Description	Found in Sample: [S2] F2: Sample
	FALSE	157	1	10	11	15	[Master Protein] Heterogeneous nuclear ribonucleoproteins A2/B1 OS=Homo sapiens OX=9606 GN=HNRNPA2B1 PE=1 SV=2	High
		Checked	Confidence	Sequence	Modifications	Qvality PEP	Qvality q-value	# Protein Groups	# Proteins	# PSMs	Master Protein Accessions	# Missed Cleavages	Theo. MH+ [Da]	Found in Sample: [S2] F2: Sample	Confidence (by Search Engine): Mascot	Percolator q-Value (by Search Engine): Mascot	Percolator PEP (by Search Engine): Mascot	Ions Score (by Search Engine): Mascot
		FALSE	High	EDTEEHHLR		0.0282035	0.000952428	2	3	1	P22626; P09651	0	1165.52	High	High	0.0008446	0.01879	35
		FALSE	High	EESGKPGAHVTVK		0.0583557	0.00389114	1	1	2	P22626	0	1338.7	High	High	0.002867	0.04222	17
		FALSE	High	GFGFVTFDDHDPVDK		0.0977141	0.00628646	1	1	1	P22626	0	1695.76	High	High	0.004551	0.07499	4
		FALSE	High	GGGGNFGPGPGSNFR		0.0611399	0.00389114	1	1	1	P22626	0	1377.63	High	High	0.002867	0.04452	41
		FALSE	High	GGNFGFGDSR		0.00917591	0.000952428	1	1	1	P22626	0	1013.44	High	High	0.0008446	0.005434	38
		FALSE	High	KLFIGGLSFETTEESLR		0.0010944	0.000952428	1	1	2	P22626	1	1927.02	High	High	0.0008446	0.0005152	84
		FALSE	High	IDTIEIITDR		0.000152718	0.000952428	1	1	1	P22626	0	1188.65	High	High	0.0008446	5.8e-05	81
		FALSE	High	LFIGGLSFETTEESLR		0.000111503	0.000952428	1	1	1	P22626	0	1798.92	High	High	0.0008446	4.095e-05	89
		FALSE	High	LTDCVVMR	1xCarbamidomethyl [C4]	0.0844698	0.00540817	1	1	1	P22626	0	993.486	High	High	0.003932	0.06388	37
		FALSE	High	QEMQEVQSSR		0.0247949	0.000952428	1	1	1	P22626	0	1221.55	High	High	0.0008446	0.01635	52
		FALSE	High	YHTINGHNAEVR	1xDeamidated [N]	0.00375631	0.000952428	1	1	3	P22626	0	1411.67	High	High	0.0008446	0.002018	34
FALSE	High	Master Protein	P00352	Aldehyde dehydrogenase 1A1 OS=Homo sapiens OX=9606 GN=ALDH1A1 PE=1 SV=2	0	29.853	30	11	11	11	501	54.8	6.73	329	11	metabolic process;regulation of biological process	cytoplasm;cytosol	catalytic activity;enzyme regulator activity;nucleotide binding	Pf00171, Pf05893, Pf07368	216	ENSG00000165092.12	ALDH1A1	9	Retinol metabolism; Metabolic pathways	Folate-Alcohol and Cancer Pathway; Fatty Acid Omega Oxidation; Dopaminergic Neurogenesis; Amino Acid metabolism; Tryptophan metabolism; Vitamin A and Carotenoid Metabolism	Ethanol oxidation; Fructose catabolism; RA biosynthesis pathway	19	High	1
	Checked	Protein Group ID	# Proteins	# Unique Peptides	# Peptides	# PSMs	Group Description	Found in Sample: [S2] F2: Sample
	FALSE	150	1	11	11	11	[Master Protein] Aldehyde dehydrogenase 1A1 OS=Homo sapiens OX=9606 GN=ALDH1A1 PE=1 SV=2	High
		Checked	Confidence	Sequence	Modifications	Qvality PEP	Qvality q-value	# Protein Groups	# Proteins	# PSMs	Master Protein Accessions	# Missed Cleavages	Theo. MH+ [Da]	Found in Sample: [S2] F2: Sample	Confidence (by Search Engine): Mascot	Percolator q-Value (by Search Engine): Mascot	Percolator PEP (by Search Engine): Mascot	Ions Score (by Search Engine): Mascot
		FALSE	High	ANNTFYGLSAGVFTK		0.000880285	0.000952428	1	1	1	P00352	0	1589.8	High	High	0.0008446	0.0004035	73
		FALSE	High	ELGEYGFHEYTEVK		0.00342671	0.000952428	1	1	1	P00352	0	1700.78	High	High	0.0008446	0.001821	29
		FALSE	High	FPVFNPATEEELCQVEEGDKEDVDK	1xCarbamidomethyl [C13]	6.57977e-05	0.000952428	1	1	1	P00352	1	2924.31	High	High	0.0008446	2.291e-05	50
		FALSE	High	IFINNEWHDSVSGK		0.000718404	0.000952428	1	1	1	P00352	0	1645.8	High	High	0.0008446	0.0003223	45
		FALSE	High	IFVEESIYDEFVR		0.00100799	0.000952428	1	1	1	P00352	0	1645.81	High	High	0.0008446	0.0004706	59
		FALSE	High	ILDLIESGK		0.0257603	0.000952428	1	1	1	P00352	0	987.572	High	High	0.0008446	0.01706	51
		FALSE	High	ILDLIESGKK		0.12012	0.00769343	1	1	1	P00352	1	1115.67	High	High	0.005556	0.0943	25
		FALSE	High	LYSNAYLNDLAGCIK	1xCarbamidomethyl [C13]	0.000191718	0.000952428	1	1	1	P00352	0	1714.85	High	High	0.0008446	7.48e-05	74
		FALSE	High	QAFQIGSPWR		0.0217926	0.000952428	1	1	1	P00352	0	1189.61	High	High	0.0008446	0.01419	42
		FALSE	High	VAFTGSTEVGK		0.0342754	0.00211531	1	1	1	P00352	0	1095.57	High	High	0.001643	0.02343	52
		FALSE	High	YILGNPLTPGVTQGPQIDKEQYDK		0.0211757	0.000952428	1	1	1	P00352	1	2674.37	High	High	0.0008446	0.01373	36
FALSE	High	Master Protein	P13646	Keratin, type I cytoskeletal 13 OS=Homo sapiens OX=9606 GN=KRT13 PE=1 SV=4	0	28.198	17	11	19	5	458	49.6	4.96	439	11	cell death;cell organization and biogenesis;response to stimulus	cytoskeleton;cytosol;nucleus	protein binding;structural molecule activity	Pf00038	3860	ENSG00000171401.14	KRT13	17			Formation of the cornified envelope	3	High	1
	Checked	Protein Group ID	# Proteins	# Unique Peptides	# Peptides	# PSMs	Group Description	Found in Sample: [S2] F2: Sample
	FALSE	223	7	5	11	19	[Master Protein] Keratin, type I cytoskeletal 13 OS=Homo sapiens OX=9606 GN=KRT13 PE=1 SV=4	High
		Checked	Confidence	Sequence	Modifications	Qvality PEP	Qvality q-value	# Protein Groups	# Proteins	# PSMs	Master Protein Accessions	# Missed Cleavages	Theo. MH+ [Da]	Found in Sample: [S2] F2: Sample	Confidence (by Search Engine): Mascot	Percolator q-Value (by Search Engine): Mascot	Percolator PEP (by Search Engine): Mascot	Ions Score (by Search Engine): Mascot
		FALSE	High	ALEEANADLEVK		0.00279702	0.000952428	3	4	1	P02533; P13646; P08779	0	1301.66	High	High	0.0008446	0.001457	51
		FALSE	High	LAADDFR		0.0428124	0.00302788	9	17	4	O76013; P02533; Q15323; P08727; P13645; P05783; P13646; Q04695; P08779	0	807.4	High	High	0.002278	0.03003	51
		FALSE	High	LEQEIATYR		0.0108614	0.000952428	5	8	1	P02533; P08727; P13646; Q04695; P08779	0	1122.58	High	High	0.0008446	0.006537	63
		FALSE	High	LKYENELALR		0.038586	0.00302788	1	2	1	P13646	1	1248.69	High	High	0.002278	0.02673	25
		FALSE	High	QSVEADINGLR		0.00597269	0.000952428	2	3	1	P13645; P13646	0	1201.62	High	High	0.0008446	0.003374	68
		FALSE	High	QSVEADINGLR	1xDeamidated [N8]	0.000630423	0.000952428	2	3	3	P13645; P13646	0	1202.6	High	High	0.0008446	0.000279	65
		FALSE	High	QSVEADINGLRR		0.0493056	0.00389114	2	2	1	P13645; P13646	1	1357.72	High	High	0.002867	0.03497	38
		FALSE	High	QSVEADINGLRR	1xDeamidated [N8]	0.0220021	0.000952428	2	2	1	P13645; P13646	1	1358.7	High	High	0.0008446	0.01427	35
		FALSE	High	SLLEGQDAK		0.129513	0.00769343	1	2	1	P13646	0	960.5	High	High	0.005556	0.1029	23
		FALSE	High	TRLEQEIATYR		0.00415753	0.000952428	4	6	2	P02533; P13646; Q04695; P08779	1	1379.73	High	High	0.0008446	0.002258	50
		FALSE	High	VLDELTLSK		0.0240944	0.000952428	1	1	1	P13646	0	1017.58	High	High	0.0008446	0.01585	47
		FALSE	High	VILEIDNAR		0.00991146	0.000952428	1	2	1	P13646	0	1042.59	High	High	0.0008446	0.005918	35
		FALSE	High	YENELALR		0.0578136	0.00389114	1	3	1	P13646	0	1007.52	High	High	0.002867	0.04193	31
FALSE	High	Master Protein	P25311	Zinc-alpha-2-glycoprotein OS=Homo sapiens OX=9606 GN=AZGP1 PE=1 SV=2	0	27.901	40	10	12	10	298	34.2	6.05	264	10	metabolic process;regulation of biological process;response to stimulus;transport	extracellular;membrane;nucleus	catalytic activity;protein binding;transporter activity	Pf00129, Pf07654	563	ENSG00000160862.12	AZGP1	7			Miscellaneous transport and binding events	2	High	1
	Checked	Protein Group ID	# Proteins	# Unique Peptides	# Peptides	# PSMs	Group Description	Found in Sample: [S2] F2: Sample
	FALSE	131	1	10	10	12	[Master Protein] Zinc-alpha-2-glycoprotein OS=Homo sapiens OX=9606 GN=AZGP1 PE=1 SV=2	High
		Checked	Confidence	Sequence	Modifications	Qvality PEP	Qvality q-value	# Protein Groups	# Proteins	# PSMs	Master Protein Accessions	# Missed Cleavages	Theo. MH+ [Da]	Found in Sample: [S2] F2: Sample	Confidence (by Search Engine): Mascot	Percolator q-Value (by Search Engine): Mascot	Percolator PEP (by Search Engine): Mascot	Ions Score (by Search Engine): Mascot
		FALSE	High	AGEVQEPELR		0.0133586	0.000952428	1	1	1	P25311	0	1127.57	High	High	0.0008446	0.008214	46
		FALSE	High	AREDIFMETLK		0.00833242	0.000952428	1	1	2	P25311	1	1352.69	High	High	0.0008446	0.004884	47
		FALSE	High	AYLEEECPATLR	1xCarbamidomethyl [C7]	0.00165905	0.000952428	1	1	1	P25311	0	1451.68	High	High	0.0008446	0.0008144	72
		FALSE	High	EIPAWVPFDPAAQITK		0.0198977	0.000952428	1	1	1	P25311	0	1782.94	High	High	0.0008446	0.01281	38
		FALSE	High	HVEDVPAFQALGSLNDLQFFR		0.000148347	0.000952428	1	1	2	P25311	0	2403.21	High	High	0.0008446	5.637e-05	49
		FALSE	High	IDVHWTR		0.0946623	0.00540817	1	1	1	P25311	0	926.484	High	High	0.003932	0.07236	21
		FALSE	High	QDPPSVVVTSHQAPGEK		0.00849471	0.000952428	1	1	1	P25311	0	1775.89	High	High	0.0008446	0.004974	16
		FALSE	High	QKWEAEPVYVQR		0.103158	0.00708342	1	1	1	P25311	1	1532.79	High	High	0.005122	0.07976	10
		FALSE	High	WEAEPVYVQR		0.0331551	0.00211531	1	1	1	P25311	0	1276.63	High	High	0.001643	0.02255	32
		FALSE	High	YSLTYIYTGLSK		0.000965043	0.000952428	1	1	1	P25311	0	1408.74	High	High	0.0008446	0.000447	64
FALSE	High	Master Protein	P31327	Carbamoyl-phosphate synthase [ammonia], mitochondrial OS=Homo sapiens OX=9606 GN=CPS1 PE=1 SV=2	0	27.779	10	10	13	10	1500	164.8	6.74	330	10	cell differentiation;metabolic process;response to stimulus	cytoplasm;membrane;mitochondrion;nucleus;organelle lumen	catalytic activity;metal ion binding;nucleotide binding;protein binding	Pf00117, Pf00289, Pf00988, Pf02142, Pf02222, Pf02786, Pf02787, Pf07478, Pf13535, Pf15632	1373	ENSG00000021826.14	CPS1	2	Arginine biosynthesis; Carbon metabolism; Alanine, aspartate and glutamate metabolism; Biosynthesis of amino acids; Nitrogen metabolism; Metabolic pathways	Amino Acid metabolism; Urea cycle and metabolism of amino groups	Urea cycle	12	High	1
	Checked	Protein Group ID	# Proteins	# Unique Peptides	# Peptides	# PSMs	Group Description	Found in Sample: [S2] F2: Sample
	FALSE	42	1	10	10	13	[Master Protein] Carbamoyl-phosphate synthase [ammonia], mitochondrial OS=Homo sapiens OX=9606 GN=CPS1 PE=1 SV=2	High
		Checked	Confidence	Sequence	Modifications	Qvality PEP	Qvality q-value	# Protein Groups	# Proteins	# PSMs	Master Protein Accessions	# Missed Cleavages	Theo. MH+ [Da]	Found in Sample: [S2] F2: Sample	Confidence (by Search Engine): Mascot	Percolator q-Value (by Search Engine): Mascot	Percolator PEP (by Search Engine): Mascot	Ions Score (by Search Engine): Mascot
		FALSE	High	EPLFGISTGNLITGLAAGAK		9.64356e-05	0.000952428	1	1	1	P31327	0	1930.06	High	High	0.0008446	3.49e-05	71
		FALSE	High	GQNQPVLNITNK		0.0481609	0.00302788	1	1	1	P31327	0	1325.72	High	High	0.002278	0.03413	20
		FALSE	High	HLPTLDHPIIPADYVAIK		0.0344384	0.00211531	1	1	1	P31327	0	2013.12	High	High	0.001643	0.02357	22
		FALSE	High	IAPSFAVESIEDALK		0.000334458	0.000952428	1	1	2	P31327	0	1589.84	High	High	0.0008446	0.0001382	87
		FALSE	High	QADTVYFLPITPQFVTEVIK		0.0438339	0.00302788	1	1	2	P31327	0	2309.24	High	High	0.002278	0.0308	15
		FALSE	High	SAYALGGLGSGICPNR	1xCarbamidomethyl [C13]	0.00778837	0.000952428	1	1	1	P31327	0	1592.78	High	High	0.0008446	0.004515	42
		FALSE	High	SIFSAVLDELK		0.0266352	0.000952428	1	1	1	P31327	0	1221.67	High	High	0.0008446	0.01772	52
		FALSE	High	VLGTSVESIMATEDR		0.0028242	0.000952428	1	1	1	P31327	0	1607.79	High	High	0.0008446	0.001468	61
		FALSE	High	VPAIYGVDTR		0.0884176	0.00540817	1	1	1	P31327	0	1090.59	High	High	0.003932	0.06702	27
		FALSE	High	VSGLLVLDYSK		0.00135401	0.000952428	1	1	2	P31327	0	1193.68	High	High	0.0008446	0.0006505	57
FALSE	High	Master Protein	P68104	Elongation factor 1-alpha 1 OS=Homo sapiens OX=9606 GN=EEF1A1 PE=1 SV=1	0	26.443	32	9	18	9	462	50.1	9.01	413	9	metabolic process;regulation of biological process;response to stimulus;transport	cytoplasm;cytoskeleton;cytosol;extracellular;membrane;nucleus;organelle lumen	catalytic activity;nucleotide binding;protein binding;RNA binding	Pf00009, Pf03143, Pf03144	1915	ENSG00000156508.17	EEF1A1	6	RNA transport; Legionellosis	Translation Factors	Peptide chain elongation; Protein methylation; Neutrophil degranulation; HSF1 activation	16	High	1
	Checked	Protein Group ID	# Proteins	# Unique Peptides	# Peptides	# PSMs	Group Description	Found in Sample: [S2] F2: Sample
	FALSE	137	3	9	9	18	[Master Protein] Elongation factor 1-alpha 1 OS=Homo sapiens OX=9606 GN=EEF1A1 PE=1 SV=1	High
		Checked	Confidence	Sequence	Modifications	Qvality PEP	Qvality q-value	# Protein Groups	# Proteins	# PSMs	Master Protein Accessions	# Missed Cleavages	Theo. MH+ [Da]	Found in Sample: [S2] F2: Sample	Confidence (by Search Engine): Mascot	Percolator q-Value (by Search Engine): Mascot	Percolator PEP (by Search Engine): Mascot	Ions Score (by Search Engine): Mascot
		FALSE	High	DGNASGTTLLEALDCILPPTRPTDKPLR	1xCarbamidomethyl [C15]	9.14365e-05	0.000952428	1	2	2	P68104	0	3021.57	High	High	0.0008446	3.294e-05	60
		FALSE	High	EHALLAYTLGVK		0.0185175	0.000952428	1	3	4	P68104	0	1314.74	High	High	0.0008446	0.01179	15
		FALSE	High	IGGIGTVPVGR		0.000750379	0.000952428	1	3	1	P68104	0	1025.61	High	High	0.0008446	0.0003394	66
		FALSE	High	LPLQDVYK		0.0375057	0.00302788	1	3	2	P68104	0	975.551	High	High	0.002278	0.02583	12
		FALSE	High	NMITGTSQADCAVLIVAAGVGEFEAGISK	1xCarbamidomethyl [C11]	0.000101708	0.000952428	1	3	5	P68104	0	2909.44	High	High	0.0008446	3.701e-05	45
		FALSE	High	STTTGHLIYK		0.0455175	0.00302788	1	3	1	P68104	0	1120.6	High	High	0.002278	0.03199	44
		FALSE	High	THINIVVIGHVDSGK		0.000830631	0.000952428	1	3	1	P68104	0	1588.88	High	High	0.0008446	0.0003785	43
		FALSE	High	VETGVLKPGMVVTFAPVNVTTEVK		0.0444581	0.00302788	1	2	1	P68104	0	2515.38	High	High	0.002278	0.03122	9
		FALSE	High	YYVTIIDAPGHR		0.00419791	0.000952428	1	2	1	P68104	0	1404.73	High	High	0.0008446	0.002276	44
FALSE	High	Master Protein	P12273	Prolactin-inducible protein OS=Homo sapiens OX=9606 GN=PIP PE=1 SV=1	0	26.426	47	5	9	5	146	16.6	8.05	346	5	metabolic process;regulation of biological process;response to stimulus;transport	extracellular;membrane;nucleus	catalytic activity;protein binding	Pf05326	5304	ENSG00000159763.3	PIP	7			Miscellaneous transport and binding events	2	High	1
	Checked	Protein Group ID	# Proteins	# Unique Peptides	# Peptides	# PSMs	Group Description	Found in Sample: [S2] F2: Sample
	FALSE	113	1	5	5	9	[Master Protein] Prolactin-inducible protein OS=Homo sapiens OX=9606 GN=PIP PE=1 SV=1	High
		Checked	Confidence	Sequence	Modifications	Qvality PEP	Qvality q-value	# Protein Groups	# Proteins	# PSMs	Master Protein Accessions	# Missed Cleavages	Theo. MH+ [Da]	Found in Sample: [S2] F2: Sample	Confidence (by Search Engine): Mascot	Percolator q-Value (by Search Engine): Mascot	Percolator PEP (by Search Engine): Mascot	Ions Score (by Search Engine): Mascot
		FALSE	High	FYTIEILKVE		0.0033127	0.000952428	1	1	1	P12273	1	1254.7	High	High	0.0008446	0.001751	63
		FALSE	High	SVRPNDEVTAVLAVQTELK		0.00035104	0.000952428	1	1	2	P12273	0	2069.12	High	High	0.0008446	0.0001462	66
		FALSE	High	TVQIAAVVDVIR		0.000361381	0.000952428	1	1	2	P12273	0	1283.77	High	High	0.0008446	0.0001506	81
		FALSE	High	TYLISSIPLQGAFNYK		0.000130809	0.000952428	1	1	3	P12273	0	1814.97	High	High	0.0008446	4.888e-05	42
		FALSE	High	YTACLCDDNPK	2xCarbamidomethyl [C4; C6]	0.00317166	0.000952428	1	1	1	P12273	0	1356.56	High	High	0.0008446	0.001668	58
FALSE	High	Master Protein	P14618	Pyruvate kinase PKM OS=Homo sapiens OX=9606 GN=PKM PE=1 SV=4	0	24.728	20	9	11	9	531	57.9	7.84	325	9	cell death;cell organization and biogenesis;metabolic process;response to stimulus;transport	cytoplasm;cytosol;extracellular;mitochondrion;nucleus;organelle lumen	catalytic activity;metal ion binding;nucleotide binding;protein binding;RNA binding	Pf00224, Pf02887	5315	ENSG00000067225.17	PKM	15	Viral carcinogenesis; Central carbon metabolism in cancer; Carbon metabolism; Purine metabolism; Pyruvate metabolism; Type II diabetes mellitus; Glucagon signaling pathway; Glycolysis / Gluconeogenesis; Biosynthesis of amino acids; Metabolic pathways	Photodynamic therapy-induced HIF-1 survival signaling; Amino Acid metabolism; Glycolysis and Gluconeogenesis	Glycolysis; Neutrophil degranulation	20	High	1
	Checked	Protein Group ID	# Proteins	# Unique Peptides	# Peptides	# PSMs	Group Description	Found in Sample: [S2] F2: Sample
	FALSE	236	1	9	9	11	[Master Protein] Pyruvate kinase PKM OS=Homo sapiens OX=9606 GN=PKM PE=1 SV=4	High
		Checked	Confidence	Sequence	Modifications	Qvality PEP	Qvality q-value	# Protein Groups	# Proteins	# PSMs	Master Protein Accessions	# Missed Cleavages	Theo. MH+ [Da]	Found in Sample: [S2] F2: Sample	Confidence (by Search Engine): Mascot	Percolator q-Value (by Search Engine): Mascot	Percolator PEP (by Search Engine): Mascot	Ions Score (by Search Engine): Mascot
		FALSE	High	CCSGAIIVLTK	2xCarbamidomethyl [C1; C2]	0.0249136	0.000952428	1	1	1	P14618	0	1221.63	High	High	0.0008446	0.01638	29
		FALSE	High	EAEAAIYHLQLFEELR		0.000222747	0.000952428	1	1	1	P14618	0	1931.99	High	High	0.0008446	8.835e-05	56
		FALSE	High	EAEAAIYHLQLFEELRR		0.0107056	0.000952428	1	1	1	P14618	1	2088.09	High	High	0.0008446	0.006445	35
		FALSE	High	KASDVHEVR		0.035265	0.00211531	1	1	1	P14618	1	1040.55	High	High	0.001643	0.02412	20
		FALSE	High	LAPITSDPTEATAVGAVEASFK		7.60779e-05	0.000952428	1	1	3	P14618	0	2175.12	High	High	0.0008446	2.694e-05	102
		FALSE	High	LDIDSPPITAR		0.138945	0.008452	1	1	1	P14618	0	1197.65	High	High	0.006109	0.1114	38
		FALSE	High	IENHEGVR		0.0339516	0.00211531	1	1	1	P14618	0	953.48	High	High	0.001643	0.02317	50
		FALSE	High	MQHLIAR		0.032998	0.00211531	1	1	1	P14618	0	868.482	High	High	0.001643	0.02247	39
		FALSE	High	TATESFASDPILYRPVAVALDTK		0.00138716	0.000952428	1	1	1	P14618	0	2465.29	High	High	0.0008446	0.0006707	36
FALSE	High	Master Protein	P08670	Vimentin OS=Homo sapiens OX=9606 GN=VIM PE=1 SV=4	0	24.564	22	11	14	8	466	53.6	5.12	347	11	cell differentiation;cell organization and biogenesis;cellular component movement;metabolic process;regulation of biological process;response to stimulus	cytoplasm;cytoskeleton;cytosol;membrane	protein binding;RNA binding;structural molecule activity	Pf00038, Pf04111, Pf04156, Pf04732, Pf05622, Pf10186	7431	ENSG00000026025.15	VIM	10	MicroRNAs in cancer; Epstein-Barr virus infection	Allograft Rejection; Spinal Cord Injury; Primary Focal Segmental Glomerulosclerosis FSGS; Apoptosis-related network due to altered Notch3 in ovarian cancer; Striated Muscle Contraction; TGF-B Signaling in Thyroid Cells for Epithelial-Mesenchymal Transition; T-Cell antigen Receptor (TCR) Signaling Pathway	Interleukin-4 and 13 signaling; Caspase-mediated cleavage of cytoskeletal proteins; Striated Muscle Contraction	20	High	1
	Checked	Protein Group ID	# Proteins	# Unique Peptides	# Peptides	# PSMs	Group Description	Found in Sample: [S2] F2: Sample
	FALSE	37	6	8	11	14	[Master Protein] Vimentin OS=Homo sapiens OX=9606 GN=VIM PE=1 SV=4	High
		Checked	Confidence	Sequence	Modifications	Qvality PEP	Qvality q-value	# Protein Groups	# Proteins	# PSMs	Master Protein Accessions	# Missed Cleavages	Theo. MH+ [Da]	Found in Sample: [S2] F2: Sample	Confidence (by Search Engine): Mascot	Percolator q-Value (by Search Engine): Mascot	Percolator PEP (by Search Engine): Mascot	Ions Score (by Search Engine): Mascot
		FALSE	High	EEAENTLQSFR		0.0305813	0.000952428	1	1	1	P08670	0	1323.62	High	High	0.0008446	0.02062	37
		FALSE	High	EYQDLLNVK		0.125569	0.00769343	1	6	1	P08670	0	1121.58	High	High	0.005556	0.0991	28
		FALSE	High	FADLSEAANR		0.00635955	0.000952428	1	1	1	P08670	0	1093.53	High	High	0.0008446	0.003606	57
		FALSE	High	FLEQQNK		0.0844698	0.00540817	8	18	1	P08729; P08670; P04259; P02538; O43790; P05787; Q8N1N4; P13647	0	906.468	High	High	0.003932	0.06392	41
		FALSE	High	FLEQQNK	1xDeamidated [N6]	0.0280694	0.000952428	8	18	1	P08729; P08670; P04259; P02538; O43790; P05787; Q8N1N4; P13647	0	907.452	High	High	0.0008446	0.01878	38
		FALSE	High	KLLEGEESR		0.0138825	0.000952428	3	5	2	P08729; P08670; P05787	1	1060.56	High	High	0.0008446	0.008586	53
		FALSE	High	KVESLQEEIAFLK		0.00275674	0.000952428	1	1	1	P08670	1	1533.85	High	High	0.0008446	0.001429	38
		FALSE	High	LLEGEESR		0.0143576	0.000952428	3	6	2	P08729; P08670; P05787	0	932.468	High	High	0.0008446	0.008905	53
		FALSE	High	ILLAELEQLK		0.0119019	0.000952428	1	1	1	P08670	0	1169.71	High	High	0.0008446	0.007245	56
		FALSE	High	ISLPLPNFSSLNLR		0.0916988	0.00540817	1	1	1	P08670	0	1570.9	High	High	0.003932	0.0699	23
		FALSE	High	QDVDNASLAR		0.0118447	0.000952428	1	1	1	P08670	0	1088.53	High	High	0.0008446	0.007186	71
		FALSE	High	VELQELNDR		0.00642124	0.000952428	1	2	1	P08670	0	1115.57	High	High	0.0008446	0.003645	49
FALSE	High	Master Protein	Q5D862	Filaggrin-2 OS=Homo sapiens OX=9606 GN=FLG2 PE=1 SV=1	0	24.365	7	9	10	9	2391	247.9	8.31	196	9	transport	cytoplasm;extracellular;nucleus	metal ion binding;structural molecule activity		388698	ENSG00000143520.6	FLG2	1			Neutrophil degranulation	3	High	1
	Checked	Protein Group ID	# Proteins	# Unique Peptides	# Peptides	# PSMs	Group Description	Found in Sample: [S2] F2: Sample
	FALSE	114	1	9	9	10	[Master Protein] Filaggrin-2 OS=Homo sapiens OX=9606 GN=FLG2 PE=1 SV=1	High
		Checked	Confidence	Sequence	Modifications	Qvality PEP	Qvality q-value	# Protein Groups	# Proteins	# PSMs	Master Protein Accessions	# Missed Cleavages	Theo. MH+ [Da]	Found in Sample: [S2] F2: Sample	Confidence (by Search Engine): Mascot	Percolator q-Value (by Search Engine): Mascot	Percolator PEP (by Search Engine): Mascot	Ions Score (by Search Engine): Mascot
		FALSE	High	ASHFQSHSSER		0.0271482	0.000952428	1	1	2	Q5D862	0	1272.57	High	High	0.0008446	0.01804	24
		FALSE	High	FSNSSSSNEFSK		0.0039614	0.000952428	1	1	1	Q5D862	0	1320.57	High	High	0.0008446	0.002139	62
		FALSE	High	HGSSQVWK		0.0396967	0.00302788	1	1	1	Q5D862	0	928.464	High	High	0.002278	0.02754	29
		FALSE	High	HQEEESETEEDEEDTPGHK		7.90809e-05	0.000952428	1	1	1	Q5D862	0	2254.89	High	High	0.0008446	2.799e-05	62
		FALSE	High	HSEHIHTQAGSHYPK		0.0524058	0.00389114	1	1	1	Q5D862	0	1728.82	High	High	0.002867	0.03742	12
		FALSE	High	HSYSGHEQTTQTGSR		0.0661662	0.00471395	1	1	1	Q5D862	0	1675.74	High	High	0.003446	0.04856	18
		FALSE	High	NPDDPDTVDVIMHMLDR		0.0011104	0.000952428	1	1	1	Q5D862	0	1982.89	High	High	0.0008446	0.0005236	50
		FALSE	High	QSSYGQHGSGSSQSSGYGQYGSR		0.103158	0.00708342	1	1	1	Q5D862	0	2351.99	High	High	0.005122	0.07987	19
		FALSE	High	SGQSSYGQHSSGSSQSSGYGQHGSR		1.6973e-05	0.000952428	1	1	1	Q5D862	0	2500.05	High	High	0.0008446	5.108e-06	41
FALSE	High	Master Protein	P09651	Heterogeneous nuclear ribonucleoprotein A1 OS=Homo sapiens OX=9606 GN=HNRNPA1 PE=1 SV=5	0	24.123	27	9	9	8	372	38.7	9.13	268	9	cell communication;metabolic process;regulation of biological process;response to stimulus;transport	cytoplasm;membrane;nucleus;spliceosomal complex	DNA binding;protein binding;RNA binding	Pf00076, Pf13893, Pf14259	3178	ENSG00000135486.17	HNRNPA1	12	Spliceosome	mRNA Processing	mRNA Splicing - Major Pathway; FGFR2 alternative splicing	11	High	1
	Checked	Protein Group ID	# Proteins	# Unique Peptides	# Peptides	# PSMs	Group Description	Found in Sample: [S2] F2: Sample
	FALSE	262	2	8	9	9	[Master Protein] Heterogeneous nuclear ribonucleoprotein A1 OS=Homo sapiens OX=9606 GN=HNRNPA1 PE=1 SV=5	High
		Checked	Confidence	Sequence	Modifications	Qvality PEP	Qvality q-value	# Protein Groups	# Proteins	# PSMs	Master Protein Accessions	# Missed Cleavages	Theo. MH+ [Da]	Found in Sample: [S2] F2: Sample	Confidence (by Search Engine): Mascot	Percolator q-Value (by Search Engine): Mascot	Percolator PEP (by Search Engine): Mascot	Ions Score (by Search Engine): Mascot
		FALSE	High	EDTEEHHLR		0.0282035	0.000952428	2	3	1	P22626; P09651	0	1165.52	High	High	0.0008446	0.01879	35
		FALSE	High	GFAFVTFDDHDSVDK		0.0378625	0.00302788	1	2	1	P09651	0	1699.76	High	High	0.002278	0.02609	22
		FALSE	High	KLFIGGLSFETTDESLR		0.00752976	0.000952428	1	2	1	P09651	1	1913	High	High	0.0008446	0.004362	27
		FALSE	High	IEVIEIMTDR		0.00069448	0.000952428	1	2	1	P09651	0	1218.64	High	High	0.0008446	0.0003112	69
		FALSE	High	LFIGGLSFETTDESLR		7.10341e-06	0.000952428	1	2	1	P09651	0	1784.91	High	High	0.0008446	1.942e-06	90
		FALSE	High	IFVGGIKEDTEEHHLR		0.0152831	0.000952428	1	2	1	P09651	1	1879.97	High	High	0.0008446	0.009535	33
		FALSE	High	NQGGYGGSSSSSSYGSGR		3.37433e-05	0.000952428	1	1	1	P09651	0	1694.7	High	High	0.0008446	1.09e-05	97
		FALSE	High	SESPKEPEQLR		0.0749641	0.00540817	1	1	1	P09651	1	1299.65	High	High	0.003932	0.05579	29
		FALSE	High	YHTVNGHNCEVR	1xCarbamidomethyl [C9]; 1xDeamidated [N5]	0.127246	0.00769343	1	1	1	P09651	0	1486.65	High	High	0.005556	0.1006	25
FALSE	High	Master Protein	P06733	Alpha-enolase OS=Homo sapiens OX=9606 GN=ENO1 PE=1 SV=2	0	24.033	18	6	13	4	434	47.1	7.39	297	6	metabolic process;regulation of biological process;response to stimulus	cell surface;cytoplasm;cytosol;membrane;nucleus	catalytic activity;DNA binding;metal ion binding;protein binding;RNA binding	Pf00113, Pf03952, Pf13378	2023	ENSG00000074800.13	ENO1	1	HIF-1 signaling pathway; Carbon metabolism; Glycolysis / Gluconeogenesis; RNA degradation; Biosynthesis of amino acids; Metabolic pathways	Glycolysis and Gluconeogenesis	Gluconeogenesis; Glycolysis	12	High	1
	Checked	Protein Group ID	# Proteins	# Unique Peptides	# Peptides	# PSMs	Group Description	Found in Sample: [S2] F2: Sample
	FALSE	224	2	4	6	13	[Master Protein] Alpha-enolase OS=Homo sapiens OX=9606 GN=ENO1 PE=1 SV=2	High
		Checked	Confidence	Sequence	Modifications	Qvality PEP	Qvality q-value	# Protein Groups	# Proteins	# PSMs	Master Protein Accessions	# Missed Cleavages	Theo. MH+ [Da]	Found in Sample: [S2] F2: Sample	Confidence (by Search Engine): Mascot	Percolator q-Value (by Search Engine): Mascot	Percolator PEP (by Search Engine): Mascot	Ions Score (by Search Engine): Mascot
		FALSE	High	AAVPSGASTGIYEALELR		0.000121063	0.000952428	2	3	1	P13929; P06733	0	1804.94	High	High	0.0008446	4.507e-05	95
		FALSE	High	IEEELGSK		0.0398848	0.00302788	1	1	2	P06733	0	904.462	High	High	0.002278	0.02763	21
		FALSE	High	IGAEVYHNLK		0.0181657	0.000952428	1	1	2	P06733	0	1143.62	High	High	0.0008446	0.01158	27
		FALSE	High	LNVTEQEK		0.136532	0.008452	1	1	1	P06733	0	960.5	High	High	0.006109	0.1089	28
		FALSE	High	SGETEDTFIADLVVGLCTGQIK	1xCarbamidomethyl [C17]	1.73047e-05	0.000952428	2	3	6	P13929; P06733	0	2353.16	High	High	0.0008446	5.224e-06	79
		FALSE	High	YISPDQLADLYK		0.00207246	0.000952428	1	1	1	P06733	0	1425.73	High	High	0.0008446	0.001041	55
FALSE	High	Master Protein	P31944	Caspase-14 OS=Homo sapiens OX=9606 GN=CASP14 PE=1 SV=2	0	23.579	39	10	16	10	242	27.7	5.58	328	10	cell death;cell differentiation;metabolic process	cytoplasm;cytosol;nucleus	catalytic activity;protein binding	Pf00656	23581	ENSG00000105141.5	CASP14	19			Formation of the cornified envelope	3	High	1
	Checked	Protein Group ID	# Proteins	# Unique Peptides	# Peptides	# PSMs	Group Description	Found in Sample: [S2] F2: Sample
	FALSE	9	1	10	10	16	[Master Protein] Caspase-14 OS=Homo sapiens OX=9606 GN=CASP14 PE=1 SV=2	High
		Checked	Confidence	Sequence	Modifications	Qvality PEP	Qvality q-value	# Protein Groups	# Proteins	# PSMs	Master Protein Accessions	# Missed Cleavages	Theo. MH+ [Da]	Found in Sample: [S2] F2: Sample	Confidence (by Search Engine): Mascot	Percolator q-Value (by Search Engine): Mascot	Percolator PEP (by Search Engine): Mascot	Ions Score (by Search Engine): Mascot
		FALSE	High	DPTAEQFQEELEK		0.0223201	0.000952428	1	1	2	P31944	0	1563.72	High	High	0.0008446	0.01451	47
		FALSE	High	EGSEEDLDALEHMFR		0.0231906	0.000952428	1	1	3	P31944	0	1777.77	High	High	0.0008446	0.0152	16
		FALSE	High	FQQAIDSR		0.0531474	0.00389114	1	1	1	P31944	0	964.485	High	High	0.002867	0.03811	31
		FALSE	High	GHILELLTEVTR		0.0127927	0.000952428	1	1	1	P31944	0	1380.78	High	High	0.0008446	0.007845	25
		FALSE	High	GSCFIQTLVDVFTK	1xCarbamidomethyl [C3]	0.000394269	0.000952428	1	1	4	P31944	0	1614.82	High	High	0.0008446	0.0001663	69
		FALSE	High	KGHILELLTEVTR		0.0173149	0.000952428	1	1	1	P31944	1	1508.88	High	High	0.0008446	0.01096	43
		FALSE	High	KTNPEIQSTLR		0.125569	0.00769343	1	1	1	P31944	1	1286.71	High	High	0.005556	0.0994	32
		FALSE	High	LALILCVTK	1xCarbamidomethyl [C6]	0.132398	0.00769343	1	1	1	P31944	0	1030.63	High	High	0.005556	0.1056	23
		FALSE	High	LENLFEALNNK		0.000296349	0.000952428	1	1	1	P31944	0	1304.68	High	High	0.0008446	0.0001214	77
		FALSE	High	RDPTAEQFQEELEK		0.000822632	0.000952428	1	1	1	P31944	1	1719.82	High	High	0.0008446	0.0003761	41
FALSE	High	Master Protein	Q02413	Desmoglein-1 OS=Homo sapiens OX=9606 GN=DSG1 PE=1 SV=2	0	21.848	12	8	10	8	1049	113.7	5.03	254	8	cell death;cell organization and biogenesis;regulation of biological process;response to stimulus;transport	cytoskeleton;cytosol;membrane	metal ion binding;protein binding	Pf00028, Pf01049	1828	ENSG00000134760.5	DSG1	18	Staphylococcus aureus infection		Apoptotic cleavage of cell adhesion proteins; Formation of the cornified envelope; Neutrophil degranulation	12	High	1
	Checked	Protein Group ID	# Proteins	# Unique Peptides	# Peptides	# PSMs	Group Description	Found in Sample: [S2] F2: Sample
	FALSE	116	1	8	8	10	[Master Protein] Desmoglein-1 OS=Homo sapiens OX=9606 GN=DSG1 PE=1 SV=2	High
		Checked	Confidence	Sequence	Modifications	Qvality PEP	Qvality q-value	# Protein Groups	# Proteins	# PSMs	Master Protein Accessions	# Missed Cleavages	Theo. MH+ [Da]	Found in Sample: [S2] F2: Sample	Confidence (by Search Engine): Mascot	Percolator q-Value (by Search Engine): Mascot	Percolator PEP (by Search Engine): Mascot	Ions Score (by Search Engine): Mascot
		FALSE	High	AEFHHSIMSQYK	1xOxidation [M8]	0.131816	0.00769343	1	1	1	Q02413	0	1493.68	High	High	0.005556	0.1048	13
		FALSE	High	ALNSMGQDLERPLELR	1xOxidation [M5]	0.0742762	0.00540817	1	1	1	Q02413	0	1857.95	High	High	0.003932	0.05516	11
		FALSE	High	ASAISVTVLNVIEGPVFRPGSK		0.000213254	0.000952428	1	1	2	Q02413	0	2241.26	High	High	0.0008446	8.425e-05	39
		FALSE	High	EQYGQYALAVR		0.0398848	0.00302788	1	1	1	Q02413	0	1297.65	High	High	0.002278	0.02774	27
		FALSE	High	ISGVGIDQPPYGIFVINQK		0.00574638	0.000952428	1	1	2	Q02413	0	2045.11	High	High	0.0008446	0.003224	50
		FALSE	High	TYVVTGNMGSNDK	1xOxidation [M8]	0.000183548	0.000952428	1	1	1	Q02413	0	1401.63	High	High	0.0008446	7.129e-05	47
		FALSE	High	VGDFVATDLDTGRPSTTVR		0.00110504	0.000952428	1	1	1	Q02413	0	2007.01	High	High	0.0008446	0.0005189	61
		FALSE	High	YQGTILSIDDNLQR		0.000221672	0.000952428	1	1	1	Q02413	0	1635.83	High	High	0.0008446	8.806e-05	70
FALSE	High	Master Protein	P04083	Annexin A1 OS=Homo sapiens OX=9606 GN=ANXA1 PE=1 SV=2	0	21.172	30	7	7	7	346	38.7	7.02	284	7	cell differentiation;cell organization and biogenesis;cellular component movement;defense response;metabolic process;regulation of biological process;response to stimulus;transport	cell surface;cytoplasm;cytoskeleton;cytosol;endosome;extracellular;membrane;nucleus;vacuole	catalytic activity;DNA binding;enzyme regulator activity;metal ion binding;protein binding;RNA binding;structural molecule activity	Pf00191	301	ENSG00000135046.13	ANXA1	9		Integrated Breast Cancer Pathway; Spinal Cord Injury; VEGFA-VEGFR2 Signaling Pathway; Prostaglandin Synthesis and Regulation	Gastrin-CREB signalling pathway via PKC and MAPK; G alpha (i) signalling events; Smooth Muscle Contraction; Interleukin-4 and 13 signaling; Formyl peptide receptors bind formyl peptides and many other ligands	20	High	1
	Checked	Protein Group ID	# Proteins	# Unique Peptides	# Peptides	# PSMs	Group Description	Found in Sample: [S2] F2: Sample
	FALSE	208	1	7	7	7	[Master Protein] Annexin A1 OS=Homo sapiens OX=9606 GN=ANXA1 PE=1 SV=2	High
		Checked	Confidence	Sequence	Modifications	Qvality PEP	Qvality q-value	# Protein Groups	# Proteins	# PSMs	Master Protein Accessions	# Missed Cleavages	Theo. MH+ [Da]	Found in Sample: [S2] F2: Sample	Confidence (by Search Engine): Mascot	Percolator q-Value (by Search Engine): Mascot	Percolator PEP (by Search Engine): Mascot	Ions Score (by Search Engine): Mascot
		FALSE	High	DITSDTSGDFR		0.0298622	0.000952428	1	1	1	P04083	0	1213.53	High	High	0.0008446	0.02013	34
		FALSE	High	GGPGSAVSPYPTFNPSSDVAALHK		0.0382226	0.00302788	1	1	1	P04083	0	2356.16	High	High	0.002278	0.02636	18
		FALSE	High	GLGTDEDTLIEILASR		3.10785e-05	0.000952428	1	1	1	P04083	0	1702.89	High	High	0.0008446	9.991e-06	86
		FALSE	High	GTDVNVFNTILTTR		0.000303606	0.000952428	1	1	1	P04083	0	1550.82	High	High	0.0008446	0.0001245	76
		FALSE	High	GVDEATIIDILTK		0.00260134	0.000952428	1	1	1	P04083	0	1387.77	High	High	0.0008446	0.001346	59
		FALSE	High	SEDFGVNEDLADSDAR		0.000795237	0.000952428	1	1	1	P04083	0	1739.74	High	High	0.0008446	0.0003613	79
		FALSE	High	TPAQFDADELR		0.00388556	0.000952428	1	1	1	P04083	0	1262.6	High	High	0.0008446	0.002098	57
FALSE	High	Master Protein	P08727	Keratin, type I cytoskeletal 19 OS=Homo sapiens OX=9606 GN=KRT19 PE=1 SV=4	0	21.104	19	9	16	1	400	44.1	5.14	397	9	cell death;cell differentiation;cell organization and biogenesis;regulation of biological process;response to stimulus	cytoskeleton;cytosol;membrane	protein binding;structural molecule activity	Pf00038	3880	ENSG00000171345.13	KRT19	17			Formation of the cornified envelope	3	High	1
	Checked	Protein Group ID	# Proteins	# Unique Peptides	# Peptides	# PSMs	Group Description	Found in Sample: [S2] F2: Sample
	FALSE	63	5	1	9	16	[Master Protein] Keratin, type I cytoskeletal 19 OS=Homo sapiens OX=9606 GN=KRT19 PE=1 SV=4	High
		Checked	Confidence	Sequence	Modifications	Qvality PEP	Qvality q-value	# Protein Groups	# Proteins	# PSMs	Master Protein Accessions	# Missed Cleavages	Theo. MH+ [Da]	Found in Sample: [S2] F2: Sample	Confidence (by Search Engine): Mascot	Percolator q-Value (by Search Engine): Mascot	Percolator PEP (by Search Engine): Mascot	Ions Score (by Search Engine): Mascot
		FALSE	High	FGAQLAHIQALISGIEAQLGDVR		0.00648354	0.000952428	1	1	1	P08727	0	2407.31	High	High	0.0008446	0.003685	39
		FALSE	High	LAADDFR		0.0428124	0.00302788	9	17	4	O76013; P02533; Q15323; P08727; P13645; P05783; P13646; Q04695; P08779	0	807.4	High	High	0.002278	0.03003	51
		FALSE	High	LASYLDK		0.0461649	0.00302788	6	8	1	P02533; P08727; P13645; Q04695; P35527; P08779	0	809.44	High	High	0.002278	0.03264	49
		FALSE	High	LASYLDKVR		0.0320706	0.000952428	5	7	2	P02533; P08727; P13645; Q04695; P08779	1	1064.61	High	High	0.0008446	0.02177	51
		FALSE	High	LEQEIATYR		0.0108614	0.000952428	5	8	1	P02533; P08727; P13646; Q04695; P08779	0	1122.58	High	High	0.0008446	0.006537	63
		FALSE	High	IVLQIDNAR		0.0240944	0.000952428	2	2	1	P08727; P05783	0	1041.61	High	High	0.0008446	0.01581	51
		FALSE	High	IVLQIDNAR	1xDeamidated [N7]	0.00591529	0.000952428	2	2	3	P08727; P05783	0	1042.59	High	High	0.0008446	0.003334	59
		FALSE	High	RVLDELTLAR		0.0490745	0.00389114	4	5	1	P02533; P08727; Q04695; P08779	1	1185.69	High	High	0.002867	0.03492	34
		FALSE	High	TKFETEQALR		0.00279702	0.000952428	2	2	1	P08727; Q04695	1	1222.64	High	High	0.0008446	0.001456	41
		FALSE	High	VLDELTLAR		0.0104509	0.000952428	4	5	1	P02533; P08727; Q04695; P08779	0	1029.59	High	High	0.0008446	0.00625	58
FALSE	High	Master Protein	P25705	ATP synthase subunit alpha, mitochondrial OS=Homo sapiens OX=9606 GN=ATP5F1A PE=1 SV=1	0	20.499	16	5	11	5	553	59.7	9.13	403	5	cell organization and biogenesis;metabolic process;regulation of biological process;transport	membrane;mitochondrion;organelle lumen	catalytic activity;nucleotide binding;protein binding;RNA binding;transporter activity	Pf00006, Pf00306, Pf02663, Pf02874, Pf05943	498	ENSG00000152234.15	ATP5A1	18	Huntington's disease; Parkinson's disease; Alzheimer's disease; Oxidative phosphorylation; Metabolic pathways	Electron Transport Chain; Oxidative phosphorylation	Cristae formation; Mitochondrial protein import; Formation of ATP by chemiosmotic coupling; Metabolism of proteins	16	High	1
	Checked	Protein Group ID	# Proteins	# Unique Peptides	# Peptides	# PSMs	Group Description	Found in Sample: [S2] F2: Sample
	FALSE	177	1	5	5	11	[Master Protein] ATP synthase subunit alpha, mitochondrial OS=Homo sapiens OX=9606 GN=ATP5F1A PE=1 SV=1	High
		Checked	Confidence	Sequence	Modifications	Qvality PEP	Qvality q-value	# Protein Groups	# Proteins	# PSMs	Master Protein Accessions	# Missed Cleavages	Theo. MH+ [Da]	Found in Sample: [S2] F2: Sample	Confidence (by Search Engine): Mascot	Percolator q-Value (by Search Engine): Mascot	Percolator PEP (by Search Engine): Mascot	Ions Score (by Search Engine): Mascot
		FALSE	High	EIVTNFLAGFEA		0.0840842	0.00540817	1	1	1	P25705	0	1310.66	High	High	0.003932	0.06335	39
		FALSE	High	EVAAFAQFGSDLDAATQQLLSR		1.05033e-06	0.000952428	1	1	4	P25705	0	2338.17	High	High	0.0008446	2.347e-07	100
		FALSE	High	FENAFLSHVVSQHQALLGTIR		0.000728908	0.000952428	1	1	2	P25705	0	2367.26	High	High	0.0008446	0.000328	48
		FALSE	High	ILGADTSVDLEETGR		3.30965e-05	0.000952428	1	1	2	P25705	0	1575.79	High	High	0.0008446	1.072e-05	62
		FALSE	High	TGAIVDVPVGEELLGR		0.0605731	0.00389114	1	1	2	P25705	0	1624.89	High	High	0.002867	0.04406	39
FALSE	High	Master Protein	P08195	4F2 cell-surface antigen heavy chain OS=Homo sapiens OX=9606 GN=SLC3A2 PE=1 SV=3	0	20.462	15	7	8	7	630	68	5.01	262	7	cell growth;cellular component movement;metabolic process;response to stimulus;transport	cell surface;cytosol;membrane;nucleus	catalytic activity;protein binding;RNA binding;transporter activity	Pf00128	6520	ENSG00000168003.16	SLC3A2	11	Protein digestion and absorption; mTOR signaling pathway		Tryptophan catabolism; Basigin interactions; Amino acid transport across the plasma membrane	13	High	1
	Checked	Protein Group ID	# Proteins	# Unique Peptides	# Peptides	# PSMs	Group Description	Found in Sample: [S2] F2: Sample
	FALSE	130	1	7	7	8	[Master Protein] 4F2 cell-surface antigen heavy chain OS=Homo sapiens OX=9606 GN=SLC3A2 PE=1 SV=3	High
		Checked	Confidence	Sequence	Modifications	Qvality PEP	Qvality q-value	# Protein Groups	# Proteins	# PSMs	Master Protein Accessions	# Missed Cleavages	Theo. MH+ [Da]	Found in Sample: [S2] F2: Sample	Confidence (by Search Engine): Mascot	Percolator q-Value (by Search Engine): Mascot	Percolator PEP (by Search Engine): Mascot	Ions Score (by Search Engine): Mascot
		FALSE	High	GENSWFSTQVDTVATK		0.000233791	0.000952428	1	1	1	P08195	0	1769.83	High	High	0.0008446	9.329e-05	68
		FALSE	High	GQSEDPGSLLSLFR		0.0418141	0.00302788	1	1	2	P08195	0	1505.76	High	High	0.002278	0.02917	54
		FALSE	High	IGDLQAFQGHGAGNLAGLK		0.00153549	0.000952428	1	1	1	P08195	0	1866.98	High	High	0.0008446	0.0007499	45
		FALSE	High	LKLEPHEGLLLR		0.00231629	0.000952428	1	1	1	P08195	1	1417.85	High	High	0.0008446	0.001178	31
		FALSE	High	LLTSFLPAQLLR		0.00935454	0.000952428	1	1	1	P08195	0	1371.84	High	High	0.0008446	0.005551	42
		FALSE	High	VAEDEAEAAAAAK		8.54471e-05	0.000952428	1	1	1	P08195	0	1245.6	High	High	0.0008446	3.054e-05	75
		FALSE	High	VILDLTPNYR		0.0137497	0.000952428	1	1	1	P08195	0	1203.67	High	High	0.0008446	0.008478	34
FALSE	High	Master Protein	Q96DA0	Zymogen granule protein 16 homolog B OS=Homo sapiens OX=9606 GN=ZG16B PE=1 SV=3	0	20.41	40	5	7	5	208	22.7	7.39	225	5		extracellular			124220	ENSG00000283056.1; ENSG00000162078.11	ZG16B	16; CHR_HSCHR16_5_CTG1				0	High	1
	Checked	Protein Group ID	# Proteins	# Unique Peptides	# Peptides	# PSMs	Group Description	Found in Sample: [S2] F2: Sample
	FALSE	175	1	5	5	7	[Master Protein] Zymogen granule protein 16 homolog B OS=Homo sapiens OX=9606 GN=ZG16B PE=1 SV=3	High
		Checked	Confidence	Sequence	Modifications	Qvality PEP	Qvality q-value	# Protein Groups	# Proteins	# PSMs	Master Protein Accessions	# Missed Cleavages	Theo. MH+ [Da]	Found in Sample: [S2] F2: Sample	Confidence (by Search Engine): Mascot	Percolator q-Value (by Search Engine): Mascot	Percolator PEP (by Search Engine): Mascot	Ions Score (by Search Engine): Mascot
		FALSE	High	LDGQISSAYPSQEGQVLVGIYGQYQLLGIK		7.21342e-05	0.000952428	1	1	1	Q96DA0	0	3224.68	High	High	0.0008446	2.535e-05	63
		FALSE	High	LGALGGNTQEVTLQPGEYITK		6.48494e-05	0.000952428	1	1	2	Q96DA0	0	2189.14	High	High	0.0008446	2.252e-05	86
		FALSE	High	LGDSWDVK		0.0268905	0.000952428	1	1	1	Q96DA0	0	919.452	High	High	0.0008446	0.0179	32
		FALSE	High	VSVGLLLVK		0.00908787	0.000952428	1	1	1	Q96DA0	0	927.624	High	High	0.0008446	0.005372	50
		FALSE	High	YFSTTEDYDHEITGLR		5.88672e-05	0.000952428	1	1	2	Q96DA0	0	1946.88	High	High	0.0008446	2.028e-05	74
FALSE	High	Master Protein	P13929	Beta-enolase OS=Homo sapiens OX=9606 GN=ENO3 PE=1 SV=5	0	19.937	13	3	8	1	434	47	7.71	313	3	metabolic process	cytoplasm;cytosol;membrane	catalytic activity;metal ion binding	Pf00113, Pf03952, Pf13378	2027	ENSG00000108515.17	ENO3	17	HIF-1 signaling pathway; Carbon metabolism; Glycolysis / Gluconeogenesis; RNA degradation; Biosynthesis of amino acids; Metabolic pathways	Glycolysis and Gluconeogenesis	Gluconeogenesis; Glycolysis	12	High	1
	Checked	Protein Group ID	# Proteins	# Unique Peptides	# Peptides	# PSMs	Group Description	Found in Sample: [S2] F2: Sample
	FALSE	6	2	1	3	8	[Master Protein] Beta-enolase OS=Homo sapiens OX=9606 GN=ENO3 PE=1 SV=5	High
		Checked	Confidence	Sequence	Modifications	Qvality PEP	Qvality q-value	# Protein Groups	# Proteins	# PSMs	Master Protein Accessions	# Missed Cleavages	Theo. MH+ [Da]	Found in Sample: [S2] F2: Sample	Confidence (by Search Engine): Mascot	Percolator q-Value (by Search Engine): Mascot	Percolator PEP (by Search Engine): Mascot	Ions Score (by Search Engine): Mascot
		FALSE	High	AAVPSGASTGIYEALELR		0.000121063	0.000952428	2	3	1	P13929; P06733	0	1804.94	High	High	0.0008446	4.507e-05	95
		FALSE	High	SGETEDTFIADLVVGLCTGQIK	1xCarbamidomethyl [C17]	1.73047e-05	0.000952428	2	3	6	P13929; P06733	0	2353.16	High	High	0.0008446	5.224e-06	79
		FALSE	High	VNQIGSVTESIQACK	1xCarbamidomethyl [C14]	2.1411e-05	0.000952428	1	1	1	P13929	0	1633.82	High	High	0.0008446	6.605e-06	85
FALSE	High	Master Protein	P45880	Voltage-dependent anion-selective channel protein 2 OS=Homo sapiens OX=9606 GN=VDAC2 PE=1 SV=2	0	19.169	42	8	10	7	294	31.5	7.56	222	8	regulation of biological process;transport	membrane;mitochondrion;nucleus	nucleotide binding;protein binding;transporter activity	Pf01459	7417	ENSG00000165637.13	VDAC2	10	NOD-like receptor signaling pathway; cGMP-PKG signaling pathway; Huntington's disease; HTLV-I infection; Parkinson's disease; Calcium signaling pathway		Mitochondrial calcium ion transport; Ub-specific processing proteases	12	High	1
	Checked	Protein Group ID	# Proteins	# Unique Peptides	# Peptides	# PSMs	Group Description	Found in Sample: [S2] F2: Sample
	FALSE	105	1	7	8	10	[Master Protein] Voltage-dependent anion-selective channel protein 2 OS=Homo sapiens OX=9606 GN=VDAC2 PE=1 SV=2	High
		Checked	Confidence	Sequence	Modifications	Qvality PEP	Qvality q-value	# Protein Groups	# Proteins	# PSMs	Master Protein Accessions	# Missed Cleavages	Theo. MH+ [Da]	Found in Sample: [S2] F2: Sample	Confidence (by Search Engine): Mascot	Percolator q-Value (by Search Engine): Mascot	Percolator PEP (by Search Engine): Mascot	Ions Score (by Search Engine): Mascot
		FALSE	High	FGIAAK		0.0810582	0.00540817	3	3	1	P45880; P21796; Q9Y277	0	606.361	High	High	0.003932	0.06096	34
		FALSE	High	LTFDTTFSPNTGK		0.00104271	0.000952428	1	1	1	P45880	0	1428.7	High	High	0.0008446	0.0004881	52
		FALSE	High	LTLSALVDGK		0.0201857	0.000952428	1	1	1	P45880	0	1016.6	High	High	0.0008446	0.01302	53
		FALSE	High	SCSGVEFSTSGSSNTDTGK	1xCarbamidomethyl [C2]	0.0279359	0.000952428	1	1	1	P45880	0	1907.79	High	High	0.0008446	0.01862	49
		FALSE	High	TGDFQLHTNVNDGTEFGGSIYQK		0.0111798	0.000952428	1	1	1	P45880	0	2528.17	High	High	0.0008446	0.006759	18
		FALSE	High	VNNSSLIGVGYTQTLRPGVK		0.0391375	0.00302788	1	1	1	P45880	0	2103.16	High	High	0.002278	0.02709	29
		FALSE	High	WCEYGLTFTEK	1xCarbamidomethyl [C2]	0.0554334	0.00389114	1	1	1	P45880	0	1433.64	High	High	0.002867	0.03994	31
		FALSE	High	WNTDNTLGTEIAIEDQICQGLK	1xCarbamidomethyl [C18]	0.000674608	0.000952428	1	1	3	P45880	0	2519.21	High	High	0.0008446	0.0003019	61
FALSE	High	Master Protein	P10809	60 kDa heat shock protein, mitochondrial OS=Homo sapiens OX=9606 GN=HSPD1 PE=1 SV=2	0	18.548	19	7	11	7	573	61	5.87	308	7	cell organization and biogenesis;cell proliferation;metabolic process;regulation of biological process;response to stimulus;transport	cell surface;cytoplasm;cytosol;endosome;membrane;mitochondrion;organelle lumen	catalytic activity;DNA binding;nucleotide binding;protein binding;RNA binding	Pf00118	3329	ENSG00000144381.16	HSPD1	2	Type I diabetes mellitus; Tuberculosis; RNA degradation; Legionellosis	Apoptosis-related network due to altered Notch3 in ovarian cancer; Sudden Infant Death Syndrome (SIDS) Susceptibility Pathways	TFAP2A acts as a transcriptional repressor during retinoic acid induced cell differentiation; Mitochondrial protein import; Metabolism of proteins	13	High	1
	Checked	Protein Group ID	# Proteins	# Unique Peptides	# Peptides	# PSMs	Group Description	Found in Sample: [S2] F2: Sample
	FALSE	226	1	7	7	11	[Master Protein] 60 kDa heat shock protein, mitochondrial OS=Homo sapiens OX=9606 GN=HSPD1 PE=1 SV=2	High
		Checked	Confidence	Sequence	Modifications	Qvality PEP	Qvality q-value	# Protein Groups	# Proteins	# PSMs	Master Protein Accessions	# Missed Cleavages	Theo. MH+ [Da]	Found in Sample: [S2] F2: Sample	Confidence (by Search Engine): Mascot	Percolator q-Value (by Search Engine): Mascot	Percolator PEP (by Search Engine): Mascot	Ions Score (by Search Engine): Mascot
		FALSE	High	LSDGVAVLK		0.0637537	0.00471395	1	1	1	P10809	0	901.535	High	High	0.003446	0.04652	25
		FALSE	High	ISSIQSIVPALEIANAHR		0.00361384	0.000952428	1	1	1	P10809	0	1919.07	High	High	0.0008446	0.001928	34
		FALSE	High	LVQDVANNTNEEAGDGTTTATVLAR		0.0108092	0.000952428	1	1	1	P10809	0	2560.25	High	High	0.0008446	0.00649	30
		FALSE	High	TALLDAAGVASLLTTAEVVVTEIPKEEK		0.000684472	0.000952428	1	1	5	P10809	1	2868.58	High	High	0.0008446	0.0003065	60
		FALSE	High	VGGTSDVEVNEK		0.00159607	0.000952428	1	1	1	P10809	0	1233.6	High	High	0.0008446	0.0007799	77
		FALSE	High	VGLQVVAVK		0.00714054	0.000952428	1	1	1	P10809	0	912.588	High	High	0.0008446	0.004118	44
		FALSE	High	VTDALNATR		0.00105796	0.000952428	1	1	1	P10809	0	960.511	High	High	0.0008446	0.0004947	67
FALSE	High	Master Protein	P29508	Serpin B3 OS=Homo sapiens OX=9606 GN=SERPINB3 PE=1 SV=2	0	18.458	34	9	10	9	390	44.5	6.81	99	9	cell communication;regulation of biological process;transport	cytoplasm;extracellular;nucleus;organelle lumen	enzyme regulator activity;protein binding;receptor activity	Pf00079	6317	ENSG00000057149.15	SERPINB3	18	Amoebiasis		Neutrophil degranulation	4	High	1
	Checked	Protein Group ID	# Proteins	# Unique Peptides	# Peptides	# PSMs	Group Description	Found in Sample: [S2] F2: Sample
	FALSE	47	2	9	9	10	[Master Protein] Serpin B3 OS=Homo sapiens OX=9606 GN=SERPINB3 PE=1 SV=2	High
		Checked	Confidence	Sequence	Modifications	Qvality PEP	Qvality q-value	# Protein Groups	# Proteins	# PSMs	Master Protein Accessions	# Missed Cleavages	Theo. MH+ [Da]	Found in Sample: [S2] F2: Sample	Confidence (by Search Engine): Mascot	Percolator q-Value (by Search Engine): Mascot	Percolator PEP (by Search Engine): Mascot	Ions Score (by Search Engine): Mascot
		FALSE	High	DLSMIVLLPNEIDGLQK		0.0177353	0.000952428	1	2	1	P29508	0	1898.03	High	High	0.0008446	0.01124	21
		FALSE	High	FKVEESYDLK		0.00900068	0.000952428	1	1	1	P29508	1	1257.64	High	High	0.0008446	0.005317	39
		FALSE	High	GLVLSGVLHK		0.0840842	0.00540817	1	1	1	P29508	0	1022.64	High	High	0.003932	0.06354	31
		FALSE	High	NLIPEGNIGSNTTLVLVNAIYFK		0.0328416	0.00211531	1	1	1	P29508	0	2490.36	High	High	0.001643	0.02235	18
		FALSE	High	QYTSFHFASLEDVQAK		0.009629	0.000952428	1	1	1	P29508	0	1870.9	High	High	0.0008446	0.005714	29
		FALSE	High	SGNVHHQFQK		0.0199932	0.000952428	1	2	2	P29508	0	1181.58	High	High	0.0008446	0.01288	34
		FALSE	High	SKENNIFYSPISITSALGMVLLGAK		0.00236154	0.000952428	1	2	1	P29508	1	2653.43	High	High	0.0008446	0.001206	22
		FALSE	High	TNSILFYGR		0.0715839	0.00471395	1	2	1	P29508	0	1070.56	High	High	0.003446	0.05306	28
		FALSE	High	TYLFLQEYLDAIKK		0.0774193	0.00540817	1	1	1	P29508	1	1744.95	High	High	0.003932	0.05784	26
FALSE	High	Master Protein	Q02878	60S ribosomal protein L6 OS=Homo sapiens OX=9606 GN=RPL6 PE=1 SV=3	0	18.094	25	6	8	6	288	32.7	10.58	263	6	cell organization and biogenesis;metabolic process;regulation of biological process;transport	cytosol;membrane;nucleus;ribosome	DNA binding;protein binding;RNA binding;structural molecule activity	Pf01159, Pf03868	6128	ENSG00000089009.15	RPL6	12	Ribosome	Cytoplasmic Ribosomal Proteins	Peptide chain elongation; Eukaryotic Translation Termination; Viral mRNA Translation; L13a-mediated translational silencing of Ceruloplasmin expression; Nonsense Mediated Decay (NMD) independent of the Exon Junction Complex (EJC); Selenocysteine synthesis; Nonsense Mediated Decay (NMD) enhanced by the Exon Junction Complex (EJC); GTP hydrolysis and joining of the 60S ribosomal subunit; Major path…	34	High	1
	Checked	Protein Group ID	# Proteins	# Unique Peptides	# Peptides	# PSMs	Group Description	Found in Sample: [S2] F2: Sample
	FALSE	57	1	6	6	8	[Master Protein] 60S ribosomal protein L6 OS=Homo sapiens OX=9606 GN=RPL6 PE=1 SV=3	High
		Checked	Confidence	Sequence	Modifications	Qvality PEP	Qvality q-value	# Protein Groups	# Proteins	# PSMs	Master Protein Accessions	# Missed Cleavages	Theo. MH+ [Da]	Found in Sample: [S2] F2: Sample	Confidence (by Search Engine): Mascot	Percolator q-Value (by Search Engine): Mascot	Percolator PEP (by Search Engine): Mascot	Ions Score (by Search Engine): Mascot
		FALSE	High	ASITPGTILIILTGR		0.000906214	0.000952428	1	1	3	Q02878	0	1525.93	High	High	0.0008446	0.0004177	75
		FALSE	High	HLTDAYFK		0.0430149	0.00302788	1	1	1	Q02878	0	994.499	High	High	0.002278	0.03004	35
		FALSE	High	HQEGEIFDTEK		0.0194267	0.000952428	1	1	1	Q02878	0	1332.61	High	High	0.0008446	0.01243	52
		FALSE	High	QLASGLLLVTGPLVLNR		2.32468e-05	0.000952428	1	1	1	Q02878	0	1764.07	High	High	0.0008446	7.225e-06	110
		FALSE	High	VLATVTKPVGGDK		0.0116749	0.000952428	1	1	1	Q02878	0	1284.75	High	High	0.0008446	0.00707	31
		FALSE	High	YEITEQR		0.0955251	0.00540817	1	1	1	Q02878	0	938.458	High	High	0.003932	0.07321	29
FALSE	High	Master Protein	P52895	Aldo-keto reductase family 1 member C2 OS=Homo sapiens OX=9606 GN=AKR1C2 PE=1 SV=3	0	17.661	20	4	8	3	323	36.7	7.49	244	4	cell differentiation;metabolic process;regulation of biological process;response to stimulus	cytoplasm	catalytic activity	Pf00248	1646	ENSG00000151632.17	AKR1C2	10	Chemical carcinogenesis; Steroid hormone biosynthesis	Benzo(a)pyrene metabolism; Metapathway biotransformation	Synthesis of bile acids and bile salts via 27-hydroxycholesterol; Synthesis of bile acids and bile salts via 7alpha-hydroxycholesterol; Synthesis of bile acids and bile salts via 24-hydroxycholesterol	12	High	1
	Checked	Protein Group ID	# Proteins	# Unique Peptides	# Peptides	# PSMs	Group Description	Found in Sample: [S2] F2: Sample
	FALSE	64	2	3	4	8	[Master Protein] Aldo-keto reductase family 1 member C2 OS=Homo sapiens OX=9606 GN=AKR1C2 PE=1 SV=3	High
		Checked	Confidence	Sequence	Modifications	Qvality PEP	Qvality q-value	# Protein Groups	# Proteins	# PSMs	Master Protein Accessions	# Missed Cleavages	Theo. MH+ [Da]	Found in Sample: [S2] F2: Sample	Confidence (by Search Engine): Mascot	Percolator q-Value (by Search Engine): Mascot	Percolator PEP (by Search Engine): Mascot	Ions Score (by Search Engine): Mascot
		FALSE	High	AIDGLNR		0.0774193	0.00540817	1	2	1	P52895	0	758.416	High	High	0.003932	0.0578	28
		FALSE	High	EEPWVDPNSPVLLEDPVLCALAK	1xCarbamidomethyl [C19]	6.906e-05	0.000952428	1	2	4	P52895	0	2591.31	High	High	0.0008446	2.42e-05	46
		FALSE	High	NLQLDYVDLYLIHFPVSVKPGEEVIPK		0.000888844	0.000952428	1	2	1	P52895	0	3125.69	High	High	0.0008446	0.0004078	63
		FALSE	High	NLQLDYVDLYLIHFPVSVKPGEEVIPK	1xDeamidated [Q3]	0.00550199	0.000952428	1	2	1	P52895	0	3126.68	High	High	0.0008446	0.003081	31
		FALSE	High	TPALIALR		0.00648354	0.000952428	2	3	1	P52895; P42330	0	854.546	High	High	0.0008446	0.003698	43
FALSE	High	Master Protein	Q9NP55	BPI fold-containing family A member 1 OS=Homo sapiens OX=9606 GN=BPIFA1 PE=1 SV=1	0	16.554	18	3	5	3	256	26.7	5.76	291	3	cellular component movement;defense response;regulation of biological process;response to stimulus;transport	extracellular	protein binding;transporter activity	Pf01273	51297	ENSG00000198183.11	BPIFA1	20			Antimicrobial peptides	3	High	1
	Checked	Protein Group ID	# Proteins	# Unique Peptides	# Peptides	# PSMs	Group Description	Found in Sample: [S2] F2: Sample
	FALSE	5	1	3	3	5	[Master Protein] BPI fold-containing family A member 1 OS=Homo sapiens OX=9606 GN=BPIFA1 PE=1 SV=1	High
		Checked	Confidence	Sequence	Modifications	Qvality PEP	Qvality q-value	# Protein Groups	# Proteins	# PSMs	Master Protein Accessions	# Missed Cleavages	Theo. MH+ [Da]	Found in Sample: [S2] F2: Sample	Confidence (by Search Engine): Mascot	Percolator q-Value (by Search Engine): Mascot	Percolator PEP (by Search Engine): Mascot	Ions Score (by Search Engine): Mascot
		FALSE	High	LDITAEILAVR		0.000133366	0.000952428	1	1	1	Q9NP55	0	1213.72	High	High	0.0008446	5.001e-05	111
		FALSE	High	VTDPQLLELGLVQSPDGHR		2.17241e-05	0.000952428	1	1	3	Q9NP55	0	2074.09	High	High	0.0008446	6.699e-06	76
		FALSE	High	VTSVIPGLNNIIDIK		0.00767647	0.000952428	1	1	1	Q9NP55	0	1595.94	High	High	0.0008446	0.004454	43
FALSE	High	Master Protein	P01834	Immunoglobulin kappa constant OS=Homo sapiens OX=9606 GN=IGKC PE=1 SV=2	0	16.329	66	4	9	4	107	11.8	6.52	248	4	cell organization and biogenesis;cellular component movement;defense response;metabolic process;regulation of biological process;response to stimulus;transport	extracellular;membrane	catalytic activity;protein binding	Pf07654	3514		IGKC	2			FCERI mediated Ca+2 mobilization; Scavenging of heme from plasma; Classical antibody-mediated complement activation; FCERI mediated MAPK activation; FCERI mediated NF-kB activation; CD22 mediated BCR regulation; Regulation of Complement cascade; Immunoregulatory interactions between a Lymphoid and a non-Lymphoid cell; Cell surface interactions at the vascular wall; FCGR activation; Regulation of …	26	High	1
	Checked	Protein Group ID	# Proteins	# Unique Peptides	# Peptides	# PSMs	Group Description	Found in Sample: [S2] F2: Sample
	FALSE	58	2	4	4	9	[Master Protein] Immunoglobulin kappa constant OS=Homo sapiens OX=9606 GN=IGKC PE=1 SV=2	High
		Checked	Confidence	Sequence	Modifications	Qvality PEP	Qvality q-value	# Protein Groups	# Proteins	# PSMs	Master Protein Accessions	# Missed Cleavages	Theo. MH+ [Da]	Found in Sample: [S2] F2: Sample	Confidence (by Search Engine): Mascot	Percolator q-Value (by Search Engine): Mascot	Percolator PEP (by Search Engine): Mascot	Ions Score (by Search Engine): Mascot
		FALSE	High	SGTASVVCLLNNFYPR	1xCarbamidomethyl [C8]	0.00174971	0.000952428	1	2	4	P01834	0	1797.9	High	High	0.0008446	0.0008675	48
		FALSE	High	TVAAPSVFIFPPSDEQLK		0.0994985	0.00628646	1	1	2	P01834	0	1946.03	High	High	0.004551	0.07666	16
		FALSE	High	VDNALQSGNSQESVTEQDSK		3.93613e-06	0.000952428	1	2	2	P01834	0	2135.97	High	High	0.0008446	1.01e-06	104
		FALSE	High	VYACEVTHQGLSSPVTK	1xCarbamidomethyl [C4]	0.00171618	0.000952428	1	2	1	P01834	0	1875.93	High	High	0.0008446	0.0008449	46
FALSE	High	Master Protein	Q71DI3	Histone H3.2 OS=Homo sapiens OX=9606 GN=H3C15 PE=1 SV=3	0	15.91	35	3	7	1	136	15.4	11.27	230	3	cell organization and biogenesis;coagulation;metabolic process;regulation of biological process;response to stimulus	chromosome;extracellular;nucleus	DNA binding;protein binding	Pf00125	333932; 126961; 653604	ENSG00000203852.3; ENSG00000183598.3; ENSG00000203811.1	HIST2H3A; HIST2H3C; HIST2H3D	1	Transcriptional misregulation in cancer; Systemic lupus erythematosus; Alcoholism	Histone Modifications	SIRT1 negatively regulates rRNA expression; RMTs methylate histone arginines; Activation of anterior HOX genes in hindbrain development during early embryogenesis; NoRC negatively regulates rRNA expression; Interleukin-7 signaling; Factors involved in megakaryocyte development and platelet production; Transcriptional regulation by small RNAs; Meiotic recombination; PRC2 methylates histones and DN…	64	High	1
	Checked	Protein Group ID	# Proteins	# Unique Peptides	# Peptides	# PSMs	Group Description	Found in Sample: [S2] F2: Sample
	FALSE	211	4	1	3	7	[Master Protein] Histone H3.2 OS=Homo sapiens OX=9606 GN=H3C15 PE=1 SV=3	High
		Checked	Confidence	Sequence	Modifications	Qvality PEP	Qvality q-value	# Protein Groups	# Proteins	# PSMs	Master Protein Accessions	# Missed Cleavages	Theo. MH+ [Da]	Found in Sample: [S2] F2: Sample	Confidence (by Search Engine): Mascot	Percolator q-Value (by Search Engine): Mascot	Percolator PEP (by Search Engine): Mascot	Ions Score (by Search Engine): Mascot
		FALSE	High	EIAQDFK		0.0608559	0.00389114	3	4	1	P84243; P68431; Q71DI3	0	850.431	High	High	0.002867	0.04434	40
		FALSE	High	FQSSAVMALQEASEAYLVGLFEDTNLCAIHAK	1xCarbamidomethyl [C27]	6.00178e-05	0.000952428	1	1	2	Q71DI3	0	3513.7	High	High	0.0008446	2.068e-05	74
		FALSE	High	FQSSAVMALQEASEAYLVGLFEDTNLCAIHAK	1xCarbamidomethyl [C27]; 1xDeamidated [N25]	0.000143406	0.000952428	1	1	1	Q71DI3	0	3514.69	High	High	0.0008446	5.418e-05	77
		FALSE	High	FQSSAVMALQEASEAYLVGLFEDTNLCAIHAK	1xCarbamidomethyl [C27]; 1xOxidation [M7]	0.000434332	0.000952428	1	1	2	Q71DI3	0	3529.7	High	High	0.0008446	0.0001852	41
		FALSE	High	YRPGTVALR		0.0206749	0.000952428	3	6	1	P84243; P68431; Q71DI3	0	1032.59	High	High	0.0008446	0.01336	25
FALSE	High	Master Protein	Q7Z794	Keratin, type II cytoskeletal 1b OS=Homo sapiens OX=9606 GN=KRT77 PE=1 SV=3	0	15.719	10	5	9	1	578	61.9	5.99	128	5	cell death;cell organization and biogenesis	cytoskeleton;cytosol	structural molecule activity	Pf00038, Pf03962, Pf13166, Pf14817	374454	ENSG00000189182.9	KRT77	12			Formation of the cornified envelope	3	High	1
	Checked	Protein Group ID	# Proteins	# Unique Peptides	# Peptides	# PSMs	Group Description	Found in Sample: [S2] F2: Sample
	FALSE	24	1	1	5	9	[Master Protein] Keratin, type II cytoskeletal 1b OS=Homo sapiens OX=9606 GN=KRT77 PE=1 SV=3	High
		Checked	Confidence	Sequence	Modifications	Qvality PEP	Qvality q-value	# Protein Groups	# Proteins	# PSMs	Master Protein Accessions	# Missed Cleavages	Theo. MH+ [Da]	Found in Sample: [S2] F2: Sample	Confidence (by Search Engine): Mascot	Percolator q-Value (by Search Engine): Mascot	Percolator PEP (by Search Engine): Mascot	Ions Score (by Search Engine): Mascot
		FALSE	High	FASFIDK		0.128375	0.00769343	9	18	1	P08729; Q7Z794; Q86Y46; P35908; P04259; P02538; P05787; P19013; P13647	0	827.43	High	High	0.005556	0.1019	9
		FALSE	High	FLEQQNQVLQTK		0.00642124	0.000952428	3	3	2	Q7Z794; P35908; P04264	0	1475.79	High	High	0.0008446	0.003656	74
		FALSE	High	FLEQQNQVLQTK	1xDeamidated [N6]	0.000167424	0.000952428	3	3	1	Q7Z794; P35908; P04264	0	1476.77	High	High	0.0008446	6.451e-05	68
		FALSE	High	WELLQQVNTSTGTNNLEPLLENYIGDLR	1xDeamidated [N8]	0.00632892	0.000952428	1	1	1	Q7Z794	0	3231.62	High	High	0.0008446	0.003589	24
		FALSE	High	YEDEINK		0.104561	0.00708342	7	12	1	Q7Z794; P35908; P04264; P04259; P02538; P05787; P13647	0	910.415	High	High	0.005122	0.08078	25
		FALSE	High	YEDEINKR		0.0680323	0.00471395	7	11	2	Q7Z794; P35908; P04264; P04259; P02538; P05787; P13647	1	1066.52	High	High	0.003446	0.05018	28
		FALSE	High	YEDEINKR	1xDeamidated [N6]	0.0652515	0.00471395	7	11	1	Q7Z794; P35908; P04264; P04259; P02538; P05787; P13647	1	1067.5	High	High	0.003446	0.04777	22
FALSE	High	Master Protein	P68431	Histone H3.1 OS=Homo sapiens OX=9606 GN=H3C1 PE=1 SV=2	0	15.462	35	3	6	1	136	15.4	11.12	157	3	cell organization and biogenesis;coagulation;metabolic process;regulation of biological process;response to stimulus	chromosome;extracellular;membrane;nucleus	catalytic activity;DNA binding;protein binding	Pf00125, Pf15630	8968; 8352; 8351; 8355; 8357; 8358; 8350; 8353; 8354; 8356	ENSG00000197153.4; ENSG00000275379.1; ENSG00000278272.1; ENSG00000277775.1; ENSG00000273983.1; ENSG00000274750.2; ENSG00000274267.1; ENSG00000197409.7; ENSG00000275714.1; ENSG00000278828.1	HIST1H3F; HIST1H3C; HIST1H3D; HIST1H3G; HIST1H3H; HIST1H3B; HIST1H3A; HIST1H3E; HIST1H3I; HIST1H3J	6	Transcriptional misregulation in cancer; Systemic lupus erythematosus; Alcoholism	Histone Modifications	SIRT1 negatively regulates rRNA expression; RMTs methylate histone arginines; Activation of anterior HOX genes in hindbrain development during early embryogenesis; NoRC negatively regulates rRNA expression; Interleukin-7 signaling; Factors involved in megakaryocyte development and platelet production; Transcriptional regulation by small RNAs; Meiotic recombination; PRC2 methylates histones and DN…	64	High	1
	Checked	Protein Group ID	# Proteins	# Unique Peptides	# Peptides	# PSMs	Group Description	Found in Sample: [S2] F2: Sample
	FALSE	179	4	1	3	6	[Master Protein] Histone H3.1 OS=Homo sapiens OX=9606 GN=H3C1 PE=1 SV=2	High
		Checked	Confidence	Sequence	Modifications	Qvality PEP	Qvality q-value	# Protein Groups	# Proteins	# PSMs	Master Protein Accessions	# Missed Cleavages	Theo. MH+ [Da]	Found in Sample: [S2] F2: Sample	Confidence (by Search Engine): Mascot	Percolator q-Value (by Search Engine): Mascot	Percolator PEP (by Search Engine): Mascot	Ions Score (by Search Engine): Mascot
		FALSE	High	EIAQDFK		0.0608559	0.00389114	3	4	1	P84243; P68431; Q71DI3	0	850.431	High	High	0.002867	0.04434	40
		FALSE	High	FQSSAVMALQEACEAYLVGLFEDTNLCAIHAK	2xCarbamidomethyl [C13; C27]	0.00227192	0.000952428	1	1	1	P68431	0	3586.7	High	High	0.0008446	0.001157	45
		FALSE	High	FQSSAVMALQEACEAYLVGLFEDTNLCAIHAK	2xCarbamidomethyl [C13; C27]; 1xDeamidated [Q10]	0.000527084	0.000952428	1	1	1	P68431	0	3587.69	High	High	0.0008446	0.0002293	67
		FALSE	High	FQSSAVMALQEACEAYLVGLFEDTNLCAIHAK	2xCarbamidomethyl [C13; C27]; 1xOxidation [M7]	0.00240766	0.000952428	1	1	1	P68431	0	3602.7	High	High	0.0008446	0.001232	47
		FALSE	High	FQSSAVMALQEACEAYLVGLFEDTNLCAIHAK	2xCarbamidomethyl [C13; C27]; 1xDeamidated [Q10]; 1xOxidation [M7]	0.00336109	0.000952428	1	1	1	P68431	0	3603.68	High	High	0.0008446	0.001784	45
		FALSE	High	YRPGTVALR		0.0206749	0.000952428	3	6	1	P84243; P68431; Q71DI3	0	1032.59	High	High	0.0008446	0.01336	25
FALSE	High	Master Protein	P36578	60S ribosomal protein L4 OS=Homo sapiens OX=9606 GN=RPL4 PE=1 SV=5	0	15.448	19	6	8	6	427	47.7	11.06	210	6	cell organization and biogenesis;metabolic process;transport	cytoplasm;cytosol;endoplasmic reticulum;membrane;nucleus;ribosome	protein binding;RNA binding;structural molecule activity	Pf00573, Pf14374	6124	ENSG00000174444.14	RPL4	15	Ribosome	Cytoplasmic Ribosomal Proteins	Peptide chain elongation; Eukaryotic Translation Termination; Viral mRNA Translation; L13a-mediated translational silencing of Ceruloplasmin expression; Nonsense Mediated Decay (NMD) independent of the Exon Junction Complex (EJC); Selenocysteine synthesis; Nonsense Mediated Decay (NMD) enhanced by the Exon Junction Complex (EJC); GTP hydrolysis and joining of the 60S ribosomal subunit; Major path…	34	High	1
	Checked	Protein Group ID	# Proteins	# Unique Peptides	# Peptides	# PSMs	Group Description	Found in Sample: [S2] F2: Sample
	FALSE	84	1	6	6	8	[Master Protein] 60S ribosomal protein L4 OS=Homo sapiens OX=9606 GN=RPL4 PE=1 SV=5	High
		Checked	Confidence	Sequence	Modifications	Qvality PEP	Qvality q-value	# Protein Groups	# Proteins	# PSMs	Master Protein Accessions	# Missed Cleavages	Theo. MH+ [Da]	Found in Sample: [S2] F2: Sample	Confidence (by Search Engine): Mascot	Percolator q-Value (by Search Engine): Mascot	Percolator PEP (by Search Engine): Mascot	Ions Score (by Search Engine): Mascot
		FALSE	High	AAAAAAALQAK		0.00356181	0.000952428	1	1	1	P36578	0	956.552	High	High	0.0008446	0.001897	73
		FALSE	High	APIRPDIVNFVHTNLR		0.00042395	0.000952428	1	1	3	P36578	0	1862.04	High	High	0.0008446	0.0001801	43
		FALSE	High	FCIWTESAFR	1xCarbamidomethyl [C2]	0.0453037	0.00302788	1	1	1	P36578	0	1316.61	High	High	0.002278	0.03186	18
		FALSE	High	KLDELYGTWR		0.00801706	0.000952428	1	1	1	P36578	1	1280.66	High	High	0.0008446	0.004679	42
		FALSE	High	NIPGITLLNVSK		0.00227192	0.000952428	1	1	1	P36578	0	1268.76	High	High	0.0008446	0.001156	53
		FALSE	High	QPYAVSELAGHQTSAESWGTGR		0.0101531	0.000952428	1	1	1	P36578	0	2332.1	High	High	0.0008446	0.006061	29
FALSE	High	Master Protein	P01876	Immunoglobulin heavy constant alpha 1 OS=Homo sapiens OX=9606 GN=IGHA1 PE=1 SV=2	0	15.431	25	6	7	6	353	37.6	6.51	188	6	cell organization and biogenesis;cellular component movement;defense response;metabolic process;regulation of biological process;response to stimulus;transport	extracellular;membrane	protein binding	Pf07654, Pf08205	3493	ENSG00000211895.4; ENSG00000282633.1	IGHA1	14; CHR_HSCHR14_3_CTG1		Inflammatory Response Pathway	Scavenging of heme from plasma; Cell surface interactions at the vascular wall	6	High	1
	Checked	Protein Group ID	# Proteins	# Unique Peptides	# Peptides	# PSMs	Group Description	Found in Sample: [S2] F2: Sample
	FALSE	48	3	6	6	7	[Master Protein] Immunoglobulin heavy constant alpha 1 OS=Homo sapiens OX=9606 GN=IGHA1 PE=1 SV=2	High
		Checked	Confidence	Sequence	Modifications	Qvality PEP	Qvality q-value	# Protein Groups	# Proteins	# PSMs	Master Protein Accessions	# Missed Cleavages	Theo. MH+ [Da]	Found in Sample: [S2] F2: Sample	Confidence (by Search Engine): Mascot	Percolator q-Value (by Search Engine): Mascot	Percolator PEP (by Search Engine): Mascot	Ions Score (by Search Engine): Mascot
		FALSE	High	DASGVTFTWTPSSGK		0.00193677	0.000952428	1	1	1	P01876	0	1540.73	High	High	0.0008446	0.0009674	61
		FALSE	High	QEPSQGTTTFAVTSILR		0.000105723	0.000952428	1	1	1	P01876	0	1835.95	High	High	0.0008446	3.873e-05	92
		FALSE	High	SGNTFRPEVHLLPPPSEELALNELVTLTCLAR	1xCarbamidomethyl [C29]	0.032686	0.00211531	1	3	1	P01876	0	3573.87	High	High	0.001643	0.02216	29
		FALSE	High	TPLTATLSK		0.0438339	0.00302788	1	1	1	P01876	0	931.546	High	High	0.002278	0.03075	37
		FALSE	High	WLQGSQELPR		0.00090184	0.000952428	1	3	2	P01876	0	1213.63	High	High	0.0008446	0.000415	52
		FALSE	High	YLTWASR		0.0493056	0.00389114	1	3	1	P01876	0	896.462	High	High	0.002867	0.03501	24
FALSE	High	Master Protein	Q86Y46	Keratin, type II cytoskeletal 73 OS=Homo sapiens OX=9606 GN=KRT73 PE=1 SV=1	0	15.045	9	6	9	1	540	58.9	7.23	217	6	cell death	cytosol;nucleus	catalytic activity;motor activity;protein binding;structural molecule activity	Pf00038, Pf01576, Pf03961, Pf05622, Pf06548, Pf08614, Pf09726, Pf09728, Pf12128	319101	ENSG00000186049.8	KRT73	12			Formation of the cornified envelope	3	High	1
	Checked	Protein Group ID	# Proteins	# Unique Peptides	# Peptides	# PSMs	Group Description	Found in Sample: [S2] F2: Sample
	FALSE	44	3	1	6	9	[Master Protein] Keratin, type II cytoskeletal 73 OS=Homo sapiens OX=9606 GN=KRT73 PE=1 SV=1	High
		Checked	Confidence	Sequence	Modifications	Qvality PEP	Qvality q-value	# Protein Groups	# Proteins	# PSMs	Master Protein Accessions	# Missed Cleavages	Theo. MH+ [Da]	Found in Sample: [S2] F2: Sample	Confidence (by Search Engine): Mascot	Percolator q-Value (by Search Engine): Mascot	Percolator PEP (by Search Engine): Mascot	Ions Score (by Search Engine): Mascot
		FALSE	High	FASFIDK		0.128375	0.00769343	9	18	1	P08729; Q7Z794; Q86Y46; P35908; P04259; P02538; P05787; P19013; P13647	0	827.43	High	High	0.005556	0.1019	9
		FALSE	High	FLEQQNQVLETK		0.00239604	0.000952428	1	4	1	Q86Y46	0	1476.77	High	High	0.0008446	0.001224	66
		FALSE	High	KLLEGEECR	1xCarbamidomethyl [C8]	0.00861848	0.000952428	5	10	3	Q86Y46; P35908; P04259; P02538; P13647	1	1133.56	High	High	0.0008446	0.005069	33
		FALSE	High	LDSELR		0.0732556	0.00540817	4	9	1	Q86Y46; P04259; P02538; P13647	0	732.389	High	High	0.003932	0.05443	22
		FALSE	High	LLEGEECR	1xCarbamidomethyl [C7]	0.0138825	0.000952428	6	11	1	Q86Y46; P35908; P04259; P02538; Q8N1N4; P13647	0	1005.47	High	High	0.0008446	0.008563	48
		FALSE	High	NLDLDSIIAEVR		0.00102769	0.000952428	2	2	2	Q86Y46; P19013	0	1357.73	High	High	0.0008446	0.0004802	66
FALSE	High	Master Protein	P06702	Protein S100-A9 OS=Homo sapiens OX=9606 GN=S100A9 PE=1 SV=1	0	14.9	52	5	7	5	114	13.2	6.13	197	5	cell communication;cell death;cellular component movement;defense response;metabolic process;regulation of biological process;response to stimulus;transport	cytoplasm;cytoskeleton;cytosol;extracellular;membrane;nucleus;organelle lumen	antioxidant activity;catalytic activity;metal ion binding;protein binding;signal transducer activity	Pf00036, Pf01023, Pf13499, Pf13833	6280	ENSG00000163220.10	S100A9	1		IL1 and megakaryocytes in obesity	Neutrophil degranulation; Metal sequestration by antimicrobial proteins; Regulation of TLR by endogenous ligand	8	High	1
	Checked	Protein Group ID	# Proteins	# Unique Peptides	# Peptides	# PSMs	Group Description	Found in Sample: [S2] F2: Sample
	FALSE	135	1	5	5	7	[Master Protein] Protein S100-A9 OS=Homo sapiens OX=9606 GN=S100A9 PE=1 SV=1	High
		Checked	Confidence	Sequence	Modifications	Qvality PEP	Qvality q-value	# Protein Groups	# Proteins	# PSMs	Master Protein Accessions	# Missed Cleavages	Theo. MH+ [Da]	Found in Sample: [S2] F2: Sample	Confidence (by Search Engine): Mascot	Percolator q-Value (by Search Engine): Mascot	Percolator PEP (by Search Engine): Mascot	Ions Score (by Search Engine): Mascot
		FALSE	High	KDLQNFLK		0.0308736	0.000952428	1	1	1	P06702	1	1005.57	High	High	0.0008446	0.02085	32
		FALSE	High	LGHPDTLNQGEFK		0.0278031	0.000952428	1	1	2	P06702	0	1455.72	High	High	0.0008446	0.01857	52
		FALSE	High	LTWASHEK		0.117477	0.00769343	1	1	1	P06702	0	971.495	High	High	0.005556	0.09202	30
		FALSE	High	NIETIINTFHQYSVK		0.0057187	0.000952428	1	1	2	P06702	0	1806.94	High	High	0.0008446	0.00322	66
		FALSE	High	VIEHIMEDLDTNADK		1.68095e-05	0.000952428	1	1	1	P06702	0	1742.83	High	High	0.0008446	5.044e-06	94
FALSE	High	Master Protein	P81605	Dermcidin OS=Homo sapiens OX=9606 GN=DCD PE=1 SV=2	0	14.83	35	4	9	4	110	11.3	6.54	312	4	defense response;metabolic process;response to stimulus	extracellular	catalytic activity;protein binding;RNA binding	Pf15291	117159	ENSG00000161634.11	DCD	12			Antimicrobial peptides	3	High	1
	Checked	Protein Group ID	# Proteins	# Unique Peptides	# Peptides	# PSMs	Group Description	Found in Sample: [S2] F2: Sample
	FALSE	212	1	4	4	9	[Master Protein] Dermcidin OS=Homo sapiens OX=9606 GN=DCD PE=1 SV=2	High
		Checked	Confidence	Sequence	Modifications	Qvality PEP	Qvality q-value	# Protein Groups	# Proteins	# PSMs	Master Protein Accessions	# Missed Cleavages	Theo. MH+ [Da]	Found in Sample: [S2] F2: Sample	Confidence (by Search Engine): Mascot	Percolator q-Value (by Search Engine): Mascot	Percolator PEP (by Search Engine): Mascot	Ions Score (by Search Engine): Mascot
		FALSE	High	DAVEDLESVGK		0.0057187	0.000952428	1	1	2	P81605	0	1161.56	High	High	0.0008446	0.00322	74
		FALSE	High	ENAGEDPGLAR		0.0709253	0.00471395	1	1	1	P81605	0	1128.53	High	High	0.003446	0.05262	39
		FALSE	High	ENAGEDPGLAR	1xDeamidated [N2]	0.00149879	0.000952428	1	1	2	P81605	0	1129.51	High	High	0.0008446	0.0007294	54
		FALSE	High	GAVHDVKDVLDSVL		0.0450908	0.00302788	1	1	1	P81605	1	1466.78	High	High	0.002278	0.03166	71
		FALSE	High	LGKDAVEDLESVGK		0.000937431	0.000952428	1	1	3	P81605	1	1459.76	High	High	0.0008446	0.0004336	72
FALSE	High	Master Protein	P19013	Keratin, type II cytoskeletal 4 OS=Homo sapiens OX=9606 GN=KRT4 PE=1 SV=5	0	14.28	13	6	9	2	520	56.1	6.61	284	6												0	High	1
	Checked	Protein Group ID	# Proteins	# Unique Peptides	# Peptides	# PSMs	Group Description	Found in Sample: [S2] F2: Sample
	FALSE	251	1	2	6	9	[Master Protein] Keratin, type II cytoskeletal 4 OS=Homo sapiens OX=9606 GN=KRT4 PE=1 SV=5	High
		Checked	Confidence	Sequence	Modifications	Qvality PEP	Qvality q-value	# Protein Groups	# Proteins	# PSMs	Master Protein Accessions	# Missed Cleavages	Theo. MH+ [Da]	Found in Sample: [S2] F2: Sample	Confidence (by Search Engine): Mascot	Percolator q-Value (by Search Engine): Mascot	Percolator PEP (by Search Engine): Mascot	Ions Score (by Search Engine): Mascot
		FALSE	High	AQYEEIAQR		0.0260073	0.000952428	4	6	1	P35908; P04259; P02538; P19013	0	1107.54	High	High	0.0008446	0.01724	48
		FALSE	High	FASFIDK		0.128375	0.00769343	9	18	1	P08729; Q7Z794; Q86Y46; P35908; P04259; P02538; P05787; P19013; P13647	0	827.43	High	High	0.005556	0.1019	9
		FALSE	High	LALDIEIATYR		0.000910609	0.000952428	4	5	3	P08729; Q6KB66; P05787; P19013	0	1277.71	High	High	0.0008446	0.0004191	70
		FALSE	High	NLDLDSIIAEVR		0.00102769	0.000952428	2	2	2	Q86Y46; P19013	0	1357.73	High	High	0.0008446	0.0004802	66
		FALSE	High	RVELEAALQQAK		0.0124886	0.000952428	1	1	1	P19013	1	1355.76	High	High	0.0008446	0.007618	29
		FALSE	High	VQQLQISVDQHGDNLK		0.00363135	0.000952428	1	1	1	P19013	0	1821.95	High	High	0.0008446	0.001948	35
FALSE	High	Master Protein	P01833	Polymeric immunoglobulin receptor OS=Homo sapiens OX=9606 GN=PIGR PE=1 SV=4	0	14.089	7	3	7	3	764	83.2	5.74	213	3	cell organization and biogenesis;regulation of biological process;response to stimulus;transport	extracellular;membrane	receptor activity;signal transducer activity		5284	ENSG00000162896.5	PIGR	1	Intestinal immune network for IgA production		Neutrophil degranulation	4	High	1
	Checked	Protein Group ID	# Proteins	# Unique Peptides	# Peptides	# PSMs	Group Description	Found in Sample: [S2] F2: Sample
	FALSE	156	1	3	3	7	[Master Protein] Polymeric immunoglobulin receptor OS=Homo sapiens OX=9606 GN=PIGR PE=1 SV=4	High
		Checked	Confidence	Sequence	Modifications	Qvality PEP	Qvality q-value	# Protein Groups	# Proteins	# PSMs	Master Protein Accessions	# Missed Cleavages	Theo. MH+ [Da]	Found in Sample: [S2] F2: Sample	Confidence (by Search Engine): Mascot	Percolator q-Value (by Search Engine): Mascot	Percolator PEP (by Search Engine): Mascot	Ions Score (by Search Engine): Mascot
		FALSE	High	ASVDSGSSEEQGGSSR		0.002294	0.000952428	1	1	1	P01833	0	1539.65	High	High	0.0008446	0.001169	50
		FALSE	High	LDIQGTGQLLFSVVINQLR		6.08954e-05	0.000952428	1	1	5	P01833	0	2114.2	High	High	0.0008446	2.106e-05	49
		FALSE	High	NADLQVLKPEPELVYEDLR		0.000718404	0.000952428	1	1	1	P01833	0	2241.18	High	High	0.0008446	0.0003223	63
FALSE	High	Master Protein	Q08188	Protein-glutamine gamma-glutamyltransferase E OS=Homo sapiens OX=9606 GN=TGM3 PE=1 SV=4	0	13.611	10	6	6	6	693	76.6	5.86	124	6	cell differentiation;cell organization and biogenesis;metabolic process	cytoplasm	catalytic activity;metal ion binding	Pf00868, Pf00927, Pf01841	7053	ENSG00000125780.11	TGM3	20				0	High	1
	Checked	Protein Group ID	# Proteins	# Unique Peptides	# Peptides	# PSMs	Group Description	Found in Sample: [S2] F2: Sample
	FALSE	25	1	6	6	6	[Master Protein] Protein-glutamine gamma-glutamyltransferase E OS=Homo sapiens OX=9606 GN=TGM3 PE=1 SV=4	High
		Checked	Confidence	Sequence	Modifications	Qvality PEP	Qvality q-value	# Protein Groups	# Proteins	# PSMs	Master Protein Accessions	# Missed Cleavages	Theo. MH+ [Da]	Found in Sample: [S2] F2: Sample	Confidence (by Search Engine): Mascot	Percolator q-Value (by Search Engine): Mascot	Percolator PEP (by Search Engine): Mascot	Ions Score (by Search Engine): Mascot
		FALSE	High	DAATDVASR		0.0182531	0.000952428	1	1	1	Q08188	0	905.432	High	High	0.0008446	0.0116	36
		FALSE	High	DIILDNPTLTLEVLNEAR		0.000597746	0.000952428	1	1	1	Q08188	0	2039.1	High	High	0.0008446	0.0002632	77
		FALSE	High	FSSQELILR		0.00724466	0.000952428	1	1	1	Q08188	0	1092.6	High	High	0.0008446	0.004166	43
		FALSE	High	ITWLYDNTTGK		0.0959593	0.00540817	1	1	1	Q08188	0	1311.66	High	High	0.003932	0.0737	21
		FALSE	High	VITNFNSAHDTDR		0.0220021	0.000952428	1	1	1	Q08188	0	1489.7	High	High	0.0008446	0.01431	23
		FALSE	High	VPDESEVVVER		0.00342671	0.000952428	1	1	1	Q08188	0	1257.63	High	High	0.0008446	0.001825	35
FALSE	High	Master Protein	P68133	Actin, alpha skeletal muscle OS=Homo sapiens OX=9606 GN=ACTA1 PE=1 SV=1	0	12.909	20	6	7	1	377	42	5.39	141	6	cell organization and biogenesis;cellular component movement;regulation of biological process;response to stimulus	cytoplasm;cytoskeleton;cytosol	nucleotide binding;protein binding;structural molecule activity	Pf00022	58	ENSG00000143632.14	ACTA1	1		Myometrial Relaxation and Contraction Pathways; Fas Ligand (FasL) pathway and Stress induction of Heat Shock Proteins (HSP) regulation; Association Between Physico-Chemical Features and Toxicity Associated Pathways; Striated Muscle Contraction	Striated Muscle Contraction	6	High	1
	Checked	Protein Group ID	# Proteins	# Unique Peptides	# Peptides	# PSMs	Group Description	Found in Sample: [S2] F2: Sample
	FALSE	190	4	1	6	7	[Master Protein] Actin, alpha skeletal muscle OS=Homo sapiens OX=9606 GN=ACTA1 PE=1 SV=1	High
		Checked	Confidence	Sequence	Modifications	Qvality PEP	Qvality q-value	# Protein Groups	# Proteins	# PSMs	Master Protein Accessions	# Missed Cleavages	Theo. MH+ [Da]	Found in Sample: [S2] F2: Sample	Confidence (by Search Engine): Mascot	Percolator q-Value (by Search Engine): Mascot	Percolator PEP (by Search Engine): Mascot	Ions Score (by Search Engine): Mascot
		FALSE	High	AGFAGDDAPR		0.00339374	0.000952428	2	10	1	P60709; P68133	0	976.448	High	High	0.0008446	0.001799	53
		FALSE	High	DSYVGDEAQSK		0.00574638	0.000952428	2	6	1	P60709; P68133	0	1198.52	High	High	0.0008446	0.00323	51
		FALSE	High	HQGVMVGMGQK	2xOxidation [M5; M8]	0.0837002	0.00540817	3	7	1	P60709; P68133; Q562R1	0	1203.56	High	High	0.003932	0.06312	10
		FALSE	High	IWHHTFYNELR		0.0322234	0.000952428	2	9	1	P60709; P68133	0	1515.75	High	High	0.0008446	0.02189	40
		FALSE	High	SYELPDGQVITIGNER		0.0239795	0.000952428	3	10	1	P60709; P68133; Q562R1	0	1790.89	High	High	0.0008446	0.01571	47
		FALSE	High	YPIEHGIITNWDDMEK		0.0243257	0.000952428	1	4	1	P68133	0	1960.91	High	High	0.0008446	0.01603	23
		FALSE	High	YPIEHGIITNWDDMEK	1xOxidation [M14]	0.0810582	0.00540817	1	4	1	P68133	0	1976.91	High	High	0.003932	0.06093	20
FALSE	High	Master Protein	Q8N1N4	Keratin, type II cytoskeletal 78 OS=Homo sapiens OX=9606 GN=KRT78 PE=1 SV=2	0	12.748	7	4	6	2	520	56.8	6.02	219	4	cell death	cytosol	structural molecule activity	Pf00038, Pf12128, Pf13166	196374	ENSG00000170423.12	KRT78	12			Formation of the cornified envelope	3	High	1
	Checked	Protein Group ID	# Proteins	# Unique Peptides	# Peptides	# PSMs	Group Description	Found in Sample: [S2] F2: Sample
	FALSE	245	1	2	4	6	[Master Protein] Keratin, type II cytoskeletal 78 OS=Homo sapiens OX=9606 GN=KRT78 PE=1 SV=2	High
		Checked	Confidence	Sequence	Modifications	Qvality PEP	Qvality q-value	# Protein Groups	# Proteins	# PSMs	Master Protein Accessions	# Missed Cleavages	Theo. MH+ [Da]	Found in Sample: [S2] F2: Sample	Confidence (by Search Engine): Mascot	Percolator q-Value (by Search Engine): Mascot	Percolator PEP (by Search Engine): Mascot	Ions Score (by Search Engine): Mascot
		FALSE	High	FLEQQNK		0.0844698	0.00540817	8	18	1	P08729; P08670; P04259; P02538; O43790; P05787; Q8N1N4; P13647	0	906.468	High	High	0.003932	0.06392	41
		FALSE	High	FLEQQNK	1xDeamidated [N6]	0.0280694	0.000952428	8	18	1	P08729; P08670; P04259; P02538; O43790; P05787; Q8N1N4; P13647	0	907.452	High	High	0.0008446	0.01878	38
		FALSE	High	LLEGEECR	1xCarbamidomethyl [C7]	0.0138825	0.000952428	6	11	1	Q86Y46; P35908; P04259; P02538; Q8N1N4; P13647	0	1005.47	High	High	0.0008446	0.008563	48
		FALSE	High	VDELEAALR		0.000555899	0.000952428	1	1	1	Q8N1N4	0	1015.54	High	High	0.0008446	0.0002434	78
		FALSE	High	YLDFSSIITEVR		0.000183548	0.000952428	1	1	2	Q8N1N4	0	1442.75	High	High	0.0008446	7.137e-05	71
FALSE	High	Master Protein	Q07020	60S ribosomal protein L18 OS=Homo sapiens OX=9606 GN=RPL18 PE=1 SV=2	0	12.602	32	5	5	5	188	21.6	11.72	134	5	cell organization and biogenesis;metabolic process;transport	cytoplasm;cytosol;endoplasmic reticulum;membrane;nucleus;ribosome	RNA binding;structural molecule activity	Pf00828	6141	ENSG00000063177.12	RPL18	19	Ribosome	Cytoplasmic Ribosomal Proteins	Peptide chain elongation; Eukaryotic Translation Termination; Viral mRNA Translation; L13a-mediated translational silencing of Ceruloplasmin expression; Nonsense Mediated Decay (NMD) independent of the Exon Junction Complex (EJC); Selenocysteine synthesis; Nonsense Mediated Decay (NMD) enhanced by the Exon Junction Complex (EJC); GTP hydrolysis and joining of the 60S ribosomal subunit; Major path…	34	High	1
	Checked	Protein Group ID	# Proteins	# Unique Peptides	# Peptides	# PSMs	Group Description	Found in Sample: [S2] F2: Sample
	FALSE	136	1	5	5	5	[Master Protein] 60S ribosomal protein L18 OS=Homo sapiens OX=9606 GN=RPL18 PE=1 SV=2	High
		Checked	Confidence	Sequence	Modifications	Qvality PEP	Qvality q-value	# Protein Groups	# Proteins	# PSMs	Master Protein Accessions	# Missed Cleavages	Theo. MH+ [Da]	Found in Sample: [S2] F2: Sample	Confidence (by Search Engine): Mascot	Percolator q-Value (by Search Engine): Mascot	Percolator PEP (by Search Engine): Mascot	Ions Score (by Search Engine): Mascot
		FALSE	High	APGTPHSHTKPYVR		0.109367	0.00769343	1	1	1	Q07020	0	1547.81	High	High	0.005556	0.08529	19
		FALSE	High	GCGTVLLSGPR	1xCarbamidomethyl [C2]	0.00775089	0.000952428	1	1	1	Q07020	0	1116.58	High	High	0.0008446	0.004494	42
		FALSE	High	ILTFDQLALDSPK		0.000118742	0.000952428	1	1	1	Q07020	0	1460.8	High	High	0.0008446	4.409e-05	69
		FALSE	High	TAVVVGTITDDVR		0.00191813	0.000952428	1	1	1	Q07020	0	1345.73	High	High	0.0008446	0.0009598	59
		FALSE	High	TNRPPLSLSR		0.0235255	0.000952428	1	1	1	Q07020	0	1140.65	High	High	0.0008446	0.01542	33
FALSE	High	Master Protein	P02545	Prelamin-A/C OS=Homo sapiens OX=9606 GN=LMNA PE=1 SV=1	0	12.582	12	8	8	8	664	74.1	7.02	118	8	cell organization and biogenesis;regulation of biological process;response to stimulus;transport	cytosol;membrane;nucleus	protein binding;structural molecule activity	Pf00038, Pf00932	4000	ENSG00000160789.19	LMNA	1	Arrhythmogenic right ventricular cardiomyopathy (ARVC); Dilated cardiomyopathy; Apoptosis; Hypertrophic cardiomyopathy (HCM)	Arrhythmogenic Right Ventricular Cardiomyopathy; Adipogenesis; Fas Ligand (FasL) pathway and Stress induction of Heat Shock Proteins (HSP) regulation	Signaling by BRAF and RAF fusions; Breakdown of the nuclear lamina; XBP1(S) activates chaperone genes; Initiation of Nuclear Envelope Reformation; Clearance of Nuclear Envelope Membranes from Chromatin; Depolymerisation of the Nuclear Lamina; Deregulated CDK5 triggers multiple neurodegenerative pathways in Alzheimer's disease models	33	High	1
	Checked	Protein Group ID	# Proteins	# Unique Peptides	# Peptides	# PSMs	Group Description	Found in Sample: [S2] F2: Sample
	FALSE	145	3	8	8	8	[Master Protein] Prelamin-A/C OS=Homo sapiens OX=9606 GN=LMNA PE=1 SV=1	High
		Checked	Confidence	Sequence	Modifications	Qvality PEP	Qvality q-value	# Protein Groups	# Proteins	# PSMs	Master Protein Accessions	# Missed Cleavages	Theo. MH+ [Da]	Found in Sample: [S2] F2: Sample	Confidence (by Search Engine): Mascot	Percolator q-Value (by Search Engine): Mascot	Percolator PEP (by Search Engine): Mascot	Ions Score (by Search Engine): Mascot
		FALSE	High	AQHEDQVEQYKK		0.0396967	0.00302788	1	1	1	P02545	1	1502.72	High	High	0.002278	0.02748	33
		FALSE	High	EAALSTALSEK		0.0583557	0.00389114	1	1	1	P02545	0	1119.59	High	High	0.002867	0.04236	20
		FALSE	High	LEAALGEAK		0.135934	0.008452	1	1	1	P02545	0	901.499	High	High	0.006109	0.1086	32
		FALSE	High	LLEGEEER		0.0661662	0.00471395	1	3	1	P02545	0	974.479	High	High	0.003446	0.04859	36
		FALSE	High	LRDLEDSLAR		0.0302917	0.000952428	1	1	1	P02545	1	1187.64	High	High	0.0008446	0.02038	23
		FALSE	High	NIYSEELR		0.0900443	0.00540817	1	1	1	P02545	0	1023.51	High	High	0.003932	0.06852	13
		FALSE	High	SGAQASSTPLSPTR		0.00413749	0.000952428	1	1	1	P02545	0	1359.69	High	High	0.0008446	0.002246	70
		FALSE	High	TLEGELHDLR		0.020974	0.000952428	1	1	1	P02545	0	1182.61	High	High	0.0008446	0.01359	31
FALSE	High	Master Protein	Q12860	Contactin-1 OS=Homo sapiens OX=9606 GN=CNTN1 PE=1 SV=1	0	12.574	6	5	6	5	1018	113.2	5.9	231	5	cell organization and biogenesis;regulation of biological process;response to stimulus	membrane	protein binding	Pf00041, Pf00047, Pf07679, Pf07686, Pf13895, Pf13927	1272	ENSG00000018236.14	CNTN1	12	Cell adhesion molecules (CAMs)		Activated NOTCH1 Transmits Signal to the Nucleus; NOTCH2 Activation and Transmission of Signal to the Nucleus; Neurofascin interactions	11	High	1
	Checked	Protein Group ID	# Proteins	# Unique Peptides	# Peptides	# PSMs	Group Description	Found in Sample: [S2] F2: Sample
	FALSE	210	1	5	5	6	[Master Protein] Contactin-1 OS=Homo sapiens OX=9606 GN=CNTN1 PE=1 SV=1	High
		Checked	Confidence	Sequence	Modifications	Qvality PEP	Qvality q-value	# Protein Groups	# Proteins	# PSMs	Master Protein Accessions	# Missed Cleavages	Theo. MH+ [Da]	Found in Sample: [S2] F2: Sample	Confidence (by Search Engine): Mascot	Percolator q-Value (by Search Engine): Mascot	Percolator PEP (by Search Engine): Mascot	Ions Score (by Search Engine): Mascot
		FALSE	High	IVESYQIR		0.0625791	0.00471395	1	1	1	Q12860	0	1007.55	High	High	0.003446	0.04573	36
		FALSE	High	STEATLSFGYLDPFPPEERPEVR		0.000187135	0.000952428	1	1	2	Q12860	0	2637.28	High	High	0.0008446	7.272e-05	98
		FALSE	High	VQVTSQEYSAR		0.0102514	0.000952428	1	1	1	Q12860	0	1267.63	High	High	0.0008446	0.006139	56
		FALSE	High	VVATNTLGR		0.0116188	0.000952428	1	1	1	Q12860	0	930.537	High	High	0.0008446	0.007047	53
		FALSE	High	YWAAHDKEEAANR		0.00347676	0.000952428	1	1	1	Q12860	1	1560.72	High	High	0.0008446	0.001852	41
FALSE	High	Master Protein	P14923	Junction plakoglobin OS=Homo sapiens OX=9606 GN=JUP PE=1 SV=3	0	12.549	11	7	8	7	745	81.7	6.14	127	7	cell death;cell organization and biogenesis;cellular component movement;regulation of biological process;response to stimulus;transport	cytoplasm;cytoskeleton;cytosol;extracellular;membrane;nucleus;organelle lumen	protein binding;signal transducer activity;structural molecule activity	Pf00514	3728	ENSG00000173801.16	JUP	17	Arrhythmogenic right ventricular cardiomyopathy (ARVC); Acute myeloid leukemia; Pathways in cancer; Transcriptional misregulation in cancer	Arrhythmogenic Right Ventricular Cardiomyopathy; Corticotropin-releasing hormone signaling pathway; Ectoderm Differentiation	Adherens junctions interactions; Neutrophil degranulation; Formation of the cornified envelope; VEGFR2 mediated vascular permeability	22	High	1
	Checked	Protein Group ID	# Proteins	# Unique Peptides	# Peptides	# PSMs	Group Description	Found in Sample: [S2] F2: Sample
	FALSE	153	1	7	7	8	[Master Protein] Junction plakoglobin OS=Homo sapiens OX=9606 GN=JUP PE=1 SV=3	High
		Checked	Confidence	Sequence	Modifications	Qvality PEP	Qvality q-value	# Protein Groups	# Proteins	# PSMs	Master Protein Accessions	# Missed Cleavages	Theo. MH+ [Da]	Found in Sample: [S2] F2: Sample	Confidence (by Search Engine): Mascot	Percolator q-Value (by Search Engine): Mascot	Percolator PEP (by Search Engine): Mascot	Ions Score (by Search Engine): Mascot
		FALSE	High	ATIGLIR		0.0888217	0.00540817	1	1	1	P14923	0	743.477	High	High	0.003932	0.06743	24
		FALSE	High	HVAAGTQQPYTDGVR		0.0774193	0.00540817	1	1	1	P14923	0	1599.79	High	High	0.003932	0.05797	28
		FALSE	High	LLNDEDPVVVTK		0.0145661	0.000952428	1	1	1	P14923	0	1341.73	High	High	0.0008446	0.009053	48
		FALSE	High	ISEDKNPDYR		0.0314665	0.000952428	1	1	1	P14923	1	1236.59	High	High	0.0008446	0.0213	16
		FALSE	High	LVQLLVK		0.0608559	0.00389114	1	1	1	P14923	0	812.56	High	High	0.002867	0.04425	31
		FALSE	High	TLVTQNSGVEALIHAILR		0.0116188	0.000952428	1	1	2	P14923	0	1935.1	High	High	0.0008446	0.00706	38
		FALSE	High	VSVELTNSLFK		0.0279359	0.000952428	1	1	1	P14923	0	1236.68	High	High	0.0008446	0.01868	41
FALSE	High	Master Protein	Q00839	Heterogeneous nuclear ribonucleoprotein U OS=Homo sapiens OX=9606 GN=HNRNPU PE=1 SV=6	0	12.369	8	5	6	5	825	90.5	6	208	5	cell differentiation;metabolic process;regulation of biological process;response to stimulus	cell surface;chromosome;cytoplasm;membrane;nucleus;spliceosomal complex	DNA binding;nucleotide binding;protein binding;RNA binding	Pf00622, Pf13671	3192	ENSG00000153187.18	HNRNPU	1	Spliceosome	mRNA Processing	mRNA Splicing - Major Pathway	6	High	1
	Checked	Protein Group ID	# Proteins	# Unique Peptides	# Peptides	# PSMs	Group Description	Found in Sample: [S2] F2: Sample
	FALSE	139	1	5	5	6	[Master Protein] Heterogeneous nuclear ribonucleoprotein U OS=Homo sapiens OX=9606 GN=HNRNPU PE=1 SV=6	High
		Checked	Confidence	Sequence	Modifications	Qvality PEP	Qvality q-value	# Protein Groups	# Proteins	# PSMs	Master Protein Accessions	# Missed Cleavages	Theo. MH+ [Da]	Found in Sample: [S2] F2: Sample	Confidence (by Search Engine): Mascot	Percolator q-Value (by Search Engine): Mascot	Percolator PEP (by Search Engine): Mascot	Ions Score (by Search Engine): Mascot
		FALSE	High	DLPEHAVLK		0.128375	0.00769343	1	1	1	Q00839	0	1021.57	High	High	0.005556	0.1019	20
		FALSE	High	EKPYFPIPEEYTFIQNVPLEDR		0.000134013	0.000952428	1	1	1	Q00839	0	2724.36	High	High	0.0008446	5.02e-05	38
		FALSE	High	FIEIAAR		0.105982	0.00708342	1	1	1	Q00839	0	819.472	High	High	0.005122	0.082	41
		FALSE	High	NFILDQTNVSAAAQR		0.000230421	0.000952428	1	1	2	Q00839	0	1647.84	High	High	0.0008446	9.152e-05	72
		FALSE	High	YNILGTNTIMDK		0.017566	0.000952428	1	1	1	Q00839	0	1382.7	High	High	0.0008446	0.01113	49
FALSE	High	Master Protein	O43707	Alpha-actinin-4 OS=Homo sapiens OX=9606 GN=ACTN4 PE=1 SV=2	0	12.364	7	6	7	6	911	104.8	5.44	126	6	cell organization and biogenesis;cellular component movement;regulation of biological process;response to stimulus;transport	cytoplasm;cytoskeleton;cytosol;extracellular;nucleus;organelle lumen	DNA binding;metal ion binding;protein binding;RNA binding	Pf00307, Pf00435, Pf08726, Pf11971, Pf13499	81	ENSG00000282844.1; ENSG00000130402.11	ACTN4	19; CHR_HG26_PATCH	Viral carcinogenesis; Amoebiasis; Arrhythmogenic right ventricular cardiomyopathy (ARVC); Tight junction; Focal adhesion; Adherens junction; Regulation of actin cytoskeleton; Leukocyte transendothelial migration; Systemic lupus erythematosus	Arrhythmogenic Right Ventricular Cardiomyopathy; Primary Focal Segmental Glomerulosclerosis FSGS; Striated Muscle Contraction	Platelet degranulation ; Nephrin family interactions	18	High	1
	Checked	Protein Group ID	# Proteins	# Unique Peptides	# Peptides	# PSMs	Group Description	Found in Sample: [S2] F2: Sample
	FALSE	192	4	6	6	7	[Master Protein] Alpha-actinin-4 OS=Homo sapiens OX=9606 GN=ACTN4 PE=1 SV=2	High
		Checked	Confidence	Sequence	Modifications	Qvality PEP	Qvality q-value	# Protein Groups	# Proteins	# PSMs	Master Protein Accessions	# Missed Cleavages	Theo. MH+ [Da]	Found in Sample: [S2] F2: Sample	Confidence (by Search Engine): Mascot	Percolator q-Value (by Search Engine): Mascot	Percolator PEP (by Search Engine): Mascot	Ions Score (by Search Engine): Mascot
		FALSE	High	ALDFIASK		0.0366279	0.00211531	1	3	1	O43707	0	864.483	High	High	0.001643	0.0252	20
		FALSE	High	HRPELIEYDK		0.00529347	0.000952428	1	1	1	O43707	0	1299.67	High	High	0.0008446	0.00295	28
		FALSE	High	KHEAFESDLAAHQDR		0.0450908	0.00302788	1	3	1	O43707	1	1753.83	High	High	0.002278	0.03165	21
		FALSE	High	LDHLAEK		0.0888217	0.00540817	1	2	1	O43707	0	825.446	High	High	0.003932	0.06752	18
		FALSE	High	RDHALLEEQSK		0.0224272	0.000952428	1	1	1	O43707	1	1325.68	High	High	0.0008446	0.01462	27
		FALSE	High	VGWEQLLTTIAR		0.000436439	0.000952428	1	2	2	O43707	0	1386.77	High	High	0.0008446	0.0001862	73
FALSE	High	Master Protein	P62241	40S ribosomal protein S8 OS=Homo sapiens OX=9606 GN=RPS8 PE=1 SV=2	0	11.907	31	5	5	5	208	24.2	10.32	146	5	cell organization and biogenesis;metabolic process;transport	cytoplasm;cytosol;endoplasmic reticulum;membrane;nucleus;ribosome	protein binding;RNA binding;structural molecule activity	Pf01201	6202	ENSG00000142937.11	RPS8	1	Ribosome	Cytoplasmic Ribosomal Proteins	Peptide chain elongation; Eukaryotic Translation Termination; Viral mRNA Translation; Formation of the ternary complex, and subsequently, the 43S complex; L13a-mediated translational silencing of Ceruloplasmin expression; Selenocysteine synthesis; Nonsense Mediated Decay (NMD) independent of the Exon Junction Complex (EJC); Nonsense Mediated Decay (NMD) enhanced by the Exon Junction Complex (EJC)…	38	High	1
	Checked	Protein Group ID	# Proteins	# Unique Peptides	# Peptides	# PSMs	Group Description	Found in Sample: [S2] F2: Sample
	FALSE	77	1	5	5	5	[Master Protein] 40S ribosomal protein S8 OS=Homo sapiens OX=9606 GN=RPS8 PE=1 SV=2	High
		Checked	Confidence	Sequence	Modifications	Qvality PEP	Qvality q-value	# Protein Groups	# Proteins	# PSMs	Master Protein Accessions	# Missed Cleavages	Theo. MH+ [Da]	Found in Sample: [S2] F2: Sample	Confidence (by Search Engine): Mascot	Percolator q-Value (by Search Engine): Mascot	Percolator PEP (by Search Engine): Mascot	Ions Score (by Search Engine): Mascot
		FALSE	High	ADGYVLEGK		0.0719153	0.00471395	1	1	1	P62241	0	951.478	High	High	0.003446	0.05334	29
		FALSE	High	LDVGNFSWGSECCTR	2xCarbamidomethyl [C12; C13]	0.00106309	0.000952428	1	1	1	P62241	0	1787.75	High	High	0.0008446	0.0004971	64
		FALSE	High	IIDVVYNASNNELVR		0.00178389	0.000952428	1	1	1	P62241	0	1718.91	High	High	0.0008446	0.0008855	64
		FALSE	High	ISSLLEEQFQQGK		0.00677138	0.000952428	1	1	1	P62241	0	1506.78	High	High	0.0008446	0.003872	49
		FALSE	High	QWYESHYALPLGR		0.0210746	0.000952428	1	1	1	P62241	0	1619.8	High	High	0.0008446	0.01364	7
FALSE	High	Master Protein	P62805	Histone H4 OS=Homo sapiens OX=9606 GN=H4C1 PE=1 SV=2	0	11.711	40	5	5	5	103	11.4	11.36	170	5	cell organization and biogenesis;metabolic process;regulation of biological process;response to stimulus	chromosome;extracellular;membrane;nucleus	DNA binding;protein binding;RNA binding	Pf00125, Pf02969, Pf15630	8359; 8361; 8360; 8363; 8370; 554313; 8365; 8364; 121504; 8367; 8294; 8366; 8362; 8368	ENSG00000197061.4; ENSG00000275126.1; ENSG00000273542.1; ENSG00000197238.4; ENSG00000197837.3; ENSG00000276966.2; ENSG00000158406.4; ENSG00000270882.2; ENSG00000274618.1; ENSG00000278637.1; ENSG00000277157.1; ENSG00000278705.1; ENSG00000270276.2; ENSG00000276180.1	HIST1H4A; HIST1H4F; HIST1H4D; HIST1H4J; HIST2H4A; HIST2H4B; HIST1H4H; HIST1H4C; HIST4H4; HIST1H4E; HIST1H4I; HIST1H4B; HIST1H4K; HIST1H4L	6; 1; 12	Viral carcinogenesis; Systemic lupus erythematosus; Alcoholism	Gastric Cancer Network 1; Histone Modifications; Type II interferon signaling (IFNG)	SIRT1 negatively regulates rRNA expression; RMTs methylate histone arginines; Nonhomologous End-Joining (NHEJ); Activation of anterior HOX genes in hindbrain development during early embryogenesis; NoRC negatively regulates rRNA expression; Meiotic synapsis; Transcriptional regulation by small RNAs; Meiotic recombination; PRC2 methylates histones and DNA; Recruitment and ATM-mediated phosphorylat…	82	High	1
	Checked	Protein Group ID	# Proteins	# Unique Peptides	# Peptides	# PSMs	Group Description	Found in Sample: [S2] F2: Sample
	FALSE	166	1	5	5	5	[Master Protein] Histone H4 OS=Homo sapiens OX=9606 GN=H4C1 PE=1 SV=2	High
		Checked	Confidence	Sequence	Modifications	Qvality PEP	Qvality q-value	# Protein Groups	# Proteins	# PSMs	Master Protein Accessions	# Missed Cleavages	Theo. MH+ [Da]	Found in Sample: [S2] F2: Sample	Confidence (by Search Engine): Mascot	Percolator q-Value (by Search Engine): Mascot	Percolator PEP (by Search Engine): Mascot	Ions Score (by Search Engine): Mascot
		FALSE	High	DAVTYTEHAK		0.0198026	0.000952428	1	1	1	P62805	0	1134.54	High	High	0.0008446	0.01274	47
		FALSE	High	KTVTAMDVVYALK		0.00359641	0.000952428	1	1	1	P62805	1	1438.8	High	High	0.0008446	0.001924	44
		FALSE	High	ISGLIYEETR		0.00278353	0.000952428	1	1	1	P62805	0	1180.62	High	High	0.0008446	0.001449	53
		FALSE	High	TVTAMDVVYALK		0.00314114	0.000952428	1	1	1	P62805	0	1310.7	High	High	0.0008446	0.001652	64
		FALSE	High	VFLENVIR		0.0468212	0.00302788	1	1	1	P62805	0	989.578	High	High	0.002278	0.03315	52
FALSE	High	Master Protein	P29401	Transketolase OS=Homo sapiens OX=9606 GN=TKT PE=1 SV=3	0	11.704	8	3	6	3	623	67.8	7.66	196	3	metabolic process;regulation of biological process	cytosol	catalytic activity;metal ion binding;protein binding	Pf00456, Pf00676, Pf02775, Pf02779, Pf02780, Pf09364	7086	ENSG00000163931.15	TKT	3	Carbon metabolism; Pentose phosphate pathway; Biosynthesis of amino acids; Metabolic pathways	Pentose Phosphate Pathway	Insulin effects increased synthesis of Xylulose-5-Phosphate; Pentose phosphate pathway (hexose monophosphate shunt)	10	High	1
	Checked	Protein Group ID	# Proteins	# Unique Peptides	# Peptides	# PSMs	Group Description	Found in Sample: [S2] F2: Sample
	FALSE	110	1	3	3	6	[Master Protein] Transketolase OS=Homo sapiens OX=9606 GN=TKT PE=1 SV=3	High
		Checked	Confidence	Sequence	Modifications	Qvality PEP	Qvality q-value	# Protein Groups	# Proteins	# PSMs	Master Protein Accessions	# Missed Cleavages	Theo. MH+ [Da]	Found in Sample: [S2] F2: Sample	Confidence (by Search Engine): Mascot	Percolator q-Value (by Search Engine): Mascot	Percolator PEP (by Search Engine): Mascot	Ions Score (by Search Engine): Mascot
		FALSE	High	AVELAANTK		0.0291598	0.000952428	1	1	1	P29401	0	916.51	High	High	0.0008446	0.01957	36
		FALSE	High	NMAEQIIQEIYSQIQSK		0.000161848	0.000952428	1	1	4	P29401	0	2023.02	High	High	0.0008446	6.211e-05	51
		FALSE	High	SKDDQVTVIGAGVTLHEALAAAELLK		0.0126094	0.000952428	1	1	1	P29401	1	2649.45	High	High	0.0008446	0.007715	32
FALSE	High	Master Protein	P02788	Lactotransferrin OS=Homo sapiens OX=9606 GN=LTF PE=1 SV=6	0	11.676	9	5	5	5	710	78.1	8.12	117	5	cellular homeostasis;defense response;metabolic process;regulation of biological process;response to stimulus;transport	cell surface;cytoplasm;extracellular;nucleus;organelle lumen	catalytic activity;DNA binding;enzyme regulator activity;metal ion binding;protein binding	Pf00405	4057	ENSG00000012223.12	LTF	3			Neutrophil degranulation; Mtb iron assimilation by chelation; Amyloid fiber formation; Metal sequestration by antimicrobial proteins	12	High	1
	Checked	Protein Group ID	# Proteins	# Unique Peptides	# Peptides	# PSMs	Group Description	Found in Sample: [S2] F2: Sample
	FALSE	218	1	5	5	5	[Master Protein] Lactotransferrin OS=Homo sapiens OX=9606 GN=LTF PE=1 SV=6	High
		Checked	Confidence	Sequence	Modifications	Qvality PEP	Qvality q-value	# Protein Groups	# Proteins	# PSMs	Master Protein Accessions	# Missed Cleavages	Theo. MH+ [Da]	Found in Sample: [S2] F2: Sample	Confidence (by Search Engine): Mascot	Percolator q-Value (by Search Engine): Mascot	Percolator PEP (by Search Engine): Mascot	Ions Score (by Search Engine): Mascot
		FALSE	High	GGSFQLNELQGLK		0.0884176	0.00540817	1	1	1	P02788	0	1390.73	High	High	0.003932	0.06703	33
		FALSE	High	IDSGLYLGSGYFTAIQNLR		1.81627e-05	0.000952428	1	1	1	P02788	0	2088.08	High	High	0.0008446	5.511e-06	84
		FALSE	High	LRPVAAEVYGTER		0.0519169	0.00389114	1	1	1	P02788	0	1460.79	High	High	0.002867	0.03706	16
		FALSE	High	RKPVTEAR		0.0432182	0.00302788	1	1	1	P02788	1	956.564	High	High	0.002278	0.03026	21
		FALSE	High	VPSHAVVAR		0.00866014	0.000952428	1	1	1	P02788	0	935.542	High	High	0.0008446	0.005093	42
FALSE	High	Master Protein	P05109	Protein S100-A8 OS=Homo sapiens OX=9606 GN=S100A8 PE=1 SV=1	0	11.535	47	5	6	5	93	10.8	7.03	156	5	cell death;cellular component movement;defense response;metabolic process;regulation of biological process;response to stimulus;transport	cytoplasm;cytoskeleton;cytosol;extracellular;membrane;nucleus;organelle lumen	metal ion binding;protein binding	Pf01023, Pf13499	6279	ENSG00000143546.9	S100A8	1			Neutrophil degranulation; Metal sequestration by antimicrobial proteins; Regulation of TLR by endogenous ligand	7	High	1
	Checked	Protein Group ID	# Proteins	# Unique Peptides	# Peptides	# PSMs	Group Description	Found in Sample: [S2] F2: Sample
	FALSE	81	1	5	5	6	[Master Protein] Protein S100-A8 OS=Homo sapiens OX=9606 GN=S100A8 PE=1 SV=1	High
		Checked	Confidence	Sequence	Modifications	Qvality PEP	Qvality q-value	# Protein Groups	# Proteins	# PSMs	Master Protein Accessions	# Missed Cleavages	Theo. MH+ [Da]	Found in Sample: [S2] F2: Sample	Confidence (by Search Engine): Mascot	Percolator q-Value (by Search Engine): Mascot	Percolator PEP (by Search Engine): Mascot	Ions Score (by Search Engine): Mascot
		FALSE	High	ALNSIIDVYHK		0.00995933	0.000952428	1	1	2	P05109	0	1272.69	High	High	0.0008446	0.005947	41
		FALSE	High	GADVWFK		0.0810582	0.00540817	1	1	1	P05109	0	822.414	High	High	0.003932	0.06079	34
		FALSE	High	GNFHAVYR		0.0344384	0.00211531	1	1	1	P05109	0	963.48	High	High	0.001643	0.02351	51
		FALSE	High	LLETECPQYIR	1xCarbamidomethyl [C6]	0.000783777	0.000952428	1	1	1	P05109	0	1421.71	High	High	0.0008446	0.0003552	79
		FALSE	High	MLTELEK	1xOxidation [M1]	0.0972727	0.00628646	1	1	1	P05109	0	879.449	High	High	0.004551	0.07455	31
FALSE	High	Master Protein	Q16778	Histone H2B type 2-E OS=Homo sapiens OX=9606 GN=H2BC21 PE=1 SV=3	0	11.05	33	4	5	4	126	13.9	10.32	235	4	cell organization and biogenesis;defense response;response to stimulus	chromosome;cytosol;nucleus	DNA binding;protein binding	Pf00125, Pf00808	8349	ENSG00000184678.10	HIST2H2BE	1	Viral carcinogenesis; Systemic lupus erythematosus; Alcoholism		SIRT1 negatively regulates rRNA expression; Nonhomologous End-Joining (NHEJ); Activation of anterior HOX genes in hindbrain development during early embryogenesis; NoRC negatively regulates rRNA expression; Meiotic synapsis; Transcriptional regulation by small RNAs; Meiotic recombination; PRC2 methylates histones and DNA; Recruitment and ATM-mediated phosphorylation of repair and signaling protei…	75	High	1
	Checked	Protein Group ID	# Proteins	# Unique Peptides	# Peptides	# PSMs	Group Description	Found in Sample: [S2] F2: Sample
	FALSE	31	18	4	4	5	[Master Protein] Histone H2B type 2-E OS=Homo sapiens OX=9606 GN=H2BC21 PE=1 SV=3	High
		Checked	Confidence	Sequence	Modifications	Qvality PEP	Qvality q-value	# Protein Groups	# Proteins	# PSMs	Master Protein Accessions	# Missed Cleavages	Theo. MH+ [Da]	Found in Sample: [S2] F2: Sample	Confidence (by Search Engine): Mascot	Percolator q-Value (by Search Engine): Mascot	Percolator PEP (by Search Engine): Mascot	Ions Score (by Search Engine): Mascot
		FALSE	High	AMGIMNSFVNDIFER		1.20961e-05	0.000952428	1	14	2	Q16778	0	1743.82	High	High	0.0008446	3.514e-06	108
		FALSE	High	LAHYNKR		0.138338	0.008452	1	15	1	Q16778	1	901.5	High	High	0.006109	0.1108	18
		FALSE	High	LLLPGELAK		0.0938067	0.00540817	1	16	1	Q16778	0	953.603	High	High	0.003932	0.07184	32
		FALSE	High	QVHPDTGISSK		0.000711486	0.000952428	1	15	1	Q16778	0	1168.6	High	High	0.0008446	0.0003189	49
FALSE	High	Master Protein	Q86UN3	Reticulon-4 receptor-like 2 OS=Homo sapiens OX=9606 GN=RTN4RL2 PE=1 SV=1	0	10.773	12	5	5	5	420	46.1	7.62	107	5	cell organization and biogenesis;metabolic process;regulation of biological process;response to stimulus	cell surface;cytoplasm;extracellular;membrane	enzyme regulator activity;protein binding;receptor activity	Pf12799, Pf13306, Pf13855	349667	ENSG00000186907.7	RTN4RL2	11			Post-translational modification: synthesis of GPI-anchored proteins	3	High	1
	Checked	Protein Group ID	# Proteins	# Unique Peptides	# Peptides	# PSMs	Group Description	Found in Sample: [S2] F2: Sample
	FALSE	241	1	5	5	5	[Master Protein] Reticulon-4 receptor-like 2 OS=Homo sapiens OX=9606 GN=RTN4RL2 PE=1 SV=1	High
		Checked	Confidence	Sequence	Modifications	Qvality PEP	Qvality q-value	# Protein Groups	# Proteins	# PSMs	Master Protein Accessions	# Missed Cleavages	Theo. MH+ [Da]	Found in Sample: [S2] F2: Sample	Confidence (by Search Engine): Mascot	Percolator q-Value (by Search Engine): Mascot	Percolator PEP (by Search Engine): Mascot	Ions Score (by Search Engine): Mascot
		FALSE	High	HLQALEELDLGDNR		0.00183642	0.000952428	1	1	1	Q86UN3	0	1622.81	High	High	0.0008446	0.0009128	32
		FALSE	High	LFLQNNLIR		0.010603	0.000952428	1	1	1	Q86UN3	0	1130.67	High	High	0.0008446	0.006357	42
		FALSE	High	LLLHGNR		0.0880152	0.00540817	1	1	1	Q86UN3	0	822.494	High	High	0.003932	0.06689	27
		FALSE	High	LLTEHVFR		0.081805	0.00540817	1	1	1	Q86UN3	0	1014.57	High	High	0.003932	0.06141	35
		FALSE	High	SLEPDTFQGLER		0.00146298	0.000952428	1	1	1	Q86UN3	0	1391.68	High	High	0.0008446	0.0007079	57
FALSE	High	Master Protein	P04843	Dolichyl-diphosphooligosaccharide--protein glycosyltransferase subunit 1 OS=Homo sapiens OX=9606 GN=RPN1 PE=1 SV=1	0	10.49	10	4	4	4	607	68.5	6.38	151	4	metabolic process	cytosol;endoplasmic reticulum;membrane	catalytic activity;protein binding;RNA binding	Pf04597	6184	ENSG00000163902.11	RPN1	3	N-Glycan biosynthesis; Protein processing in endoplasmic reticulum; Metabolic pathways	Proteasome Degradation	Asparagine N-linked glycosylation; SRP-dependent cotranslational protein targeting to membrane	9	High	1
	Checked	Protein Group ID	# Proteins	# Unique Peptides	# Peptides	# PSMs	Group Description	Found in Sample: [S2] F2: Sample
	FALSE	182	1	4	4	4	[Master Protein] Dolichyl-diphosphooligosaccharide--protein glycosyltransferase subunit 1 OS=Homo sapiens OX=9606 GN=RPN1 PE=1 SV=1	High
		Checked	Confidence	Sequence	Modifications	Qvality PEP	Qvality q-value	# Protein Groups	# Proteins	# PSMs	Master Protein Accessions	# Missed Cleavages	Theo. MH+ [Da]	Found in Sample: [S2] F2: Sample	Confidence (by Search Engine): Mascot	Percolator q-Value (by Search Engine): Mascot	Percolator PEP (by Search Engine): Mascot	Ions Score (by Search Engine): Mascot
		FALSE	High	ALTSEIALLQSR		0.00155041	0.000952428	1	1	1	P04843	0	1301.74	High	High	0.0008446	0.0007576	65
		FALSE	High	ATSFLLALEPELEAR		0.0125489	0.000952428	1	1	1	P04843	0	1659.9	High	High	0.0008446	0.007682	57
		FALSE	High	FVDHVFDEQVIDSLTVK		0.0686654	0.00471395	1	1	1	P04843	0	1991.01	High	High	0.003446	0.05055	30
		FALSE	High	NLVEQHIQDIVVHYTFNK		0.000271629	0.000952428	1	1	1	P04843	0	2197.14	High	High	0.0008446	0.00011	66
FALSE	High	Master Protein	P00338	L-lactate dehydrogenase A chain OS=Homo sapiens OX=9606 GN=LDHA PE=1 SV=2	0	10.436	13	4	4	3	332	36.7	8.27	128	4	metabolic process;regulation of biological process;response to stimulus	cytoplasm;cytosol;membrane;nucleus	catalytic activity;nucleotide binding;protein binding	Pf00056, Pf02866	3939	ENSG00000134333.13	LDHA	11	Propanoate metabolism; HIF-1 signaling pathway; Central carbon metabolism in cancer; Pyruvate metabolism; Glucagon signaling pathway; Glycolysis / Gluconeogenesis; Metabolic pathways; Cysteine and methionine metabolism	Cori Cycle; Photodynamic therapy-induced HIF-1 survival signaling; Amino Acid metabolism; Glycolysis and Gluconeogenesis	Pyruvate metabolism	16	High	1
	Checked	Protein Group ID	# Proteins	# Unique Peptides	# Peptides	# PSMs	Group Description	Found in Sample: [S2] F2: Sample
	FALSE	185	3	3	4	4	[Master Protein] L-lactate dehydrogenase A chain OS=Homo sapiens OX=9606 GN=LDHA PE=1 SV=2	High
		Checked	Confidence	Sequence	Modifications	Qvality PEP	Qvality q-value	# Protein Groups	# Proteins	# PSMs	Master Protein Accessions	# Missed Cleavages	Theo. MH+ [Da]	Found in Sample: [S2] F2: Sample	Confidence (by Search Engine): Mascot	Percolator q-Value (by Search Engine): Mascot	Percolator PEP (by Search Engine): Mascot	Ions Score (by Search Engine): Mascot
		FALSE	High	LVIITAGAR		0.0227513	0.000952428	1	1	1	P00338	0	913.583	High	High	0.0008446	0.01482	36
		FALSE	High	QVVESAYEVIK		0.0111261	0.000952428	1	1	1	P00338	0	1264.68	High	High	0.0008446	0.006702	47
		FALSE	High	VIGSGCNLDSAR	1xCarbamidomethyl [C6]	0.000250178	0.000952428	2	4	1	P07195; P00338	0	1248.6	High	High	0.0008446	0.0001002	69
		FALSE	High	VTLTSEEEAR		0.00645231	0.000952428	1	1	1	P00338	0	1134.56	High	High	0.0008446	0.003681	41
FALSE	High	Master Protein	P62424	60S ribosomal protein L7a OS=Homo sapiens OX=9606 GN=RPL7A PE=1 SV=2	0	9.991	19	4	4	4	266	30	10.61	132	4	cell organization and biogenesis;metabolic process;transport	cytoplasm;cytosol;membrane;nucleus;ribosome	protein binding;RNA binding;structural molecule activity	Pf01248	6130	ENSG00000280858.2; ENSG00000148303.16	RPL7A	9; CHR_HG2030_PATCH	Ribosome	Cytoplasmic Ribosomal Proteins	Peptide chain elongation; Eukaryotic Translation Termination; Viral mRNA Translation; L13a-mediated translational silencing of Ceruloplasmin expression; Nonsense Mediated Decay (NMD) independent of the Exon Junction Complex (EJC); Selenocysteine synthesis; Nonsense Mediated Decay (NMD) enhanced by the Exon Junction Complex (EJC); GTP hydrolysis and joining of the 60S ribosomal subunit; Major path…	34	High	1
	Checked	Protein Group ID	# Proteins	# Unique Peptides	# Peptides	# PSMs	Group Description	Found in Sample: [S2] F2: Sample
	FALSE	160	1	4	4	4	[Master Protein] 60S ribosomal protein L7a OS=Homo sapiens OX=9606 GN=RPL7A PE=1 SV=2	High
		Checked	Confidence	Sequence	Modifications	Qvality PEP	Qvality q-value	# Protein Groups	# Proteins	# PSMs	Master Protein Accessions	# Missed Cleavages	Theo. MH+ [Da]	Found in Sample: [S2] F2: Sample	Confidence (by Search Engine): Mascot	Percolator q-Value (by Search Engine): Mascot	Percolator PEP (by Search Engine): Mascot	Ions Score (by Search Engine): Mascot
		FALSE	High	AGVNTVTTLVENK		0.00427984	0.000952428	1	1	1	P62424	0	1345.73	High	High	0.0008446	0.002326	68
		FALSE	High	LKVPPAINQFTQALDR		0.0206749	0.000952428	1	1	1	P62424	1	1811.02	High	High	0.0008446	0.01336	38
		FALSE	High	NFGIGQDIQPK		0.0142202	0.000952428	1	1	1	P62424	0	1216.63	High	High	0.0008446	0.008797	36
		FALSE	High	RHWGGNVLGPK		0.000818661	0.000952428	1	1	1	P62424	1	1220.66	High	High	0.0008446	0.0003733	49
FALSE	High	Master Protein	P12236	ADP/ATP translocase 3 OS=Homo sapiens OX=9606 GN=SLC25A6 PE=1 SV=4	0	9.929	22	5	5	1	298	32.8	9.74	147	5	cell death;cell organization and biogenesis;regulation of biological process;response to stimulus;transport	membrane;mitochondrion;nucleus	protein binding;transporter activity	Pf00153	293	ENSG00000169100.13	SLC25A6	X|Y; X	cGMP-PKG signaling pathway; Huntington's disease; HTLV-I infection; Parkinson's disease; Influenza A; Calcium signaling pathway	Electron Transport Chain	Mitochondrial protein import; Regulation of insulin secretion; Vpr-mediated induction of apoptosis by mitochondrial outer membrane permeabilization; Influenza Virus Induced Apoptosis; Metabolism of proteins	21	High	1
	Checked	Protein Group ID	# Proteins	# Unique Peptides	# Peptides	# PSMs	Group Description	Found in Sample: [S2] F2: Sample
	FALSE	35	3	1	5	5	[Master Protein] ADP/ATP translocase 3 OS=Homo sapiens OX=9606 GN=SLC25A6 PE=1 SV=4	High
		Checked	Confidence	Sequence	Modifications	Qvality PEP	Qvality q-value	# Protein Groups	# Proteins	# PSMs	Master Protein Accessions	# Missed Cleavages	Theo. MH+ [Da]	Found in Sample: [S2] F2: Sample	Confidence (by Search Engine): Mascot	Percolator q-Value (by Search Engine): Mascot	Percolator PEP (by Search Engine): Mascot	Ions Score (by Search Engine): Mascot
		FALSE	High	EQGVLSFWR		0.0278031	0.000952428	2	2	1	P12236; P05141	0	1121.57	High	High	0.0008446	0.01851	32
		FALSE	High	GAWSNVLR		0.0521608	0.00389114	2	3	1	P12236; P05141	0	902.484	High	High	0.002867	0.03729	51
		FALSE	High	LLLQVQHASK		0.0972727	0.00628646	2	3	1	P12236; P05141	0	1136.68	High	High	0.004551	0.07449	22
		FALSE	High	YFAGNLASGGAAGATSLCFVYPLDFAR	1xCarbamidomethyl [C18]; 1xDeamidated [N5]	0.000754019	0.000952428	1	2	1	P12236	0	2797.33	High	High	0.0008446	0.000341	91
		FALSE	High	YFPTQALNFAFK		0.0111261	0.000952428	2	4	1	P12236; P05141	0	1446.74	High	High	0.0008446	0.006712	35
FALSE	High	Master Protein	P68363	Tubulin alpha-1B chain OS=Homo sapiens OX=9606 GN=TUBA1B PE=1 SV=1	0	9.838	10	3	4	2	451	50.1	5.06	146	3	cell division;cell organization and biogenesis;response to stimulus;transport	cytoplasm;cytoskeleton;membrane	catalytic activity;nucleotide binding;protein binding;RNA binding;structural molecule activity	Pf00091, Pf03953	10376	ENSG00000123416.15	TUBA1B	12	Pathogenic Escherichia coli infection; Gap junction; Phagosome; Apoptosis	Pathogenic Escherichia coli infection; Allograft Rejection; Parkin-Ubiquitin Proteasomal System pathway	COPI-independent Golgi-to-ER retrograde traffic; COPI-dependent Golgi-to-ER retrograde traffic; Carboxyterminal post-translational modifications of tubulin; Recruitment of NuMA to mitotic centrosomes; Hedgehog 'off' state; Translocation of GLUT4 to the plasma membrane; Microtubule-dependent trafficking of connexons from Golgi to the plasma membrane; Separation of Sister Chromatids; COPI-mediated …	66	High	1
	Checked	Protein Group ID	# Proteins	# Unique Peptides	# Peptides	# PSMs	Group Description	Found in Sample: [S2] F2: Sample
	FALSE	207	7	2	3	4	[Master Protein] Tubulin alpha-1B chain OS=Homo sapiens OX=9606 GN=TUBA1B PE=1 SV=1	High
		Checked	Confidence	Sequence	Modifications	Qvality PEP	Qvality q-value	# Protein Groups	# Proteins	# PSMs	Master Protein Accessions	# Missed Cleavages	Theo. MH+ [Da]	Found in Sample: [S2] F2: Sample	Confidence (by Search Engine): Mascot	Percolator q-Value (by Search Engine): Mascot	Percolator PEP (by Search Engine): Mascot	Ions Score (by Search Engine): Mascot
		FALSE	High	EIIDLVLDR		0.100402	0.00708342	1	3	1	P68363	0	1085.62	High	High	0.005122	0.07736	31
		FALSE	High	FDGALNVDLTEFQTNLVPYPR	1xDeamidated [N6]	0.00151336	0.000952428	1	7	1	P68363	0	2410.19	High	High	0.0008446	0.0007384	50
		FALSE	High	LISQIVSSITASLR		0.0018905	0.000952428	2	5	2	P68363; Q9H853	0	1487.88	High	High	0.0008446	0.0009431	42
FALSE	High	Master Protein	P02786	Transferrin receptor protein 1 OS=Homo sapiens OX=9606 GN=TFRC PE=1 SV=2	0	9.804	8	5	5	5	760	84.8	6.61	108	5	cell differentiation;cell organization and biogenesis;cellular homeostasis;metabolic process;regulation of biological process;response to stimulus;transport	cell surface;endosome;extracellular;membrane	protein binding;receptor activity;RNA binding;transporter activity	Pf02225, Pf04253, Pf04389	7037	ENSG00000072274.12	TFRC	3	Endocytosis; HIF-1 signaling pathway; Hematopoietic cell lineage; Phagosome	Iron metabolism in placenta	Cargo recognition for clathrin-mediated endocytosis; Transferrin endocytosis and recycling; Golgi Associated Vesicle Biogenesis	15	High	1
	Checked	Protein Group ID	# Proteins	# Unique Peptides	# Peptides	# PSMs	Group Description	Found in Sample: [S2] F2: Sample
	FALSE	247	1	5	5	5	[Master Protein] Transferrin receptor protein 1 OS=Homo sapiens OX=9606 GN=TFRC PE=1 SV=2	High
		Checked	Confidence	Sequence	Modifications	Qvality PEP	Qvality q-value	# Protein Groups	# Proteins	# PSMs	Master Protein Accessions	# Missed Cleavages	Theo. MH+ [Da]	Found in Sample: [S2] F2: Sample	Confidence (by Search Engine): Mascot	Percolator q-Value (by Search Engine): Mascot	Percolator PEP (by Search Engine): Mascot	Ions Score (by Search Engine): Mascot
		FALSE	High	EAGSQKDENLALYVENQFR		0.0373285	0.00302788	1	1	1	P02786	1	2211.07	High	High	0.002278	0.0257	13
		FALSE	High	LTVSNVLK		0.134156	0.008452	1	1	1	P02786	0	873.54	High	High	0.006109	0.1071	22
		FALSE	High	LVHANFGTK		0.0337908	0.00211531	1	1	1	P02786	0	986.542	High	High	0.001643	0.02308	22
		FALSE	High	SSGLPNIPVQTISR		0.0202826	0.000952428	1	1	1	P02786	0	1468.81	High	High	0.0008446	0.01305	31
		FALSE	High	VSASPLLYTLIEK		0.000442821	0.000952428	1	1	1	P02786	0	1433.83	High	High	0.0008446	0.0001893	83
FALSE	High	Master Protein	P05141	ADP/ATP translocase 2 OS=Homo sapiens OX=9606 GN=SLC25A5 PE=1 SV=7	0	9.738	17	5	6	1	298	32.8	9.69	140	5	regulation of biological process;transport	membrane;mitochondrion;nucleus	protein binding;RNA binding;transporter activity	Pf00153	292	ENSG00000005022.5	SLC25A5	X	cGMP-PKG signaling pathway; Huntington's disease; HTLV-I infection; Parkinson's disease; Calcium signaling pathway	Electron Transport Chain	Vpr-mediated induction of apoptosis by mitochondrial outer membrane permeabilization; Regulation of insulin secretion	15	High	1
	Checked	Protein Group ID	# Proteins	# Unique Peptides	# Peptides	# PSMs	Group Description	Found in Sample: [S2] F2: Sample
	FALSE	108	2	1	5	6	[Master Protein] ADP/ATP translocase 2 OS=Homo sapiens OX=9606 GN=SLC25A5 PE=1 SV=7	High
		Checked	Confidence	Sequence	Modifications	Qvality PEP	Qvality q-value	# Protein Groups	# Proteins	# PSMs	Master Protein Accessions	# Missed Cleavages	Theo. MH+ [Da]	Found in Sample: [S2] F2: Sample	Confidence (by Search Engine): Mascot	Percolator q-Value (by Search Engine): Mascot	Percolator PEP (by Search Engine): Mascot	Ions Score (by Search Engine): Mascot
		FALSE	High	DFLAGGVAAAISK		0.0011212	0.000952428	1	1	2	P05141	0	1219.67	High	High	0.0008446	0.0005293	70
		FALSE	High	EQGVLSFWR		0.0278031	0.000952428	2	2	1	P12236; P05141	0	1121.57	High	High	0.0008446	0.01851	32
		FALSE	High	GAWSNVLR		0.0521608	0.00389114	2	3	1	P12236; P05141	0	902.484	High	High	0.002867	0.03729	51
		FALSE	High	LLLQVQHASK		0.0972727	0.00628646	2	3	1	P12236; P05141	0	1136.68	High	High	0.004551	0.07449	22
		FALSE	High	YFPTQALNFAFK		0.0111261	0.000952428	2	4	1	P12236; P05141	0	1446.74	High	High	0.0008446	0.006712	35
FALSE	High	Master Protein	P31943	Heterogeneous nuclear ribonucleoprotein H OS=Homo sapiens OX=9606 GN=HNRNPH1 PE=1 SV=4	0	9.7	13	4	4	4	449	49.2	6.3	68	4	metabolic process;regulation of biological process;response to stimulus	cytosol;membrane;nucleus;spliceosomal complex	protein binding;RNA binding	Pf00076, Pf08080, Pf14259	3187	ENSG00000169045.17; ENSG00000284254.1	HNRNPH1	5; CHR_HG30_PATCH		Mecp2 and Associated Rett Syndrome; mRNA Processing	mRNA Splicing - Major Pathway; FGFR2 alternative splicing	11	High	1
	Checked	Protein Group ID	# Proteins	# Unique Peptides	# Peptides	# PSMs	Group Description	Found in Sample: [S2] F2: Sample
	FALSE	129	3	4	4	4	[Master Protein] Heterogeneous nuclear ribonucleoprotein H OS=Homo sapiens OX=9606 GN=HNRNPH1 PE=1 SV=4	High
		Checked	Confidence	Sequence	Modifications	Qvality PEP	Qvality q-value	# Protein Groups	# Proteins	# PSMs	Master Protein Accessions	# Missed Cleavages	Theo. MH+ [Da]	Found in Sample: [S2] F2: Sample	Confidence (by Search Engine): Mascot	Percolator q-Value (by Search Engine): Mascot	Percolator PEP (by Search Engine): Mascot	Ions Score (by Search Engine): Mascot
		FALSE	High	ATENDIYNFFSPLNPVR		0.0586286	0.00389114	1	2	1	P31943	0	1996.98	High	High	0.002867	0.04241	19
		FALSE	High	HTGPNSPDTANDGFVR		0.000750379	0.000952428	1	2	1	P31943	0	1684.77	High	High	0.0008446	0.0003384	35
		FALSE	High	STGEAFVQFASQEIAEK		0.00174127	0.000952428	1	2	1	P31943	0	1841.89	High	High	0.0008446	0.0008599	45
		FALSE	High	VHIEIGPDGR		0.0245592	0.000952428	1	3	1	P31943	0	1092.58	High	High	0.0008446	0.01616	21
FALSE	High	Master Protein	Q08554	Desmocollin-1 OS=Homo sapiens OX=9606 GN=DSC1 PE=1 SV=2	0	9.268	5	4	4	4	894	99.9	5.43	73	4	cell death;transport	cytoskeleton;membrane	metal ion binding	Pf00028, Pf01049, Pf08758	1823	ENSG00000134765.9	DSC1	18			Formation of the cornified envelope; Neutrophil degranulation	6	High	1
	Checked	Protein Group ID	# Proteins	# Unique Peptides	# Peptides	# PSMs	Group Description	Found in Sample: [S2] F2: Sample
	FALSE	259	1	4	4	4	[Master Protein] Desmocollin-1 OS=Homo sapiens OX=9606 GN=DSC1 PE=1 SV=2	High
		Checked	Confidence	Sequence	Modifications	Qvality PEP	Qvality q-value	# Protein Groups	# Proteins	# PSMs	Master Protein Accessions	# Missed Cleavages	Theo. MH+ [Da]	Found in Sample: [S2] F2: Sample	Confidence (by Search Engine): Mascot	Percolator q-Value (by Search Engine): Mascot	Percolator PEP (by Search Engine): Mascot	Ions Score (by Search Engine): Mascot
		FALSE	High	DTGDIFCTR	1xCarbamidomethyl [C7]	0.0424103	0.00302788	1	1	1	Q08554	0	1084.47	High	High	0.002278	0.02959	28
		FALSE	High	ILQQIPDHPK		0.0470419	0.00302788	1	1	1	Q08554	0	1188.67	High	High	0.002278	0.0332	12
		FALSE	High	VQDQDLPNTPHSK		0.0145661	0.000952428	1	1	1	Q08554	0	1478.72	High	High	0.0008446	0.009033	28
		FALSE	High	VTATDLDEPDTLHTR		0.000158746	0.000952428	1	1	1	Q08554	0	1683.82	High	High	0.0008446	6.084e-05	56
FALSE	High	Master Protein	P07910	Heterogeneous nuclear ribonucleoproteins C1/C2 OS=Homo sapiens OX=9606 GN=HNRNPC PE=1 SV=4	0	9.139	13	4	4	4	306	33.7	5.08	132	4	cell differentiation;cell organization and biogenesis;metabolic process;regulation of biological process	cytoskeleton;cytosol;extracellular;membrane;nucleus;spliceosomal complex	DNA binding;protein binding;RNA binding	Pf00076, Pf13893, Pf14259	3183	ENSG00000092199.17	HNRNPC	14	Spliceosome	mRNA Processing	mRNA Splicing - Major Pathway; SUMOylation of RNA binding proteins	11	High	1
	Checked	Protein Group ID	# Proteins	# Unique Peptides	# Peptides	# PSMs	Group Description	Found in Sample: [S2] F2: Sample
	FALSE	151	5	4	4	4	[Master Protein] Heterogeneous nuclear ribonucleoproteins C1/C2 OS=Homo sapiens OX=9606 GN=HNRNPC PE=1 SV=4	High
		Checked	Confidence	Sequence	Modifications	Qvality PEP	Qvality q-value	# Protein Groups	# Proteins	# PSMs	Master Protein Accessions	# Missed Cleavages	Theo. MH+ [Da]	Found in Sample: [S2] F2: Sample	Confidence (by Search Engine): Mascot	Percolator q-Value (by Search Engine): Mascot	Percolator PEP (by Search Engine): Mascot	Ions Score (by Search Engine): Mascot
		FALSE	High	GFAFVQYVNER		0.00131528	0.000952428	1	1	1	P07910	0	1329.66	High	High	0.0008446	0.0006322	76
		FALSE	High	KSDVEAIFSK		0.0334715	0.00211531	1	4	1	P07910	1	1123.6	High	High	0.001643	0.02283	18
		FALSE	High	IVGCSVHK	1xCarbamidomethyl [C4]	0.0795838	0.00540817	1	2	1	P07910	0	899.477	High	High	0.003932	0.05964	18
		FALSE	High	VFIGNLNTLVVK		0.0017079	0.000952428	1	4	1	P07910	0	1316.79	High	High	0.0008446	0.0008432	70
FALSE	High	Master Protein	O43790	Keratin, type II cuticular Hb6 OS=Homo sapiens OX=9606 GN=KRT86 PE=1 SV=1	0	9.061	9	5	6	1	486	53.5	5.66	114	5	cell death;regulation of biological process;transport	cytosol	catalytic activity;motor activity;protein binding;structural molecule activity	Pf00038, Pf01576, Pf05557, Pf07888, Pf07926, Pf09726, Pf11559, Pf12128, Pf13166	3892	ENSG00000170442.11	KRT86	12			Formation of the cornified envelope	3	High	1
	Checked	Protein Group ID	# Proteins	# Unique Peptides	# Peptides	# PSMs	Group Description	Found in Sample: [S2] F2: Sample
	FALSE	159	4	1	5	6	[Master Protein] Keratin, type II cuticular Hb6 OS=Homo sapiens OX=9606 GN=KRT86 PE=1 SV=1	High
		Checked	Confidence	Sequence	Modifications	Qvality PEP	Qvality q-value	# Protein Groups	# Proteins	# PSMs	Master Protein Accessions	# Missed Cleavages	Theo. MH+ [Da]	Found in Sample: [S2] F2: Sample	Confidence (by Search Engine): Mascot	Percolator q-Value (by Search Engine): Mascot	Percolator PEP (by Search Engine): Mascot	Ions Score (by Search Engine): Mascot
		FALSE	High	ATAENEFVALK		0.0107573	0.000952428	2	4	1	O43790; A6NCN2	0	1192.62	High	High	0.0008446	0.006475	42
		FALSE	High	FLEQQNK		0.0844698	0.00540817	8	18	1	P08729; P08670; P04259; P02538; O43790; P05787; Q8N1N4; P13647	0	906.468	High	High	0.003932	0.06392	41
		FALSE	High	FLEQQNK	1xDeamidated [N6]	0.0280694	0.000952428	8	18	1	P08729; P08670; P04259; P02538; O43790; P05787; Q8N1N4; P13647	0	907.452	High	High	0.0008446	0.01878	38
		FALSE	High	LLEGEEQR		0.0260073	0.000952428	1	3	1	O43790	0	973.495	High	High	0.0008446	0.01718	50
		FALSE	High	LYEEEIR		0.0814308	0.00540817	2	4	1	O43790; A6NCN2	0	951.478	High	High	0.003932	0.06117	40
		FALSE	High	TKEEINELNR		0.133567	0.008452	2	5	1	O43790; A6NCN2	1	1245.64	High	High	0.006109	0.1063	23
FALSE	High	Master Protein	P11021	Endoplasmic reticulum chaperone BiP OS=Homo sapiens OX=9606 GN=HSPA5 PE=1 SV=2	0	9	7	3	3	2	654	72.3	5.16	92	3	cell communication;cell death;cell differentiation;cell organization and biogenesis;metabolic process;regulation of biological process;response to stimulus;transport	cell surface;cytoplasm;endoplasmic reticulum;membrane;mitochondrion;nucleus;organelle lumen	catalytic activity;metal ion binding;nucleotide binding;protein binding	Pf00012, Pf01968, Pf06723	3309	ENSG00000044574.7	HSPA5	9	Prion diseases; Protein export; Protein processing in endoplasmic reticulum; Thyroid hormone synthesis; Antigen processing and presentation	Parkin-Ubiquitin Proteasomal System pathway; Apoptosis-related network due to altered Notch3 in ovarian cancer; Photodynamic therapy-induced unfolded protein response; MAPK Signaling Pathway	Platelet degranulation ; PERK regulates gene expression; ATF6 (ATF6-alpha) activates chaperone genes; Antigen Presentation: Folding, assembly and peptide loading of class I MHC; Regulation of HSF1-mediated heat shock response; IRE1alpha activates chaperones	27	High	1
	Checked	Protein Group ID	# Proteins	# Unique Peptides	# Peptides	# PSMs	Group Description	Found in Sample: [S2] F2: Sample
	FALSE	149	1	2	3	3	[Master Protein] Endoplasmic reticulum chaperone BiP OS=Homo sapiens OX=9606 GN=HSPA5 PE=1 SV=2	High
		Checked	Confidence	Sequence	Modifications	Qvality PEP	Qvality q-value	# Protein Groups	# Proteins	# PSMs	Master Protein Accessions	# Missed Cleavages	Theo. MH+ [Da]	Found in Sample: [S2] F2: Sample	Confidence (by Search Engine): Mascot	Percolator q-Value (by Search Engine): Mascot	Percolator PEP (by Search Engine): Mascot	Ions Score (by Search Engine): Mascot
		FALSE	High	IINEPTAAAIAYGLDK		0.000332843	0.000952428	2	4	1	P11142; P11021	0	1659.9	High	High	0.0008446	0.0001376	61
		FALSE	High	NELESYAYSLK		0.089635	0.00540817	1	1	1	P11021	0	1316.64	High	High	0.003932	0.06821	14
		FALSE	High	SQIFSTASDNQPTVTIK		0.000263856	0.000952428	1	1	1	P11021	0	1836.93	High	High	0.0008446	0.0001065	50
FALSE	High	Master Protein	P84243	Histone H3.3 OS=Homo sapiens OX=9606 GN=H3-3A PE=1 SV=2	0	8.959	35	3	5	1	136	15.3	11.27	169	3	cell differentiation;cell organization and biogenesis;cell proliferation;coagulation;metabolic process;regulation of biological process;response to stimulus	chromosome;extracellular;nucleus	DNA binding;protein binding	Pf00125, Pf15630	3020; 440926; 3021	ENSG00000132475.10; ENSG00000163041.9	H3F3A; H3F3AP4; H3F3B	1; 2; 17	Transcriptional misregulation in cancer; Systemic lupus erythematosus; Alcoholism	Gastric Cancer Network 1; Histone Modifications	SIRT1 negatively regulates rRNA expression; Activation of anterior HOX genes in hindbrain development during early embryogenesis; NoRC negatively regulates rRNA expression; Factors involved in megakaryocyte development and platelet production; Transcriptional regulation by small RNAs; Meiotic recombination; PRC2 methylates histones and DNA; Formation of the beta-catenin:TCF transactivating comple…	54	High	1
	Checked	Protein Group ID	# Proteins	# Unique Peptides	# Peptides	# PSMs	Group Description	Found in Sample: [S2] F2: Sample
	FALSE	18	4	1	3	5	[Master Protein] Histone H3.3 OS=Homo sapiens OX=9606 GN=H3-3A PE=1 SV=2	High
		Checked	Confidence	Sequence	Modifications	Qvality PEP	Qvality q-value	# Protein Groups	# Proteins	# PSMs	Master Protein Accessions	# Missed Cleavages	Theo. MH+ [Da]	Found in Sample: [S2] F2: Sample	Confidence (by Search Engine): Mascot	Percolator q-Value (by Search Engine): Mascot	Percolator PEP (by Search Engine): Mascot	Ions Score (by Search Engine): Mascot
		FALSE	High	EIAQDFK		0.0608559	0.00389114	3	4	1	P84243; P68431; Q71DI3	0	850.431	High	High	0.002867	0.04434	40
		FALSE	High	FQSAAIGALQEASEAYLVGLFEDTNLCAIHAK	1xCarbamidomethyl [C27]	6.80068e-06	0.000952428	1	1	3	P84243	0	3437.7	High	High	0.0008446	1.856e-06	71
		FALSE	High	YRPGTVALR		0.0206749	0.000952428	3	6	1	P84243; P68431; Q71DI3	0	1032.59	High	High	0.0008446	0.01336	25
FALSE	High	Master Protein	P47929	Galectin-7 OS=Homo sapiens OX=9606 GN=LGALS7 PE=1 SV=2	0	8.44	39	4	4	4	136	15.1	7.62	104	4	cell death	cytoplasm;extracellular;nucleus		Pf00337	3963; 653499	ENSG00000282902.1; ENSG00000283082.1; ENSG00000205076.4; ENSG00000178934.4	LGALS7; LGALS7B	19; CHR_HG26_PATCH				0	High	1
	Checked	Protein Group ID	# Proteins	# Unique Peptides	# Peptides	# PSMs	Group Description	Found in Sample: [S2] F2: Sample
	FALSE	197	1	4	4	4	[Master Protein] Galectin-7 OS=Homo sapiens OX=9606 GN=LGALS7 PE=1 SV=2	High
		Checked	Confidence	Sequence	Modifications	Qvality PEP	Qvality q-value	# Protein Groups	# Proteins	# PSMs	Master Protein Accessions	# Missed Cleavages	Theo. MH+ [Da]	Found in Sample: [S2] F2: Sample	Confidence (by Search Engine): Mascot	Percolator q-Value (by Search Engine): Mascot	Percolator PEP (by Search Engine): Mascot	Ions Score (by Search Engine): Mascot
		FALSE	High	AVVGDAQYHHFR		0.0516741	0.00389114	1	1	1	P47929	0	1399.69	High	High	0.002867	0.03698	15
		FALSE	High	GQPFEVLIIASDDGFK		0.000923923	0.000952428	1	1	1	P47929	0	1735.89	High	High	0.0008446	0.0004272	77
		FALSE	High	LDTSEVVFNSK		0.00382963	0.000952428	1	1	1	P47929	0	1238.63	High	High	0.0008446	0.002058	46
		FALSE	High	SSLPEGIRPGTVLR		0.139554	0.008452	1	1	1	P47929	0	1481.84	High	High	0.006109	0.1118	22
FALSE	High	Master Protein	P63104	14-3-3 protein zeta/delta OS=Homo sapiens OX=9606 GN=YWHAZ PE=1 SV=1	0	8.338	17	3	5	2	245	27.7	4.79	97	3	cell organization and biogenesis;metabolic process;regulation of biological process;response to stimulus;transport	cytoplasm;cytosol;membrane;mitochondrion;nucleus	catalytic activity;protein binding;RNA binding	Pf00244	7534	ENSG00000164924.17	YWHAZ	8	Viral carcinogenesis; Pathogenic Escherichia coli infection; Hepatitis B; Epstein-Barr virus infection; Hippo signaling pathway; Oocyte meiosis; Cell cycle; PI3K-Akt signaling pathway	Cell Cycle; Prolactin Signaling Pathway; Pathogenic Escherichia coli infection; Myometrial Relaxation and Contraction Pathways; Calcium Regulation in the Cardiac Cell; Sudden Infant Death Syndrome (SIDS) Susceptibility Pathways	Chk1/Chk2(Cds1) mediated inactivation of Cyclin B:Cdk1 complex; Interleukin-3, 5 and GM-CSF signaling; KSRP (KHSRP) binds and destabilizes mRNA; Activation of BAD and translocation to mitochondria ; GP1b-IX-V activation signalling; Translocation of GLUT4 to the plasma membrane; Rap1 signalling; Deactivation of the beta-catenin transactivating complex; TP53 Regulates Metabolic Genes; RHO GTPases a…	51	High	1
	Checked	Protein Group ID	# Proteins	# Unique Peptides	# Peptides	# PSMs	Group Description	Found in Sample: [S2] F2: Sample
	FALSE	4	6	2	3	5	[Master Protein] 14-3-3 protein zeta/delta OS=Homo sapiens OX=9606 GN=YWHAZ PE=1 SV=1	High
		Checked	Confidence	Sequence	Modifications	Qvality PEP	Qvality q-value	# Protein Groups	# Proteins	# PSMs	Master Protein Accessions	# Missed Cleavages	Theo. MH+ [Da]	Found in Sample: [S2] F2: Sample	Confidence (by Search Engine): Mascot	Percolator q-Value (by Search Engine): Mascot	Percolator PEP (by Search Engine): Mascot	Ions Score (by Search Engine): Mascot
		FALSE	High	DICNDVLSLLEK	1xCarbamidomethyl [C3]	0.00102769	0.000952428	1	1	1	P63104	0	1418.72	High	High	0.0008446	0.0004796	55
		FALSE	High	DSTLIMQLLR		0.0121332	0.000952428	2	7	2	P63104; P31947	0	1189.66	High	High	0.0008446	0.007384	46
		FALSE	High	TAFDEAIAELDTLSEESYK		0.00252695	0.000952428	1	1	2	P63104	0	2131.99	High	High	0.0008446	0.001297	24
FALSE	High	Master Protein	P31151	Protein S100-A7 OS=Homo sapiens OX=9606 GN=S100A7 PE=1 SV=4	0	8.233	43	3	4	3	101	11.5	6.77	110	3	cell differentiation;defense response;regulation of biological process;response to stimulus;transport	cytoplasm;cytosol;endoplasmic reticulum;extracellular;nucleus;organelle lumen	metal ion binding;protein binding	Pf01023	6278	ENSG00000143556.8	S100A7	1			Neutrophil degranulation; Metal sequestration by antimicrobial proteins	5	High	1
	Checked	Protein Group ID	# Proteins	# Unique Peptides	# Peptides	# PSMs	Group Description	Found in Sample: [S2] F2: Sample
	FALSE	70	2	3	3	4	[Master Protein] Protein S100-A7 OS=Homo sapiens OX=9606 GN=S100A7 PE=1 SV=4	High
		Checked	Confidence	Sequence	Modifications	Qvality PEP	Qvality q-value	# Protein Groups	# Proteins	# PSMs	Master Protein Accessions	# Missed Cleavages	Theo. MH+ [Da]	Found in Sample: [S2] F2: Sample	Confidence (by Search Engine): Mascot	Percolator q-Value (by Search Engine): Mascot	Percolator PEP (by Search Engine): Mascot	Ions Score (by Search Engine): Mascot
		FALSE	High	ENFPNFLSACDK	1xCarbamidomethyl [C10]	0.00434233	0.000952428	1	2	1	P31151	0	1441.64	High	High	0.0008446	0.002373	48
		FALSE	High	GTNYLADVFEK		0.0286095	0.000952428	1	1	1	P31151	0	1256.62	High	High	0.0008446	0.0191	36
		FALSE	High	KIDFSEFLSLLGDIATDYHK		0.000314066	0.000952428	1	1	2	P31151	1	2312.18	High	High	0.0008446	0.0001289	55
FALSE	High	Master Protein	P11142	Heat shock cognate 71 kDa protein OS=Homo sapiens OX=9606 GN=HSPA8 PE=1 SV=1	0	8.193	8	3	3	2	646	70.9	5.52	124	3	cell communication;cell organization and biogenesis;metabolic process;regulation of biological process;response to stimulus;transport	cytoplasm;cytosol;endosome;extracellular;membrane;nucleus;organelle lumen;spliceosomal complex	catalytic activity;nucleotide binding;protein binding;RNA binding	Pf00012, Pf02463, Pf06723	3312	ENSG00000109971.13	HSPA8	11	Endocytosis; Longevity regulating pathway - multiple species; Epstein-Barr virus infection; Spliceosome; MAPK signaling pathway; Protein processing in endoplasmic reticulum; Toxoplasmosis; Measles; Influenza A; Estrogen signaling pathway; Legionellosis; Antigen processing and presentation	Parkin-Ubiquitin Proteasomal System pathway; MAPK Signaling Pathway; Exercise-induced Circadian Regulation	Protein methylation; Clathrin-mediated endocytosis; Regulation of HSF1-mediated heat shock response; Golgi Associated Vesicle Biogenesis; GABA synthesis, release, reuptake and degradation; Lysosome Vesicle Biogenesis; CHL1 interactions; AUF1 (hnRNP D0) binds and destabilizes mRNA; Attenuation phase; Neutrophil degranulation; mRNA Splicing - Major Pathway; Interleukin-4 and 13 signaling; HSP90 cha…	52	High	1
	Checked	Protein Group ID	# Proteins	# Unique Peptides	# Peptides	# PSMs	Group Description	Found in Sample: [S2] F2: Sample
	FALSE	133	6	2	3	3	[Master Protein] Heat shock cognate 71 kDa protein OS=Homo sapiens OX=9606 GN=HSPA8 PE=1 SV=1	High
		Checked	Confidence	Sequence	Modifications	Qvality PEP	Qvality q-value	# Protein Groups	# Proteins	# PSMs	Master Protein Accessions	# Missed Cleavages	Theo. MH+ [Da]	Found in Sample: [S2] F2: Sample	Confidence (by Search Engine): Mascot	Percolator q-Value (by Search Engine): Mascot	Percolator PEP (by Search Engine): Mascot	Ions Score (by Search Engine): Mascot
		FALSE	High	IINEPTAAAIAYGLDK		0.000332843	0.000952428	2	4	1	P11142; P11021	0	1659.9	High	High	0.0008446	0.0001376	61
		FALSE	High	SINPDEAVAYGAAVQAAILSGDK	1xDeamidated [N3]	0.0444581	0.00302788	1	1	1	P11142	0	2261.13	High	High	0.002278	0.0313	41
		FALSE	High	TTPSYVAFTDTER		0.00285164	0.000952428	1	6	1	P11142	0	1487.7	High	High	0.0008446	0.00149	60
FALSE	High	Master Protein	A6NCN2	Putative keratin-87 protein OS=Homo sapiens OX=9606 GN=KRT87P PE=5 SV=4	0	8.163	18	5	6	2	255	29.1	5.8	70	5			structural molecule activity	Pf00038, Pf13166	85349		KRT121P; KRT87P	12				0	High	1
	Checked	Protein Group ID	# Proteins	# Unique Peptides	# Peptides	# PSMs	Group Description	Found in Sample: [S2] F2: Sample
	FALSE	164	1	2	5	6	[Master Protein] Putative keratin-87 protein OS=Homo sapiens OX=9606 GN=KRT87P PE=5 SV=4	High
		Checked	Confidence	Sequence	Modifications	Qvality PEP	Qvality q-value	# Protein Groups	# Proteins	# PSMs	Master Protein Accessions	# Missed Cleavages	Theo. MH+ [Da]	Found in Sample: [S2] F2: Sample	Confidence (by Search Engine): Mascot	Percolator q-Value (by Search Engine): Mascot	Percolator PEP (by Search Engine): Mascot	Ions Score (by Search Engine): Mascot
		FALSE	High	ATAENEFVALK		0.0107573	0.000952428	2	4	1	O43790; A6NCN2	0	1192.62	High	High	0.0008446	0.006475	42
		FALSE	High	KSDLEANVEALTQEIDFLR		0.0597323	0.00389114	1	1	2	A6NCN2	1	2191.12	High	High	0.002867	0.04345	15
		FALSE	High	LYEEEIR		0.0814308	0.00540817	2	4	1	O43790; A6NCN2	0	951.478	High	High	0.003932	0.06117	40
		FALSE	High	SDLEANVEALTQEIDFLR		0.0608559	0.00389114	1	1	1	A6NCN2	0	2063.03	High	High	0.002867	0.04422	35
		FALSE	High	TKEEINELNR		0.133567	0.008452	2	5	1	O43790; A6NCN2	1	1245.64	High	High	0.006109	0.1063	23
FALSE	High	Master Protein	P61626	Lysozyme C OS=Homo sapiens OX=9606 GN=LYZ PE=1 SV=1	0	7.737	24	4	4	4	148	16.5	9.16	137	4	defense response;metabolic process;response to stimulus;transport	extracellular;organelle lumen	catalytic activity;protein binding	Pf00062	4069	ENSG00000090382.6	LYZ	12	Salivary secretion		Antimicrobial peptides; Neutrophil degranulation; Amyloid fiber formation	7	High	1
	Checked	Protein Group ID	# Proteins	# Unique Peptides	# Peptides	# PSMs	Group Description	Found in Sample: [S2] F2: Sample
	FALSE	171	1	4	4	4	[Master Protein] Lysozyme C OS=Homo sapiens OX=9606 GN=LYZ PE=1 SV=1	High
		Checked	Confidence	Sequence	Modifications	Qvality PEP	Qvality q-value	# Protein Groups	# Proteins	# PSMs	Master Protein Accessions	# Missed Cleavages	Theo. MH+ [Da]	Found in Sample: [S2] F2: Sample	Confidence (by Search Engine): Mascot	Percolator q-Value (by Search Engine): Mascot	Percolator PEP (by Search Engine): Mascot	Ions Score (by Search Engine): Mascot
		FALSE	High	ATNYNAGDR		0.0112338	0.000952428	1	1	1	P61626	0	981.438	High	High	0.0008446	0.006804	50
		FALSE	High	LGMDGYR		0.137734	0.008452	1	1	1	P61626	0	811.377	High	High	0.006109	0.1101	32
		FALSE	High	QYVQGCGV	1xCarbamidomethyl [C6]	0.105982	0.00708342	1	1	1	P61626	0	910.409	High	High	0.005122	0.0821	44
		FALSE	High	STDYGIFQINSR	1xDeamidated [N10]	0.000668111	0.000952428	1	1	1	P61626	0	1401.66	High	High	0.0008446	0.0002981	78
FALSE	High	Master Protein	Q15323	Keratin, type I cuticular Ha1 OS=Homo sapiens OX=9606 GN=KRT31 PE=1 SV=3	0	7.45	13	4	7	2	416	47.2	4.88	145	4	cell death;cell organization and biogenesis	cytosol	protein binding;structural molecule activity	Pf00038, Pf04156, Pf13514, Pf14362, Pf14643	3881	ENSG00000094796.4; ENSG00000262993.1	KRT31	17; CHR_HSCHR17_1_CTG4			Formation of the cornified envelope	3	High	1
	Checked	Protein Group ID	# Proteins	# Unique Peptides	# Peptides	# PSMs	Group Description	Found in Sample: [S2] F2: Sample
	FALSE	56	5	2	4	7	[Master Protein] Keratin, type I cuticular Ha1 OS=Homo sapiens OX=9606 GN=KRT31 PE=1 SV=3	High
		Checked	Confidence	Sequence	Modifications	Qvality PEP	Qvality q-value	# Protein Groups	# Proteins	# PSMs	Master Protein Accessions	# Missed Cleavages	Theo. MH+ [Da]	Found in Sample: [S2] F2: Sample	Confidence (by Search Engine): Mascot	Percolator q-Value (by Search Engine): Mascot	Percolator PEP (by Search Engine): Mascot	Ions Score (by Search Engine): Mascot
		FALSE	High	LAADDFR		0.0428124	0.00302788	9	17	4	O76013; P02533; Q15323; P08727; P13645; P05783; P13646; Q04695; P08779	0	807.4	High	High	0.002278	0.03003	51
		FALSE	High	LNVEVDAAPTVDLNR		0.00514227	0.000952428	1	1	1	Q15323	0	1625.85	High	High	0.0008446	0.002852	69
		FALSE	High	QLVESDINGLR	1xDeamidated [N8]	0.0490745	0.00389114	2	3	1	O76009; Q15323	0	1244.65	High	High	0.002867	0.0349	14
		FALSE	High	YSSQLSQVQSLITNVESQLAEIR		0.0186065	0.000952428	1	2	1	Q15323	0	2593.35	High	High	0.0008446	0.01187	20
FALSE	High	Master Protein	P61978	Heterogeneous nuclear ribonucleoprotein K OS=Homo sapiens OX=9606 GN=HNRNPK PE=1 SV=1	0	7.425	8	2	3	2	463	50.9	5.54	121	2	metabolic process;regulation of biological process;response to stimulus	cytoplasm;membrane;nucleus;spliceosomal complex	DNA binding;protein binding;RNA binding	Pf00013, Pf08067, Pf13014, Pf13083	3190	ENSG00000165119.20	HNRNPK	9	Viral carcinogenesis; MicroRNAs in cancer; Spliceosome; Herpes simplex infection	mRNA Processing	mRNA Splicing - Major Pathway; SUMOylation of RNA binding proteins	14	High	1
	Checked	Protein Group ID	# Proteins	# Unique Peptides	# Peptides	# PSMs	Group Description	Found in Sample: [S2] F2: Sample
	FALSE	167	1	2	2	3	[Master Protein] Heterogeneous nuclear ribonucleoprotein K OS=Homo sapiens OX=9606 GN=HNRNPK PE=1 SV=1	High
		Checked	Confidence	Sequence	Modifications	Qvality PEP	Qvality q-value	# Protein Groups	# Proteins	# PSMs	Master Protein Accessions	# Missed Cleavages	Theo. MH+ [Da]	Found in Sample: [S2] F2: Sample	Confidence (by Search Engine): Mascot	Percolator q-Value (by Search Engine): Mascot	Percolator PEP (by Search Engine): Mascot	Ions Score (by Search Engine): Mascot
		FALSE	High	ILSISADIETIGEILK		0.000919463	0.000952428	1	1	2	P61978	0	1714.98	High	High	0.0008446	0.0004244	67
		FALSE	High	IITITGTQDQIQNAQYLLQNSVK		0.000222747	0.000952428	1	1	1	P61978	0	2589.39	High	High	0.0008446	8.854e-05	35
FALSE	High	Master Protein	Q16777	Histone H2A type 2-C OS=Homo sapiens OX=9606 GN=H2AC20 PE=1 SV=4	0	7.211	22	2	4	2	129	14	10.9	138	2	regulation of biological process	chromosome;nucleus	DNA binding;protein binding	Pf00125, Pf00808	8338	ENSG00000184260.5	HIST2H2AC	1	Systemic lupus erythematosus; Alcoholism		SIRT1 negatively regulates rRNA expression; UCH proteinases; RMTs methylate histone arginines; Activation of anterior HOX genes in hindbrain development during early embryogenesis; NoRC negatively regulates rRNA expression; Meiotic synapsis; Transcriptional regulation by small RNAs; Meiotic recombination; PRC2 methylates histones and DNA; HDACs deacetylate histones; Formation of the beta-catenin:…	66	High	1
	Checked	Protein Group ID	# Proteins	# Unique Peptides	# Peptides	# PSMs	Group Description	Found in Sample: [S2] F2: Sample
	FALSE	8	15	2	2	4	[Master Protein] Histone H2A type 2-C OS=Homo sapiens OX=9606 GN=H2AC20 PE=1 SV=4	High
		Checked	Confidence	Sequence	Modifications	Qvality PEP	Qvality q-value	# Protein Groups	# Proteins	# PSMs	Master Protein Accessions	# Missed Cleavages	Theo. MH+ [Da]	Found in Sample: [S2] F2: Sample	Confidence (by Search Engine): Mascot	Percolator q-Value (by Search Engine): Mascot	Percolator PEP (by Search Engine): Mascot	Ions Score (by Search Engine): Mascot
		FALSE	High	AGLQFPVGR		0.0686654	0.00471395	1	15	1	Q16777	0	944.531	High	High	0.003446	0.05068	29
		FALSE	High	VTIAQGGVLPNIQAVLLPK		0.000684472	0.000952428	1	10	3	Q16777	0	1931.17	High	High	0.0008446	0.0003054	57
FALSE	High	Master Protein	O60218	Aldo-keto reductase family 1 member B10 OS=Homo sapiens OX=9606 GN=AKR1B10 PE=1 SV=2	0	7.207	9	3	3	3	316	36	7.84	121	3	metabolic process	cytosol;extracellular;vacuole	catalytic activity;protein binding	Pf00248	57016	ENSG00000198074.9	AKR1B10	7	Galactose metabolism; Glycerolipid metabolism; Fructose and mannose metabolism; Pentose and glucuronate interconversions; Metabolic pathways	Metapathway biotransformation	Signaling by GPCR; Retinoid metabolism and transport	13	High	1
	Checked	Protein Group ID	# Proteins	# Unique Peptides	# Peptides	# PSMs	Group Description	Found in Sample: [S2] F2: Sample
	FALSE	68	1	3	3	3	[Master Protein] Aldo-keto reductase family 1 member B10 OS=Homo sapiens OX=9606 GN=AKR1B10 PE=1 SV=2	High
		Checked	Confidence	Sequence	Modifications	Qvality PEP	Qvality q-value	# Protein Groups	# Proteins	# PSMs	Master Protein Accessions	# Missed Cleavages	Theo. MH+ [Da]	Found in Sample: [S2] F2: Sample	Confidence (by Search Engine): Mascot	Percolator q-Value (by Search Engine): Mascot	Percolator PEP (by Search Engine): Mascot	Ions Score (by Search Engine): Mascot
		FALSE	High	IVENIQVFDFK		0.000185333	0.000952428	1	1	1	O60218	0	1351.73	High	High	0.0008446	7.212e-05	77
		FALSE	High	TAAQVLIR		0.0305813	0.000952428	1	1	1	O60218	0	871.536	High	High	0.0008446	0.02058	56
		FALSE	High	VAIDAGYR		0.0578136	0.00389114	1	1	1	O60218	0	864.457	High	High	0.002867	0.04186	28
FALSE	High	Master Protein	P19338	Nucleolin OS=Homo sapiens OX=9606 GN=NCL PE=1 SV=3	0	7.205	3	1	3	1	710	76.6	4.7	88	1	regulation of biological process;response to stimulus	cytoplasm;membrane;nucleus	DNA binding;protein binding;RNA binding	Pf00076, Pf13893, Pf14259	4691	ENSG00000115053.15	NCL	2	Pathogenic Escherichia coli infection	Pathogenic Escherichia coli infection; VEGFA-VEGFR2 Signaling Pathway	Major pathway of rRNA processing in the nucleolus and cytosol	7	High	1
	Checked	Protein Group ID	# Proteins	# Unique Peptides	# Peptides	# PSMs	Group Description	Found in Sample: [S2] F2: Sample
	FALSE	194	1	1	1	3	[Master Protein] Nucleolin OS=Homo sapiens OX=9606 GN=NCL PE=1 SV=3	High
		Checked	Confidence	Sequence	Modifications	Qvality PEP	Qvality q-value	# Protein Groups	# Proteins	# PSMs	Master Protein Accessions	# Missed Cleavages	Theo. MH+ [Da]	Found in Sample: [S2] F2: Sample	Confidence (by Search Engine): Mascot	Percolator q-Value (by Search Engine): Mascot	Percolator PEP (by Search Engine): Mascot	Ions Score (by Search Engine): Mascot
		FALSE	High	TLVLSNLSYSATEETLQEVFEK		0.00447006	0.000952428	1	1	2	P19338	0	2501.27	High	High	0.0008446	0.002446	30
		FALSE	High	TLVLSNLSYSATEETLQEVFEK	1xDeamidated [N6]	0.00558228	0.000952428	1	1	1	P19338	0	2502.25	High	High	0.0008446	0.003126	29
FALSE	High	Master Protein	Q99623	Prohibitin-2 OS=Homo sapiens OX=9606 GN=PHB2 PE=1 SV=2	0	7.194	9	2	3	2	299	33.3	9.83	108	2	cell organization and biogenesis;metabolic process;regulation of biological process;response to stimulus;transport	cell surface;cytoplasm;membrane;mitochondrion;nucleus	protein binding	Pf01145	11331	ENSG00000215021.8	PHB2	12			Processing of SMDT1	3	High	1
	Checked	Protein Group ID	# Proteins	# Unique Peptides	# Peptides	# PSMs	Group Description	Found in Sample: [S2] F2: Sample
	FALSE	103	1	2	2	3	[Master Protein] Prohibitin-2 OS=Homo sapiens OX=9606 GN=PHB2 PE=1 SV=2	High
		Checked	Confidence	Sequence	Modifications	Qvality PEP	Qvality q-value	# Protein Groups	# Proteins	# PSMs	Master Protein Accessions	# Missed Cleavages	Theo. MH+ [Da]	Found in Sample: [S2] F2: Sample	Confidence (by Search Engine): Mascot	Percolator q-Value (by Search Engine): Mascot	Percolator PEP (by Search Engine): Mascot	Ions Score (by Search Engine): Mascot
		FALSE	High	LGLDYEER		0.0111798	0.000952428	1	1	1	Q99623	0	994.484	High	High	0.0008446	0.006764	34
		FALSE	High	IYLTADNLVLNLQDESFTR		0.000863412	0.000952428	1	1	2	Q99623	0	2225.14	High	High	0.0008446	0.0003966	93
FALSE	High	Master Protein	P31947	14-3-3 protein sigma OS=Homo sapiens OX=9606 GN=SFN PE=1 SV=1	0	7.193	14	3	5	2	248	27.8	4.74	87	3	cell differentiation;cell organization and biogenesis;regulation of biological process;response to stimulus	cytoplasm;cytosol;extracellular;membrane;mitochondrion;nucleus	enzyme regulator activity;protein binding	Pf00244	2810	ENSG00000175793.11	SFN	1	Aldosterone-regulated sodium reabsorption; p53 signaling pathway; Cell cycle	miRNA Regulation of DNA Damage Response; Myometrial Relaxation and Contraction Pathways; Calcium Regulation in the Cardiac Cell; DNA Damage Response	Translocation of GLUT4 to the plasma membrane; Chk1/Chk2(Cds1) mediated inactivation of Cyclin B:Cdk1 complex; TP53 Regulates Transcription of Genes Involved in G2 Cell Cycle Arrest; TP53 Regulates Metabolic Genes; Activation of BAD and translocation to mitochondria ; RHO GTPases activate PKNs	31	High	1
	Checked	Protein Group ID	# Proteins	# Unique Peptides	# Peptides	# PSMs	Group Description	Found in Sample: [S2] F2: Sample
	FALSE	41	6	2	3	5	[Master Protein] 14-3-3 protein sigma OS=Homo sapiens OX=9606 GN=SFN PE=1 SV=1	High
		Checked	Confidence	Sequence	Modifications	Qvality PEP	Qvality q-value	# Protein Groups	# Proteins	# PSMs	Master Protein Accessions	# Missed Cleavages	Theo. MH+ [Da]	Found in Sample: [S2] F2: Sample	Confidence (by Search Engine): Mascot	Percolator q-Value (by Search Engine): Mascot	Percolator PEP (by Search Engine): Mascot	Ions Score (by Search Engine): Mascot
		FALSE	High	DSTLIMQLLR		0.0121332	0.000952428	2	7	2	P63104; P31947	0	1189.66	High	High	0.0008446	0.007384	46
		FALSE	High	EKVETELQGVCDTVLGLLDSHLIK	1xCarbamidomethyl [C11]	0.0065781	0.000952428	1	1	2	P31947	1	2696.42	High	High	0.0008446	0.003746	41
		FALSE	High	VETELQGVCDTVLGLLDSHLIK	1xCarbamidomethyl [C9]	0.00425921	0.000952428	1	1	1	P31947	0	2439.28	High	High	0.0008446	0.002317	17
FALSE	High	Master Protein	P61313	60S ribosomal protein L15 OS=Homo sapiens OX=9606 GN=RPL15 PE=1 SV=2	0	7.11	15	3	3	3	204	24.1	11.62	58	3	cell organization and biogenesis;metabolic process;response to stimulus;transport	cytosol;membrane;nucleus;ribosome	protein binding;RNA binding;structural molecule activity	Pf00827	6138	ENSG00000174748.18	RPL15	3	Ribosome	Cytoplasmic Ribosomal Proteins	Peptide chain elongation; Eukaryotic Translation Termination; Viral mRNA Translation; L13a-mediated translational silencing of Ceruloplasmin expression; Nonsense Mediated Decay (NMD) independent of the Exon Junction Complex (EJC); Selenocysteine synthesis; Nonsense Mediated Decay (NMD) enhanced by the Exon Junction Complex (EJC); GTP hydrolysis and joining of the 60S ribosomal subunit; Major path…	34	High	1
	Checked	Protein Group ID	# Proteins	# Unique Peptides	# Peptides	# PSMs	Group Description	Found in Sample: [S2] F2: Sample
	FALSE	216	1	3	3	3	[Master Protein] 60S ribosomal protein L15 OS=Homo sapiens OX=9606 GN=RPL15 PE=1 SV=2	High
		Checked	Confidence	Sequence	Modifications	Qvality PEP	Qvality q-value	# Protein Groups	# Proteins	# PSMs	Master Protein Accessions	# Missed Cleavages	Theo. MH+ [Da]	Found in Sample: [S2] F2: Sample	Confidence (by Search Engine): Mascot	Percolator q-Value (by Search Engine): Mascot	Percolator PEP (by Search Engine): Mascot	Ions Score (by Search Engine): Mascot
		FALSE	High	QLSALHR		0.118001	0.00769343	1	1	1	P61313	0	824.474	High	High	0.005556	0.0924	24
		FALSE	High	SLQSVAEER		0.00580215	0.000952428	1	1	1	P61313	0	1018.52	High	High	0.0008446	0.003263	32
		FALSE	High	VLNSYWVGEDSTYK		0.000586288	0.000952428	1	1	1	P61313	0	1660.79	High	High	0.0008446	0.0002574	49
FALSE	High	Master Protein	P06576	ATP synthase subunit beta, mitochondrial OS=Homo sapiens OX=9606 GN=ATP5F1B PE=1 SV=3	0	7.093	8	3	3	3	529	56.5	5.4	77	3	cell differentiation;cell organization and biogenesis;cellular homeostasis;metabolic process;regulation of biological process;transport	cell surface;membrane;mitochondrion;nucleus;organelle lumen	catalytic activity;nucleotide binding;protein binding;transporter activity	Pf00006, Pf00306, Pf02874	506	ENSG00000110955.8	ATP5B	12	Huntington's disease; Parkinson's disease; Alzheimer's disease; Oxidative phosphorylation; Metabolic pathways	Electron Transport Chain; Oxidative phosphorylation	Transcriptional activation of mitochondrial biogenesis; Cristae formation; Mitochondrial protein import; Formation of ATP by chemiosmotic coupling; Metabolism of proteins	17	High	1
	Checked	Protein Group ID	# Proteins	# Unique Peptides	# Peptides	# PSMs	Group Description	Found in Sample: [S2] F2: Sample
	FALSE	178	1	3	3	3	[Master Protein] ATP synthase subunit beta, mitochondrial OS=Homo sapiens OX=9606 GN=ATP5F1B PE=1 SV=3	High
		Checked	Confidence	Sequence	Modifications	Qvality PEP	Qvality q-value	# Protein Groups	# Proteins	# PSMs	Master Protein Accessions	# Missed Cleavages	Theo. MH+ [Da]	Found in Sample: [S2] F2: Sample	Confidence (by Search Engine): Mascot	Percolator q-Value (by Search Engine): Mascot	Percolator PEP (by Search Engine): Mascot	Ions Score (by Search Engine): Mascot
		FALSE	High	LVLEVAQHLGESTVR		0.00201318	0.000952428	1	1	1	P06576	0	1650.92	High	High	0.0008446	0.001013	51
		FALSE	High	TVLIMELINNVAK		0.00219629	0.000952428	1	1	1	P06576	0	1457.84	High	High	0.0008446	0.001113	44
		FALSE	High	VALTGLTVAEYFR		0.0938067	0.00540817	1	1	1	P06576	0	1439.79	High	High	0.003932	0.07163	5
FALSE	High	Master Protein	Q9H853	Putative tubulin-like protein alpha-4B OS=Homo sapiens OX=9606 GN=TUBA4B PE=5 SV=2	0	7.08	11	2	3	1	241	27.5	7.83	101	2	cell organization and biogenesis	cytoplasm;cytoskeleton	catalytic activity;nucleotide binding;structural molecule activity	Pf00091	80086	ENSG00000243910.7	TUBA4B	2		Parkin-Ubiquitin Proteasomal System pathway	COPI-independent Golgi-to-ER retrograde traffic; COPI-dependent Golgi-to-ER retrograde traffic; Carboxyterminal post-translational modifications of tubulin; Cilium Assembly; Recruitment of NuMA to mitotic centrosomes; Translocation of GLUT4 to the plasma membrane; Microtubule-dependent trafficking of connexons from Golgi to the plasma membrane; Separation of Sister Chromatids; COPI-mediated anter…	57	High	1
	Checked	Protein Group ID	# Proteins	# Unique Peptides	# Peptides	# PSMs	Group Description	Found in Sample: [S2] F2: Sample
	FALSE	257	1	1	2	3	[Master Protein] Putative tubulin-like protein alpha-4B OS=Homo sapiens OX=9606 GN=TUBA4B PE=5 SV=2	High
		Checked	Confidence	Sequence	Modifications	Qvality PEP	Qvality q-value	# Protein Groups	# Proteins	# PSMs	Master Protein Accessions	# Missed Cleavages	Theo. MH+ [Da]	Found in Sample: [S2] F2: Sample	Confidence (by Search Engine): Mascot	Percolator q-Value (by Search Engine): Mascot	Percolator PEP (by Search Engine): Mascot	Ions Score (by Search Engine): Mascot
		FALSE	High	LISQIVSSITASLR		0.0018905	0.000952428	2	5	2	P68363; Q9H853	0	1487.88	High	High	0.0008446	0.0009431	42
		FALSE	High	QIFHPEQLITGK		0.0463827	0.00302788	1	1	1	Q9H853	0	1410.77	High	High	0.002278	0.03273	13
FALSE	High	Master Protein	Q08211	ATP-dependent RNA helicase A OS=Homo sapiens OX=9606 GN=DHX9 PE=1 SV=4	0	7.045	3	3	3	3	1270	140.9	6.84	46	3	cell death;cell differentiation;cell organization and biogenesis;defense response;metabolic process;regulation of biological process;response to stimulus;transport	cytoplasm;cytoskeleton;cytosol;membrane;nucleus;ribosome	catalytic activity;DNA binding;metal ion binding;nucleotide binding;protein binding;RNA binding	Pf00035, Pf00270, Pf00271, Pf04408, Pf07717	1660	ENSG00000135829.16	DHX9	1		mRNA Processing	TRAF6 mediated NF-kB activation; TAK1 activates NFkB by phosphorylation and activation of IKKs complex; RIP-mediated NFkB activation via ZBP1; Activated TLR4 signalling; Interleukin-1 family signaling; mRNA Splicing - Major Pathway; DEx/H-box helicases activate type I IFN and inflammatory cytokines production	34	High	1
	Checked	Protein Group ID	# Proteins	# Unique Peptides	# Peptides	# PSMs	Group Description	Found in Sample: [S2] F2: Sample
	FALSE	240	1	3	3	3	[Master Protein] ATP-dependent RNA helicase A OS=Homo sapiens OX=9606 GN=DHX9 PE=1 SV=4	High
		Checked	Confidence	Sequence	Modifications	Qvality PEP	Qvality q-value	# Protein Groups	# Proteins	# PSMs	Master Protein Accessions	# Missed Cleavages	Theo. MH+ [Da]	Found in Sample: [S2] F2: Sample	Confidence (by Search Engine): Mascot	Percolator q-Value (by Search Engine): Mascot	Percolator PEP (by Search Engine): Mascot	Ions Score (by Search Engine): Mascot
		FALSE	High	AIEPPPLDAVIEAEHTLR		0.0116749	0.000952428	1	1	1	Q08211	0	1971.05	High	High	0.0008446	0.00709	17
		FALSE	High	GISHVIVDEIHER		0.00150606	0.000952428	1	1	1	Q08211	0	1503.79	High	High	0.0008446	0.0007337	35
		FALSE	High	LGGIGQFLAK		0.0261317	0.000952428	1	1	1	Q08211	0	1003.59	High	High	0.0008446	0.01733	25
FALSE	High	Master Protein	Q562R1	Beta-actin-like protein 2 OS=Homo sapiens OX=9606 GN=ACTBL2 PE=1 SV=2	0	6.961	14	4	4	1	376	42	5.59	58	4		cytoplasm;cytoskeleton	nucleotide binding;protein binding	Pf00022	345651	ENSG00000169067.3	ACTBL2	5				0	High	1
	Checked	Protein Group ID	# Proteins	# Unique Peptides	# Peptides	# PSMs	Group Description	Found in Sample: [S2] F2: Sample
	FALSE	200	1	1	4	4	[Master Protein] Beta-actin-like protein 2 OS=Homo sapiens OX=9606 GN=ACTBL2 PE=1 SV=2	High
		Checked	Confidence	Sequence	Modifications	Qvality PEP	Qvality q-value	# Protein Groups	# Proteins	# PSMs	Master Protein Accessions	# Missed Cleavages	Theo. MH+ [Da]	Found in Sample: [S2] F2: Sample	Confidence (by Search Engine): Mascot	Percolator q-Value (by Search Engine): Mascot	Percolator PEP (by Search Engine): Mascot	Ions Score (by Search Engine): Mascot
		FALSE	High	CDVDIR	1xCarbamidomethyl [C1]	0.0999493	0.00708342	2	3	1	P60709; Q562R1	0	777.356	High	High	0.005122	0.07708	32
		FALSE	High	HQGVMVGMGQK	2xOxidation [M5; M8]	0.0837002	0.00540817	3	7	1	P60709; P68133; Q562R1	0	1203.56	High	High	0.003932	0.06312	10
		FALSE	High	SYELPDGQVITIGNER		0.0239795	0.000952428	3	10	1	P60709; P68133; Q562R1	0	1790.89	High	High	0.0008446	0.01571	47
		FALSE	High	VAPDEHPILLTEAPLNPK		0.00275674	0.000952428	1	1	1	Q562R1	0	1954.06	High	High	0.0008446	0.00143	24
FALSE	High	Master Protein	P16402	Histone H1.3 OS=Homo sapiens OX=9606 GN=H1-3 PE=1 SV=2	0	6.902	15	3	3	3	221	22.3	11.02	73	3	cell organization and biogenesis;metabolic process;regulation of biological process	chromosome;nucleus	DNA binding;RNA binding	Pf00538	3007	ENSG00000124575.6	HIST1H1D	6			Formation of Senescence-Associated Heterochromatin Foci (SAHF); Activation of DNA fragmentation factor	10	High	1
	Checked	Protein Group ID	# Proteins	# Unique Peptides	# Peptides	# PSMs	Group Description	Found in Sample: [S2] F2: Sample
	FALSE	180	5	3	3	3	[Master Protein] Histone H1.3 OS=Homo sapiens OX=9606 GN=H1-3 PE=1 SV=2	High
		Checked	Confidence	Sequence	Modifications	Qvality PEP	Qvality q-value	# Protein Groups	# Proteins	# PSMs	Master Protein Accessions	# Missed Cleavages	Theo. MH+ [Da]	Found in Sample: [S2] F2: Sample	Confidence (by Search Engine): Mascot	Percolator q-Value (by Search Engine): Mascot	Percolator PEP (by Search Engine): Mascot	Ions Score (by Search Engine): Mascot
		FALSE	High	ALAAAGYDVEK		0.00717508	0.000952428	1	5	1	P16402	0	1107.57	High	High	0.0008446	0.004137	48
		FALSE	High	KASGPPVSELITK		0.0098164	0.000952428	1	3	1	P16402	1	1326.76	High	High	0.0008446	0.005831	22
		FALSE	High	SGVSLAALK		0.00882877	0.000952428	1	3	1	P16402	0	845.509	High	High	0.0008446	0.00519	44
FALSE	High	Master Protein	P0DOX8	Immunoglobulin lambda-1 light chain OS=Homo sapiens OX=9606 PE=1 SV=1	0	6.789	14	3	7	3	216	22.8	6.76	186	3	response to stimulus	extracellular;membrane		Pf07654, Pf07679, Pf07686, Pf08205, Pf13927								0	High	1
	Checked	Protein Group ID	# Proteins	# Unique Peptides	# Peptides	# PSMs	Group Description	Found in Sample: [S2] F2: Sample
	FALSE	264	9	3	3	7	[Master Protein] Immunoglobulin lambda-1 light chain OS=Homo sapiens OX=9606 PE=1 SV=1	High
		Checked	Confidence	Sequence	Modifications	Qvality PEP	Qvality q-value	# Protein Groups	# Proteins	# PSMs	Master Protein Accessions	# Missed Cleavages	Theo. MH+ [Da]	Found in Sample: [S2] F2: Sample	Confidence (by Search Engine): Mascot	Percolator q-Value (by Search Engine): Mascot	Percolator PEP (by Search Engine): Mascot	Ions Score (by Search Engine): Mascot
		FALSE	High	RPSGVPDR		0.0580841	0.00389114	1	3	2	P0DOX8	0	883.474	High	High	0.002867	0.04198	38
		FALSE	High	VTVLGQPK		0.0371521	0.00211531	1	2	3	P0DOX8	0	841.514	High	High	0.001643	0.02565	32
		FALSE	High	YAASSYLSLTPEQWK		0.000361381	0.000952428	1	7	2	P0DOX8	0	1743.86	High	High	0.0008446	0.0001508	69
FALSE	High	Master Protein	P21796	Voltage-dependent anion-selective channel protein 1 OS=Homo sapiens OX=9606 GN=VDAC1 PE=1 SV=2	0	6.751	18	4	5	3	283	30.8	8.54	77	4	cell communication;cell death;cell differentiation;defense response;metabolic process;regulation of biological process;response to stimulus;transport	membrane;mitochondrion;nucleus	protein binding;transporter activity	Pf01459	7416	ENSG00000213585.10	VDAC1	5	NOD-like receptor signaling pathway; cGMP-PKG signaling pathway; Huntington's disease; HTLV-I infection; Parkinson's disease; Influenza A; Calcium signaling pathway		Mitochondrial calcium ion transport; Ub-specific processing proteases; Mitochondrial protein import; Pink/Parkin Mediated Mitophagy	16	High	1
	Checked	Protein Group ID	# Proteins	# Unique Peptides	# Peptides	# PSMs	Group Description	Found in Sample: [S2] F2: Sample
	FALSE	128	1	3	4	5	[Master Protein] Voltage-dependent anion-selective channel protein 1 OS=Homo sapiens OX=9606 GN=VDAC1 PE=1 SV=2	High
		Checked	Confidence	Sequence	Modifications	Qvality PEP	Qvality q-value	# Protein Groups	# Proteins	# PSMs	Master Protein Accessions	# Missed Cleavages	Theo. MH+ [Da]	Found in Sample: [S2] F2: Sample	Confidence (by Search Engine): Mascot	Percolator q-Value (by Search Engine): Mascot	Percolator PEP (by Search Engine): Mascot	Ions Score (by Search Engine): Mascot
		FALSE	High	FGIAAK		0.0810582	0.00540817	3	3	1	P45880; P21796; Q9Y277	0	606.361	High	High	0.003932	0.06096	34
		FALSE	High	LTFDSSFSPNTGK		0.0125489	0.000952428	1	1	2	P21796	0	1400.67	High	High	0.0008446	0.007677	32
		FALSE	High	VNNSSLIGLGYTQTLKPGIK		0.0295793	0.000952428	1	1	1	P21796	0	2103.18	High	High	0.0008446	0.01983	18
		FALSE	High	YQIDPDACFSAK	1xCarbamidomethyl [C8]	0.0286095	0.000952428	1	1	1	P21796	0	1414.63	High	High	0.0008446	0.0191	31
FALSE	High	Master Protein	Q01469	Fatty acid-binding protein 5 OS=Homo sapiens OX=9606 GN=FABP5 PE=1 SV=3	0	6.72	37	4	4	4	135	15.2	7.01	85	4	metabolic process;transport	cytoplasm;cytosol;extracellular;membrane;organelle lumen	protein binding;transporter activity	Pf00061	2171	ENSG00000164687.10	FABP5	8	PPAR signaling pathway	PPAR signaling pathway	Triglyceride catabolism; Signaling by Retinoic Acid; Neutrophil degranulation	12	High	1
	Checked	Protein Group ID	# Proteins	# Unique Peptides	# Peptides	# PSMs	Group Description	Found in Sample: [S2] F2: Sample
	FALSE	249	2	4	4	4	[Master Protein] Fatty acid-binding protein 5 OS=Homo sapiens OX=9606 GN=FABP5 PE=1 SV=3	High
		Checked	Confidence	Sequence	Modifications	Qvality PEP	Qvality q-value	# Protein Groups	# Proteins	# PSMs	Master Protein Accessions	# Missed Cleavages	Theo. MH+ [Da]	Found in Sample: [S2] F2: Sample	Confidence (by Search Engine): Mascot	Percolator q-Value (by Search Engine): Mascot	Percolator PEP (by Search Engine): Mascot	Ions Score (by Search Engine): Mascot
		FALSE	High	ELGVGIALR		0.0220021	0.000952428	1	1	1	Q01469	0	927.562	High	High	0.0008446	0.0143	36
		FALSE	High	FEETTADGR		0.0151369	0.000952428	1	1	1	Q01469	0	1025.45	High	High	0.0008446	0.00945	42
		FALSE	High	TQTVCNFTDGALVQHQEWDGK	1xCarbamidomethyl [C5]	0.129513	0.00769343	1	2	1	Q01469	0	2434.11	High	High	0.005556	0.1025	6
		FALSE	High	TTQFSCTLGEK	1xCarbamidomethyl [C6]	0.0212773	0.000952428	1	1	1	Q01469	0	1271.59	High	High	0.0008446	0.01376	49
FALSE	High	Master Protein	P40429	60S ribosomal protein L13a OS=Homo sapiens OX=9606 GN=RPL13A PE=1 SV=2	0	6.499	15	3	4	3	203	23.6	10.93	69	3	cell organization and biogenesis;metabolic process;regulation of biological process;response to stimulus;transport	cytoplasm;cytosol;membrane;nucleus;ribosome	RNA binding;structural molecule activity	Pf00572	23521	ENSG00000142541.16	RPL13A	19	Ribosome	Cytoplasmic Ribosomal Proteins	Peptide chain elongation; Eukaryotic Translation Termination; Viral mRNA Translation; L13a-mediated translational silencing of Ceruloplasmin expression; Nonsense Mediated Decay (NMD) independent of the Exon Junction Complex (EJC); Selenocysteine synthesis; Nonsense Mediated Decay (NMD) enhanced by the Exon Junction Complex (EJC); GTP hydrolysis and joining of the 60S ribosomal subunit; Major path…	34	High	1
	Checked	Protein Group ID	# Proteins	# Unique Peptides	# Peptides	# PSMs	Group Description	Found in Sample: [S2] F2: Sample
	FALSE	126	2	3	3	4	[Master Protein] 60S ribosomal protein L13a OS=Homo sapiens OX=9606 GN=RPL13A PE=1 SV=2	High
		Checked	Confidence	Sequence	Modifications	Qvality PEP	Qvality q-value	# Protein Groups	# Proteins	# PSMs	Master Protein Accessions	# Missed Cleavages	Theo. MH+ [Da]	Found in Sample: [S2] F2: Sample	Confidence (by Search Engine): Mascot	Percolator q-Value (by Search Engine): Mascot	Percolator PEP (by Search Engine): Mascot	Ions Score (by Search Engine): Mascot
		FALSE	High	CEGINISGNFYR	1xCarbamidomethyl [C1]	0.0083727	0.000952428	1	1	1	P40429	0	1429.65	High	High	0.0008446	0.004897	54
		FALSE	High	LAHEVGWK		0.0459481	0.00302788	1	1	2	P40429	0	939.505	High	High	0.002278	0.03232	29
		FALSE	High	YQAVTATLEEK		0.0511918	0.00389114	1	2	1	P40429	0	1252.64	High	High	0.002867	0.03648	28
FALSE	High	Master Protein	Q15233	Non-POU domain-containing octamer-binding protein OS=Homo sapiens OX=9606 GN=NONO PE=1 SV=4	0	6.498	6	3	3	3	471	54.2	8.95	50	3	defense response;metabolic process;regulation of biological process;response to stimulus	membrane;nucleus	DNA binding;protein binding;RNA binding	Pf00076, Pf08075, Pf13893, Pf14259	4841	ENSG00000147140.15	NONO	X		mRNA Processing		1	High	1
	Checked	Protein Group ID	# Proteins	# Unique Peptides	# Peptides	# PSMs	Group Description	Found in Sample: [S2] F2: Sample
	FALSE	244	2	3	3	3	[Master Protein] Non-POU domain-containing octamer-binding protein OS=Homo sapiens OX=9606 GN=NONO PE=1 SV=4	High
		Checked	Confidence	Sequence	Modifications	Qvality PEP	Qvality q-value	# Protein Groups	# Proteins	# PSMs	Master Protein Accessions	# Missed Cleavages	Theo. MH+ [Da]	Found in Sample: [S2] F2: Sample	Confidence (by Search Engine): Mascot	Percolator q-Value (by Search Engine): Mascot	Percolator PEP (by Search Engine): Mascot	Ions Score (by Search Engine): Mascot
		FALSE	High	AGEVFIHK		0.105507	0.00708342	1	1	1	Q15233	0	900.494	High	High	0.005122	0.08183	28
		FALSE	High	AVVIVDDR		0.110352	0.00769343	1	2	1	Q15233	0	886.499	High	High	0.005556	0.08583	31
		FALSE	High	FACHSASLTVR	1xCarbamidomethyl [C3]	0.000121651	0.000952428	1	1	1	Q15233	0	1248.62	High	High	0.0008446	4.52e-05	31
FALSE	High	Master Protein	Q06830	Peroxiredoxin-1 OS=Homo sapiens OX=9606 GN=PRDX1 PE=1 SV=1	0	6.393	20	4	4	3	199	22.1	8.13	98	4	cell proliferation;cellular homeostasis;defense response;metabolic process;regulation of biological process;response to stimulus	cytoplasm;cytosol;mitochondrion;nucleus	antioxidant activity;catalytic activity;protein binding;RNA binding	Pf00578, Pf08534, Pf10417	5052	ENSG00000117450.13	PRDX1	1	Peroxisome	Androgen receptor signaling pathway; Selenium Micronutrient Network; NRF2 pathway	TP53 Regulates Metabolic Genes; Deregulated CDK5 triggers multiple neurodegenerative pathways in Alzheimer's disease models; Detoxification of Reactive Oxygen Species	15	High	1
	Checked	Protein Group ID	# Proteins	# Unique Peptides	# Peptides	# PSMs	Group Description	Found in Sample: [S2] F2: Sample
	FALSE	203	2	3	4	4	[Master Protein] Peroxiredoxin-1 OS=Homo sapiens OX=9606 GN=PRDX1 PE=1 SV=1	High
		Checked	Confidence	Sequence	Modifications	Qvality PEP	Qvality q-value	# Protein Groups	# Proteins	# PSMs	Master Protein Accessions	# Missed Cleavages	Theo. MH+ [Da]	Found in Sample: [S2] F2: Sample	Confidence (by Search Engine): Mascot	Percolator q-Value (by Search Engine): Mascot	Percolator PEP (by Search Engine): Mascot	Ions Score (by Search Engine): Mascot
		FALSE	High	GLFIIDDK		0.0521608	0.00389114	1	2	1	Q06830	0	920.509	High	High	0.002867	0.03738	46
		FALSE	High	LVQAFQFTDK		0.0118447	0.000952428	1	1	1	Q06830	0	1196.63	High	High	0.0008446	0.007206	40
		FALSE	High	QITVNDLPVGR		0.0302917	0.000952428	2	2	1	Q06830; P32119	0	1211.67	High	High	0.0008446	0.0204	42
		FALSE	High	TIAQDYGVLK		0.0959593	0.00540817	1	1	1	Q06830	0	1107.6	High	High	0.003932	0.07367	35
FALSE	High	Master Protein	P07195	L-lactate dehydrogenase B chain OS=Homo sapiens OX=9606 GN=LDHB PE=1 SV=2	0	6.36	8	2	2	1	334	36.6	6.05	81	2	metabolic process	cytoplasm;cytosol;membrane;mitochondrion	catalytic activity;nucleotide binding;protein binding	Pf00056, Pf02866	3945	ENSG00000111716.12	LDHB	12	Propanoate metabolism; Pyruvate metabolism; Glucagon signaling pathway; Glycolysis / Gluconeogenesis; Metabolic pathways; Cysteine and methionine metabolism	Glycolysis and Gluconeogenesis	Pyruvate metabolism	11	High	1
	Checked	Protein Group ID	# Proteins	# Unique Peptides	# Peptides	# PSMs	Group Description	Found in Sample: [S2] F2: Sample
	FALSE	140	3	1	2	2	[Master Protein] L-lactate dehydrogenase B chain OS=Homo sapiens OX=9606 GN=LDHB PE=1 SV=2	High
		Checked	Confidence	Sequence	Modifications	Qvality PEP	Qvality q-value	# Protein Groups	# Proteins	# PSMs	Master Protein Accessions	# Missed Cleavages	Theo. MH+ [Da]	Found in Sample: [S2] F2: Sample	Confidence (by Search Engine): Mascot	Percolator q-Value (by Search Engine): Mascot	Percolator PEP (by Search Engine): Mascot	Ions Score (by Search Engine): Mascot
		FALSE	High	LIAPVAEEEATVPNNK		0.00752976	0.000952428	1	1	1	P07195	0	1694.9	High	High	0.0008446	0.004356	33
		FALSE	High	VIGSGCNLDSAR	1xCarbamidomethyl [C6]	0.000250178	0.000952428	2	4	1	P07195; P00338	0	1248.6	High	High	0.0008446	0.0001002	69
FALSE	High	Master Protein	P04075	Fructose-bisphosphate aldolase A OS=Homo sapiens OX=9606 GN=ALDOA PE=1 SV=2	0	6.18	11	3	3	3	364	39.4	8.09	36	3	cell organization and biogenesis;cellular homeostasis;metabolic process;regulation of biological process;transport	cytoplasm;cytoskeleton;cytosol;extracellular;membrane;nucleus;organelle lumen	catalytic activity;protein binding;RNA binding	Pf00274	226	ENSG00000149925.17	ALDOA	16	HIF-1 signaling pathway; Carbon metabolism; Fructose and mannose metabolism; Pentose phosphate pathway; Glycolysis / Gluconeogenesis; Biosynthesis of amino acids; Metabolic pathways	Glycolysis and Gluconeogenesis; Sudden Infant Death Syndrome (SIDS) Susceptibility Pathways	Platelet degranulation ; Gluconeogenesis; Glycolysis; Neutrophil degranulation	21	High	1
	Checked	Protein Group ID	# Proteins	# Unique Peptides	# Peptides	# PSMs	Group Description	Found in Sample: [S2] F2: Sample
	FALSE	1	1	3	3	3	[Master Protein] Fructose-bisphosphate aldolase A OS=Homo sapiens OX=9606 GN=ALDOA PE=1 SV=2	High
		Checked	Confidence	Sequence	Modifications	Qvality PEP	Qvality q-value	# Protein Groups	# Proteins	# PSMs	Master Protein Accessions	# Missed Cleavages	Theo. MH+ [Da]	Found in Sample: [S2] F2: Sample	Confidence (by Search Engine): Mascot	Percolator q-Value (by Search Engine): Mascot	Percolator PEP (by Search Engine): Mascot	Ions Score (by Search Engine): Mascot
		FALSE	High	ADDGRPFPQVIK		0.00237298	0.000952428	1	1	1	P04075	0	1342.71	High	High	0.0008446	0.001209	18
		FALSE	High	IGEHTPSALAIMENANVLAR		0.0416171	0.00302788	1	1	1	P04075	0	2107.1	High	High	0.002278	0.02898	28
		FALSE	High	QLLLTADDR		0.0282035	0.000952428	1	1	1	P04075	0	1044.57	High	High	0.0008446	0.01884	30
FALSE	High	Master Protein	P26599	Polypyrimidine tract-binding protein 1 OS=Homo sapiens OX=9606 GN=PTBP1 PE=1 SV=1	0	6.131	8	2	2	2	531	57.2	9.17	51	2	metabolic process;regulation of biological process;response to stimulus	membrane;nucleus	protein binding;RNA binding	Pf00076, Pf13893, Pf14259	5725	ENSG00000011304.19	PTBP1	19		mir-124 predicted interactions with cell cycle and differentiation; mRNA Processing	mRNA Splicing - Major Pathway; FGFR2 alternative splicing	11	High	1
	Checked	Protein Group ID	# Proteins	# Unique Peptides	# Peptides	# PSMs	Group Description	Found in Sample: [S2] F2: Sample
	FALSE	112	1	2	2	2	[Master Protein] Polypyrimidine tract-binding protein 1 OS=Homo sapiens OX=9606 GN=PTBP1 PE=1 SV=1	High
		Checked	Confidence	Sequence	Modifications	Qvality PEP	Qvality q-value	# Protein Groups	# Proteins	# PSMs	Master Protein Accessions	# Missed Cleavages	Theo. MH+ [Da]	Found in Sample: [S2] F2: Sample	Confidence (by Search Engine): Mascot	Percolator q-Value (by Search Engine): Mascot	Percolator PEP (by Search Engine): Mascot	Ions Score (by Search Engine): Mascot
		FALSE	High	KLPIDVTEGEVISLGLPFGK		0.00174971	0.000952428	1	1	1	P26599	1	2112.2	High	High	0.0008446	0.0008657	31
		FALSE	High	IAIPGLAGAGNSVLLVSNLNPER		0.00173287	0.000952428	1	1	1	P26599	0	2275.28	High	High	0.0008446	0.0008551	36
FALSE	High	Master Protein	P50914	60S ribosomal protein L14 OS=Homo sapiens OX=9606 GN=RPL14 PE=1 SV=4	0	6.07	11	2	2	2	215	23.4	10.93	92	2	cell organization and biogenesis;metabolic process;transport	cytosol;membrane;ribosome	protein binding;RNA binding;structural molecule activity	Pf01929	9045	ENSG00000188846.13	RPL14	3	Ribosome	Cytoplasmic Ribosomal Proteins	Peptide chain elongation; Eukaryotic Translation Termination; Viral mRNA Translation; L13a-mediated translational silencing of Ceruloplasmin expression; Nonsense Mediated Decay (NMD) independent of the Exon Junction Complex (EJC); Selenocysteine synthesis; Nonsense Mediated Decay (NMD) enhanced by the Exon Junction Complex (EJC); GTP hydrolysis and joining of the 60S ribosomal subunit; Major path…	34	High	1
	Checked	Protein Group ID	# Proteins	# Unique Peptides	# Peptides	# PSMs	Group Description	Found in Sample: [S2] F2: Sample
	FALSE	38	1	2	2	2	[Master Protein] 60S ribosomal protein L14 OS=Homo sapiens OX=9606 GN=RPL14 PE=1 SV=4	High
		Checked	Confidence	Sequence	Modifications	Qvality PEP	Qvality q-value	# Protein Groups	# Proteins	# PSMs	Master Protein Accessions	# Missed Cleavages	Theo. MH+ [Da]	Found in Sample: [S2] F2: Sample	Confidence (by Search Engine): Mascot	Percolator q-Value (by Search Engine): Mascot	Percolator PEP (by Search Engine): Mascot	Ions Score (by Search Engine): Mascot
		FALSE	High	ALVDGPCTQVR	1xCarbamidomethyl [C7]	0.00314114	0.000952428	1	1	1	P50914	0	1215.62	High	High	0.0008446	0.001651	37
		FALSE	High	LVAIVDVIDQNR		0.0010944	0.000952428	1	1	1	P50914	0	1354.77	High	High	0.0008446	0.0005154	73
FALSE	High	Master Protein	P01040	Cystatin-A OS=Homo sapiens OX=9606 GN=CSTA PE=1 SV=1	0	5.717	28	3	3	3	98	11	5.5	69	3	cell death;cell differentiation;metabolic process;regulation of biological process	cytoplasm;cytoskeleton;cytosol	enzyme regulator activity;protein binding;structural molecule activity	Pf00031	1475	ENSG00000121552.3	CSTA	3			Formation of the cornified envelope	3	High	1
	Checked	Protein Group ID	# Proteins	# Unique Peptides	# Peptides	# PSMs	Group Description	Found in Sample: [S2] F2: Sample
	FALSE	170	1	3	3	3	[Master Protein] Cystatin-A OS=Homo sapiens OX=9606 GN=CSTA PE=1 SV=1	High
		Checked	Confidence	Sequence	Modifications	Qvality PEP	Qvality q-value	# Protein Groups	# Proteins	# PSMs	Master Protein Accessions	# Missed Cleavages	Theo. MH+ [Da]	Found in Sample: [S2] F2: Sample	Confidence (by Search Engine): Mascot	Percolator q-Value (by Search Engine): Mascot	Percolator PEP (by Search Engine): Mascot	Ions Score (by Search Engine): Mascot
		FALSE	High	LEAVQYK		0.122817	0.00769343	1	1	1	P01040	0	850.467	High	High	0.005556	0.09706	32
		FALSE	High	TQVVAGTNYYIK		0.00341018	0.000952428	1	1	1	P01040	0	1356.72	High	High	0.0008446	0.001812	54
		FALSE	High	VKPQLEEK		0.0172321	0.000952428	1	1	1	P01040	0	970.557	High	High	0.0008446	0.0109	26
FALSE	High	Master Protein	P10599	Thioredoxin OS=Homo sapiens OX=9606 GN=TXN PE=1 SV=3	0	5.644	21	2	3	2	105	11.7	4.92	139	2	cell communication;cell proliferation;cellular component movement;cellular homeostasis;metabolic process;regulation of biological process;response to stimulus;transport	cytoplasm;cytosol;extracellular;mitochondrion;nucleus	antioxidant activity;catalytic activity;protein binding;RNA binding	Pf00085, Pf00462, Pf13098, Pf13899, Pf13905	7295	ENSG00000136810.12	TXN	9	NOD-like receptor signaling pathway	Selenium Micronutrient Network; TNF alpha Signaling Pathway; NRF2 pathway; VEGFA-VEGFR2 Signaling Pathway	Interconversion of nucleotide di- and triphosphates; Protein repair; TP53 Regulates Metabolic Genes; The NLRP3 inflammasome; Oxidative Stress Induced Senescence; Detoxification of Reactive Oxygen Species	25	High	1
	Checked	Protein Group ID	# Proteins	# Unique Peptides	# Peptides	# PSMs	Group Description	Found in Sample: [S2] F2: Sample
	FALSE	231	1	2	2	3	[Master Protein] Thioredoxin OS=Homo sapiens OX=9606 GN=TXN PE=1 SV=3	High
		Checked	Confidence	Sequence	Modifications	Qvality PEP	Qvality q-value	# Protein Groups	# Proteins	# PSMs	Master Protein Accessions	# Missed Cleavages	Theo. MH+ [Da]	Found in Sample: [S2] F2: Sample	Confidence (by Search Engine): Mascot	Percolator q-Value (by Search Engine): Mascot	Percolator PEP (by Search Engine): Mascot	Ions Score (by Search Engine): Mascot
		FALSE	High	TAFQEALDAAGDK		0.00161159	0.000952428	1	1	2	P10599	0	1336.64	High	High	0.0008446	0.0007896	67
		FALSE	High	VGEFSGANK		0.00516717	0.000952428	1	1	1	P10599	0	908.447	High	High	0.0008446	0.002874	39
FALSE	High	Master Protein	O75223	Gamma-glutamylcyclotransferase OS=Homo sapiens OX=9606 GN=GGCT PE=1 SV=1	0	5.636	19	2	2	2	188	21	5.14	61	2	cell organization and biogenesis;metabolic process	cytosol	catalytic activity;protein binding	Pf06094, Pf13772	79017	ENSG00000006625.17	GGCT	7	Glutathione metabolism		Glutathione synthesis and recycling	6	High	1
	Checked	Protein Group ID	# Proteins	# Unique Peptides	# Peptides	# PSMs	Group Description	Found in Sample: [S2] F2: Sample
	FALSE	272	1	2	2	2	[Master Protein] Gamma-glutamylcyclotransferase OS=Homo sapiens OX=9606 GN=GGCT PE=1 SV=1	High
		Checked	Confidence	Sequence	Modifications	Qvality PEP	Qvality q-value	# Protein Groups	# Proteins	# PSMs	Master Protein Accessions	# Missed Cleavages	Theo. MH+ [Da]	Found in Sample: [S2] F2: Sample	Confidence (by Search Engine): Mascot	Percolator q-Value (by Search Engine): Mascot	Percolator PEP (by Search Engine): Mascot	Ions Score (by Search Engine): Mascot
		FALSE	High	TSQTWHGGIATIFQSPGDEVWGVVWK		0.00217515	0.000952428	1	1	1	O75223	0	2886.42	High	High	0.0008446	0.001101	48
		FALSE	High	VSEEIEDIIK		0.00388556	0.000952428	1	1	1	O75223	0	1174.62	High	High	0.0008446	0.002098	37
FALSE	High	Master Protein	P16070	CD44 antigen OS=Homo sapiens OX=9606 GN=CD44 PE=1 SV=3	0	5.6	3	2	2	2	742	81.5	5.33	60	2	cell organization and biogenesis;cellular component movement;metabolic process;regulation of biological process;response to stimulus;transport	cell surface;cytosol;Golgi;membrane	protein binding;receptor activity;signal transducer activity	Pf00193	960	ENSG00000026508.17	CD44	11	Hematopoietic cell lineage; MicroRNAs in cancer; Epstein-Barr virus infection; Proteoglycans in cancer; ECM-receptor interaction; Shigellosis	Hepatitis C and Hepatocellular Carcinoma; Wnt Signaling Pathway and Pluripotency; Senescence and Autophagy in Cancer	Integrin cell surface interactions; Degradation of the extracellular matrix; Neutrophil degranulation; Hyaluronan uptake and degradation; Interferon gamma signaling; Cell surface interactions at the vascular wall	25	High	1
	Checked	Protein Group ID	# Proteins	# Unique Peptides	# Peptides	# PSMs	Group Description	Found in Sample: [S2] F2: Sample
	FALSE	186	1	2	2	2	[Master Protein] CD44 antigen OS=Homo sapiens OX=9606 GN=CD44 PE=1 SV=3	High
		Checked	Confidence	Sequence	Modifications	Qvality PEP	Qvality q-value	# Protein Groups	# Proteins	# PSMs	Master Protein Accessions	# Missed Cleavages	Theo. MH+ [Da]	Found in Sample: [S2] F2: Sample	Confidence (by Search Engine): Mascot	Percolator q-Value (by Search Engine): Mascot	Percolator PEP (by Search Engine): Mascot	Ions Score (by Search Engine): Mascot
		FALSE	High	ALSIGFETCR	1xCarbamidomethyl [C9]	0.00821274	0.000952428	1	1	1	P16070	0	1153.57	High	High	0.0008446	0.004809	38
		FALSE	High	YGFIEGHVVIPR		0.0011104	0.000952428	1	1	1	P16070	0	1386.75	High	High	0.0008446	0.0005228	43
FALSE	High	Master Protein	P46776	60S ribosomal protein L27a OS=Homo sapiens OX=9606 GN=RPL27A PE=1 SV=2	0	5.488	14	2	2	2	148	16.6	11	49	2	cell organization and biogenesis;metabolic process;transport	cytosol;endoplasmic reticulum;membrane;ribosome	protein binding;RNA binding;structural molecule activity	Pf00828	6157	ENSG00000166441.12	RPL27A	11	Ribosome	Cytoplasmic Ribosomal Proteins	Peptide chain elongation; Eukaryotic Translation Termination; Viral mRNA Translation; L13a-mediated translational silencing of Ceruloplasmin expression; Nonsense Mediated Decay (NMD) independent of the Exon Junction Complex (EJC); Selenocysteine synthesis; Nonsense Mediated Decay (NMD) enhanced by the Exon Junction Complex (EJC); GTP hydrolysis and joining of the 60S ribosomal subunit; Major path…	34	High	1
	Checked	Protein Group ID	# Proteins	# Unique Peptides	# Peptides	# PSMs	Group Description	Found in Sample: [S2] F2: Sample
	FALSE	269	1	2	2	2	[Master Protein] 60S ribosomal protein L27a OS=Homo sapiens OX=9606 GN=RPL27A PE=1 SV=2	High
		Checked	Confidence	Sequence	Modifications	Qvality PEP	Qvality q-value	# Protein Groups	# Proteins	# PSMs	Master Protein Accessions	# Missed Cleavages	Theo. MH+ [Da]	Found in Sample: [S2] F2: Sample	Confidence (by Search Engine): Mascot	Percolator q-Value (by Search Engine): Mascot	Percolator PEP (by Search Engine): Mascot	Ions Score (by Search Engine): Mascot
		FALSE	High	LWTLVSEQTR		0.00913179	0.000952428	1	1	1	P46776	0	1232.66	High	High	0.0008446	0.005407	24
		FALSE	High	TGAAPIIDVVR		0.00125924	0.000952428	1	1	1	P46776	0	1111.65	High	High	0.0008446	0.0006019	46
FALSE	High	Master Protein	P40926	Malate dehydrogenase, mitochondrial OS=Homo sapiens OX=9606 GN=MDH2 PE=1 SV=3	0	5.484	9	2	2	2	338	35.5	8.68	74	2	metabolic process	membrane;mitochondrion;nucleus;organelle lumen	catalytic activity;nucleotide binding;protein binding;RNA binding	Pf00056, Pf01073, Pf01118, Pf02866, Pf13460	4191	ENSG00000146701.11	MDH2	7	Citrate cycle (TCA cycle); Carbon metabolism; Pyruvate metabolism; Metabolic pathways; Cysteine and methionine metabolism; Glyoxylate and dicarboxylate metabolism	Amino Acid metabolism; Glycolysis and Gluconeogenesis; TCA Cycle	Gluconeogenesis; Citric acid cycle (TCA cycle)	16	High	1
	Checked	Protein Group ID	# Proteins	# Unique Peptides	# Peptides	# PSMs	Group Description	Found in Sample: [S2] F2: Sample
	FALSE	107	1	2	2	2	[Master Protein] Malate dehydrogenase, mitochondrial OS=Homo sapiens OX=9606 GN=MDH2 PE=1 SV=3	High
		Checked	Confidence	Sequence	Modifications	Qvality PEP	Qvality q-value	# Protein Groups	# Proteins	# PSMs	Master Protein Accessions	# Missed Cleavages	Theo. MH+ [Da]	Found in Sample: [S2] F2: Sample	Confidence (by Search Engine): Mascot	Percolator q-Value (by Search Engine): Mascot	Percolator PEP (by Search Engine): Mascot	Ions Score (by Search Engine): Mascot
		FALSE	High	ANTFVAELK		0.0420119	0.00302788	1	1	1	P40926	0	992.541	High	High	0.002278	0.02934	34
		FALSE	High	LTLYDIAHTPGVAADLSHIETK		0.000275601	0.000952428	1	1	1	P40926	0	2365.24	High	High	0.0008446	0.0001117	62
FALSE	High	Master Protein	Q8TDL5	BPI fold-containing family B member 1 OS=Homo sapiens OX=9606 GN=BPIFB1 PE=1 SV=1	0	5.371	5	2	2	2	484	52.4	7.23	78	2	defense response;regulation of biological process;response to stimulus	extracellular		Pf01273, Pf02886	92747	ENSG00000125999.10	BPIFB1	20			Antimicrobial peptides	3	High	1
	Checked	Protein Group ID	# Proteins	# Unique Peptides	# Peptides	# PSMs	Group Description	Found in Sample: [S2] F2: Sample
	FALSE	202	1	2	2	2	[Master Protein] BPI fold-containing family B member 1 OS=Homo sapiens OX=9606 GN=BPIFB1 PE=1 SV=1	High
		Checked	Confidence	Sequence	Modifications	Qvality PEP	Qvality q-value	# Protein Groups	# Proteins	# PSMs	Master Protein Accessions	# Missed Cleavages	Theo. MH+ [Da]	Found in Sample: [S2] F2: Sample	Confidence (by Search Engine): Mascot	Percolator q-Value (by Search Engine): Mascot	Percolator PEP (by Search Engine): Mascot	Ions Score (by Search Engine): Mascot
		FALSE	High	LGSTQIVK		0.00312599	0.000952428	1	1	1	Q8TDL5	0	845.509	High	High	0.0008446	0.001645	56
		FALSE	High	ILTQDTPEFFIDQGHAK		0.00471404	0.000952428	1	1	1	Q8TDL5	0	1959.98	High	High	0.0008446	0.00259	45
FALSE	High	Master Protein	P42330	Aldo-keto reductase family 1 member C3 OS=Homo sapiens OX=9606 GN=AKR1C3 PE=1 SV=4	0	5.31	9	2	3	1	323	36.8	7.94	102	2	cell communication;cell differentiation;metabolic process;regulation of biological process;response to stimulus;transport	cytoplasm;cytosol;nucleus	catalytic activity	Pf00248	8644	ENSG00000196139.13	AKR1C3	10	Ovarian steroidogenesis; Arachidonic acid metabolism; Metabolic pathways; Steroid hormone biosynthesis	Benzo(a)pyrene metabolism; Metapathway biotransformation	Signaling by GPCR; RA biosynthesis pathway; Retinoid metabolism and transport; Synthesis of bile acids and bile salts via 27-hydroxycholesterol; Synthesis of bile acids and bile salts via 24-hydroxycholesterol; Synthesis of bile acids and bile salts via 7alpha-hydroxycholesterol; Synthesis of Prostaglandins (PG) and Thromboxanes (TX)	26	High	1
	Checked	Protein Group ID	# Proteins	# Unique Peptides	# Peptides	# PSMs	Group Description	Found in Sample: [S2] F2: Sample
	FALSE	193	1	1	2	3	[Master Protein] Aldo-keto reductase family 1 member C3 OS=Homo sapiens OX=9606 GN=AKR1C3 PE=1 SV=4	High
		Checked	Confidence	Sequence	Modifications	Qvality PEP	Qvality q-value	# Protein Groups	# Proteins	# PSMs	Master Protein Accessions	# Missed Cleavages	Theo. MH+ [Da]	Found in Sample: [S2] F2: Sample	Confidence (by Search Engine): Mascot	Percolator q-Value (by Search Engine): Mascot	Percolator PEP (by Search Engine): Mascot	Ions Score (by Search Engine): Mascot
		FALSE	High	TPALIALR		0.00648354	0.000952428	2	3	1	P52895; P42330	0	854.546	High	High	0.0008446	0.003698	43
		FALSE	High	WVDPNSPVLLEDPVLCALAK	1xCarbamidomethyl [C16]	0.00256387	0.000952428	1	1	2	P42330	0	2236.17	High	High	0.0008446	0.001323	53
FALSE	High	Master Protein	P23280	Carbonic anhydrase 6 OS=Homo sapiens OX=9606 GN=CA6 PE=1 SV=3	0	5.287	7	1	3	1	308	35.3	7.02	94	1	metabolic process;response to stimulus;transport	cytoplasm;cytosol;extracellular	catalytic activity;metal ion binding	Pf00194	765	ENSG00000131686.14	CA6	1	Nitrogen metabolism		Reversible hydration of carbon dioxide	3	High	1
	Checked	Protein Group ID	# Proteins	# Unique Peptides	# Peptides	# PSMs	Group Description	Found in Sample: [S2] F2: Sample
	FALSE	173	1	1	1	3	[Master Protein] Carbonic anhydrase 6 OS=Homo sapiens OX=9606 GN=CA6 PE=1 SV=3	High
		Checked	Confidence	Sequence	Modifications	Qvality PEP	Qvality q-value	# Protein Groups	# Proteins	# PSMs	Master Protein Accessions	# Missed Cleavages	Theo. MH+ [Da]	Found in Sample: [S2] F2: Sample	Confidence (by Search Engine): Mascot	Percolator q-Value (by Search Engine): Mascot	Percolator PEP (by Search Engine): Mascot	Ions Score (by Search Engine): Mascot
		FALSE	High	SYDIAQDAPDGLAVLAAFVEVK		0.000564027	0.000952428	1	1	2	P23280	0	2292.18	High	High	0.0008446	0.0002473	42
		FALSE	High	SYDIAQDAPDGLAVLAAFVEVK	1xDeamidated [Q6]	0.0308736	0.000952428	1	1	1	P23280	0	2293.16	High	High	0.0008446	0.02087	42
FALSE	High	Master Protein	P59665	Neutrophil defensin 1 OS=Homo sapiens OX=9606 GN=DEFA1 PE=1 SV=1	0	5.235	20	3	3	3	94	10.2	6.99	52	3	cell organization and biogenesis;cellular component movement;defense response;regulation of biological process;response to stimulus;transport	extracellular;organelle lumen		Pf00323, Pf00879	1667; 728358	ENSG00000206047.2; ENSG00000240247.7	DEFA1; DEFA1B	8			Alpha-defensins; Neutrophil degranulation	6	High	1
	Checked	Protein Group ID	# Proteins	# Unique Peptides	# Peptides	# PSMs	Group Description	Found in Sample: [S2] F2: Sample
	FALSE	238	2	3	3	3	[Master Protein] Neutrophil defensin 1 OS=Homo sapiens OX=9606 GN=DEFA1 PE=1 SV=1	High
		Checked	Confidence	Sequence	Modifications	Qvality PEP	Qvality q-value	# Protein Groups	# Proteins	# PSMs	Master Protein Accessions	# Missed Cleavages	Theo. MH+ [Da]	Found in Sample: [S2] F2: Sample	Confidence (by Search Engine): Mascot	Percolator q-Value (by Search Engine): Mascot	Percolator PEP (by Search Engine): Mascot	Ions Score (by Search Engine): Mascot
		FALSE	High	IPACIAGER	1xCarbamidomethyl [C4]	0.0164246	0.000952428	1	2	1	P59665	0	986.509	High	High	0.0008446	0.01035	38
		FALSE	High	RYGTCIYQGR	1xCarbamidomethyl [C5]	0.0416171	0.00302788	1	2	1	P59665	1	1273.61	High	High	0.002278	0.02902	20
		FALSE	High	YGTCIYQGR	1xCarbamidomethyl [C4]	0.0288833	0.000952428	1	2	1	P59665	0	1117.51	High	High	0.0008446	0.01936	37
FALSE	High	Master Protein	Q9C075	Keratin, type I cytoskeletal 23 OS=Homo sapiens OX=9606 GN=KRT23 PE=1 SV=2	0	5.058	7	2	2	1	422	48.1	6.54	57	2	cell death	cytosol	structural molecule activity	Pf00038	25984	ENSG00000108244.16; ENSG00000263309.6	KRT23	17; CHR_HSCHR17_4_CTG4			Formation of the cornified envelope	3	High	1
	Checked	Protein Group ID	# Proteins	# Unique Peptides	# Peptides	# PSMs	Group Description	Found in Sample: [S2] F2: Sample
	FALSE	267	1	1	2	2	[Master Protein] Keratin, type I cytoskeletal 23 OS=Homo sapiens OX=9606 GN=KRT23 PE=1 SV=2	High
		Checked	Confidence	Sequence	Modifications	Qvality PEP	Qvality q-value	# Protein Groups	# Proteins	# PSMs	Master Protein Accessions	# Missed Cleavages	Theo. MH+ [Da]	Found in Sample: [S2] F2: Sample	Confidence (by Search Engine): Mascot	Percolator q-Value (by Search Engine): Mascot	Percolator PEP (by Search Engine): Mascot	Ions Score (by Search Engine): Mascot
		FALSE	High	ATMQNLNDR		0.0204778	0.000952428	2	2	1	Q04695; Q9C075	0	1062.5	High	High	0.0008446	0.01318	35
		FALSE	High	LQDMQEIISHYEEELTQLR		0.00137381	0.000952428	1	1	1	Q9C075	0	2375.15	High	High	0.0008446	0.0006633	44
FALSE	High	Master Protein	P46781	40S ribosomal protein S9 OS=Homo sapiens OX=9606 GN=RPS9 PE=1 SV=3	0	4.94	15	4	4	4	194	22.6	10.65	53	4	cell organization and biogenesis;metabolic process;regulation of biological process;transport	cytoplasm;cytosol;membrane;nucleus;ribosome	protein binding;RNA binding;structural molecule activity;translation regulator activity	Pf00163, Pf01479	6203	ENSG00000274005.3; ENSG00000275323.3; ENSG00000277079.3; ENSG00000278081.3; ENSG00000277359.3; ENSG00000170889.13; ENSG00000274950.4; ENSG00000274626.3; ENSG00000278270.4; ENSG00000274646.4	RPS9	19; CHR_HSCHR19LRC_LRC_T_CTG3_1; CHR_HSCHR19LRC_LRC_J_CTG3_1; CHR_HSCHR19LRC_PGF2_CTG3_1; CHR_HSCHR19LRC_LRC_S_CTG3_1; CHR_HSCHR19LRC_LRC_I_CTG3_1; CHR_HSCHR19LRC_PGF1_CTG3_1; CHR_HSCHR19LRC_COX2_CTG3_1; CHR_HSCHR19_4_CTG3_1; CHR_HSCHR19LRC_COX1_CTG3_1	Ribosome	Cytoplasmic Ribosomal Proteins	Peptide chain elongation; Eukaryotic Translation Termination; Viral mRNA Translation; Formation of the ternary complex, and subsequently, the 43S complex; L13a-mediated translational silencing of Ceruloplasmin expression; Selenocysteine synthesis; Nonsense Mediated Decay (NMD) independent of the Exon Junction Complex (EJC); Nonsense Mediated Decay (NMD) enhanced by the Exon Junction Complex (EJC)…	39	High	1
	Checked	Protein Group ID	# Proteins	# Unique Peptides	# Peptides	# PSMs	Group Description	Found in Sample: [S2] F2: Sample
	FALSE	205	1	4	4	4	[Master Protein] 40S ribosomal protein S9 OS=Homo sapiens OX=9606 GN=RPS9 PE=1 SV=3	High
		Checked	Confidence	Sequence	Modifications	Qvality PEP	Qvality q-value	# Protein Groups	# Proteins	# PSMs	Master Protein Accessions	# Missed Cleavages	Theo. MH+ [Da]	Found in Sample: [S2] F2: Sample	Confidence (by Search Engine): Mascot	Percolator q-Value (by Search Engine): Mascot	Percolator PEP (by Search Engine): Mascot	Ions Score (by Search Engine): Mascot
		FALSE	High	HIDFSLR		0.138338	0.008452	1	1	1	P46781	0	887.473	High	High	0.006109	0.1106	13
		FALSE	High	IEDFLER		0.0410317	0.00302788	1	1	1	P46781	0	921.468	High	High	0.002278	0.0286	45
		FALSE	High	IGVLDEGK		0.0549174	0.00389114	1	1	1	P46781	0	830.462	High	High	0.002867	0.03944	31
		FALSE	High	SRLDQELK		0.117477	0.00769343	1	1	1	P46781	1	988.542	High	High	0.005556	0.09199	18
FALSE	High	Master Protein	P17844	Probable ATP-dependent RNA helicase DDX5 OS=Homo sapiens OX=9606 GN=DDX5 PE=1 SV=1	0	4.934	4	3	3	3	614	69.1	8.92	79	3	cell differentiation;cell growth;cell organization and biogenesis;metabolic process;regulation of biological process;response to stimulus	cytoplasm;membrane;nucleus;spliceosomal complex	catalytic activity;nucleotide binding;protein binding;RNA binding	Pf00270, Pf00271, Pf08061	1655	ENSG00000108654.13	DDX5	17	Spliceosome; Proteoglycans in cancer; Transcriptional misregulation in cancer		mRNA Splicing - Major Pathway	7	High	1
	Checked	Protein Group ID	# Proteins	# Unique Peptides	# Peptides	# PSMs	Group Description	Found in Sample: [S2] F2: Sample
	FALSE	222	1	3	3	3	[Master Protein] Probable ATP-dependent RNA helicase DDX5 OS=Homo sapiens OX=9606 GN=DDX5 PE=1 SV=1	High
		Checked	Confidence	Sequence	Modifications	Qvality PEP	Qvality q-value	# Protein Groups	# Proteins	# PSMs	Master Protein Accessions	# Missed Cleavages	Theo. MH+ [Da]	Found in Sample: [S2] F2: Sample	Confidence (by Search Engine): Mascot	Percolator q-Value (by Search Engine): Mascot	Percolator PEP (by Search Engine): Mascot	Ions Score (by Search Engine): Mascot
		FALSE	High	LIDFLECGK	1xCarbamidomethyl [C7]	0.0244422	0.000952428	1	1	1	P17844	0	1094.56	High	High	0.0008446	0.01605	34
		FALSE	High	LLQLVEDR		0.0242098	0.000952428	1	1	1	P17844	0	985.568	High	High	0.0008446	0.01592	49
		FALSE	High	TAQEVETYR		0.0625791	0.00471395	1	1	1	P17844	0	1096.53	High	High	0.003446	0.04558	32
FALSE	High	Master Protein	P08246	Neutrophil elastase OS=Homo sapiens OX=9606 GN=ELANE PE=1 SV=1	0	4.923	7	2	2	2	267	28.5	9.35	56	2	cell organization and biogenesis;cellular component movement;cellular homeostasis;defense response;metabolic process;regulation of biological process;response to stimulus;transport	cell surface;cytoplasm;extracellular;organelle lumen	catalytic activity;protein binding	Pf00089, Pf09342	1991	ENSG00000277571.2; ENSG00000197561.6	ELANE	19; CHR_HSCHR19_5_CTG2	Transcriptional misregulation in cancer; Systemic lupus erythematosus		Collagen degradation; Activation of Matrix Metalloproteinases; Antimicrobial peptides; Regulation of Complement cascade; Neutrophil degranulation	12	High	1
	Checked	Protein Group ID	# Proteins	# Unique Peptides	# Peptides	# PSMs	Group Description	Found in Sample: [S2] F2: Sample
	FALSE	217	1	2	2	2	[Master Protein] Neutrophil elastase OS=Homo sapiens OX=9606 GN=ELANE PE=1 SV=1	High
		Checked	Confidence	Sequence	Modifications	Qvality PEP	Qvality q-value	# Protein Groups	# Proteins	# PSMs	Master Protein Accessions	# Missed Cleavages	Theo. MH+ [Da]	Found in Sample: [S2] F2: Sample	Confidence (by Search Engine): Mascot	Percolator q-Value (by Search Engine): Mascot	Percolator PEP (by Search Engine): Mascot	Ions Score (by Search Engine): Mascot
		FALSE	High	RSNVCTLVR	1xCarbamidomethyl [C5]	0.0095827	0.000952428	1	1	1	P08246	1	1104.59	High	High	0.0008446	0.005692	27
		FALSE	High	VVLGAHNLSR		0.00390438	0.000952428	1	1	1	P08246	0	1065.62	High	High	0.0008446	0.002099	51
FALSE	High	Master Protein	Q6KB66	Keratin, type II cytoskeletal 80 OS=Homo sapiens OX=9606 GN=KRT80 PE=1 SV=2	0	4.908	8	2	4	1	452	50.5	5.67	166	2	cell death;regulation of biological process;transport	cytoplasm;cytoskeleton;cytosol	protein binding;structural molecule activity;transporter activity	Pf00038, Pf01496, Pf05557, Pf12128, Pf13166	144501	ENSG00000167767.13	KRT80	12			Formation of the cornified envelope	3	High	1
	Checked	Protein Group ID	# Proteins	# Unique Peptides	# Peptides	# PSMs	Group Description	Found in Sample: [S2] F2: Sample
	FALSE	106	1	1	2	4	[Master Protein] Keratin, type II cytoskeletal 80 OS=Homo sapiens OX=9606 GN=KRT80 PE=1 SV=2	High
		Checked	Confidence	Sequence	Modifications	Qvality PEP	Qvality q-value	# Protein Groups	# Proteins	# PSMs	Master Protein Accessions	# Missed Cleavages	Theo. MH+ [Da]	Found in Sample: [S2] F2: Sample	Confidence (by Search Engine): Mascot	Percolator q-Value (by Search Engine): Mascot	Percolator PEP (by Search Engine): Mascot	Ions Score (by Search Engine): Mascot
		FALSE	High	LALDIEIATYR		0.000910609	0.000952428	4	5	3	P08729; Q6KB66; P05787; P19013	0	1277.71	High	High	0.0008446	0.0004191	70
		FALSE	High	WSFLQGQDSAIFDLGHLYEEYQGR	1xDeamidated [Q7]	0.0422107	0.00302788	1	1	1	Q6KB66	0	2860.32	High	High	0.002278	0.02947	37
FALSE	High	Master Protein	Q9Y277	Voltage-dependent anion-selective channel protein 3 OS=Homo sapiens OX=9606 GN=VDAC3 PE=1 SV=1	0	4.878	10	3	4	2	283	30.6	8.66	105	3	cell communication;defense response;regulation of biological process;response to stimulus;transport	membrane;mitochondrion;nucleus	nucleotide binding;transporter activity	Pf01459	7419	ENSG00000078668.13	VDAC3	8	Viral carcinogenesis; NOD-like receptor signaling pathway; Hepatitis B; cGMP-PKG signaling pathway; Huntington's disease; HTLV-I infection; Parkinson's disease; Calcium signaling pathway		Mitochondrial calcium ion transport; Ub-specific processing proteases	14	High	1
	Checked	Protein Group ID	# Proteins	# Unique Peptides	# Peptides	# PSMs	Group Description	Found in Sample: [S2] F2: Sample
	FALSE	209	1	2	3	4	[Master Protein] Voltage-dependent anion-selective channel protein 3 OS=Homo sapiens OX=9606 GN=VDAC3 PE=1 SV=1	High
		Checked	Confidence	Sequence	Modifications	Qvality PEP	Qvality q-value	# Protein Groups	# Proteins	# PSMs	Master Protein Accessions	# Missed Cleavages	Theo. MH+ [Da]	Found in Sample: [S2] F2: Sample	Confidence (by Search Engine): Mascot	Percolator q-Value (by Search Engine): Mascot	Percolator PEP (by Search Engine): Mascot	Ions Score (by Search Engine): Mascot
		FALSE	High	FGIAAK		0.0810582	0.00540817	3	3	1	P45880; P21796; Q9Y277	0	606.361	High	High	0.003932	0.06096	34
		FALSE	High	LSQNNFALGYK		0.0549174	0.00389114	1	1	1	Q9Y277	0	1254.65	High	High	0.002867	0.03956	29
		FALSE	High	LTLSALIDGK		0.0092648	0.000952428	1	1	2	Q9Y277	0	1030.61	High	High	0.0008446	0.005495	44
FALSE	High	Master Protein	P63244	Receptor of activated protein C kinase 1 OS=Homo sapiens OX=9606 GN=RACK1 PE=1 SV=3	0	4.818	6	2	2	2	317	35.1	7.69	82	2	cell death;cellular homeostasis;development;metabolic process;regulation of biological process;response to stimulus	cytoplasm;cytosol;membrane;mitochondrion;nucleus;ribosome	enzyme regulator activity;protein binding;RNA binding;structural molecule activity	Pf00400	10399	ENSG00000204628.11	GNB2L1; RACK1	5	Measles	Androgen receptor signaling pathway; Brain-Derived Neurotrophic Factor (BDNF) signaling pathway; VEGFA-VEGFR2 Signaling Pathway; Interferon type I signaling pathways	Regulation of TNFR1 signaling; TNFR1-mediated ceramide production; TNFR1-induced NFkappaB signaling pathway	11	High	1
	Checked	Protein Group ID	# Proteins	# Unique Peptides	# Peptides	# PSMs	Group Description	Found in Sample: [S2] F2: Sample
	FALSE	250	1	2	2	2	[Master Protein] Receptor of activated protein C kinase 1 OS=Homo sapiens OX=9606 GN=RACK1 PE=1 SV=3	High
		Checked	Confidence	Sequence	Modifications	Qvality PEP	Qvality q-value	# Protein Groups	# Proteins	# PSMs	Master Protein Accessions	# Missed Cleavages	Theo. MH+ [Da]	Found in Sample: [S2] F2: Sample	Confidence (by Search Engine): Mascot	Percolator q-Value (by Search Engine): Mascot	Percolator PEP (by Search Engine): Mascot	Ions Score (by Search Engine): Mascot
		FALSE	High	LWDLTTGTTTR		0.0466014	0.00302788	1	1	1	P63244	0	1264.65	High	High	0.002278	0.03293	44
		FALSE	High	VWQVTIGTR		0.000993468	0.000952428	1	1	1	P63244	0	1059.59	High	High	0.0008446	0.0004617	60
FALSE	High	Master Protein	Q9UI42	Carboxypeptidase A4 OS=Homo sapiens OX=9606 GN=CPA4 PE=1 SV=2	0	4.753	6	1	2	1	421	47.3	6.7	41	1	cell organization and biogenesis;metabolic process	extracellular	catalytic activity;metal ion binding;protein binding	Pf00246, Pf02244	51200	ENSG00000128510.10	CPA4	7				0	High	1
	Checked	Protein Group ID	# Proteins	# Unique Peptides	# Peptides	# PSMs	Group Description	Found in Sample: [S2] F2: Sample
	FALSE	14	1	1	1	2	[Master Protein] Carboxypeptidase A4 OS=Homo sapiens OX=9606 GN=CPA4 PE=1 SV=2	High
		Checked	Confidence	Sequence	Modifications	Qvality PEP	Qvality q-value	# Protein Groups	# Proteins	# PSMs	Master Protein Accessions	# Missed Cleavages	Theo. MH+ [Da]	Found in Sample: [S2] F2: Sample	Confidence (by Search Engine): Mascot	Percolator q-Value (by Search Engine): Mascot	Percolator PEP (by Search Engine): Mascot	Ions Score (by Search Engine): Mascot
		FALSE	High	DTGTYGFLLPANQIIPTAEETWLGLK		0.00198418	0.000952428	1	1	1	Q9UI42	0	2848.48	High	High	0.0008446	0.0009925	34
		FALSE	High	DTGTYGFLLPANQIIPTAEETWLGLK	1xDeamidated [N12]	0.0267625	0.000952428	1	1	1	Q9UI42	0	2849.46	High	High	0.0008446	0.0178	28
FALSE	High	Master Protein	P31949	Protein S100-A11 OS=Homo sapiens OX=9606 GN=S100A11 PE=1 SV=2	0	4.695	15	1	1	1	105	11.7	7.12	48	1	regulation of biological process;response to stimulus;transport	cytoplasm;extracellular;nucleus;organelle lumen	metal ion binding;protein binding	Pf00036, Pf01023, Pf13499, Pf13833	6282	ENSG00000163191.5	S100A11	1			Neutrophil degranulation	3	High	1
	Checked	Protein Group ID	# Proteins	# Unique Peptides	# Peptides	# PSMs	Group Description	Found in Sample: [S2] F2: Sample
	FALSE	215	1	1	1	1	[Master Protein] Protein S100-A11 OS=Homo sapiens OX=9606 GN=S100A11 PE=1 SV=2	High
		Checked	Confidence	Sequence	Modifications	Qvality PEP	Qvality q-value	# Protein Groups	# Proteins	# PSMs	Master Protein Accessions	# Missed Cleavages	Theo. MH+ [Da]	Found in Sample: [S2] F2: Sample	Confidence (by Search Engine): Mascot	Percolator q-Value (by Search Engine): Mascot	Percolator PEP (by Search Engine): Mascot	Ions Score (by Search Engine): Mascot
		FALSE	High	TEFLSFMNTELAAFTK		5.88672e-05	0.000952428	1	1	1	P31949	0	1849.9	High	High	0.0008446	2.02e-05	48
FALSE	High	Master Protein	P32119	Peroxiredoxin-2 OS=Homo sapiens OX=9606 GN=PRDX2 PE=1 SV=5	0	4.682	15	2	2	1	198	21.9	5.97	65	2	cell communication;cellular homeostasis;metabolic process;regulation of biological process;response to stimulus	cytoplasm;cytosol;membrane	antioxidant activity;catalytic activity;protein binding	Pf00578, Pf08534, Pf10417	7001	ENSG00000167815.11	PRDX2	19		Selenium Micronutrient Network	TP53 Regulates Metabolic Genes; Deregulated CDK5 triggers multiple neurodegenerative pathways in Alzheimer's disease models; Detoxification of Reactive Oxygen Species	12	High	1
	Checked	Protein Group ID	# Proteins	# Unique Peptides	# Peptides	# PSMs	Group Description	Found in Sample: [S2] F2: Sample
	FALSE	256	1	1	2	2	[Master Protein] Peroxiredoxin-2 OS=Homo sapiens OX=9606 GN=PRDX2 PE=1 SV=5	High
		Checked	Confidence	Sequence	Modifications	Qvality PEP	Qvality q-value	# Protein Groups	# Proteins	# PSMs	Master Protein Accessions	# Missed Cleavages	Theo. MH+ [Da]	Found in Sample: [S2] F2: Sample	Confidence (by Search Engine): Mascot	Percolator q-Value (by Search Engine): Mascot	Percolator PEP (by Search Engine): Mascot	Ions Score (by Search Engine): Mascot
		FALSE	High	KEGGLGPLNIPLLADVTR		0.00203275	0.000952428	1	1	1	P32119	1	1863.07	High	High	0.0008446	0.00102	43
		FALSE	High	QITVNDLPVGR		0.0302917	0.000952428	2	2	1	Q06830; P32119	0	1211.67	High	High	0.0008446	0.0204	42
FALSE	High	Master Protein	P14625	Endoplasmin OS=Homo sapiens OX=9606 GN=HSP90B1 PE=1 SV=1	0	4.654	4	3	3	2	803	92.4	4.84	61	3	cell organization and biogenesis;metabolic process;regulation of biological process;response to stimulus;transport	cytosol;endoplasmic reticulum;extracellular;membrane;nucleus;organelle lumen	metal ion binding;nucleotide binding;protein binding;RNA binding	Pf00183, Pf02518, Pf13589	7184	ENSG00000166598.14	HSP90B1	12	Pathways in cancer; Prostate cancer; Protein processing in endoplasmic reticulum; Thyroid hormone synthesis; Estrogen signaling pathway; PI3K-Akt signaling pathway	Photodynamic therapy-induced unfolded protein response; Focal Adhesion-PI3K-Akt-mTOR-signaling pathway; Sudden Infant Death Syndrome (SIDS) Susceptibility Pathways	Post-translational protein phosphorylation; Regulation of Insulin-like Growth Factor (IGF) transport and uptake by Insulin-like Growth Factor Binding Proteins (IGFBPs); ATF6 (ATF6-alpha) activates chaperone genes; Interleukin-4 and 13 signaling; Trafficking and processing of endosomal TLR; Scavenging by Class A Receptors	26	High	1
	Checked	Protein Group ID	# Proteins	# Unique Peptides	# Peptides	# PSMs	Group Description	Found in Sample: [S2] F2: Sample
	FALSE	20	2	2	3	3	[Master Protein] Endoplasmin OS=Homo sapiens OX=9606 GN=HSP90B1 PE=1 SV=1	High
		Checked	Confidence	Sequence	Modifications	Qvality PEP	Qvality q-value	# Protein Groups	# Proteins	# PSMs	Master Protein Accessions	# Missed Cleavages	Theo. MH+ [Da]	Found in Sample: [S2] F2: Sample	Confidence (by Search Engine): Mascot	Percolator q-Value (by Search Engine): Mascot	Percolator PEP (by Search Engine): Mascot	Ions Score (by Search Engine): Mascot
		FALSE	High	ELISNASDALDK		0.00480602	0.000952428	2	2	1	P14625; P08238	0	1275.64	High	High	0.0008446	0.002645	49
		FALSE	High	LGVIEDHSNR		0.123363	0.00769343	1	2	1	P14625	0	1139.58	High	High	0.005556	0.09747	23
		FALSE	High	SILFVPTSAPR		0.110352	0.00769343	1	1	1	P14625	0	1187.68	High	High	0.005556	0.08613	32
FALSE	High	Master Protein	P39656	Dolichyl-diphosphooligosaccharide--protein glycosyltransferase 48 kDa subunit OS=Homo sapiens OX=9606 GN=DDOST PE=1 SV=4	0	4.525	4	2	2	2	456	50.8	6.55	71	2	metabolic process;response to stimulus;transport	endoplasmic reticulum;membrane	catalytic activity;protein binding	Pf03345	1650	ENSG00000244038.9	DDOST	1	N-Glycan biosynthesis; Protein processing in endoplasmic reticulum; Metabolic pathways	AGE/RAGE pathway	Advanced glycosylation endproduct receptor signaling; Asparagine N-linked glycosylation; Neutrophil degranulation; SRP-dependent cotranslational protein targeting to membrane	13	High	1
	Checked	Protein Group ID	# Proteins	# Unique Peptides	# Peptides	# PSMs	Group Description	Found in Sample: [S2] F2: Sample
	FALSE	50	1	2	2	2	[Master Protein] Dolichyl-diphosphooligosaccharide--protein glycosyltransferase 48 kDa subunit OS=Homo sapiens OX=9606 GN=DDOST PE=1 SV=4	High
		Checked	Confidence	Sequence	Modifications	Qvality PEP	Qvality q-value	# Protein Groups	# Proteins	# PSMs	Master Protein Accessions	# Missed Cleavages	Theo. MH+ [Da]	Found in Sample: [S2] F2: Sample	Confidence (by Search Engine): Mascot	Percolator q-Value (by Search Engine): Mascot	Percolator PEP (by Search Engine): Mascot	Ions Score (by Search Engine): Mascot
		FALSE	High	SSLNPILFR		0.0165036	0.000952428	1	1	1	P39656	0	1046.6	High	High	0.0008446	0.01042	45
		FALSE	High	TLVLLDNLNVR		0.00516717	0.000952428	1	1	1	P39656	0	1269.75	High	High	0.0008446	0.002865	47
FALSE	High	Master Protein	P62987	Ubiquitin-60S ribosomal protein L40 OS=Homo sapiens OX=9606 GN=UBA52 PE=1 SV=2	0	4.517	20	2	3	2	128	14.7	9.83	54	2	cell communication;cell organization and biogenesis;cellular homeostasis;defense response;metabolic process;regulation of biological process;response to stimulus;transport	cytoplasm;cytosol;endoplasmic reticulum;membrane;nucleus;ribosome	protein binding;structural molecule activity	Pf00240, Pf01020, Pf11976, Pf13019, Pf13881, Pf14560	7311	ENSG00000221983.7	UBA52	19	Ribosome	DNA Replication; Cytoplasmic Ribosomal Proteins	NOTCH1 Intracellular Domain Regulates Transcription; Activated NOTCH1 Transmits Signal to the Nucleus; Regulation of RAS by GAPs; Viral mRNA Translation; UCH proteinases; ISG15 antiviral mechanism; Regulation of PLK1 Activity at G2/M Transition; Constitutive Signaling by NOTCH1 HD+PEST Domain Mutants; Activated TLR4 signalling; Hh mutants that don't undergo autocatalytic processing are degraded b…	361	High	1
	Checked	Protein Group ID	# Proteins	# Unique Peptides	# Peptides	# PSMs	Group Description	Found in Sample: [S2] F2: Sample
	FALSE	73	4	2	2	3	[Master Protein] Ubiquitin-60S ribosomal protein L40 OS=Homo sapiens OX=9606 GN=UBA52 PE=1 SV=2	High
		Checked	Confidence	Sequence	Modifications	Qvality PEP	Qvality q-value	# Protein Groups	# Proteins	# PSMs	Master Protein Accessions	# Missed Cleavages	Theo. MH+ [Da]	Found in Sample: [S2] F2: Sample	Confidence (by Search Engine): Mascot	Percolator q-Value (by Search Engine): Mascot	Percolator PEP (by Search Engine): Mascot	Ions Score (by Search Engine): Mascot
		FALSE	High	ESTLHLVLR		0.0500049	0.00389114	1	4	2	P62987	0	1067.62	High	High	0.002867	0.03567	31
		FALSE	High	TITLEVEPSDTIENVK		0.0132945	0.000952428	1	4	1	P62987	0	1787.93	High	High	0.0008446	0.008174	44
FALSE	High	Master Protein	O14880	Microsomal glutathione S-transferase 3 OS=Homo sapiens OX=9606 GN=MGST3 PE=1 SV=1	0	4.494	9	1	1	1	152	16.5	9.38	91	1	metabolic process;response to stimulus	endoplasmic reticulum;membrane	antioxidant activity;catalytic activity;protein binding	Pf01124	4259	ENSG00000143198.12	MGST3	1	Glutathione metabolism; Metabolism of xenobiotics by cytochrome P450; Drug metabolism - cytochrome P450; Chemical carcinogenesis; Platinum drug resistance	NRF2 pathway; Metapathway biotransformation	Glutathione conjugation; Aflatoxin activation and detoxification	12	High	1
	Checked	Protein Group ID	# Proteins	# Unique Peptides	# Peptides	# PSMs	Group Description	Found in Sample: [S2] F2: Sample
	FALSE	147	1	1	1	1	[Master Protein] Microsomal glutathione S-transferase 3 OS=Homo sapiens OX=9606 GN=MGST3 PE=1 SV=1	High
		Checked	Confidence	Sequence	Modifications	Qvality PEP	Qvality q-value	# Protein Groups	# Proteins	# PSMs	Master Protein Accessions	# Missed Cleavages	Theo. MH+ [Da]	Found in Sample: [S2] F2: Sample	Confidence (by Search Engine): Mascot	Percolator q-Value (by Search Engine): Mascot	Percolator PEP (by Search Engine): Mascot	Ions Score (by Search Engine): Mascot
		FALSE	High	IASGLGLAWIVGR		8.92507e-05	0.000952428	1	1	1	O14880	0	1312.77	High	High	0.0008446	3.207e-05	91
FALSE	High	Master Protein	Q9P035	Very-long-chain (3R)-3-hydroxyacyl-CoA dehydratase 3 OS=Homo sapiens OX=9606 GN=HACD3 PE=1 SV=2	0	4.44	10	2	3	2	362	43.1	8.94	45	2	metabolic process;regulation of biological process;response to stimulus	cytosol;endoplasmic reticulum;membrane;mitochondrion	catalytic activity;enzyme regulator activity;protein binding	Pf04387, Pf04969	51495	ENSG00000074696.12	PTPLAD1; HACD3	15	Fatty acid elongation; Biosynthesis of unsaturated fatty acids; Fatty acid metabolism		Synthesis of very long-chain fatty acyl-CoAs	8	High	1
	Checked	Protein Group ID	# Proteins	# Unique Peptides	# Peptides	# PSMs	Group Description	Found in Sample: [S2] F2: Sample
	FALSE	22	1	2	2	3	[Master Protein] Very-long-chain (3R)-3-hydroxyacyl-CoA dehydratase 3 OS=Homo sapiens OX=9606 GN=HACD3 PE=1 SV=2	High
		Checked	Confidence	Sequence	Modifications	Qvality PEP	Qvality q-value	# Protein Groups	# Proteins	# PSMs	Master Protein Accessions	# Missed Cleavages	Theo. MH+ [Da]	Found in Sample: [S2] F2: Sample	Confidence (by Search Engine): Mascot	Percolator q-Value (by Search Engine): Mascot	Percolator PEP (by Search Engine): Mascot	Ions Score (by Search Engine): Mascot
		FALSE	High	LESEGSPETLTNLR		0.0310208	0.000952428	1	1	1	Q9P035	0	1545.78	High	High	0.0008446	0.02092	43
		FALSE	High	VELSDVQNPAISITENVLHFK		0.00328082	0.000952428	1	1	2	Q9P035	0	2353.24	High	High	0.0008446	0.001737	15
FALSE	High	Master Protein	Q13885	Tubulin beta-2A chain OS=Homo sapiens OX=9606 GN=TUBB2A PE=1 SV=1	0	4.427	4	1	2	1	445	49.9	4.89	56	1	cell organization and biogenesis	cytoplasm;cytoskeleton;nucleus	catalytic activity;nucleotide binding;protein binding;structural molecule activity	Pf00091, Pf03953, Pf10644	7280	ENSG00000137267.5	TUBB2A	6	Pathogenic Escherichia coli infection; Gap junction; Phagosome	Pathogenic Escherichia coli infection; Parkin-Ubiquitin Proteasomal System pathway	COPI-independent Golgi-to-ER retrograde traffic; COPI-dependent Golgi-to-ER retrograde traffic; Carboxyterminal post-translational modifications of tubulin; Recruitment of NuMA to mitotic centrosomes; Hedgehog 'off' state; Translocation of GLUT4 to the plasma membrane; Prefoldin mediated transfer of substrate to CCT/TriC; Microtubule-dependent trafficking of connexons from Golgi to the plasma mem…	65	High	1
	Checked	Protein Group ID	# Proteins	# Unique Peptides	# Peptides	# PSMs	Group Description	Found in Sample: [S2] F2: Sample
	FALSE	40	5	1	1	2	[Master Protein] Tubulin beta-2A chain OS=Homo sapiens OX=9606 GN=TUBB2A PE=1 SV=1	High
		Checked	Confidence	Sequence	Modifications	Qvality PEP	Qvality q-value	# Protein Groups	# Proteins	# PSMs	Master Protein Accessions	# Missed Cleavages	Theo. MH+ [Da]	Found in Sample: [S2] F2: Sample	Confidence (by Search Engine): Mascot	Percolator q-Value (by Search Engine): Mascot	Percolator PEP (by Search Engine): Mascot	Ions Score (by Search Engine): Mascot
		FALSE	High	GHYTEGAELVDSVLDVVR		0.00544911	0.000952428	1	5	2	Q13885	0	1958.98	High	High	0.0008446	0.003042	45
FALSE	High	Master Protein	P08238	Heat shock protein HSP 90-beta OS=Homo sapiens OX=9606 GN=HSP90AB1 PE=1 SV=4	0	4.366	3	2	2	1	724	83.2	5.03	65	2	cell organization and biogenesis;metabolic process;regulation of biological process;response to stimulus;transport	cell surface;cytoplasm;cytosol;extracellular;membrane;mitochondrion;nucleus;organelle lumen	enzyme regulator activity;nucleotide binding;protein binding;RNA binding	Pf00183, Pf02518, Pf13589	3326	ENSG00000096384.19	HSP90AB1	6	NOD-like receptor signaling pathway; Progesterone-mediated oocyte maturation; Pathways in cancer; Prostate cancer; Protein processing in endoplasmic reticulum; Estrogen signaling pathway; PI3K-Akt signaling pathway; Antigen processing and presentation	NRF2 pathway; Focal Adhesion-PI3K-Akt-mTOR-signaling pathway	Sema3A PAK dependent Axon repulsion; HSF1 activation; Attenuation phase; Neutrophil degranulation; Aryl hydrocarbon receptor signalling; Uptake and function of diphtheria toxin; Regulation of actin dynamics for phagocytic cup formation; The NLRP3 inflammasome; HSP90 chaperone cycle for steroid hormone receptors (SHR); The role of GTSE1 in G2/M progression after G2 checkpoint	42	High	1
	Checked	Protein Group ID	# Proteins	# Unique Peptides	# Peptides	# PSMs	Group Description	Found in Sample: [S2] F2: Sample
	FALSE	109	4	1	2	2	[Master Protein] Heat shock protein HSP 90-beta OS=Homo sapiens OX=9606 GN=HSP90AB1 PE=1 SV=4	High
		Checked	Confidence	Sequence	Modifications	Qvality PEP	Qvality q-value	# Protein Groups	# Proteins	# PSMs	Master Protein Accessions	# Missed Cleavages	Theo. MH+ [Da]	Found in Sample: [S2] F2: Sample	Confidence (by Search Engine): Mascot	Percolator q-Value (by Search Engine): Mascot	Percolator PEP (by Search Engine): Mascot	Ions Score (by Search Engine): Mascot
		FALSE	High	ADLINNLGTIAK		0.0246768	0.000952428	1	4	1	P08238	0	1242.71	High	High	0.0008446	0.01626	36
		FALSE	High	ELISNASDALDK		0.00480602	0.000952428	2	2	1	P14625; P08238	0	1275.64	High	High	0.0008446	0.002645	49
FALSE	High	Master Protein	P07237	Protein disulfide-isomerase OS=Homo sapiens OX=9606 GN=P4HB PE=1 SV=3	0	4.291	6	1	2	1	508	57.1	4.87	80	1	cell organization and biogenesis;cellular homeostasis;metabolic process;regulation of biological process;response to stimulus	endoplasmic reticulum;extracellular;membrane;organelle lumen	catalytic activity;metal ion binding;protein binding;RNA binding	Pf00085, Pf01216, Pf13098, Pf13848, Pf13899, Pf13905	5034	ENSG00000185624.14	P4HB	17	Protein processing in endoplasmic reticulum		Post-translational protein phosphorylation; Regulation of Insulin-like Growth Factor (IGF) transport and uptake by Insulin-like Growth Factor Binding Proteins (IGFBPs); VLDL assembly; Chylomicron assembly; Collagen biosynthesis and modifying enzymes; Interleukin-12 family signaling; Detoxification of Reactive Oxygen Species; Hedgehog ligand biogenesis	23	High	1
	Checked	Protein Group ID	# Proteins	# Unique Peptides	# Peptides	# PSMs	Group Description	Found in Sample: [S2] F2: Sample
	FALSE	101	1	1	1	2	[Master Protein] Protein disulfide-isomerase OS=Homo sapiens OX=9606 GN=P4HB PE=1 SV=3	High
		Checked	Confidence	Sequence	Modifications	Qvality PEP	Qvality q-value	# Protein Groups	# Proteins	# PSMs	Master Protein Accessions	# Missed Cleavages	Theo. MH+ [Da]	Found in Sample: [S2] F2: Sample	Confidence (by Search Engine): Mascot	Percolator q-Value (by Search Engine): Mascot	Percolator PEP (by Search Engine): Mascot	Ions Score (by Search Engine): Mascot
		FALSE	High	TGPAATTLPDGAAAESLVESSEVAVIGFFK		0.000135972	0.000952428	1	1	2	P07237	0	2935.49	High	High	0.0008446	5.115e-05	68
FALSE	High	Master Protein	P23284	Peptidyl-prolyl cis-trans isomerase B OS=Homo sapiens OX=9606 GN=PPIB PE=1 SV=2	0	4.269	15	3	3	3	216	23.7	9.41	71	3	metabolic process;regulation of biological process	endoplasmic reticulum;membrane;nucleus;organelle lumen	catalytic activity;protein binding;RNA binding	Pf00160	5479	ENSG00000166794.4	PPIB	15		Prolactin Signaling Pathway	Collagen biosynthesis and modifying enzymes	4	High	1
	Checked	Protein Group ID	# Proteins	# Unique Peptides	# Peptides	# PSMs	Group Description	Found in Sample: [S2] F2: Sample
	FALSE	235	1	3	3	3	[Master Protein] Peptidyl-prolyl cis-trans isomerase B OS=Homo sapiens OX=9606 GN=PPIB PE=1 SV=2	High
		Checked	Confidence	Sequence	Modifications	Qvality PEP	Qvality q-value	# Protein Groups	# Proteins	# PSMs	Master Protein Accessions	# Missed Cleavages	Theo. MH+ [Da]	Found in Sample: [S2] F2: Sample	Confidence (by Search Engine): Mascot	Percolator q-Value (by Search Engine): Mascot	Percolator PEP (by Search Engine): Mascot	Ions Score (by Search Engine): Mascot
		FALSE	High	IEVEKPFAIAK		0.115916	0.00769343	1	1	1	P23284	0	1244.72	High	High	0.005556	0.09093	20
		FALSE	High	IGDEDVGR		0.0202826	0.000952428	1	1	1	P23284	0	860.411	High	High	0.0008446	0.01305	43
		FALSE	High	TVDNFVALATGEK		0.0622887	0.00471395	1	1	1	P23284	0	1364.71	High	High	0.003446	0.04536	47
FALSE	High	Master Protein	Q15149	Plectin OS=Homo sapiens OX=9606 GN=PLEC PE=1 SV=3	0	4.24	0	3	3	3	4684	531.5	5.96	39	3	cell organization and biogenesis	cytoplasm;cytoskeleton;cytosol;membrane	protein binding;RNA binding;structural molecule activity	Pf00307, Pf00681, Pf03501, Pf07812	5339	ENSG00000178209.14	PLEC	8			Assembly of collagen fibrils and other multimeric structures; Caspase-mediated cleavage of cytoskeletal proteins; Type I hemidesmosome assembly	11	High	1
	Checked	Protein Group ID	# Proteins	# Unique Peptides	# Peptides	# PSMs	Group Description	Found in Sample: [S2] F2: Sample
	FALSE	94	1	3	3	3	[Master Protein] Plectin OS=Homo sapiens OX=9606 GN=PLEC PE=1 SV=3	High
		Checked	Confidence	Sequence	Modifications	Qvality PEP	Qvality q-value	# Protein Groups	# Proteins	# PSMs	Master Protein Accessions	# Missed Cleavages	Theo. MH+ [Da]	Found in Sample: [S2] F2: Sample	Confidence (by Search Engine): Mascot	Percolator q-Value (by Search Engine): Mascot	Percolator PEP (by Search Engine): Mascot	Ions Score (by Search Engine): Mascot
		FALSE	High	HHTAAFEER		0.021482	0.000952428	1	1	1	Q15149	0	1097.51	High	High	0.0008446	0.01393	18
		FALSE	High	KGLILK		0.0622887	0.00471395	1	1	1	Q15149	1	671.481	High	High	0.003446	0.04533	32
		FALSE	High	LSYTQLLR		0.116434	0.00769343	1	1	1	Q15149	0	993.573	High	High	0.005556	0.09115	24
FALSE	High	Master Protein	P26038	Moesin OS=Homo sapiens OX=9606 GN=MSN PE=1 SV=3	0	4.113	3	1	2	1	577	67.8	6.4	70	1	cell differentiation;cell organization and biogenesis;cell proliferation;cellular component movement;regulation of biological process;response to stimulus	cell surface;cytoplasm;cytoskeleton;cytosol;membrane;nucleus	protein binding;RNA binding;structural molecule activity	Pf00373, Pf00769, Pf09379, Pf09380	4478	ENSG00000147065.16	MSN	X	Proteoglycans in cancer; Regulation of actin cytoskeleton; Leukocyte transendothelial migration; Measles	Glial Cell Differentiation; AGE/RAGE pathway; Regulation of Actin Cytoskeleton	Gene and protein expression by JAK-STAT signaling after Interleukin-12 stimulation; Interleukin-12 family signaling; Recycling pathway of L1	16	High	1
	Checked	Protein Group ID	# Proteins	# Unique Peptides	# Peptides	# PSMs	Group Description	Found in Sample: [S2] F2: Sample
	FALSE	125	1	1	1	2	[Master Protein] Moesin OS=Homo sapiens OX=9606 GN=MSN PE=1 SV=3	High
		Checked	Confidence	Sequence	Modifications	Qvality PEP	Qvality q-value	# Protein Groups	# Proteins	# PSMs	Master Protein Accessions	# Missed Cleavages	Theo. MH+ [Da]	Found in Sample: [S2] F2: Sample	Confidence (by Search Engine): Mascot	Percolator q-Value (by Search Engine): Mascot	Percolator PEP (by Search Engine): Mascot	Ions Score (by Search Engine): Mascot
		FALSE	High	FYPEDVSEELIQDITQR		0.000197366	0.000952428	1	1	2	P26038	0	2082	High	High	0.0008446	7.706e-05	46
FALSE	High	Master Protein	P32969	60S ribosomal protein L9 OS=Homo sapiens OX=9606 GN=RPL9 PE=1 SV=1	0	3.975	14	1	3	1	192	21.9	9.95	80	1	cell organization and biogenesis;metabolic process;transport	cytosol;membrane;nucleus;ribosome	protein binding;RNA binding;structural molecule activity	Pf00347	6133	ENSG00000163682.15	RPL9	4	Ribosome	Cytoplasmic Ribosomal Proteins	Peptide chain elongation; Eukaryotic Translation Termination; Viral mRNA Translation; L13a-mediated translational silencing of Ceruloplasmin expression; Nonsense Mediated Decay (NMD) independent of the Exon Junction Complex (EJC); Selenocysteine synthesis; Nonsense Mediated Decay (NMD) enhanced by the Exon Junction Complex (EJC); GTP hydrolysis and joining of the 60S ribosomal subunit; Major path…	34	High	1
	Checked	Protein Group ID	# Proteins	# Unique Peptides	# Peptides	# PSMs	Group Description	Found in Sample: [S2] F2: Sample
	FALSE	134	1	1	1	3	[Master Protein] 60S ribosomal protein L9 OS=Homo sapiens OX=9606 GN=RPL9 PE=1 SV=1	High
		Checked	Confidence	Sequence	Modifications	Qvality PEP	Qvality q-value	# Protein Groups	# Proteins	# PSMs	Master Protein Accessions	# Missed Cleavages	Theo. MH+ [Da]	Found in Sample: [S2] F2: Sample	Confidence (by Search Engine): Mascot	Percolator q-Value (by Search Engine): Mascot	Percolator PEP (by Search Engine): Mascot	Ions Score (by Search Engine): Mascot
		FALSE	High	DELILEGNDIELVSNSAALIQQATTVK		0.000262582	0.000952428	1	1	3	P32969	0	2884.51	High	High	0.0008446	0.000106	38
FALSE	High	Master Protein	P06731	Carcinoembryonic antigen-related cell adhesion molecule 5 OS=Homo sapiens OX=9606 GN=CEACAM5 PE=1 SV=3	0	3.886	2	1	1	1	702	76.7	5.92	77	1	cellular component movement;metabolic process;regulation of biological process	extracellular;membrane	protein binding	Pf00047, Pf07679, Pf07686, Pf13895, Pf13927	1048		CEACAM5	19			Post-translational modification: synthesis of GPI-anchored proteins; Cell surface interactions at the vascular wall	5	High	1
	Checked	Protein Group ID	# Proteins	# Unique Peptides	# Peptides	# PSMs	Group Description	Found in Sample: [S2] F2: Sample
	FALSE	143	1	1	1	1	[Master Protein] Carcinoembryonic antigen-related cell adhesion molecule 5 OS=Homo sapiens OX=9606 GN=CEACAM5 PE=1 SV=3	High
		Checked	Confidence	Sequence	Modifications	Qvality PEP	Qvality q-value	# Protein Groups	# Proteins	# PSMs	Master Protein Accessions	# Missed Cleavages	Theo. MH+ [Da]	Found in Sample: [S2] F2: Sample	Confidence (by Search Engine): Mascot	Percolator q-Value (by Search Engine): Mascot	Percolator PEP (by Search Engine): Mascot	Ions Score (by Search Engine): Mascot
		FALSE	High	SDLVNEEATGQFR		0.00031559	0.000952428	1	1	1	P06731	0	1465.69	High	High	0.0008446	0.0001301	77
FALSE	High	Master Protein	Q8IZF3	Adhesion G protein-coupled receptor F4 OS=Homo sapiens OX=9606 GN=ADGRF4 PE=1 SV=3	0	3.822	2	1	1	1	695	77.7	9.01	54	1	regulation of biological process;response to stimulus	membrane	receptor activity;signal transducer activity	Pf00002, Pf01825	221393	ENSG00000153294.11	GPR115; ADGRF4	6				0	High	1
	Checked	Protein Group ID	# Proteins	# Unique Peptides	# Peptides	# PSMs	Group Description	Found in Sample: [S2] F2: Sample
	FALSE	213	1	1	1	1	[Master Protein] Adhesion G protein-coupled receptor F4 OS=Homo sapiens OX=9606 GN=ADGRF4 PE=1 SV=3	High
		Checked	Confidence	Sequence	Modifications	Qvality PEP	Qvality q-value	# Protein Groups	# Proteins	# PSMs	Master Protein Accessions	# Missed Cleavages	Theo. MH+ [Da]	Found in Sample: [S2] F2: Sample	Confidence (by Search Engine): Mascot	Percolator q-Value (by Search Engine): Mascot	Percolator PEP (by Search Engine): Mascot	Ions Score (by Search Engine): Mascot
		FALSE	High	QVNGLVLSVVLPER	2xDeamidated [Q1; N3]	0.000359637	0.000952428	1	1	1	Q8IZF3	0	1524.86	High	High	0.0008446	0.0001505	54
FALSE	High	Master Protein	P30101	Protein disulfide-isomerase A3 OS=Homo sapiens OX=9606 GN=PDIA3 PE=1 SV=4	0	3.802	4	1	1	1	505	56.7	6.35	30	1	cellular homeostasis;metabolic process;regulation of biological process;response to stimulus;transport	cell surface;endoplasmic reticulum;membrane;nucleus;organelle lumen	catalytic activity;protein binding;RNA binding	Pf00085, Pf13098, Pf13848, Pf13899, Pf13905	2923	ENSG00000167004.12	PDIA3	15	Protein processing in endoplasmic reticulum; Antigen processing and presentation		ER-Phagosome pathway; Calnexin/calreticulin cycle; Antigen Presentation: Folding, assembly and peptide loading of class I MHC	13	High	1
	Checked	Protein Group ID	# Proteins	# Unique Peptides	# Peptides	# PSMs	Group Description	Found in Sample: [S2] F2: Sample
	FALSE	165	1	1	1	1	[Master Protein] Protein disulfide-isomerase A3 OS=Homo sapiens OX=9606 GN=PDIA3 PE=1 SV=4	High
		Checked	Confidence	Sequence	Modifications	Qvality PEP	Qvality q-value	# Protein Groups	# Proteins	# PSMs	Master Protein Accessions	# Missed Cleavages	Theo. MH+ [Da]	Found in Sample: [S2] F2: Sample	Confidence (by Search Engine): Mascot	Percolator q-Value (by Search Engine): Mascot	Percolator PEP (by Search Engine): Mascot	Ions Score (by Search Engine): Mascot
		FALSE	High	DASIVGFFDDSFSEAHSEFLK		0.000375645	0.000952428	1	1	1	P30101	0	2348.07	High	High	0.0008446	0.0001576	30
FALSE	High	Master Protein	P60866	40S ribosomal protein S20 OS=Homo sapiens OX=9606 GN=RPS20 PE=1 SV=1	0	3.767	9	1	1	1	119	13.4	9.94	47	1	cell organization and biogenesis;metabolic process;transport	cytoplasm;cytosol;membrane;ribosome	protein binding;RNA binding;structural molecule activity	Pf00338	6224	ENSG00000008988.9	RPS20	8	Ribosome	Cytoplasmic Ribosomal Proteins	Peptide chain elongation; Eukaryotic Translation Termination; Viral mRNA Translation; Formation of the ternary complex, and subsequently, the 43S complex; L13a-mediated translational silencing of Ceruloplasmin expression; Selenocysteine synthesis; Nonsense Mediated Decay (NMD) independent of the Exon Junction Complex (EJC); Nonsense Mediated Decay (NMD) enhanced by the Exon Junction Complex (EJC)…	38	High	1
	Checked	Protein Group ID	# Proteins	# Unique Peptides	# Peptides	# PSMs	Group Description	Found in Sample: [S2] F2: Sample
	FALSE	62	1	1	1	1	[Master Protein] 40S ribosomal protein S20 OS=Homo sapiens OX=9606 GN=RPS20 PE=1 SV=1	High
		Checked	Confidence	Sequence	Modifications	Qvality PEP	Qvality q-value	# Protein Groups	# Proteins	# PSMs	Master Protein Accessions	# Missed Cleavages	Theo. MH+ [Da]	Found in Sample: [S2] F2: Sample	Confidence (by Search Engine): Mascot	Percolator q-Value (by Search Engine): Mascot	Percolator PEP (by Search Engine): Mascot	Ions Score (by Search Engine): Mascot
		FALSE	High	TPVEPEVAIHR		0.000405883	0.000952428	1	1	1	P60866	0	1247.67	High	High	0.0008446	0.0001711	47
FALSE	High	Master Protein	Q13151	Heterogeneous nuclear ribonucleoprotein A0 OS=Homo sapiens OX=9606 GN=HNRNPA0 PE=1 SV=1	0	3.716	9	2	2	2	305	30.8	9.29	44	2	defense response;metabolic process;regulation of biological process;response to stimulus	nucleus	protein binding;RNA binding	Pf00076, Pf13893, Pf14259	10949	ENSG00000177733.6	HNRNPA0	5			mRNA Splicing - Major Pathway	4	High	1
	Checked	Protein Group ID	# Proteins	# Unique Peptides	# Peptides	# PSMs	Group Description	Found in Sample: [S2] F2: Sample
	FALSE	52	1	2	2	2	[Master Protein] Heterogeneous nuclear ribonucleoprotein A0 OS=Homo sapiens OX=9606 GN=HNRNPA0 PE=1 SV=1	High
		Checked	Confidence	Sequence	Modifications	Qvality PEP	Qvality q-value	# Protein Groups	# Proteins	# PSMs	Master Protein Accessions	# Missed Cleavages	Theo. MH+ [Da]	Found in Sample: [S2] F2: Sample	Confidence (by Search Engine): Mascot	Percolator q-Value (by Search Engine): Mascot	Percolator PEP (by Search Engine): Mascot	Ions Score (by Search Engine): Mascot
		FALSE	High	FHPIQGHR		0.0204778	0.000952428	1	1	1	Q13151	0	991.522	High	High	0.0008446	0.01322	35
		FALSE	High	GDVAEGDLIEHFSQFGTVEK		0.0223201	0.000952428	1	1	1	Q13151	0	2178.03	High	High	0.0008446	0.01456	32
FALSE	High	Master Protein	O75915	PRA1 family protein 3 OS=Homo sapiens OX=9606 GN=ARL6IP5 PE=1 SV=1	0	3.483	10	1	2	1	188	21.6	9.77	85	1	regulation of biological process;response to stimulus;transport	cytoplasm;cytoskeleton;endoplasmic reticulum;membrane	protein binding	Pf02990, Pf03208	10550	ENSG00000144746.6	ARL6IP5	3			Glutamate Neurotransmitter Release Cycle	4	High	1
	Checked	Protein Group ID	# Proteins	# Unique Peptides	# Peptides	# PSMs	Group Description	Found in Sample: [S2] F2: Sample
	FALSE	246	1	1	1	2	[Master Protein] PRA1 family protein 3 OS=Homo sapiens OX=9606 GN=ARL6IP5 PE=1 SV=1	High
		Checked	Confidence	Sequence	Modifications	Qvality PEP	Qvality q-value	# Protein Groups	# Proteins	# PSMs	Master Protein Accessions	# Missed Cleavages	Theo. MH+ [Da]	Found in Sample: [S2] F2: Sample	Confidence (by Search Engine): Mascot	Percolator q-Value (by Search Engine): Mascot	Percolator PEP (by Search Engine): Mascot	Ions Score (by Search Engine): Mascot
		FALSE	High	TPMGIVLDALEQQEEGINR		0.000732444	0.000952428	1	1	2	O75915	0	2113.06	High	High	0.0008446	0.0003291	65
FALSE	High	Master Protein	P67936	Tropomyosin alpha-4 chain OS=Homo sapiens OX=9606 GN=TPM4 PE=1 SV=3	0	3.472	7	2	2	2	248	28.5	4.69	47	2	cell differentiation;cell organization and biogenesis;cellular component movement	cytoplasm;cytoskeleton;cytosol;membrane	metal ion binding;protein binding;structural molecule activity	Pf00261, Pf12718	7171	ENSG00000167460.14	TPM4	19	Dilated cardiomyopathy; Adrenergic signaling in cardiomyocytes; Cardiac muscle contraction; Hypertrophic cardiomyopathy (HCM)	Striated Muscle Contraction	Smooth Muscle Contraction; Striated Muscle Contraction	8	High	1
	Checked	Protein Group ID	# Proteins	# Unique Peptides	# Peptides	# PSMs	Group Description	Found in Sample: [S2] F2: Sample
	FALSE	141	4	2	2	2	[Master Protein] Tropomyosin alpha-4 chain OS=Homo sapiens OX=9606 GN=TPM4 PE=1 SV=3	High
		Checked	Confidence	Sequence	Modifications	Qvality PEP	Qvality q-value	# Protein Groups	# Proteins	# PSMs	Master Protein Accessions	# Missed Cleavages	Theo. MH+ [Da]	Found in Sample: [S2] F2: Sample	Confidence (by Search Engine): Mascot	Percolator q-Value (by Search Engine): Mascot	Percolator PEP (by Search Engine): Mascot	Ions Score (by Search Engine): Mascot
		FALSE	High	HIAEEADR		0.0619996	0.00471395	1	2	1	P67936	0	940.448	High	High	0.003446	0.04526	26
		FALSE	High	IQLVEEELDR		0.0122505	0.000952428	1	4	1	P67936	0	1243.65	High	High	0.0008446	0.007456	43
FALSE	High	Master Protein	Q9UNN8	Endothelial protein C receptor OS=Homo sapiens OX=9606 GN=PROCR PE=1 SV=1	0	3.369	7	1	1	1	238	26.7	7.18	49	1	cellular component movement;coagulation;regulation of biological process	cell surface;extracellular;membrane	protein binding;receptor activity	Pf00129	10544	ENSG00000101000.5	PROCR	20	Complement and coagulation cascades		Common Pathway of Fibrin Clot Formation; Cell surface interactions at the vascular wall	5	High	1
	Checked	Protein Group ID	# Proteins	# Unique Peptides	# Peptides	# PSMs	Group Description	Found in Sample: [S2] F2: Sample
	FALSE	10	1	1	1	1	[Master Protein] Endothelial protein C receptor OS=Homo sapiens OX=9606 GN=PROCR PE=1 SV=1	High
		Checked	Confidence	Sequence	Modifications	Qvality PEP	Qvality q-value	# Protein Groups	# Proteins	# PSMs	Master Protein Accessions	# Missed Cleavages	Theo. MH+ [Da]	Found in Sample: [S2] F2: Sample	Confidence (by Search Engine): Mascot	Percolator q-Value (by Search Engine): Mascot	Percolator PEP (by Search Engine): Mascot	Ions Score (by Search Engine): Mascot
		FALSE	High	TQSGLQSYLLQFHGLVR		0.000923923	0.000952428	1	1	1	Q9UNN8	0	1947.04	High	High	0.0008446	0.0004272	49
FALSE	High	Master Protein	Q96P63	Serpin B12 OS=Homo sapiens OX=9606 GN=SERPINB12 PE=1 SV=1	0	3.32	6	2	2	2	405	46.2	5.53	47	2	cell differentiation;regulation of biological process;transport	cytoplasm;membrane	enzyme regulator activity;protein binding	Pf00079	89777	ENSG00000166634.6	SERPINB12	18			Neutrophil degranulation	3	High	1
	Checked	Protein Group ID	# Proteins	# Unique Peptides	# Peptides	# PSMs	Group Description	Found in Sample: [S2] F2: Sample
	FALSE	152	1	2	2	2	[Master Protein] Serpin B12 OS=Homo sapiens OX=9606 GN=SERPINB12 PE=1 SV=1	High
		Checked	Confidence	Sequence	Modifications	Qvality PEP	Qvality q-value	# Protein Groups	# Proteins	# PSMs	Master Protein Accessions	# Missed Cleavages	Theo. MH+ [Da]	Found in Sample: [S2] F2: Sample	Confidence (by Search Engine): Mascot	Percolator q-Value (by Search Engine): Mascot	Percolator PEP (by Search Engine): Mascot	Ions Score (by Search Engine): Mascot
		FALSE	High	ADLTGISPSPNLYLSK		0.0428124	0.00302788	1	1	1	Q96P63	0	1675.89	High	High	0.002278	0.02995	26
		FALSE	High	IGFIEEVK		0.0243257	0.000952428	1	1	1	Q96P63	0	934.524	High	High	0.0008446	0.01599	42
FALSE	High	Master Protein	P30050	60S ribosomal protein L12 OS=Homo sapiens OX=9606 GN=RPL12 PE=1 SV=1	0	3.263	10	1	1	1	165	17.8	9.42	54	1	cell organization and biogenesis;metabolic process;transport	cytosol;membrane;ribosome	protein binding;RNA binding;structural molecule activity	Pf00298, Pf03946	6136	ENSG00000197958.12	RPL12	9	Ribosome	Cytoplasmic Ribosomal Proteins	Peptide chain elongation; Eukaryotic Translation Termination; Viral mRNA Translation; L13a-mediated translational silencing of Ceruloplasmin expression; Nonsense Mediated Decay (NMD) independent of the Exon Junction Complex (EJC); Selenocysteine synthesis; Nonsense Mediated Decay (NMD) enhanced by the Exon Junction Complex (EJC); GTP hydrolysis and joining of the 60S ribosomal subunit; Major path…	34	High	1
	Checked	Protein Group ID	# Proteins	# Unique Peptides	# Peptides	# PSMs	Group Description	Found in Sample: [S2] F2: Sample
	FALSE	21	1	1	1	1	[Master Protein] 60S ribosomal protein L12 OS=Homo sapiens OX=9606 GN=RPL12 PE=1 SV=1	High
		Checked	Confidence	Sequence	Modifications	Qvality PEP	Qvality q-value	# Protein Groups	# Proteins	# PSMs	Master Protein Accessions	# Missed Cleavages	Theo. MH+ [Da]	Found in Sample: [S2] F2: Sample	Confidence (by Search Engine): Mascot	Percolator q-Value (by Search Engine): Mascot	Percolator PEP (by Search Engine): Mascot	Ions Score (by Search Engine): Mascot
		FALSE	High	EILGTAQSVGCNVDGR	1xCarbamidomethyl [C11]	0.00115422	0.000952428	1	1	1	P30050	0	1675.81	High	High	0.0008446	0.0005462	54
FALSE	High	Master Protein	Q16629	Serine/arginine-rich splicing factor 7 OS=Homo sapiens OX=9606 GN=SRSF7 PE=1 SV=1	0	3.258	6	1	1	1	238	27.4	11.82	36	1	metabolic process;regulation of biological process;transport	cytoplasm;nucleus	metal ion binding;protein binding;RNA binding	Pf00076, Pf13893, Pf14259	6432	ENSG00000115875.18	SRSF7	2	Spliceosome; Herpes simplex infection	mRNA Processing	Cleavage of Growing Transcript in the Termination Region ; Transport of Mature mRNA derived from an Intron-Containing Transcript; mRNA 3'-end processing; mRNA Splicing - Major Pathway; mRNA Splicing - Minor Pathway	15	High	1
	Checked	Protein Group ID	# Proteins	# Unique Peptides	# Peptides	# PSMs	Group Description	Found in Sample: [S2] F2: Sample
	FALSE	60	2	1	1	1	[Master Protein] Serine/arginine-rich splicing factor 7 OS=Homo sapiens OX=9606 GN=SRSF7 PE=1 SV=1	High
		Checked	Confidence	Sequence	Modifications	Qvality PEP	Qvality q-value	# Protein Groups	# Proteins	# PSMs	Master Protein Accessions	# Missed Cleavages	Theo. MH+ [Da]	Found in Sample: [S2] F2: Sample	Confidence (by Search Engine): Mascot	Percolator q-Value (by Search Engine): Mascot	Percolator PEP (by Search Engine): Mascot	Ions Score (by Search Engine): Mascot
		FALSE	High	NPPGFAFVEFEDPR		0.00116544	0.000952428	1	2	1	Q16629	0	1621.76	High	High	0.0008446	0.000552	36
FALSE	High	Master Protein	Q12931	Heat shock protein 75 kDa, mitochondrial OS=Homo sapiens OX=9606 GN=TRAP1 PE=1 SV=3	0	3.246	2	1	1	1	704	80.1	8.21	60	1	metabolic process;regulation of biological process;response to stimulus	membrane;mitochondrion;organelle lumen	nucleotide binding;protein binding;RNA binding	Pf00183, Pf02518, Pf13589	10131	ENSG00000126602.10	TRAP1	16		TNF alpha Signaling Pathway; TGF-beta Signaling Pathway	Respiratory electron transport	6	High	1
	Checked	Protein Group ID	# Proteins	# Unique Peptides	# Peptides	# PSMs	Group Description	Found in Sample: [S2] F2: Sample
	FALSE	122	1	1	1	1	[Master Protein] Heat shock protein 75 kDa, mitochondrial OS=Homo sapiens OX=9606 GN=TRAP1 PE=1 SV=3	High
		Checked	Confidence	Sequence	Modifications	Qvality PEP	Qvality q-value	# Protein Groups	# Proteins	# PSMs	Master Protein Accessions	# Missed Cleavages	Theo. MH+ [Da]	Found in Sample: [S2] F2: Sample	Confidence (by Search Engine): Mascot	Percolator q-Value (by Search Engine): Mascot	Percolator PEP (by Search Engine): Mascot	Ions Score (by Search Engine): Mascot
		FALSE	High	GVVDSEDIPLNLSR		0.00119398	0.000952428	1	1	1	Q12931	0	1513.79	High	High	0.0008446	0.0005677	60
FALSE	High	Master Protein	Q13867	Bleomycin hydrolase OS=Homo sapiens OX=9606 GN=BLMH PE=1 SV=1	0	3.238	4	2	2	2	455	52.5	6.27	36	2	metabolic process;response to stimulus	cytoplasm;cytosol;nucleus	catalytic activity;protein binding	Pf03051	642	ENSG00000108578.14	BLMH	17			Antigen processing: Ubiquitination & Proteasome degradation	4	High	1
	Checked	Protein Group ID	# Proteins	# Unique Peptides	# Peptides	# PSMs	Group Description	Found in Sample: [S2] F2: Sample
	FALSE	214	1	2	2	2	[Master Protein] Bleomycin hydrolase OS=Homo sapiens OX=9606 GN=BLMH PE=1 SV=1	High
		Checked	Confidence	Sequence	Modifications	Qvality PEP	Qvality q-value	# Protein Groups	# Proteins	# PSMs	Master Protein Accessions	# Missed Cleavages	Theo. MH+ [Da]	Found in Sample: [S2] F2: Sample	Confidence (by Search Engine): Mascot	Percolator q-Value (by Search Engine): Mascot	Percolator PEP (by Search Engine): Mascot	Ions Score (by Search Engine): Mascot
		FALSE	High	IGPITPLEFYR		0.0191494	0.000952428	1	1	1	Q13867	0	1305.72	High	High	0.0008446	0.01227	27
		FALSE	High	VAALIQK		0.0643489	0.00471395	1	1	1	Q13867	0	742.482	High	High	0.003446	0.04712	28
FALSE	High	Master Protein	O76009	Keratin, type I cuticular Ha3-I OS=Homo sapiens OX=9606 GN=KRT33A PE=2 SV=2	0	3.234	8	2	2	1	404	45.9	4.82	0	2	cell death;metabolic process	cytosol	catalytic activity;motor activity;structural molecule activity	Pf00038, Pf01576, Pf04111, Pf04156, Pf07888, Pf12128, Pf13166, Pf13514, Pf14362	3883	ENSG00000006059.3; ENSG00000261986.1	KRT33A	17; CHR_HSCHR17_1_CTG4			Formation of the cornified envelope	3	High	1
	Checked	Protein Group ID	# Proteins	# Unique Peptides	# Peptides	# PSMs	Group Description	Found in Sample: [S2] F2: Sample
	FALSE	34	1	1	2	2	[Master Protein] Keratin, type I cuticular Ha3-I OS=Homo sapiens OX=9606 GN=KRT33A PE=2 SV=2	High
		Checked	Confidence	Sequence	Modifications	Qvality PEP	Qvality q-value	# Protein Groups	# Proteins	# PSMs	Master Protein Accessions	# Missed Cleavages	Theo. MH+ [Da]	Found in Sample: [S2] F2: Sample	Confidence (by Search Engine): Mascot	Percolator q-Value (by Search Engine): Mascot	Percolator PEP (by Search Engine): Mascot	Ions Score (by Search Engine): Mascot
		FALSE	High	QLVESDINGLR	1xDeamidated [N8]	0.0490745	0.00389114	2	3	1	O76009; Q15323	0	1244.65	High	High	0.002867	0.0349	14
		FALSE	High	YSSQLSQVQRLITNVESQLAEIR	3xDeamidated [Q4; Q7; Q9]	0.0252731	0.000952428	1	1	1	O76009	1	2665.37	High	High	0.0008446	0.01672	22
FALSE	High	Master Protein	Q9UGM3	Deleted in malignant brain tumors 1 protein OS=Homo sapiens OX=9606 GN=DMBT1 PE=1 SV=2	0	3.168	7	1	1	1	2413	260.6	5.44	68	1	cell differentiation;defense response;development;metabolic process;regulation of biological process;response to stimulus;transport	cytoplasm;extracellular;membrane	DNA binding;protein binding;receptor activity;signal transducer activity	Pf00100, Pf00431, Pf00530	1755	ENSG00000187908.16	DMBT1	10	Salivary secretion		Surfactant metabolism	3	High	1
	Checked	Protein Group ID	# Proteins	# Unique Peptides	# Peptides	# PSMs	Group Description	Found in Sample: [S2] F2: Sample
	FALSE	61	1	1	1	1	[Master Protein] Deleted in malignant brain tumors 1 protein OS=Homo sapiens OX=9606 GN=DMBT1 PE=1 SV=2	High
		Checked	Confidence	Sequence	Modifications	Qvality PEP	Qvality q-value	# Protein Groups	# Proteins	# PSMs	Master Protein Accessions	# Missed Cleavages	Theo. MH+ [Da]	Found in Sample: [S2] F2: Sample	Confidence (by Search Engine): Mascot	Percolator q-Value (by Search Engine): Mascot	Percolator PEP (by Search Engine): Mascot	Ions Score (by Search Engine): Mascot
		FALSE	High	FGQGSGPIVLDDVR		0.00140744	0.000952428	1	1	1	Q9UGM3	0	1459.75	High	High	0.0008446	0.0006794	68
FALSE	High	Master Protein	P01857	Immunoglobulin heavy constant gamma 1 OS=Homo sapiens OX=9606 GN=IGHG1 PE=1 SV=1	0	3.165	9	2	2	2	330	36.1	8.19	0	2	cell organization and biogenesis;cellular component movement;defense response;metabolic process;regulation of biological process;response to stimulus;transport	extracellular;membrane	catalytic activity;metal ion binding;protein binding	Pf07654, Pf08205	3500	ENSG00000277633.5; ENSG00000211896.7	IGHG1	14; CHR_HSCHR14_3_CTG1			Regulation of Complement cascade; Classical antibody-mediated complement activation; FCGR activation; Regulation of actin dynamics for phagocytic cup formation; Interleukin-4 and 13 signaling; Role of phospholipids in phagocytosis	14	High	1
	Checked	Protein Group ID	# Proteins	# Unique Peptides	# Peptides	# PSMs	Group Description	Found in Sample: [S2] F2: Sample
	FALSE	23	4	2	2	2	[Master Protein] Immunoglobulin heavy constant gamma 1 OS=Homo sapiens OX=9606 GN=IGHG1 PE=1 SV=1	High
		Checked	Confidence	Sequence	Modifications	Qvality PEP	Qvality q-value	# Protein Groups	# Proteins	# PSMs	Master Protein Accessions	# Missed Cleavages	Theo. MH+ [Da]	Found in Sample: [S2] F2: Sample	Confidence (by Search Engine): Mascot	Percolator q-Value (by Search Engine): Mascot	Percolator PEP (by Search Engine): Mascot	Ions Score (by Search Engine): Mascot
		FALSE	High	FNWYVDGVEVHNAK		0.0243257	0.000952428	1	2	1	P01857	0	1677.8	High	High	0.0008446	0.016	14
		FALSE	High	VVSVLTVLHQDWLNGK	1xDeamidated [Q10]	0.0589027	0.00389114	1	4	1	P01857	0	1808.99	High	High	0.002867	0.04273	12
FALSE	High	Master Protein	P04844	Dolichyl-diphosphooligosaccharide--protein glycosyltransferase subunit 2 OS=Homo sapiens OX=9606 GN=RPN2 PE=1 SV=3	0	3.159	2	1	1	1	631	69.2	5.69	67	1	metabolic process;response to stimulus	endoplasmic reticulum;membrane	catalytic activity;protein binding	Pf05817	6185	ENSG00000118705.16	RPN2	20	N-Glycan biosynthesis; Protein processing in endoplasmic reticulum; Metabolic pathways	Proteasome Degradation	Asparagine N-linked glycosylation; SRP-dependent cotranslational protein targeting to membrane	9	High	1
	Checked	Protein Group ID	# Proteins	# Unique Peptides	# Peptides	# PSMs	Group Description	Found in Sample: [S2] F2: Sample
	FALSE	100	1	1	1	1	[Master Protein] Dolichyl-diphosphooligosaccharide--protein glycosyltransferase subunit 2 OS=Homo sapiens OX=9606 GN=RPN2 PE=1 SV=3	High
		Checked	Confidence	Sequence	Modifications	Qvality PEP	Qvality q-value	# Protein Groups	# Proteins	# PSMs	Master Protein Accessions	# Missed Cleavages	Theo. MH+ [Da]	Found in Sample: [S2] F2: Sample	Confidence (by Search Engine): Mascot	Percolator q-Value (by Search Engine): Mascot	Percolator PEP (by Search Engine): Mascot	Ions Score (by Search Engine): Mascot
		FALSE	High	SIVEEIEDLVAR		0.00143494	0.000952428	1	1	1	P04844	0	1372.73	High	High	0.0008446	0.0006935	67
FALSE	High	Master Protein	P38159	RNA-binding motif protein, X chromosome OS=Homo sapiens OX=9606 GN=RBMX PE=1 SV=3	0	3.024	5	2	2	2	391	42.3	10.05	22	2	cell differentiation;cell organization and biogenesis;metabolic process;regulation of biological process;response to stimulus	membrane;nucleus;spliceosomal complex	DNA binding;protein binding;RNA binding	Pf00076, Pf08081, Pf13893, Pf14259	27316	ENSG00000147274.14	RBMX	X	Spliceosome	mRNA Processing	mRNA Splicing - Major Pathway	6	High	1
	Checked	Protein Group ID	# Proteins	# Unique Peptides	# Peptides	# PSMs	Group Description	Found in Sample: [S2] F2: Sample
	FALSE	72	1	2	2	2	[Master Protein] RNA-binding motif protein, X chromosome OS=Homo sapiens OX=9606 GN=RBMX PE=1 SV=3	High
		Checked	Confidence	Sequence	Modifications	Qvality PEP	Qvality q-value	# Protein Groups	# Proteins	# PSMs	Master Protein Accessions	# Missed Cleavages	Theo. MH+ [Da]	Found in Sample: [S2] F2: Sample	Confidence (by Search Engine): Mascot	Percolator q-Value (by Search Engine): Mascot	Percolator PEP (by Search Engine): Mascot	Ions Score (by Search Engine): Mascot
		FALSE	High	SDLYSSGR		0.0938067	0.00540817	1	1	1	P38159	0	884.411	High	High	0.003932	0.07184	13
		FALSE	High	VEQATKPSFESGR		0.02038	0.000952428	1	1	1	P38159	0	1435.72	High	High	0.0008446	0.01316	22
FALSE	High	Master Protein	Q99832	T-complex protein 1 subunit eta OS=Homo sapiens OX=9606 GN=CCT7 PE=1 SV=2	0	2.952	4	1	2	1	543	59.3	7.65	20	1	metabolic process;regulation of biological process;transport	cytoplasm;cytosol;mitochondrion	nucleotide binding;protein binding	Pf00118	10574	ENSG00000135624.15	CCT7	2			Prefoldin mediated transfer of substrate to CCT/TriC; Cooperation of PDCL (PhLP1) and TRiC/CCT in G-protein beta folding; Association of TriC/CCT with target proteins during biosynthesis; Formation of tubulin folding intermediates by CCT/TriC; Folding of actin by CCT/TriC	9	High	1
	Checked	Protein Group ID	# Proteins	# Unique Peptides	# Peptides	# PSMs	Group Description	Found in Sample: [S2] F2: Sample
	FALSE	27	1	1	1	2	[Master Protein] T-complex protein 1 subunit eta OS=Homo sapiens OX=9606 GN=CCT7 PE=1 SV=2	High
		Checked	Confidence	Sequence	Modifications	Qvality PEP	Qvality q-value	# Protein Groups	# Proteins	# PSMs	Master Protein Accessions	# Missed Cleavages	Theo. MH+ [Da]	Found in Sample: [S2] F2: Sample	Confidence (by Search Engine): Mascot	Percolator q-Value (by Search Engine): Mascot	Percolator PEP (by Search Engine): Mascot	Ions Score (by Search Engine): Mascot
		FALSE	High	INALTAASEAACLIVSVDETIK	1xCarbamidomethyl [C12]	0.00220694	0.000952428	1	1	2	Q99832	0	2289.2	High	High	0.0008446	0.001117	22
FALSE	High	Master Protein	P00403	Cytochrome c oxidase subunit 2 OS=Homo sapiens OX=9606 GN=MT-CO2 PE=1 SV=1	0	2.929	7	2	2	2	227	25.5	4.82	54	2	metabolic process;response to stimulus;transport	membrane;mitochondrion	catalytic activity;metal ion binding;protein binding;transporter activity	Pf00116, Pf02790	4513	ENSG00000198712.1	COX2	MT	Huntington's disease; Parkinson's disease; Alzheimer's disease; Oxidative phosphorylation; Non-alcoholic fatty liver disease (NAFLD); Metabolic pathways; Cardiac muscle contraction	Electron Transport Chain; Endothelin Pathways; EGF/EGFR Signaling Pathway	TP53 Regulates Metabolic Genes; Respiratory electron transport	19	High	1
	Checked	Protein Group ID	# Proteins	# Unique Peptides	# Peptides	# PSMs	Group Description	Found in Sample: [S2] F2: Sample
	FALSE	76	1	2	2	2	[Master Protein] Cytochrome c oxidase subunit 2 OS=Homo sapiens OX=9606 GN=MT-CO2 PE=1 SV=1	High
		Checked	Confidence	Sequence	Modifications	Qvality PEP	Qvality q-value	# Protein Groups	# Proteins	# PSMs	Master Protein Accessions	# Missed Cleavages	Theo. MH+ [Da]	Found in Sample: [S2] F2: Sample	Confidence (by Search Engine): Mascot	Percolator q-Value (by Search Engine): Mascot	Percolator PEP (by Search Engine): Mascot	Ions Score (by Search Engine): Mascot
		FALSE	High	LLDVDNR		0.113356	0.00769343	1	1	1	P00403	0	844.452	High	High	0.005556	0.08839	40
		FALSE	High	VVLPIEAPIR		0.0205761	0.000952428	1	1	1	P00403	0	1106.69	High	High	0.0008446	0.01331	32
FALSE	High	Master Protein	P52209	6-phosphogluconate dehydrogenase, decarboxylating OS=Homo sapiens OX=9606 GN=PGD PE=1 SV=3	0	2.929	3	1	1	1	483	53.1	7.23	64	1	metabolic process	cytoplasm;cytosol;nucleus	catalytic activity	Pf00393, Pf03446	5226	ENSG00000142657.20	PGD	1	Carbon metabolism; Glutathione metabolism; Pentose phosphate pathway; Metabolic pathways	Pentose Phosphate Pathway; NRF2 pathway	Pentose phosphate pathway (hexose monophosphate shunt)	9	High	1
	Checked	Protein Group ID	# Proteins	# Unique Peptides	# Peptides	# PSMs	Group Description	Found in Sample: [S2] F2: Sample
	FALSE	242	1	1	1	1	[Master Protein] 6-phosphogluconate dehydrogenase, decarboxylating OS=Homo sapiens OX=9606 GN=PGD PE=1 SV=3	High
		Checked	Confidence	Sequence	Modifications	Qvality PEP	Qvality q-value	# Protein Groups	# Proteins	# PSMs	Master Protein Accessions	# Missed Cleavages	Theo. MH+ [Da]	Found in Sample: [S2] F2: Sample	Confidence (by Search Engine): Mascot	Percolator q-Value (by Search Engine): Mascot	Percolator PEP (by Search Engine): Mascot	Ions Score (by Search Engine): Mascot
		FALSE	High	NPELQNLLLDDFFK		0.00231629	0.000952428	1	1	1	P52209	0	1705.88	High	High	0.0008446	0.001178	64
FALSE	High	Master Protein	Q9P0M6	Core histone macro-H2A.2 OS=Homo sapiens OX=9606 GN=MACROH2A2 PE=1 SV=3	0	2.928	5	1	1	1	372	40	9.69	46	1	cell organization and biogenesis;regulation of biological process	chromosome;nucleus	DNA binding;protein binding	Pf00125, Pf01661	55506	ENSG00000099284.13	H2AFY2	10	Systemic lupus erythematosus; Alcoholism	Preimplantation Embryo		3	High	1
	Checked	Protein Group ID	# Proteins	# Unique Peptides	# Peptides	# PSMs	Group Description	Found in Sample: [S2] F2: Sample
	FALSE	65	2	1	1	1	[Master Protein] Core histone macro-H2A.2 OS=Homo sapiens OX=9606 GN=MACROH2A2 PE=1 SV=3	High
		Checked	Confidence	Sequence	Modifications	Qvality PEP	Qvality q-value	# Protein Groups	# Proteins	# PSMs	Master Protein Accessions	# Missed Cleavages	Theo. MH+ [Da]	Found in Sample: [S2] F2: Sample	Confidence (by Search Engine): Mascot	Percolator q-Value (by Search Engine): Mascot	Percolator PEP (by Search Engine): Mascot	Ions Score (by Search Engine): Mascot
		FALSE	High	HILLAVANDEELNQLLK		0.00231629	0.000952428	1	2	1	Q9P0M6	0	1933.08	High	High	0.0008446	0.001181	46
FALSE	High	Master Protein	P62937	Peptidyl-prolyl cis-trans isomerase A OS=Homo sapiens OX=9606 GN=PPIA PE=1 SV=2	0	2.889	11	2	2	2	165	18	7.81	52	2	cell organization and biogenesis;cellular component movement;metabolic process;regulation of biological process;response to stimulus;transport	cytoplasm;cytosol;extracellular;membrane;nucleus;organelle lumen	catalytic activity;protein binding;RNA binding	Pf00160	5478	ENSG00000196262.13	PPIA	7		Prolactin Signaling Pathway	Budding and maturation of HIV virion; Gene and protein expression by JAK-STAT signaling after Interleukin-12 stimulation; Minus-strand DNA synthesis; Binding and entry of HIV virion; Basigin interactions; APOBEC3G mediated resistance to HIV-1 infection; Uncoating of the HIV Virion; Calcineurin activates NFAT; Platelet degranulation ; Plus-strand DNA synthesis; Integration of provirus; Neutrophil …	34	High	1
	Checked	Protein Group ID	# Proteins	# Unique Peptides	# Peptides	# PSMs	Group Description	Found in Sample: [S2] F2: Sample
	FALSE	176	1	2	2	2	[Master Protein] Peptidyl-prolyl cis-trans isomerase A OS=Homo sapiens OX=9606 GN=PPIA PE=1 SV=2	High
		Checked	Confidence	Sequence	Modifications	Qvality PEP	Qvality q-value	# Protein Groups	# Proteins	# PSMs	Master Protein Accessions	# Missed Cleavages	Theo. MH+ [Da]	Found in Sample: [S2] F2: Sample	Confidence (by Search Engine): Mascot	Percolator q-Value (by Search Engine): Mascot	Percolator PEP (by Search Engine): Mascot	Ions Score (by Search Engine): Mascot
		FALSE	High	FEDENFILK		0.0605731	0.00389114	1	1	1	P62937	0	1154.57	High	High	0.002867	0.04416	37
		FALSE	High	VSFELFADK		0.0420119	0.00302788	1	1	1	P62937	0	1055.54	High	High	0.002278	0.02927	38
FALSE	High	Master Protein	P10620	Microsomal glutathione S-transferase 1 OS=Homo sapiens OX=9606 GN=MGST1 PE=1 SV=1	0	2.887	19	2	2	2	155	17.6	9.39	0	2	cell differentiation;cell organization and biogenesis;metabolic process;response to stimulus;transport	endoplasmic reticulum;membrane;mitochondrion;nucleus	antioxidant activity;catalytic activity;protein binding	Pf01124	4257	ENSG00000008394.12	MGST1	12	Glutathione metabolism; Metabolism of xenobiotics by cytochrome P450; Drug metabolism - cytochrome P450; Chemical carcinogenesis; Platinum drug resistance	Aryl Hydrocarbon Receptor Pathway; Oxidative Stress; Metapathway biotransformation	Glutathione conjugation; Neutrophil degranulation; Aflatoxin activation and detoxification	16	High	1
	Checked	Protein Group ID	# Proteins	# Unique Peptides	# Peptides	# PSMs	Group Description	Found in Sample: [S2] F2: Sample
	FALSE	92	1	2	2	2	[Master Protein] Microsomal glutathione S-transferase 1 OS=Homo sapiens OX=9606 GN=MGST1 PE=1 SV=1	High
		Checked	Confidence	Sequence	Modifications	Qvality PEP	Qvality q-value	# Protein Groups	# Proteins	# PSMs	Master Protein Accessions	# Missed Cleavages	Theo. MH+ [Da]	Found in Sample: [S2] F2: Sample	Confidence (by Search Engine): Mascot	Percolator q-Value (by Search Engine): Mascot	Percolator PEP (by Search Engine): Mascot	Ions Score (by Search Engine): Mascot
		FALSE	High	KVFANPEDCVAFGK	1xCarbamidomethyl [C9]	0.0646484	0.00471395	1	1	1	P10620	1	1581.77	High	High	0.003446	0.04724	21
		FALSE	High	IYHTIAYLTPLPQPNR		0.0395094	0.00302788	1	1	1	P10620	0	1897.03	High	High	0.002278	0.02745	13
FALSE	High	Master Protein	P15311	Ezrin OS=Homo sapiens OX=9606 GN=EZR PE=1 SV=4	0	2.885	3	1	3	1	586	69.4	6.27	18	1	cell differentiation;cell organization and biogenesis;cellular component movement;metabolic process;regulation of biological process;response to stimulus;transport	cytoplasm;cytoskeleton;cytosol;endosome;membrane	protein binding;RNA binding	Pf00373, Pf00769, Pf09379, Pf09380	7430	ENSG00000092820.17	EZR	6	Pathogenic Escherichia coli infection; MicroRNAs in cancer; Proteoglycans in cancer; Regulation of actin cytoskeleton; Leukocyte transendothelial migration; Gastric acid secretion	Pathogenic Escherichia coli infection; AGE/RAGE pathway; VEGFA-VEGFR2 Signaling Pathway; Regulation of Actin Cytoskeleton	Netrin-1 signaling; Recycling pathway of L1	15	High	1
	Checked	Protein Group ID	# Proteins	# Unique Peptides	# Peptides	# PSMs	Group Description	Found in Sample: [S2] F2: Sample
	FALSE	132	1	1	1	3	[Master Protein] Ezrin OS=Homo sapiens OX=9606 GN=EZR PE=1 SV=4	High
		Checked	Confidence	Sequence	Modifications	Qvality PEP	Qvality q-value	# Protein Groups	# Proteins	# PSMs	Master Protein Accessions	# Missed Cleavages	Theo. MH+ [Da]	Found in Sample: [S2] F2: Sample	Confidence (by Search Engine): Mascot	Percolator q-Value (by Search Engine): Mascot	Percolator PEP (by Search Engine): Mascot	Ions Score (by Search Engine): Mascot
		FALSE	High	FYPEDVAEELIQDITQK		0.0183408	0.000952428	1	1	2	P15311	0	2038	High	High	0.0008446	0.01171	18
		FALSE	High	FYPEDVAEELIQDITQK	1xDeamidated [Q16]	0.138945	0.008452	1	1	1	P15311	0	2038.99	High	High	0.006109	0.1114	14
FALSE	High	Master Protein	Q00325	Phosphate carrier protein, mitochondrial OS=Homo sapiens OX=9606 GN=SLC25A3 PE=1 SV=2	0	2.876	3	1	1	1	362	40.1	9.38	49	1	transport	membrane;mitochondrion	protein binding;transporter activity	Pf00153	5250	ENSG00000075415.12	SLC25A3	12				0	High	1
	Checked	Protein Group ID	# Proteins	# Unique Peptides	# Peptides	# PSMs	Group Description	Found in Sample: [S2] F2: Sample
	FALSE	266	1	1	1	1	[Master Protein] Phosphate carrier protein, mitochondrial OS=Homo sapiens OX=9606 GN=SLC25A3 PE=1 SV=2	High
		Checked	Confidence	Sequence	Modifications	Qvality PEP	Qvality q-value	# Protein Groups	# Proteins	# PSMs	Master Protein Accessions	# Missed Cleavages	Theo. MH+ [Da]	Found in Sample: [S2] F2: Sample	Confidence (by Search Engine): Mascot	Percolator q-Value (by Search Engine): Mascot	Percolator PEP (by Search Engine): Mascot	Ions Score (by Search Engine): Mascot
		FALSE	High	IQTQPGYANTLR		0.0025763	0.000952428	1	1	1	Q00325	0	1361.72	High	High	0.0008446	0.001331	49
FALSE	High	Master Protein	P01859	Immunoglobulin heavy constant gamma 2 OS=Homo sapiens OX=9606 GN=IGHG2 PE=1 SV=2	0	2.873	8	2	3	2	326	35.9	7.59	56	2	cell organization and biogenesis;defense response;metabolic process;regulation of biological process;response to stimulus	extracellular;membrane	catalytic activity;protein binding	Pf07654, Pf08205	3501	ENSG00000211893.3; ENSG00000274497.2	IGHG2	14; CHR_HSCHR14_3_CTG1			FCGR activation; Regulation of actin dynamics for phagocytic cup formation; Regulation of Complement cascade; Role of phospholipids in phagocytosis; Classical antibody-mediated complement activation	11	High	1
	Checked	Protein Group ID	# Proteins	# Unique Peptides	# Peptides	# PSMs	Group Description	Found in Sample: [S2] F2: Sample
	FALSE	66	1	2	2	3	[Master Protein] Immunoglobulin heavy constant gamma 2 OS=Homo sapiens OX=9606 GN=IGHG2 PE=1 SV=2	High
		Checked	Confidence	Sequence	Modifications	Qvality PEP	Qvality q-value	# Protein Groups	# Proteins	# PSMs	Master Protein Accessions	# Missed Cleavages	Theo. MH+ [Da]	Found in Sample: [S2] F2: Sample	Confidence (by Search Engine): Mascot	Percolator q-Value (by Search Engine): Mascot	Percolator PEP (by Search Engine): Mascot	Ions Score (by Search Engine): Mascot
		FALSE	High	EEQFNSTFR	1xDeamidated [N5]	0.0792191	0.00540817	1	1	2	P01859	0	1158.51	High	High	0.003932	0.0593	29
		FALSE	High	VVSVLTVVHQDWLNGK	1xDeamidated [N14]	0.0333129	0.00211531	1	1	1	P01859	0	1794.97	High	High	0.001643	0.02261	31
FALSE	High	Master Protein	P46782	40S ribosomal protein S5 OS=Homo sapiens OX=9606 GN=RPS5 PE=1 SV=4	0	2.869	7	1	2	1	204	22.9	9.72	52	1	cell organization and biogenesis;metabolic process;regulation of biological process;transport	cytosol;membrane;ribosome	protein binding;RNA binding;structural molecule activity	Pf00177	6193	ENSG00000083845.8	RPS5	19	Ribosome	Cytoplasmic Ribosomal Proteins	Peptide chain elongation; Eukaryotic Translation Termination; Viral mRNA Translation; Formation of the ternary complex, and subsequently, the 43S complex; L13a-mediated translational silencing of Ceruloplasmin expression; Selenocysteine synthesis; Nonsense Mediated Decay (NMD) independent of the Exon Junction Complex (EJC); Nonsense Mediated Decay (NMD) enhanced by the Exon Junction Complex (EJC)…	38	High	1
	Checked	Protein Group ID	# Proteins	# Unique Peptides	# Peptides	# PSMs	Group Description	Found in Sample: [S2] F2: Sample
	FALSE	204	1	1	1	2	[Master Protein] 40S ribosomal protein S5 OS=Homo sapiens OX=9606 GN=RPS5 PE=1 SV=4	High
		Checked	Confidence	Sequence	Modifications	Qvality PEP	Qvality q-value	# Protein Groups	# Proteins	# PSMs	Master Protein Accessions	# Missed Cleavages	Theo. MH+ [Da]	Found in Sample: [S2] F2: Sample	Confidence (by Search Engine): Mascot	Percolator q-Value (by Search Engine): Mascot	Percolator PEP (by Search Engine): Mascot	Ions Score (by Search Engine): Mascot
		FALSE	High	TIAECLADELINAAK	1xCarbamidomethyl [C5]	0.00261394	0.000952428	1	1	2	P46782	0	1631.83	High	High	0.0008446	0.001351	52
FALSE	High	Master Protein	P51991	Heterogeneous nuclear ribonucleoprotein A3 OS=Homo sapiens OX=9606 GN=HNRNPA3 PE=1 SV=2	0	2.861	7	2	2	2	378	39.6	9.01	44	2	metabolic process;transport	cytoplasm;nucleus;spliceosomal complex	protein binding;RNA binding;transporter activity	Pf00076, Pf13893, Pf14259	220988	ENSG00000170144.20	HNRNPA3	2	Spliceosome		mRNA Splicing - Major Pathway	5	High	1
	Checked	Protein Group ID	# Proteins	# Unique Peptides	# Peptides	# PSMs	Group Description	Found in Sample: [S2] F2: Sample
	FALSE	28	1	2	2	2	[Master Protein] Heterogeneous nuclear ribonucleoprotein A3 OS=Homo sapiens OX=9606 GN=HNRNPA3 PE=1 SV=2	High
		Checked	Confidence	Sequence	Modifications	Qvality PEP	Qvality q-value	# Protein Groups	# Proteins	# PSMs	Master Protein Accessions	# Missed Cleavages	Theo. MH+ [Da]	Found in Sample: [S2] F2: Sample	Confidence (by Search Engine): Mascot	Percolator q-Value (by Search Engine): Mascot	Percolator PEP (by Search Engine): Mascot	Ions Score (by Search Engine): Mascot
		FALSE	High	EDTEEYNLR		0.0524058	0.00389114	1	1	1	P51991	0	1168.51	High	High	0.002867	0.03748	40
		FALSE	High	KLFIGGLSFETTDDSLR		0.0514324	0.00389114	1	1	1	P51991	1	1898.99	High	High	0.002867	0.03677	19
FALSE	High	Master Protein	P48643	T-complex protein 1 subunit epsilon OS=Homo sapiens OX=9606 GN=CCT5 PE=1 SV=1	0	2.855	3	1	1	1	541	59.6	5.66	27	1	metabolic process;regulation of biological process;response to stimulus;transport	cytoplasm;cytoskeleton;cytosol	nucleotide binding;protein binding;RNA binding	Pf00118	22948	ENSG00000150753.11	CCT5	5			BBSome-mediated cargo-targeting to cilium; Prefoldin mediated transfer of substrate to CCT/TriC; Cooperation of PDCL (PhLP1) and TRiC/CCT in G-protein beta folding; Association of TriC/CCT with target proteins during biosynthesis; Formation of tubulin folding intermediates by CCT/TriC; Folding of actin by CCT/TriC	13	High	1
	Checked	Protein Group ID	# Proteins	# Unique Peptides	# Peptides	# PSMs	Group Description	Found in Sample: [S2] F2: Sample
	FALSE	248	1	1	1	1	[Master Protein] T-complex protein 1 subunit epsilon OS=Homo sapiens OX=9606 GN=CCT5 PE=1 SV=1	High
		Checked	Confidence	Sequence	Modifications	Qvality PEP	Qvality q-value	# Protein Groups	# Proteins	# PSMs	Master Protein Accessions	# Missed Cleavages	Theo. MH+ [Da]	Found in Sample: [S2] F2: Sample	Confidence (by Search Engine): Mascot	Percolator q-Value (by Search Engine): Mascot	Percolator PEP (by Search Engine): Mascot	Ions Score (by Search Engine): Mascot
		FALSE	High	LGFAGLVQEISFGTTK		0.00269089	0.000952428	1	1	1	P48643	0	1667.9	High	High	0.0008446	0.001396	27
FALSE	High	Master Protein	P62318	Small nuclear ribonucleoprotein Sm D3 OS=Homo sapiens OX=9606 GN=SNRPD3 PE=1 SV=1	0	2.855	8	1	2	1	126	13.9	10.32	51	1	cell organization and biogenesis;metabolic process;transport	cytoplasm;cytosol;nucleus;spliceosomal complex	protein binding;RNA binding	Pf01423	6634	ENSG00000100028.11	SNRPD3	22	Spliceosome; Systemic lupus erythematosus	mRNA Processing	SLBP independent Processing of Histone Pre-mRNAs; SLBP Dependent Processing of Replication-Dependent Histone Pre-mRNAs; mRNA Splicing - Major Pathway; mRNA Splicing - Minor Pathway; snRNP Assembly; Cleavage of Growing Transcript in the Termination Region	17	High	1
	Checked	Protein Group ID	# Proteins	# Unique Peptides	# Peptides	# PSMs	Group Description	Found in Sample: [S2] F2: Sample
	FALSE	45	1	1	1	2	[Master Protein] Small nuclear ribonucleoprotein Sm D3 OS=Homo sapiens OX=9606 GN=SNRPD3 PE=1 SV=1	High
		Checked	Confidence	Sequence	Modifications	Qvality PEP	Qvality q-value	# Protein Groups	# Proteins	# PSMs	Master Protein Accessions	# Missed Cleavages	Theo. MH+ [Da]	Found in Sample: [S2] F2: Sample	Confidence (by Search Engine): Mascot	Percolator q-Value (by Search Engine): Mascot	Percolator PEP (by Search Engine): Mascot	Ions Score (by Search Engine): Mascot
		FALSE	High	VAQLEQVYIR		0.00269089	0.000952428	1	1	2	P62318	0	1218.68	High	High	0.0008446	0.001397	45
FALSE	High	Master Protein	P62753	40S ribosomal protein S6 OS=Homo sapiens OX=9606 GN=RPS6 PE=1 SV=1	0	2.843	9	2	2	2	249	28.7	10.84	30	2	cell death;cell differentiation;cell organization and biogenesis;cell proliferation;metabolic process;regulation of biological process;response to stimulus;transport	cytoplasm;cytosol;membrane;nucleus;ribosome	protein binding;RNA binding;structural molecule activity	Pf01092	6194	ENSG00000137154.12	RPS6	9	Ribosome; Insulin signaling pathway; HIF-1 signaling pathway; EGFR tyrosine kinase inhibitor resistance; Proteoglycans in cancer; mTOR signaling pathway; PI3K-Akt signaling pathway	IL-5 Signaling Pathway; Human Thyroid Stimulating Hormone (TSH) signaling pathway; Leptin signaling pathway; Follicle Stimulating Hormone (FSH) signaling pathway; Prolactin Signaling Pathway; Interleukin-11 Signaling Pathway; Oncostatin M Signaling Pathway; Brain-Derived Neurotrophic Factor (BDNF) signaling pathway; Kit receptor signaling pathway; Mecp2 and Associated Rett Syndrome; VEGFA-VEGFR2 …	Peptide chain elongation; Eukaryotic Translation Termination; Viral mRNA Translation; mTORC1-mediated signalling; Formation of the ternary complex, and subsequently, the 43S complex; L13a-mediated translational silencing of Ceruloplasmin expression; Selenocysteine synthesis; Nonsense Mediated Decay (NMD) independent of the Exon Junction Complex (EJC); Nonsense Mediated Decay (NMD) enhanced by the…	62	High	1
	Checked	Protein Group ID	# Proteins	# Unique Peptides	# Peptides	# PSMs	Group Description	Found in Sample: [S2] F2: Sample
	FALSE	93	1	2	2	2	[Master Protein] 40S ribosomal protein S6 OS=Homo sapiens OX=9606 GN=RPS6 PE=1 SV=1	High
		Checked	Confidence	Sequence	Modifications	Qvality PEP	Qvality q-value	# Protein Groups	# Proteins	# PSMs	Master Protein Accessions	# Missed Cleavages	Theo. MH+ [Da]	Found in Sample: [S2] F2: Sample	Confidence (by Search Engine): Mascot	Percolator q-Value (by Search Engine): Mascot	Percolator PEP (by Search Engine): Mascot	Ions Score (by Search Engine): Mascot
		FALSE	High	LIEVDDER		0.0942336	0.00540817	1	1	1	P62753	0	988.495	High	High	0.003932	0.07215	26
		FALSE	High	MATEVAADALGEEWK		0.0295793	0.000952428	1	1	1	P62753	0	1620.76	High	High	0.0008446	0.0199	21
FALSE	High	Master Protein	P05164	Myeloperoxidase OS=Homo sapiens OX=9606 GN=MPO PE=1 SV=1	0	2.827	2	1	1	1	745	83.8	8.97	62	1	cell organization and biogenesis;defense response;metabolic process;regulation of biological process;response to stimulus;transport	extracellular;mitochondrion;nucleus;organelle lumen;vacuole	antioxidant activity;catalytic activity;metal ion binding	Pf03098	4353	ENSG00000005381.7	MPO	17	Phagosome; Transcriptional misregulation in cancer	Selenium Micronutrient Network; Vitamin B12 Metabolism; Folate Metabolism; Benzene metabolism	Neutrophil degranulation	9	High	1
	Checked	Protein Group ID	# Proteins	# Unique Peptides	# Peptides	# PSMs	Group Description	Found in Sample: [S2] F2: Sample
	FALSE	7	1	1	1	1	[Master Protein] Myeloperoxidase OS=Homo sapiens OX=9606 GN=MPO PE=1 SV=1	High
		Checked	Confidence	Sequence	Modifications	Qvality PEP	Qvality q-value	# Protein Groups	# Proteins	# PSMs	Master Protein Accessions	# Missed Cleavages	Theo. MH+ [Da]	Found in Sample: [S2] F2: Sample	Confidence (by Search Engine): Mascot	Percolator q-Value (by Search Engine): Mascot	Percolator PEP (by Search Engine): Mascot	Ions Score (by Search Engine): Mascot
		FALSE	High	VVLEGGIDPILR		0.00286546	0.000952428	1	1	1	P05164	0	1280.76	High	High	0.0008446	0.00149	62
FALSE	High	Master Protein	O76013	Keratin, type I cuticular Ha6 OS=Homo sapiens OX=9606 GN=KRT36 PE=1 SV=1	0	2.754	3	2	5	1	467	52.2	4.94	111	2	cell death;regulation of biological process	cytoskeleton;cytosol	catalytic activity;motor activity;structural molecule activity	Pf00038, Pf01576	8689	ENSG00000126337.13	KRT36	17			Formation of the cornified envelope	3	High	1
	Checked	Protein Group ID	# Proteins	# Unique Peptides	# Peptides	# PSMs	Group Description	Found in Sample: [S2] F2: Sample
	FALSE	30	4	1	2	5	[Master Protein] Keratin, type I cuticular Ha6 OS=Homo sapiens OX=9606 GN=KRT36 PE=1 SV=1	High
		Checked	Confidence	Sequence	Modifications	Qvality PEP	Qvality q-value	# Protein Groups	# Proteins	# PSMs	Master Protein Accessions	# Missed Cleavages	Theo. MH+ [Da]	Found in Sample: [S2] F2: Sample	Confidence (by Search Engine): Mascot	Percolator q-Value (by Search Engine): Mascot	Percolator PEP (by Search Engine): Mascot	Ions Score (by Search Engine): Mascot
		FALSE	High	ENAELESR		0.0784945	0.00540817	1	1	1	O76013	0	947.443	High	High	0.003932	0.05871	36
		FALSE	High	LAADDFR		0.0428124	0.00302788	9	17	4	O76013; P02533; Q15323; P08727; P13645; P05783; P13646; Q04695; P08779	0	807.4	High	High	0.002278	0.03003	51
FALSE	High	Master Protein	P07339	Cathepsin D OS=Homo sapiens OX=9606 GN=CTSD PE=1 SV=1	0	2.752	2	1	1	1	412	44.5	6.54	58	1	metabolic process;transport	extracellular;membrane;organelle lumen;vacuole	catalytic activity;protein binding	Pf00026, Pf07966, Pf14541, Pf14543	1509	ENSG00000117984.13	CTSD	11	Lysosome; Tuberculosis; Apoptosis; Sphingolipid signaling pathway	Prolactin Signaling Pathway	Collagen degradation; Metabolism of Angiotensinogen to Angiotensins; Neutrophil degranulation; MHC class II antigen presentation	16	High	1
	Checked	Protein Group ID	# Proteins	# Unique Peptides	# Peptides	# PSMs	Group Description	Found in Sample: [S2] F2: Sample
	FALSE	260	1	1	1	1	[Master Protein] Cathepsin D OS=Homo sapiens OX=9606 GN=CTSD PE=1 SV=1	High
		Checked	Confidence	Sequence	Modifications	Qvality PEP	Qvality q-value	# Protein Groups	# Proteins	# PSMs	Master Protein Accessions	# Missed Cleavages	Theo. MH+ [Da]	Found in Sample: [S2] F2: Sample	Confidence (by Search Engine): Mascot	Percolator q-Value (by Search Engine): Mascot	Percolator PEP (by Search Engine): Mascot	Ions Score (by Search Engine): Mascot
		FALSE	High	VGFAEAAR		0.00334488	0.000952428	1	1	1	P07339	0	820.431	High	High	0.0008446	0.00177	58
FALSE	High	Master Protein	P05089	Arginase-1 OS=Homo sapiens OX=9606 GN=ARG1 PE=1 SV=2	0	2.749	5	2	2	2	322	34.7	7.21	29	2	cell organization and biogenesis;defense response;metabolic process;regulation of biological process;response to stimulus;transport	cytoplasm;cytosol;extracellular;membrane;nucleus;organelle lumen	catalytic activity;metal ion binding	Pf00491	383	ENSG00000118520.14	ARG1	6	Arginine biosynthesis; Amoebiasis; Biosynthesis of amino acids; Metabolic pathways; Arginine and proline metabolism	Spinal Cord Injury; Amino Acid metabolism; Urea cycle and metabolism of amino groups	Urea cycle; Neutrophil degranulation	15	High	1
	Checked	Protein Group ID	# Proteins	# Unique Peptides	# Peptides	# PSMs	Group Description	Found in Sample: [S2] F2: Sample
[truncated: 401 more rows]

## Sheet: spike + proteins total
Checked	Protein FDR Confidence: Combined	Master	Accession	Description	Exp. q-value: Combined	Sum PEP Score	Coverage [%]	# Peptides	# PSMs	# Unique Peptides	# AAs	MW [kDa]	calc. pI	Score Mascot: Mascot	# Peptides (by Search Engine): Mascot	Biological Process	Cellular Component	Molecular Function	Pfam IDs	Entrez Gene ID	Ensembl Gene ID	Gene Symbol	Chromosome	KEGG Pathways	WikiPathways	Reactome Pathways	# Protein Pathway Groups	Found in Sample: [S2] F2: Sample	# Protein Groups
FALSE	High	Master Protein	P13645	Keratin, type I cytoskeletal 10 OS=Homo sapiens OX=9606 GN=KRT10 PE=1 SV=6	0	248.71	61	35	118	29	584	58.8	5.21	4271	35	cell death;cell differentiation;metabolic process	cytoplasm;cytoskeleton;cytosol;membrane;nucleus	structural molecule activity	Pf00038, Pf04111	3858	ENSG00000186395.7	KRT10	17	Staphylococcus aureus infection		Formation of the cornified envelope	4	High	1
FALSE	High	Master Protein	P35527	Keratin, type I cytoskeletal 9 OS=Homo sapiens OX=9606 GN=KRT9 PE=1 SV=3	0	198.218	66	30	100	29	623	62	5.24	3752	30	cell death;cell organization and biogenesis	cytosol;membrane;nucleus	structural molecule activity	Pf00038, Pf13166	3857	ENSG00000171403.9	KRT9	17			Formation of the cornified envelope	3	High	1
FALSE	High	Master Protein	P04264	Keratin, type II cytoskeletal 1 OS=Homo sapiens OX=9606 GN=KRT1 PE=1 SV=6	0	196.73	61	39	106	33	644	66	8.12	3407	39	cell death;defense response;metabolic process;regulation of biological process;response to stimulus;transport	cytoskeleton;cytosol;extracellular;membrane;nucleus	catalytic activity;motor activity;protein binding;receptor activity;structural molecule activity	Pf00038, Pf01576, Pf05103, Pf05957, Pf12128, Pf13166, Pf13514	3848	ENSG00000167768.4	KRT1	12		Corticotropin-releasing hormone signaling pathway	Formation of the cornified envelope; Neutrophil degranulation	7	High	1
FALSE	High	Master Protein	P05787	Keratin, type II cytoskeletal 8 OS=Homo sapiens OX=9606 GN=KRT8 PE=1 SV=7	0	195.129	77	38	100	30	483	53.7	5.59	2846	38	cell death;cell differentiation;cell organization and biogenesis;regulation of biological process;response to stimulus	cytoplasm;cytoskeleton;cytosol;membrane;nucleus	catalytic activity;motor activity;protein binding;structural molecule activity	Pf00038, Pf01576, Pf13166, Pf15003	3856	ENSG00000170421.12	KRT8	12		Primary Focal Segmental Glomerulosclerosis FSGS	Formation of the cornified envelope	4	High	1
FALSE	High	Master Protein	P05783	Keratin, type I cytoskeletal 18 OS=Homo sapiens OX=9606 GN=KRT18 PE=1 SV=2	0	193.783	66	28	92	26	430	48	5.45	3270	28	cell death;cell organization and biogenesis;regulation of biological process;response to stimulus;transport	cytoplasm;cytosol;nucleus	protein binding;RNA binding;structural molecule activity	Pf00038	3875	ENSG00000111057.10	KRT18	12	Pathogenic Escherichia coli infection	Pathogenic Escherichia coli infection	Formation of the cornified envelope	5	High	1
FALSE	High	Master Protein	P35908	Keratin, type II cytoskeletal 2 epidermal OS=Homo sapiens OX=9606 GN=KRT2 PE=1 SV=2	0	169.148	75	38	62	28	639	65.4	8	2358	38	cell death;cell organization and biogenesis;cell proliferation;cellular component movement;metabolic process	cytoskeleton;cytosol;membrane;nucleus	protein binding;structural molecule activity	Pf00038, Pf08614, Pf12128, Pf13166	3849	ENSG00000172867.3	KRT2	12			Formation of the cornified envelope	3	High	1
FALSE	High	Master Protein	P02533	Keratin, type I cytoskeletal 14 OS=Homo sapiens OX=9606 GN=KRT14 PE=1 SV=4	0	105.063	62	27	51	9	472	51.5	5.16	1417	27	cell death;cell differentiation;cell organization and biogenesis;response to stimulus	cytoplasm;cytosol;nucleus	protein binding;structural molecule activity	Pf00038, Pf13514	3861	ENSG00000186847.5	KRT14	17		Corticotropin-releasing hormone signaling pathway	Formation of the cornified envelope; Type I hemidesmosome assembly	7	High	1
FALSE	High	Master Protein	P02538	Keratin, type II cytoskeletal 6A OS=Homo sapiens OX=9606 GN=KRT6A PE=1 SV=3	0	94.107	49	31	43	4	564	60	8	1097	31	cell death;cell differentiation;cell organization and biogenesis;defense response;metabolic process;regulation of biological process;response to stimulus	cytosol;membrane;nucleus	protein binding;structural molecule activity	Pf00038, Pf04111, Pf13166	3853	ENSG00000205420.10	KRT6A	12		Ectoderm Differentiation	Formation of the cornified envelope	4	High	1
FALSE	High	Master Protein	P13647	Keratin, type II cytoskeletal 5 OS=Homo sapiens OX=9606 GN=KRT5 PE=1 SV=3	0	93.239	48	32	46	18	590	62.3	7.74	951	32	cell death;cell organization and biogenesis;metabolic process	cytoplasm;cytosol;membrane;mitochondrion;nucleus	catalytic activity;motor activity;protein binding;structural molecule activity	Pf00038, Pf01576, Pf02994, Pf03961, Pf04111, Pf05957, Pf12128	3852	ENSG00000186081.11	KRT5	12			Formation of the cornified envelope; Type I hemidesmosome assembly	6	High	1
FALSE	High	Master Protein	P04259	Keratin, type II cytoskeletal 6B OS=Homo sapiens OX=9606 GN=KRT6B PE=1 SV=5	0	88.048	47	30	44	3	564	60	8	1008	30	cell death;cell organization and biogenesis;metabolic process	cytosol	catalytic activity;motor activity;protein binding;structural molecule activity	Pf00038, Pf01576, Pf04111, Pf13166	3854	ENSG00000185479.5	KRT6B	12			Formation of the cornified envelope	3	High	1
FALSE	High	Master Protein	P08729	Keratin, type II cytoskeletal 7 OS=Homo sapiens OX=9606 GN=KRT7 PE=1 SV=5	0	76.279	52	25	40	20	469	51.4	5.48	1183	25	cell death	cytoplasm;cytosol;nucleus	protein binding;structural molecule activity	Pf00038, Pf12128	3855	ENSG00000135480.15	KRT7	12			Formation of the cornified envelope	3	High	1
FALSE	High	Master Protein	P08779	Keratin, type I cytoskeletal 16 OS=Homo sapiens OX=9606 GN=KRT16 PE=1 SV=4	0	72.494	51	22	35	9	473	51.2	5.05	1083	22	cell death;cell differentiation;cell organization and biogenesis;cell proliferation;cellular component movement;defense response;regulation of biological process;response to stimulus	cytoskeleton;cytosol;nucleus	protein binding;structural molecule activity	Pf00038, Pf07888, Pf13514	3868	ENSG00000186832.8	KRT16	17			Formation of the cornified envelope	3	High	1
FALSE	High	Master Protein	Q86YZ3	Hornerin OS=Homo sapiens OX=9606 GN=HRNR PE=1 SV=2	0	69.232	17	15	25	15	2850	282.2	10.04	630	15	cell organization and biogenesis;development;transport	cytoplasm;cytoskeleton;extracellular;nucleus;organelle lumen	metal ion binding		388697	ENSG00000197915.5	HRNR	1			Neutrophil degranulation	3	High	1
FALSE	High	Master Protein	Q04695	Keratin, type I cytoskeletal 17 OS=Homo sapiens OX=9606 GN=KRT17 PE=1 SV=2	0	66.857	46	22	35	7	432	48.1	5.02	790	22	cell death;cell organization and biogenesis;regulation of biological process;response to stimulus	cytoplasm;cytoskeleton;cytosol	protein binding;receptor activity;signal transducer activity;structural molecule activity	Pf00038, Pf07888	3872	ENSG00000128422.15	KRT17	17			Formation of the cornified envelope	3	High	1
FALSE	High	Master Protein	P20930	Filaggrin OS=Homo sapiens OX=9606 GN=FLG PE=1 SV=3	0	61.52	18	23	30	23	4061	434.9	9.25	371	23	cell death;cell differentiation;development;metabolic process	cytoskeleton;cytosol;nucleus	metal ion binding;protein binding;structural molecule activity	Pf01023	2312	ENSG00000143631.10	FLG	1			Formation of the cornified envelope	3	High	1
FALSE	High	Master Protein	P04406	Glyceraldehyde-3-phosphate dehydrogenase OS=Homo sapiens OX=9606 GN=GAPDH PE=1 SV=3	0	48.904	41	10	23	10	335	36	8.46	1006	10	cell death;cell organization and biogenesis;defense response;metabolic process;regulation of biological process;response to stimulus	cytoplasm;cytoskeleton;cytosol;membrane;nucleus	catalytic activity;enzyme regulator activity;nucleotide binding;protein binding	Pf00044, Pf02800	2597	ENSG00000111640.14	GAPDH	12	HIF-1 signaling pathway; Carbon metabolism; Alzheimer's disease; Glycolysis / Gluconeogenesis; Biosynthesis of amino acids; Metabolic pathways	Cori Cycle; Alzheimers Disease; Glycolysis and Gluconeogenesis; Sudden Infant Death Syndrome (SIDS) Susceptibility Pathways	Gluconeogenesis; Glycolysis	15	High	1
FALSE	High	Master Protein	P0DUB6	Alpha-amylase 1A OS=Homo sapiens OX=9606 GN=AMY1A PE=1 SV=1	0	43.681	32	12	15	12	511	57.7	6.93	452	12												0	High	1
FALSE	High	Master Protein	P02768	Albumin OS=Homo sapiens OX=9606 GN=ALB PE=1 SV=2	0	41.059	26	16	20	16	609	69.3	6.28	476	16	cell communication;cell organization and biogenesis;metabolic process;regulation of biological process;response to stimulus;transport	cytoplasm;endoplasmic reticulum;extracellular;Golgi;nucleus;organelle lumen	antioxidant activity;catalytic activity;DNA binding;metal ion binding;protein binding	Pf00273	213	ENSG00000163631.16	ALB	4	Thyroid hormone synthesis	Selenium Micronutrient Network; Vitamin B12 Metabolism; Folate Metabolism	Post-translational protein phosphorylation; Regulation of Insulin-like Growth Factor (IGF) transport and uptake by Insulin-like Growth Factor Binding Proteins (IGFBPs); Scavenging of heme from plasma; Platelet degranulation ; Defective SLCO1B1 causes hyperbilirubinemia, Rotor type (HBLRR); HDL remodeling; Defective SLCO1B3 causes hyperbilirubinemia, Rotor type (HBLRR); Transport of organic anions…	32	High	1
FALSE	High	Master Protein	Q6UWP8	Suprabasin OS=Homo sapiens OX=9606 GN=SBSN PE=1 SV=2	0	38.8	41	11	15	11	590	60.5	7.01	338	11		extracellular			374897	ENSG00000189001.10	SBSN	19				0	High	1
FALSE	High	Master Protein	P15924	Desmoplakin OS=Homo sapiens OX=9606 GN=DSP PE=1 SV=3	0	36.405	7	17	19	17	2871	331.6	6.81	396	17	cell death;cell differentiation;cell organization and biogenesis;metabolic process;regulation of biological process;response to stimulus;transport	cytoplasm;cytoskeleton;membrane;nucleus	catalytic activity;motor activity;protein binding;RNA binding;structural molecule activity	Pf00038, Pf00681, Pf01540, Pf01576, Pf02463, Pf04111, Pf04156, Pf05483, Pf05557, Pf05622, Pf06008, Pf06160, Pf06637, Pf07888, Pf10174, Pf12072, Pf12128, Pf13166	1832	ENSG00000096696.13	DSP	6	Arrhythmogenic right ventricular cardiomyopathy (ARVC)	Arrhythmogenic Right Ventricular Cardiomyopathy; Lung fibrosis	Apoptotic cleavage of cell adhesion proteins; Formation of the cornified envelope; Neutrophil degranulation	14	High	1
FALSE	High	Master Protein	P60709	Actin, cytoplasmic 1 OS=Homo sapiens OX=9606 GN=ACTB PE=1 SV=1	0	34.301	48	12	17	6	375	41.7	5.48	583	12	cell organization and biogenesis;cellular component movement;metabolic process;regulation of biological process;response to stimulus	cytoplasm;cytoskeleton;cytosol;membrane;nucleus	DNA binding;nucleotide binding;protein binding;structural molecule activity	Pf00022	60	ENSG00000075624.13	ACTB	7	Arrhythmogenic right ventricular cardiomyopathy (ARVC); Tight junction; Pathogenic Escherichia coli infection; Dilated cardiomyopathy; Hippo signaling pathway; Rap1 signaling pathway; Oxytocin signaling pathway; Thyroid hormone signaling pathway; Phagosome; Apoptosis; Focal adhesion; Proteoglycans in cancer; Salmonella infection; Adherens junction; Regulation of actin cytoskeleton; Leukocyte tran…	Arrhythmogenic Right Ventricular Cardiomyopathy; Pathogenic Escherichia coli infection; Common Pathways Underlying Drug Addiction; Myometrial Relaxation and Contraction Pathways; Focal Adhesion; Fas Ligand (FasL) pathway and Stress induction of Heat Shock Proteins (HSP) regulation; Regulation of Actin Cytoskeleton	Formation of annular gap junctions; Cell-extracellular matrix interactions; UCH proteinases; MAP2K and MAPK activation; Interaction between L1 and Ankyrins; Factors involved in megakaryocyte development and platelet production; Translocation of GLUT4 to the plasma membrane; EPH-ephrin mediated repulsion of cells; Prefoldin mediated transfer of substrate to CCT/TriC; EPHB-mediated forward signalin…	102	High	1
FALSE	High	Master Protein	P07355	Annexin A2 OS=Homo sapiens OX=9606 GN=ANXA2 PE=1 SV=2	0	31.983	40	11	16	11	339	38.6	7.75	514	11	cell organization and biogenesis;metabolic process;regulation of biological process;response to stimulus;transport	cell surface;cytoplasm;cytosol;endoplasmic reticulum;endosome;extracellular;membrane;nucleus;organelle lumen	enzyme regulator activity;metal ion binding;protein binding;RNA binding	Pf00191	302	ENSG00000182718.16	ANXA2	15		Prostaglandin Synthesis and Regulation	Dissolution of Fibrin Clot; Gene and protein expression by JAK-STAT signaling after Interleukin-12 stimulation; Smooth Muscle Contraction; Neutrophil degranulation; Interleukin-12 family signaling	12	High	1
FALSE	High	Master Protein	P22626	Heterogeneous nuclear ribonucleoproteins A2/B1 OS=Homo sapiens OX=9606 GN=HNRNPA2B1 PE=1 SV=2	0	30.498	34	11	15	10	353	37.4	8.95	324	11	metabolic process;regulation of biological process;response to stimulus;transport	cytoplasm;extracellular;membrane;nucleus;spliceosomal complex	DNA binding;protein binding;RNA binding	Pf00076, Pf13893, Pf14259	3181	ENSG00000122566.20	HNRNPA2B1	7		mRNA Processing	Gene and protein expression by JAK-STAT signaling after Interleukin-12 stimulation; Interleukin-12 family signaling; mRNA Splicing - Major Pathway	10	High	1
FALSE	High	Master Protein	P00352	Aldehyde dehydrogenase 1A1 OS=Homo sapiens OX=9606 GN=ALDH1A1 PE=1 SV=2	0	29.853	30	11	11	11	501	54.8	6.73	329	11	metabolic process;regulation of biological process	cytoplasm;cytosol	catalytic activity;enzyme regulator activity;nucleotide binding	Pf00171, Pf05893, Pf07368	216	ENSG00000165092.12	ALDH1A1	9	Retinol metabolism; Metabolic pathways	Folate-Alcohol and Cancer Pathway; Fatty Acid Omega Oxidation; Dopaminergic Neurogenesis; Amino Acid metabolism; Tryptophan metabolism; Vitamin A and Carotenoid Metabolism	Ethanol oxidation; Fructose catabolism; RA biosynthesis pathway	19	High	1
FALSE	High	Master Protein	P13646	Keratin, type I cytoskeletal 13 OS=Homo sapiens OX=9606 GN=KRT13 PE=1 SV=4	0	28.198	17	11	19	5	458	49.6	4.96	439	11	cell death;cell organization and biogenesis;response to stimulus	cytoskeleton;cytosol;nucleus	protein binding;structural molecule activity	Pf00038	3860	ENSG00000171401.14	KRT13	17			Formation of the cornified envelope	3	High	1
FALSE	High	Master Protein	P25311	Zinc-alpha-2-glycoprotein OS=Homo sapiens OX=9606 GN=AZGP1 PE=1 SV=2	0	27.901	40	10	12	10	298	34.2	6.05	264	10	metabolic process;regulation of biological process;response to stimulus;transport	extracellular;membrane;nucleus	catalytic activity;protein binding;transporter activity	Pf00129, Pf07654	563	ENSG00000160862.12	AZGP1	7			Miscellaneous transport and binding events	2	High	1
FALSE	High	Master Protein	P31327	Carbamoyl-phosphate synthase [ammonia], mitochondrial OS=Homo sapiens OX=9606 GN=CPS1 PE=1 SV=2	0	27.779	10	10	13	10	1500	164.8	6.74	330	10	cell differentiation;metabolic process;response to stimulus	cytoplasm;membrane;mitochondrion;nucleus;organelle lumen	catalytic activity;metal ion binding;nucleotide binding;protein binding	Pf00117, Pf00289, Pf00988, Pf02142, Pf02222, Pf02786, Pf02787, Pf07478, Pf13535, Pf15632	1373	ENSG00000021826.14	CPS1	2	Arginine biosynthesis; Carbon metabolism; Alanine, aspartate and glutamate metabolism; Biosynthesis of amino acids; Nitrogen metabolism; Metabolic pathways	Amino Acid metabolism; Urea cycle and metabolism of amino groups	Urea cycle	12	High	1
FALSE	High	Master Protein	P68104	Elongation factor 1-alpha 1 OS=Homo sapiens OX=9606 GN=EEF1A1 PE=1 SV=1	0	26.443	32	9	18	9	462	50.1	9.01	413	9	metabolic process;regulation of biological process;response to stimulus;transport	cytoplasm;cytoskeleton;cytosol;extracellular;membrane;nucleus;organelle lumen	catalytic activity;nucleotide binding;protein binding;RNA binding	Pf00009, Pf03143, Pf03144	1915	ENSG00000156508.17	EEF1A1	6	RNA transport; Legionellosis	Translation Factors	Peptide chain elongation; Protein methylation; Neutrophil degranulation; HSF1 activation	16	High	1
FALSE	High	Master Protein	P12273	Prolactin-inducible protein OS=Homo sapiens OX=9606 GN=PIP PE=1 SV=1	0	26.426	47	5	9	5	146	16.6	8.05	346	5	metabolic process;regulation of biological process;response to stimulus;transport	extracellular;membrane;nucleus	catalytic activity;protein binding	Pf05326	5304	ENSG00000159763.3	PIP	7			Miscellaneous transport and binding events	2	High	1
FALSE	High	Master Protein	P14618	Pyruvate kinase PKM OS=Homo sapiens OX=9606 GN=PKM PE=1 SV=4	0	24.728	20	9	11	9	531	57.9	7.84	325	9	cell death;cell organization and biogenesis;metabolic process;response to stimulus;transport	cytoplasm;cytosol;extracellular;mitochondrion;nucleus;organelle lumen	catalytic activity;metal ion binding;nucleotide binding;protein binding;RNA binding	Pf00224, Pf02887	5315	ENSG00000067225.17	PKM	15	Viral carcinogenesis; Central carbon metabolism in cancer; Carbon metabolism; Purine metabolism; Pyruvate metabolism; Type II diabetes mellitus; Glucagon signaling pathway; Glycolysis / Gluconeogenesis; Biosynthesis of amino acids; Metabolic pathways	Photodynamic therapy-induced HIF-1 survival signaling; Amino Acid metabolism; Glycolysis and Gluconeogenesis	Glycolysis; Neutrophil degranulation	20	High	1
FALSE	High	Master Protein	P08670	Vimentin OS=Homo sapiens OX=9606 GN=VIM PE=1 SV=4	0	24.564	22	11	14	8	466	53.6	5.12	347	11	cell differentiation;cell organization and biogenesis;cellular component movement;metabolic process;regulation of biological process;response to stimulus	cytoplasm;cytoskeleton;cytosol;membrane	protein binding;RNA binding;structural molecule activity	Pf00038, Pf04111, Pf04156, Pf04732, Pf05622, Pf10186	7431	ENSG00000026025.15	VIM	10	MicroRNAs in cancer; Epstein-Barr virus infection	Allograft Rejection; Spinal Cord Injury; Primary Focal Segmental Glomerulosclerosis FSGS; Apoptosis-related network due to altered Notch3 in ovarian cancer; Striated Muscle Contraction; TGF-B Signaling in Thyroid Cells for Epithelial-Mesenchymal Transition; T-Cell antigen Receptor (TCR) Signaling Pathway	Interleukin-4 and 13 signaling; Caspase-mediated cleavage of cytoskeletal proteins; Striated Muscle Contraction	20	High	1
FALSE	High	Master Protein	Q5D862	Filaggrin-2 OS=Homo sapiens OX=9606 GN=FLG2 PE=1 SV=1	0	24.365	7	9	10	9	2391	247.9	8.31	196	9	transport	cytoplasm;extracellular;nucleus	metal ion binding;structural molecule activity		388698	ENSG00000143520.6	FLG2	1			Neutrophil degranulation	3	High	1
FALSE	High	Master Protein	P09651	Heterogeneous nuclear ribonucleoprotein A1 OS=Homo sapiens OX=9606 GN=HNRNPA1 PE=1 SV=5	0	24.123	27	9	9	8	372	38.7	9.13	268	9	cell communication;metabolic process;regulation of biological process;response to stimulus;transport	cytoplasm;membrane;nucleus;spliceosomal complex	DNA binding;protein binding;RNA binding	Pf00076, Pf13893, Pf14259	3178	ENSG00000135486.17	HNRNPA1	12	Spliceosome	mRNA Processing	mRNA Splicing - Major Pathway; FGFR2 alternative splicing	11	High	1
FALSE	High	Master Protein	P06733	Alpha-enolase OS=Homo sapiens OX=9606 GN=ENO1 PE=1 SV=2	0	24.033	18	6	13	4	434	47.1	7.39	297	6	metabolic process;regulation of biological process;response to stimulus	cell surface;cytoplasm;cytosol;membrane;nucleus	catalytic activity;DNA binding;metal ion binding;protein binding;RNA binding	Pf00113, Pf03952, Pf13378	2023	ENSG00000074800.13	ENO1	1	HIF-1 signaling pathway; Carbon metabolism; Glycolysis / Gluconeogenesis; RNA degradation; Biosynthesis of amino acids; Metabolic pathways	Glycolysis and Gluconeogenesis	Gluconeogenesis; Glycolysis	12	High	1
FALSE	High	Master Protein	P31944	Caspase-14 OS=Homo sapiens OX=9606 GN=CASP14 PE=1 SV=2	0	23.579	39	10	16	10	242	27.7	5.58	328	10	cell death;cell differentiation;metabolic process	cytoplasm;cytosol;nucleus	catalytic activity;protein binding	Pf00656	23581	ENSG00000105141.5	CASP14	19			Formation of the cornified envelope	3	High	1
FALSE	High	Master Protein	Q02413	Desmoglein-1 OS=Homo sapiens OX=9606 GN=DSG1 PE=1 SV=2	0	21.848	12	8	10	8	1049	113.7	5.03	254	8	cell death;cell organization and biogenesis;regulation of biological process;response to stimulus;transport	cytoskeleton;cytosol;membrane	metal ion binding;protein binding	Pf00028, Pf01049	1828	ENSG00000134760.5	DSG1	18	Staphylococcus aureus infection		Apoptotic cleavage of cell adhesion proteins; Formation of the cornified envelope; Neutrophil degranulation	12	High	1
FALSE	High	Master Protein	P04083	Annexin A1 OS=Homo sapiens OX=9606 GN=ANXA1 PE=1 SV=2	0	21.172	30	7	7	7	346	38.7	7.02	284	7	cell differentiation;cell organization and biogenesis;cellular component movement;defense response;metabolic process;regulation of biological process;response to stimulus;transport	cell surface;cytoplasm;cytoskeleton;cytosol;endosome;extracellular;membrane;nucleus;vacuole	catalytic activity;DNA binding;enzyme regulator activity;metal ion binding;protein binding;RNA binding;structural molecule activity	Pf00191	301	ENSG00000135046.13	ANXA1	9		Integrated Breast Cancer Pathway; Spinal Cord Injury; VEGFA-VEGFR2 Signaling Pathway; Prostaglandin Synthesis and Regulation	Gastrin-CREB signalling pathway via PKC and MAPK; G alpha (i) signalling events; Smooth Muscle Contraction; Interleukin-4 and 13 signaling; Formyl peptide receptors bind formyl peptides and many other ligands	20	High	1
FALSE	High	Master Protein	P08727	Keratin, type I cytoskeletal 19 OS=Homo sapiens OX=9606 GN=KRT19 PE=1 SV=4	0	21.104	19	9	16	1	400	44.1	5.14	397	9	cell death;cell differentiation;cell organization and biogenesis;regulation of biological process;response to stimulus	cytoskeleton;cytosol;membrane	protein binding;structural molecule activity	Pf00038	3880	ENSG00000171345.13	KRT19	17			Formation of the cornified envelope	3	High	1
FALSE	High	Master Protein	P25705	ATP synthase subunit alpha, mitochondrial OS=Homo sapiens OX=9606 GN=ATP5F1A PE=1 SV=1	0	20.499	16	5	11	5	553	59.7	9.13	403	5	cell organization and biogenesis;metabolic process;regulation of biological process;transport	membrane;mitochondrion;organelle lumen	catalytic activity;nucleotide binding;protein binding;RNA binding;transporter activity	Pf00006, Pf00306, Pf02663, Pf02874, Pf05943	498	ENSG00000152234.15	ATP5A1	18	Huntington's disease; Parkinson's disease; Alzheimer's disease; Oxidative phosphorylation; Metabolic pathways	Electron Transport Chain; Oxidative phosphorylation	Cristae formation; Mitochondrial protein import; Formation of ATP by chemiosmotic coupling; Metabolism of proteins	16	High	1
FALSE	High	Master Protein	P08195	4F2 cell-surface antigen heavy chain OS=Homo sapiens OX=9606 GN=SLC3A2 PE=1 SV=3	0	20.462	15	7	8	7	630	68	5.01	262	7	cell growth;cellular component movement;metabolic process;response to stimulus;transport	cell surface;cytosol;membrane;nucleus	catalytic activity;protein binding;RNA binding;transporter activity	Pf00128	6520	ENSG00000168003.16	SLC3A2	11	Protein digestion and absorption; mTOR signaling pathway		Tryptophan catabolism; Basigin interactions; Amino acid transport across the plasma membrane	13	High	1
FALSE	High	Master Protein	Q96DA0	Zymogen granule protein 16 homolog B OS=Homo sapiens OX=9606 GN=ZG16B PE=1 SV=3	0	20.41	40	5	7	5	208	22.7	7.39	225	5		extracellular			124220	ENSG00000283056.1; ENSG00000162078.11	ZG16B	16; CHR_HSCHR16_5_CTG1				0	High	1
FALSE	High	Master Protein	P13929	Beta-enolase OS=Homo sapiens OX=9606 GN=ENO3 PE=1 SV=5	0	19.937	13	3	8	1	434	47	7.71	313	3	metabolic process	cytoplasm;cytosol;membrane	catalytic activity;metal ion binding	Pf00113, Pf03952, Pf13378	2027	ENSG00000108515.17	ENO3	17	HIF-1 signaling pathway; Carbon metabolism; Glycolysis / Gluconeogenesis; RNA degradation; Biosynthesis of amino acids; Metabolic pathways	Glycolysis and Gluconeogenesis	Gluconeogenesis; Glycolysis	12	High	1
FALSE	High	Master Protein	P45880	Voltage-dependent anion-selective channel protein 2 OS=Homo sapiens OX=9606 GN=VDAC2 PE=1 SV=2	0	19.169	42	8	10	7	294	31.5	7.56	222	8	regulation of biological process;transport	membrane;mitochondrion;nucleus	nucleotide binding;protein binding;transporter activity	Pf01459	7417	ENSG00000165637.13	VDAC2	10	NOD-like receptor signaling pathway; cGMP-PKG signaling pathway; Huntington's disease; HTLV-I infection; Parkinson's disease; Calcium signaling pathway		Mitochondrial calcium ion transport; Ub-specific processing proteases	12	High	1
FALSE	High	Master Protein	P10809	60 kDa heat shock protein, mitochondrial OS=Homo sapiens OX=9606 GN=HSPD1 PE=1 SV=2	0	18.548	19	7	11	7	573	61	5.87	308	7	cell organization and biogenesis;cell proliferation;metabolic process;regulation of biological process;response to stimulus;transport	cell surface;cytoplasm;cytosol;endosome;membrane;mitochondrion;organelle lumen	catalytic activity;DNA binding;nucleotide binding;protein binding;RNA binding	Pf00118	3329	ENSG00000144381.16	HSPD1	2	Type I diabetes mellitus; Tuberculosis; RNA degradation; Legionellosis	Apoptosis-related network due to altered Notch3 in ovarian cancer; Sudden Infant Death Syndrome (SIDS) Susceptibility Pathways	TFAP2A acts as a transcriptional repressor during retinoic acid induced cell differentiation; Mitochondrial protein import; Metabolism of proteins	13	High	1
FALSE	High	Master Protein	P29508	Serpin B3 OS=Homo sapiens OX=9606 GN=SERPINB3 PE=1 SV=2	0	18.458	34	9	10	9	390	44.5	6.81	99	9	cell communication;regulation of biological process;transport	cytoplasm;extracellular;nucleus;organelle lumen	enzyme regulator activity;protein binding;receptor activity	Pf00079	6317	ENSG00000057149.15	SERPINB3	18	Amoebiasis		Neutrophil degranulation	4	High	1
FALSE	High	Master Protein	Q02878	60S ribosomal protein L6 OS=Homo sapiens OX=9606 GN=RPL6 PE=1 SV=3	0	18.094	25	6	8	6	288	32.7	10.58	263	6	cell organization and biogenesis;metabolic process;regulation of biological process;transport	cytosol;membrane;nucleus;ribosome	DNA binding;protein binding;RNA binding;structural molecule activity	Pf01159, Pf03868	6128	ENSG00000089009.15	RPL6	12	Ribosome	Cytoplasmic Ribosomal Proteins	Peptide chain elongation; Eukaryotic Translation Termination; Viral mRNA Translation; L13a-mediated translational silencing of Ceruloplasmin expression; Nonsense Mediated Decay (NMD) independent of the Exon Junction Complex (EJC); Selenocysteine synthesis; Nonsense Mediated Decay (NMD) enhanced by the Exon Junction Complex (EJC); GTP hydrolysis and joining of the 60S ribosomal subunit; Major path…	34	High	1
[truncated: 217 more rows]

## Sheet: spike  -; Raw data
Table S4 Raw data of MS analysis for A549 cells; second MS analysis: spike [-]
Checked	Protein FDR Confidence: Combined	Master	Accession	Description	Exp. q-value: Combined	Sum PEP Score	Coverage [%]	# Peptides	# PSMs	# Unique Peptides	# AAs	MW [kDa]	calc. pI	Score Mascot: Mascot	# Peptides (by Search Engine): Mascot	Biological Process	Cellular Component	Molecular Function	Pfam IDs	Entrez Gene ID	Ensembl Gene ID	Gene Symbol	Chromosome	KEGG Pathways	WikiPathways	Reactome Pathways	# Protein Pathway Groups	Found in Sample: [S5] F5: Sample	# Protein Groups
[truncated: 1,467 more rows]

## Sheet: spike - proteins total
Checked	Protein FDR Confidence: Combined	Master	Accession	Description	Exp. q-value: Combined	Sum PEP Score	Coverage [%]	# Peptides	# PSMs	# Unique Peptides	# AAs	MW [kDa]	calc. pI	Score Mascot: Mascot	# Peptides (by Search Engine): Mascot	Biological Process	Cellular Component	Molecular Function	Pfam IDs	Entrez Gene ID	Ensembl Gene ID	Gene Symbol	Chromosome	KEGG Pathways	WikiPathways	Reactome Pathways	# Protein Pathway Groups	Found in Sample: [S5] F5: Sample	# Protein Groups
[truncated: 150 more rows]

[truncated: 1 more sheets: spike(+)-spike(-)]
