# Supplementary material for: Host cell membrane proteins located near SARS-CoV-2 spike protein attachment sites are identified using proximity labeling and proteomic analysis
Source: J Biol Chem. 2022 Sep 22;298(11):102500. doi: 10.1016/j.jbc.2022.102500 (PMC9492400; doi:10.1016/j.jbc.2022.102500)
Supplement: Table S5 [file mmc6.xlsx]

## Sheet: Caco-2
Table S5 Identified membrane proteins invoved in SARS-CoV-2 infection
Accession No.	Protein Name	Score	Peptide
P17301	Integrin alpha-2	652	15
P13688	Carcinoembryonic antigen-related cell adhesion molecule 1	453	5
Q12864	Cadherin-17	422	11
P27487	Dipeptidyl peptidase 4	390	9
O43490	Prominin-1 (CD133)	274	7
Q9HBB8	Cadherin-related family member 5	273	4
P05556	Integrin beta-1	270	10
Q14002	Carcinoembryonic antigen-related cell adhesion molecule 7	266	4
Q9UNN8	Endothelial protein C receptor	183	4
P06731	Carcinoembryonic antigen-related cell adhesion molecule 5	162	4
P02786	Transferrin receptor protein 1	160	5
Q5ZPR3	CD276 antigen	150	4
P21796	Voltage-dependent anion-selective channel protein 1	145	4
P40199	Carcinoembryonic antigen-related cell adhesion molecule 6	123	2
Q9BYE9	Cadherin-related family member 2	109	4
Q9NZU0	Leucine-rich repeat transmembrane protein FLRT3	105	5
P56199	Integrin alpha-1	103	3
P13987	CD59 glycoprotein	98	2
Q9Y624	Junctional adhesion molecule A	94	4
P50895	Basal cell adhesion molecule	88	2
Q14126	Desmoglein-2	86	5
P16070	CD44 antigen	84	4
P10321	HLA class I histocompatibility antigen, C alpha chain	82	3
P29317	Ephrin type-A receptor 2	82	1
O00592	Podocalyxin	73	3
P04439	HLA class I histocompatibility antigen, A alpha chain	73	3
P19256	Lymphocyte function-associated antigen 3	73	1
P05026	Sodium/potassium-transporting ATPase subunit beta-1	72	2
P15328	Folate receptor alpha	71	1
Q9BY67	Cell adhesion molecule 1	70	2
P11166	Solute carrier family 2, facilitated glucose transporter member 1	68	2
P16422	Epithelial cell adhesion molecule	64	1
Q16625	Occludin	62	4
Q9BYF1	Angiotensin-converting enzyme 2	59	1
Q86SQ4	Adhesion G-protein coupled receptor G6	58	2
P78310	Coxsackievirus and adenovirus receptor	56	1
Q92823	Neuronal cell adhesion molecule	56	2
P04156	Major prion protein	55	1
Q8WW52	Protein FAM151A	53	1
Q9Y3Q0	N-acetylated-alpha-linked acidic dipeptidase 2	51	1
P12830	Cadherin-1	49	1
P08174	Complement decay-accelerating factor	48	2
Q53RT3	Retroviral-like aspartic protease 1	48	1
Q9Y277	Voltage-dependent anion-selective channel protein 3	48	1
O75915	PRA1 family protein 3	44	1
O14672	Disintegrin and metalloproteinase domain-containing protein 10	42	3
P16444	Dipeptidase 1	41	1
P08195	4F2 cell-surface antigen heavy chain	38	2
P0C7N4	Transmembrane protein 191B	38	1
Q16651	Prostasin	35	1
P06756	Integrin alpha-V	32	1
Q8NFZ8	Cell adhesion molecule 4	32	1
P48960	Adhesion G protein-coupled receptor E5	27	1
Q9P0L0	Vesicle-associated membrane protein-associated protein A	26	1
Q08174	Protocadherin-1	25	1
Q14118	Dystroglycan 1	25	1
P05023	Sodium/potassium-transporting ATPase subunit alpha-1	23	1
P24158	Myeloblastin	23	1
Q13641	Trophoblast glycoprotein	22	1
P13796	Plastin-2	21	2
Q12913	Receptor-type tyrosine-protein phosphatase eta	21	1
O60449	Lymphocyte antigen 75	0	1
P54756	Ephrin type-A receptor 5	0	1
Q9H251	Cadherin-23	0	1
Q9H6A9	Pecanex-like protein 3	0	1

## Sheet: A549
Table S5 Identified membrane proteins invoved in SARS-CoV-2 infection (A549 cell)
Accession No.	Protein Name	Score*	Peptide
Q12860	Contactin-1 OS=Homo sapiens OX=9606 GN=CNTN1 PE=1 SV=1	231	5
P01833	Polymeric immunoglobulin receptor OS=Homo sapiens OX=9606 GN=PIGR PE=1 SV=4	213	3
P12830	Cadherin-1 OS=Homo sapiens OX=9606 GN=CDH1 PE=1 SV=3	165	4
P16070	CD44 antigen OS=Homo sapiens OX=9606 GN=CD44 PE=1 SV=3	153	5
Q14002	Carcinoembryonic antigen-related cell adhesion molecule 7 OS=Homo sapiens OX=9606 GN=CEACAM7 PE=1 SV=1	98	2
P06731	Carcinoembryonic antigen-related cell adhesion molecule 5 OS=Homo sapiens OX=9606 GN=CEACAM5 PE=1 SV=3	83	1
Q86UN3	Reticulon-4 receptor-like 2 OS=Homo sapiens OX=9606 GN=RTN4RL2 PE=1 SV=1	77	4
P00533	Epidermal growth factor receptor OS=Homo sapiens OX=9606 GN=EGFR PE=1 SV=2	67	3
P02786	Transferrin receptor protein 1 OS=Homo sapiens OX=9606 GN=TFRC PE=1 SV=2	64	1
Q9UNN8	Endothelial protein C receptor OS=Homo sapiens OX=9606 GN=PROCR PE=1 SV=1	49	1
P08311	Cathepsin G OS=Homo sapiens OX=9606 GN=CTSG PE=1 SV=2	45	2
P05556	Integrin beta-1 OS=Homo sapiens OX=9606 GN=ITGB1 PE=1 SV=2	42	3
Q53RT3	Retroviral-like aspartic protease 1 OS=Homo sapiens OX=9606 GN=ASPRV1 PE=1 SV=1	33	1
P26006	Integrin alpha-3 OS=Homo sapiens OX=9606 GN=ITGA3 PE=1 SV=5	31	2
P21796	Voltage-dependent anion-selective channel protein 1 OS=Homo sapiens OX=9606 GN=VDAC1 PE=1 SV=2	26	1
Q6YHK3	CD109 antigen OS=Homo sapiens OX=9606 GN=CD109 PE=1 SV=2	22	1
O00398	Putative P2Y purinoceptor 10 OS=Homo sapiens OX=9606 GN=P2RY10 PE=2 SV=1	0	1
Q12864	Cadherin-17 OS=Homo sapiens OX=9606 GN=CDH17 PE=1 SV=3	0	2
