# Supplementary material for: Host cell membrane proteins located near SARS-CoV-2 spike protein attachment sites are identified using proximity labeling and proteomic analysis
Source: J Biol Chem. 2022 Sep 22;298(11):102500. doi: 10.1016/j.jbc.2022.102500 (PMC9492400; doi:10.1016/j.jbc.2022.102500)
Supplement: Table S6 [file mmc7.xlsx]

## Sheet: Sheet1
Table S6 Mass spectrometry system parameters and search parameters used in this study
	Prameters	LTQ Orbitrap
	peaklist-generating software and release version	Proteome Discoverer ver 2.2 or 2.4
	search engine and release version	MASCOT ver 2.5.1
	sequence database searched	Swiss Prot
	release version/date of sequence database searched	2020_06
	number of entries in the database actually searched	563972
	specificity of all proteases used to generate peptides	Trypsin (Trypsin Gold, Mass Spectrometry Grade)
	Number of missed and/or non-specific cleavages permitted	2
	fixed modifications (including residue specificity)	Carbamidomethyl (C)
	variable modifications (including residue specificity)	Oxidation (M), Deamidated (NQ)
	Mass tolerance for precursor ions	10 ppm
	Mass tolerance for fragment ions	0.8 Da
	Threshold score/Expectation value for accepting individual spectra	< 0.05
